# Supplementary material for: Identification of key regulators in glycogen utilization in E. coli based on the simulations from a hybrid functional Petri net model
Source: BMC Syst Biol. 2013 Dec 13;7(Suppl 6):S1. doi: 10.1186/1752-0509-7-S6-S1 (PMC4029488; doi:10.1186/1752-0509-7-S6-S1)
Supplement: Additional file 1 — Model-1. Cell Illustrator 4.0 file of HFPN model of central metabolism pathway (glycolysis and pentose phosphate pathway), which can be download from URL [36]. [file 1752-0509-7-S6-S1-S1.csml]

<?xml version="1.0" encoding="UTF-8" standalone="yes"?>
<csml:project majorVersion="3" minorVersion="0" projectID="local" projectVersionID="undef" xmlns:csml="http://www.csml.org/csml/version3" xmlns:xlink="http://www.w3.org/1999/xlink">
<csml:model modelID="Chassagnole2002_Carbon_Metabolism" modelVersionID="undef">
<csml:entitySet>
<csml:entity id="compartment_size_extracellular" name="compartment_size_extracellular" type="cso30:c:-">
<csml:entitySimulationProperty>
<csml:variable variableID="extracellular" type="csml-variable:Double">
<csml:parameter key="csml-variable:parameter:initialValue" value="1"/>
<csml:parameter key="csml-variable:parameter:maximumValue" value="infinite"/>
<csml:parameter key="csml-variable:parameter:minimumValue" value="0"/>
<csml:parameter key="csml-variable:parameter:global" value="false"/>
</csml:variable>
</csml:entitySimulationProperty>
<csml:viewProperty>
<csml:position positionID="default" position="auto" x="509.0" y="69.0"/>
<csml:shape shapeID="default" visible="true">
<csml:toolSpecificGraphics>
<fig:figure xmlns:fig="http://www.csml.org/csml/cigraphics">
<fig:continuousEntity name="default" depth="0" outlineColor="0 255 255 255" outlineWidth="1.0" visible="true"/>
</fig:figure>
<text fontName="Dialog" fontSize="20" fontStyle=" bold" spacing="0.0" name="probeID" depth="0" visible="false" xmlns="http://www.csml.org/csml/cigraphics"/>
<text fontName="Dialog" fontSize="20" fontStyle=" bold" spacing="0.0" name="comments" depth="0" visible="false" xmlns="http://www.csml.org/csml/cigraphics"/>
<text fontName="Dialog" fontSize="20" fontStyle=" bold" spacing="0.0" name="unit" depth="0" visible="false" xmlns="http://www.csml.org/csml/cigraphics"/>
<text fontName="Dialog" fontSize="20" fontStyle=" bold" spacing="0.0" name="value" depth="0" visible="false" xmlns="http://www.csml.org/csml/cigraphics"/>
<text fontName="Dialog" fontSize="20" fontStyle=" bold" spacing="0.0" name="variable" depth="0" visible="false" xmlns="http://www.csml.org/csml/cigraphics"/>
<text fontName="Dialog" fontSize="20" fontStyle=" bold" spacing="0.0" name="name" depth="0" visible="true" xmlns="http://www.csml.org/csml/cigraphics"/>
</csml:toolSpecificGraphics>
</csml:shape>
</csml:viewProperty>
<csml:biologicalProperty refCellComponentID="cso30:i:CC_CellComponent">
<csml:property key="extension" value=""/>
<csml:property key="accession" value=""/>
<csml:property key="probeID" value=""/>
</csml:biologicalProperty>
<csml:comments>
<csml:comment type="text"></csml:comment>
</csml:comments>
</csml:entity>
<csml:entity id="compartment_size_cytosol" name="compartment_size_cytosol" type="cso30:c:-">
<csml:entitySimulationProperty>
<csml:variable variableID="cytosol" type="csml-variable:Double">
<csml:parameter key="csml-variable:parameter:initialValue" value="1"/>
<csml:parameter key="csml-variable:parameter:maximumValue" value="infinite"/>
<csml:parameter key="csml-variable:parameter:minimumValue" value="0"/>
<csml:parameter key="csml-variable:parameter:global" value="false"/>
</csml:variable>
</csml:entitySimulationProperty>
<csml:viewProperty>
<csml:position positionID="default" position="auto" x="659.0" y="69.0"/>
<csml:shape shapeID="default" visible="true">
<csml:toolSpecificGraphics>
<fig:figure xmlns:fig="http://www.csml.org/csml/cigraphics">
<fig:continuousEntity name="default" depth="0" outlineColor="0 255 255 255" outlineWidth="1.0" visible="true"/>
</fig:figure>
<text fontName="Dialog" fontSize="20" fontStyle=" bold" spacing="0.0" name="probeID" depth="0" visible="false" xmlns="http://www.csml.org/csml/cigraphics"/>
<text fontName="Dialog" fontSize="20" fontStyle=" bold" spacing="0.0" name="comments" depth="0" visible="false" xmlns="http://www.csml.org/csml/cigraphics"/>
<text fontName="Dialog" fontSize="20" fontStyle=" bold" spacing="0.0" name="unit" depth="0" visible="false" xmlns="http://www.csml.org/csml/cigraphics"/>
<text fontName="Dialog" fontSize="20" fontStyle=" bold" spacing="0.0" name="value" depth="0" visible="false" xmlns="http://www.csml.org/csml/cigraphics"/>
<text fontName="Dialog" fontSize="20" fontStyle=" bold" spacing="0.0" name="variable" depth="0" visible="false" xmlns="http://www.csml.org/csml/cigraphics"/>
<text fontName="Dialog" fontSize="20" fontStyle=" bold" spacing="0.0" name="name" depth="0" visible="true" xmlns="http://www.csml.org/csml/cigraphics"/>
</csml:toolSpecificGraphics>
</csml:shape>
</csml:viewProperty>
<csml:biologicalProperty refCellComponentID="cso30:i:CC_CellComponent">
<csml:property key="extension" value=""/>
<csml:property key="accession" value=""/>
<csml:property key="probeID" value=""/>
</csml:biologicalProperty>
<csml:comments>
<csml:comment type="text"></csml:comment>
</csml:comments>
</csml:entity>
<csml:entity id="species_cpep" name="PEP" type="cso30:c:-">
<csml:entitySimulationProperty>
<csml:variable variableID="cpep" type="csml-variable:Double">
<csml:parameter key="csml-variable:parameter:initialValue" value="2.67"/>
<csml:parameter key="csml-variable:parameter:maximumValue" value="infinite"/>
<csml:parameter key="csml-variable:parameter:minimumValue" value="0"/>
<csml:parameter key="csml-variable:parameter:global" value="false"/>
</csml:variable>
</csml:entitySimulationProperty>
<csml:viewProperty>
<csml:position positionID="default" position="auto" x="1079.0" y="3338.0"/>
<csml:shape shapeID="default" visible="true">
<csml:toolSpecificGraphics>
<fig:figure xmlns:fig="http://www.csml.org/csml/cigraphics">
<fig:continuousEntity name="default" depth="0" fillColor="0 255 0 255" outlineColor="0 0 0 255" outlineWidth="1.0" visible="true"/>
</fig:figure>
<text fontName="Dialog" fontSize="20" fontStyle=" bold" textColor="0 0 0 255" spacing="0.0" name="probeID" depth="0" visible="false" xmlns="http://www.csml.org/csml/cigraphics"/>
<text fontName="Dialog" fontSize="20" fontStyle=" bold" textColor="0 0 0 255" spacing="0.0" name="comments" depth="0" visible="false" xmlns="http://www.csml.org/csml/cigraphics"/>
<text fontName="Dialog" fontSize="20" fontStyle=" bold" textColor="0 0 0 255" spacing="0.0" name="unit" depth="0" visible="false" xmlns="http://www.csml.org/csml/cigraphics"/>
<text fontName="Dialog" fontSize="20" fontStyle=" bold" textColor="0 0 0 255" spacing="0.0" name="value" depth="0" visible="false" xmlns="http://www.csml.org/csml/cigraphics"/>
<text fontName="Dialog" fontSize="20" fontStyle=" bold" textColor="0 0 0 255" spacing="0.0" name="variable" depth="0" visible="false" xmlns="http://www.csml.org/csml/cigraphics"/>
<text fontName="Dialog" fontSize="20" fontStyle=" bold" textColor="0 0 0 255" spacing="0.0" name="name" depth="0" visible="true" xmlns="http://www.csml.org/csml/cigraphics"/>
</csml:toolSpecificGraphics>
</csml:shape>
</csml:viewProperty>
<csml:biologicalProperty refCellComponentID="cso30:i:CC_CellComponent">
<csml:property key="extension" value=""/>
<csml:property key="accession" value=""/>
<csml:property key="probeID" value=""/>
</csml:biologicalProperty>
<csml:comments>
<csml:comment type="text"></csml:comment>
</csml:comments>
</csml:entity>
<csml:entity id="species_cglcex" name="Glucose" type="cso30:c:-">
<csml:entitySimulationProperty>
<csml:variable variableID="cglcex" type="csml-variable:Double">
<csml:parameter key="csml-variable:parameter:initialValue" value="2"/>
<csml:parameter key="csml-variable:parameter:maximumValue" value="infinite"/>
<csml:parameter key="csml-variable:parameter:minimumValue" value="0"/>
<csml:parameter key="csml-variable:parameter:global" value="false"/>
</csml:variable>
</csml:entitySimulationProperty>
<csml:viewProperty>
<csml:position positionID="default" position="auto" x="1079.0" y="2519.0"/>
<csml:shape shapeID="default" visible="true">
<csml:toolSpecificGraphics>
<fig:figure xmlns:fig="http://www.csml.org/csml/cigraphics">
<fig:continuousEntity name="default" depth="0" fillColor="0 255 0 255" outlineColor="0 0 0 255" outlineWidth="1.0" visible="true"/>
</fig:figure>
<text fontName="Dialog" fontSize="20" fontStyle=" bold" textColor="0 0 0 255" spacing="0.0" name="probeID" depth="0" visible="false" xmlns="http://www.csml.org/csml/cigraphics"/>
<text fontName="Dialog" fontSize="20" fontStyle=" bold" textColor="0 0 0 255" spacing="0.0" name="comments" depth="0" visible="false" xmlns="http://www.csml.org/csml/cigraphics"/>
<text fontName="Dialog" fontSize="20" fontStyle=" bold" textColor="0 0 0 255" spacing="0.0" name="unit" depth="0" visible="false" xmlns="http://www.csml.org/csml/cigraphics"/>
<text fontName="Dialog" fontSize="20" fontStyle=" bold" textColor="0 0 0 255" spacing="0.0" name="value" depth="0" visible="false" xmlns="http://www.csml.org/csml/cigraphics"/>
<text fontName="Dialog" fontSize="20" fontStyle=" bold" textColor="0 0 0 255" spacing="0.0" name="variable" depth="0" visible="false" xmlns="http://www.csml.org/csml/cigraphics"/>
<text fontName="Dialog" fontSize="20" fontStyle=" bold" textColor="0 0 0 255" spacing="0.0" name="name" depth="0" visible="true" xmlns="http://www.csml.org/csml/cigraphics"/>
</csml:toolSpecificGraphics>
</csml:shape>
</csml:viewProperty>
<csml:biologicalProperty refCellComponentID="cso30:i:CC_CellComponent">
<csml:property key="extension" value=""/>
<csml:property key="accession" value=""/>
<csml:property key="probeID" value=""/>
</csml:biologicalProperty>
<csml:comments>
<csml:comment type="text"></csml:comment>
</csml:comments>
</csml:entity>
<csml:entity id="species_cg6p" name="G6P" type="cso30:c:-">
<csml:entitySimulationProperty>
<csml:variable variableID="cg6p" type="csml-variable:Double">
<csml:parameter key="csml-variable:parameter:initialValue" value="3.48"/>
<csml:parameter key="csml-variable:parameter:maximumValue" value="infinite"/>
<csml:parameter key="csml-variable:parameter:minimumValue" value="0"/>
<csml:parameter key="csml-variable:parameter:global" value="false"/>
</csml:variable>
</csml:entitySimulationProperty>
<csml:viewProperty>
<csml:position positionID="default" position="auto" x="1079.0" y="2599.0"/>
<csml:shape shapeID="default" visible="true">
<csml:toolSpecificGraphics>
<fig:figure xmlns:fig="http://www.csml.org/csml/cigraphics">
<fig:continuousEntity name="default" depth="0" fillColor="0 255 0 255" outlineColor="0 0 0 255" outlineWidth="1.0" visible="true"/>
</fig:figure>
<text fontName="Dialog" fontSize="20" fontStyle=" bold" textColor="0 0 0 255" spacing="0.0" name="probeID" depth="0" visible="false" xmlns="http://www.csml.org/csml/cigraphics"/>
<text fontName="Dialog" fontSize="20" fontStyle=" bold" textColor="0 0 0 255" spacing="0.0" name="comments" depth="0" visible="false" xmlns="http://www.csml.org/csml/cigraphics"/>
<text fontName="Dialog" fontSize="20" fontStyle=" bold" textColor="0 0 0 255" spacing="0.0" name="unit" depth="0" visible="false" xmlns="http://www.csml.org/csml/cigraphics"/>
<text fontName="Dialog" fontSize="20" fontStyle=" bold" textColor="0 0 0 255" spacing="0.0" name="value" depth="0" visible="false" xmlns="http://www.csml.org/csml/cigraphics"/>
<text fontName="Dialog" fontSize="20" fontStyle=" bold" textColor="0 0 0 255" spacing="0.0" name="variable" depth="0" visible="false" xmlns="http://www.csml.org/csml/cigraphics"/>
<text fontName="Dialog" fontSize="20" fontStyle=" bold" textColor="0 0 0 255" spacing="0.0" name="name" depth="0" visible="true" xmlns="http://www.csml.org/csml/cigraphics"/>
</csml:toolSpecificGraphics>
</csml:shape>
</csml:viewProperty>
<csml:biologicalProperty refCellComponentID="cso30:i:CC_CellComponent">
<csml:property key="extension" value=""/>
<csml:property key="accession" value=""/>
<csml:property key="probeID" value=""/>
</csml:biologicalProperty>
<csml:comments>
<csml:comment type="text"></csml:comment>
</csml:comments>
</csml:entity>
<csml:entity id="species_cpyr" name="PYR" type="cso30:c:-">
<csml:entitySimulationProperty>
<csml:variable variableID="cpyr" type="csml-variable:Double">
<csml:parameter key="csml-variable:parameter:initialValue" value="2.67"/>
<csml:parameter key="csml-variable:parameter:maximumValue" value="infinite"/>
<csml:parameter key="csml-variable:parameter:minimumValue" value="0"/>
<csml:parameter key="csml-variable:parameter:global" value="false"/>
</csml:variable>
</csml:entitySimulationProperty>
<csml:viewProperty>
<csml:position positionID="default" position="auto" x="1079.0" y="3403.0"/>
<csml:shape shapeID="default" visible="true">
<csml:toolSpecificGraphics>
<fig:figure xmlns:fig="http://www.csml.org/csml/cigraphics">
<fig:continuousEntity name="default" depth="0" fillColor="0 255 0 255" outlineColor="0 0 0 255" outlineWidth="1.0" visible="true"/>
</fig:figure>
<text fontName="Dialog" fontSize="20" fontStyle=" bold" textColor="0 0 0 255" spacing="0.0" name="probeID" depth="0" visible="false" xmlns="http://www.csml.org/csml/cigraphics"/>
<text fontName="Dialog" fontSize="20" fontStyle=" bold" textColor="0 0 0 255" spacing="0.0" name="comments" depth="0" visible="false" xmlns="http://www.csml.org/csml/cigraphics"/>
<text fontName="Dialog" fontSize="20" fontStyle=" bold" textColor="0 0 0 255" spacing="0.0" name="unit" depth="0" visible="false" xmlns="http://www.csml.org/csml/cigraphics"/>
<text fontName="Dialog" fontSize="20" fontStyle=" bold" textColor="0 0 0 255" spacing="0.0" name="value" depth="0" visible="false" xmlns="http://www.csml.org/csml/cigraphics"/>
<text fontName="Dialog" fontSize="20" fontStyle=" bold" textColor="0 0 0 255" spacing="0.0" name="variable" depth="0" visible="false" xmlns="http://www.csml.org/csml/cigraphics"/>
<text fontName="Dialog" fontSize="20" fontStyle=" bold" textColor="0 0 0 255" spacing="0.0" name="name" depth="0" visible="true" xmlns="http://www.csml.org/csml/cigraphics"/>
</csml:toolSpecificGraphics>
</csml:shape>
</csml:viewProperty>
<csml:biologicalProperty refCellComponentID="cso30:i:CC_CellComponent">
<csml:property key="extension" value=""/>
<csml:property key="accession" value=""/>
<csml:property key="probeID" value=""/>
</csml:biologicalProperty>
<csml:comments>
<csml:comment type="text"></csml:comment>
</csml:comments>
</csml:entity>
<csml:entity id="species_cf6p" name="F6P" type="cso30:c:-">
<csml:entitySimulationProperty>
<csml:variable variableID="cf6p" type="csml-variable:Double">
<csml:parameter key="csml-variable:parameter:initialValue" value="0.6"/>
<csml:parameter key="csml-variable:parameter:maximumValue" value="infinite"/>
<csml:parameter key="csml-variable:parameter:minimumValue" value="0"/>
<csml:parameter key="csml-variable:parameter:global" value="false"/>
</csml:variable>
</csml:entitySimulationProperty>
<csml:viewProperty>
<csml:position positionID="default" position="auto" x="1079.0" y="2689.0"/>
<csml:shape shapeID="default" visible="true">
<csml:toolSpecificGraphics>
<fig:figure xmlns:fig="http://www.csml.org/csml/cigraphics">
<fig:continuousEntity name="default" depth="0" fillColor="0 255 0 255" outlineColor="0 0 0 255" outlineWidth="1.0" visible="true"/>
</fig:figure>
<text fontName="Dialog" fontSize="20" fontStyle=" bold" textColor="0 0 0 255" spacing="0.0" name="probeID" depth="0" visible="false" xmlns="http://www.csml.org/csml/cigraphics"/>
<text fontName="Dialog" fontSize="20" fontStyle=" bold" textColor="0 0 0 255" spacing="0.0" name="comments" depth="0" visible="false" xmlns="http://www.csml.org/csml/cigraphics"/>
<text fontName="Dialog" fontSize="20" fontStyle=" bold" textColor="0 0 0 255" spacing="0.0" name="unit" depth="0" visible="false" xmlns="http://www.csml.org/csml/cigraphics"/>
<text fontName="Dialog" fontSize="20" fontStyle=" bold" textColor="0 0 0 255" spacing="0.0" name="value" depth="0" visible="false" xmlns="http://www.csml.org/csml/cigraphics"/>
<text fontName="Dialog" fontSize="20" fontStyle=" bold" textColor="0 0 0 255" spacing="0.0" name="variable" depth="0" visible="false" xmlns="http://www.csml.org/csml/cigraphics"/>
<text fontName="Dialog" fontSize="20" fontStyle=" bold" textColor="0 0 0 255" spacing="0.0" name="name" depth="0" visible="true" xmlns="http://www.csml.org/csml/cigraphics"/>
</csml:toolSpecificGraphics>
</csml:shape>
</csml:viewProperty>
<csml:biologicalProperty refCellComponentID="cso30:i:CC_CellComponent">
<csml:property key="extension" value=""/>
<csml:property key="accession" value=""/>
<csml:property key="probeID" value=""/>
</csml:biologicalProperty>
<csml:comments>
<csml:comment type="text"></csml:comment>
</csml:comments>
</csml:entity>
<csml:entity id="species_cg1p" name="G1P" type="cso30:c:-">
<csml:entitySimulationProperty>
<csml:variable variableID="cg1p" type="csml-variable:Double">
<csml:parameter key="csml-variable:parameter:initialValue" value="0.653"/>
<csml:parameter key="csml-variable:parameter:maximumValue" value="infinite"/>
<csml:parameter key="csml-variable:parameter:minimumValue" value="0"/>
<csml:parameter key="csml-variable:parameter:global" value="false"/>
</csml:variable>
</csml:entitySimulationProperty>
<csml:viewProperty>
<csml:position positionID="default" position="auto" x="649.0" y="2599.0"/>
<csml:shape shapeID="default" visible="true">
<csml:toolSpecificGraphics>
<fig:figure xmlns:fig="http://www.csml.org/csml/cigraphics">
<fig:continuousEntity name="default" depth="0" fillColor="0 0 255 255" outlineColor="0 0 0 255" outlineWidth="1.0" visible="true"/>
</fig:figure>
<text fontName="Dialog" fontSize="20" fontStyle=" bold" spacing="0.0" name="probeID" depth="0" visible="false" xmlns="http://www.csml.org/csml/cigraphics"/>
<text fontName="Dialog" fontSize="20" fontStyle=" bold" spacing="0.0" name="comments" depth="0" visible="false" xmlns="http://www.csml.org/csml/cigraphics"/>
<text fontName="Dialog" fontSize="20" fontStyle=" bold" spacing="0.0" name="unit" depth="0" visible="false" xmlns="http://www.csml.org/csml/cigraphics"/>
<text fontName="Dialog" fontSize="20" fontStyle=" bold" spacing="0.0" name="value" depth="0" visible="false" xmlns="http://www.csml.org/csml/cigraphics"/>
<text fontName="Dialog" fontSize="20" fontStyle=" bold" spacing="0.0" name="variable" depth="0" visible="false" xmlns="http://www.csml.org/csml/cigraphics"/>
<text fontName="Dialog" fontSize="20" fontStyle=" bold" spacing="0.0" name="name" depth="0" visible="true" xmlns="http://www.csml.org/csml/cigraphics"/>
</csml:toolSpecificGraphics>
</csml:shape>
</csml:viewProperty>
<csml:biologicalProperty refCellComponentID="cso30:i:CC_CellComponent">
<csml:property key="extension" value=""/>
<csml:property key="accession" value=""/>
<csml:property key="probeID" value=""/>
</csml:biologicalProperty>
<csml:comments>
<csml:comment type="text"></csml:comment>
</csml:comments>
</csml:entity>
<csml:entity id="species_cpg" name="6PG" type="cso30:c:-">
<csml:entitySimulationProperty>
<csml:variable variableID="cpg" type="csml-variable:Double">
<csml:parameter key="csml-variable:parameter:initialValue" value="0.808"/>
<csml:parameter key="csml-variable:parameter:maximumValue" value="infinite"/>
<csml:parameter key="csml-variable:parameter:minimumValue" value="0"/>
<csml:parameter key="csml-variable:parameter:global" value="false"/>
</csml:variable>
</csml:entitySimulationProperty>
<csml:viewProperty>
<csml:position positionID="default" position="auto" x="1429.0" y="2602.0"/>
<csml:shape shapeID="default" visible="true">
<csml:toolSpecificGraphics>
<fig:figure xmlns:fig="http://www.csml.org/csml/cigraphics">
<fig:continuousEntity name="default" depth="0" fillColor="255 175 175 255" outlineColor="0 0 0 255" outlineWidth="1.0" visible="true"/>
</fig:figure>
<text fontName="Dialog" fontSize="20" fontStyle=" bold" spacing="0.0" name="probeID" depth="0" visible="false" xmlns="http://www.csml.org/csml/cigraphics"/>
<text fontName="Dialog" fontSize="20" fontStyle=" bold" spacing="0.0" name="comments" depth="0" visible="false" xmlns="http://www.csml.org/csml/cigraphics"/>
<text fontName="Dialog" fontSize="20" fontStyle=" bold" spacing="0.0" name="unit" depth="0" visible="false" xmlns="http://www.csml.org/csml/cigraphics"/>
<text fontName="Dialog" fontSize="20" fontStyle=" bold" spacing="0.0" name="value" depth="0" visible="false" xmlns="http://www.csml.org/csml/cigraphics"/>
<text fontName="Dialog" fontSize="20" fontStyle=" bold" spacing="0.0" name="variable" depth="0" visible="false" xmlns="http://www.csml.org/csml/cigraphics"/>
<text fontName="Dialog" fontSize="20" fontStyle=" bold" spacing="0.0" name="name" depth="0" visible="true" xmlns="http://www.csml.org/csml/cigraphics"/>
</csml:toolSpecificGraphics>
</csml:shape>
</csml:viewProperty>
<csml:biologicalProperty refCellComponentID="cso30:i:CC_CellComponent">
<csml:property key="extension" value=""/>
<csml:property key="accession" value=""/>
<csml:property key="probeID" value=""/>
</csml:biologicalProperty>
<csml:comments>
<csml:comment type="text"></csml:comment>
</csml:comments>
</csml:entity>
<csml:entity id="species_cfdp" name="FDP" type="cso30:c:-">
<csml:entitySimulationProperty>
<csml:variable variableID="cfdp" type="csml-variable:Double">
<csml:parameter key="csml-variable:parameter:initialValue" value="0.272"/>
<csml:parameter key="csml-variable:parameter:maximumValue" value="infinite"/>
<csml:parameter key="csml-variable:parameter:minimumValue" value="0"/>
<csml:parameter key="csml-variable:parameter:global" value="false"/>
</csml:variable>
</csml:entitySimulationProperty>
<csml:viewProperty>
<csml:position positionID="default" position="auto" x="1079.0" y="2769.0"/>
<csml:shape shapeID="default" visible="true">
<csml:toolSpecificGraphics>
<fig:figure xmlns:fig="http://www.csml.org/csml/cigraphics">
<fig:continuousEntity name="default" depth="0" fillColor="0 255 0 255" outlineColor="0 0 0 255" outlineWidth="1.0" visible="true"/>
</fig:figure>
<text fontName="Dialog" fontSize="20" fontStyle=" bold" textColor="0 0 0 255" spacing="0.0" name="probeID" depth="0" visible="false" xmlns="http://www.csml.org/csml/cigraphics"/>
<text fontName="Dialog" fontSize="20" fontStyle=" bold" textColor="0 0 0 255" spacing="0.0" name="comments" depth="0" visible="false" xmlns="http://www.csml.org/csml/cigraphics"/>
<text fontName="Dialog" fontSize="20" fontStyle=" bold" textColor="0 0 0 255" spacing="0.0" name="unit" depth="0" visible="false" xmlns="http://www.csml.org/csml/cigraphics"/>
<text fontName="Dialog" fontSize="20" fontStyle=" bold" textColor="0 0 0 255" spacing="0.0" name="value" depth="0" visible="false" xmlns="http://www.csml.org/csml/cigraphics"/>
<text fontName="Dialog" fontSize="20" fontStyle=" bold" textColor="0 0 0 255" spacing="0.0" name="variable" depth="0" visible="false" xmlns="http://www.csml.org/csml/cigraphics"/>
<text fontName="Dialog" fontSize="20" fontStyle=" bold" textColor="0 0 0 255" spacing="0.0" name="name" depth="0" visible="true" xmlns="http://www.csml.org/csml/cigraphics"/>
</csml:toolSpecificGraphics>
</csml:shape>
</csml:viewProperty>
<csml:biologicalProperty refCellComponentID="cso30:i:CC_CellComponent">
<csml:property key="extension" value=""/>
<csml:property key="accession" value=""/>
<csml:property key="probeID" value=""/>
</csml:biologicalProperty>
<csml:comments>
<csml:comment type="text"></csml:comment>
</csml:comments>
</csml:entity>
<csml:entity id="species_csed7p" name="S7P" type="cso30:c:-">
<csml:entitySimulationProperty>
<csml:variable variableID="csed7p" type="csml-variable:Double">
<csml:parameter key="csml-variable:parameter:initialValue" value="0.276"/>
<csml:parameter key="csml-variable:parameter:maximumValue" value="infinite"/>
<csml:parameter key="csml-variable:parameter:minimumValue" value="0"/>
<csml:parameter key="csml-variable:parameter:global" value="false"/>
</csml:variable>
</csml:entitySimulationProperty>
<csml:viewProperty>
<csml:position positionID="default" position="auto" x="1494.0" y="2989.0"/>
<csml:shape shapeID="default" visible="true">
<csml:toolSpecificGraphics>
<fig:figure xmlns:fig="http://www.csml.org/csml/cigraphics">
<fig:continuousEntity name="default" depth="0" fillColor="255 175 175 255" outlineColor="0 0 0 255" outlineWidth="1.0" visible="true"/>
</fig:figure>
<text fontName="Dialog" fontSize="20" fontStyle=" bold" spacing="0.0" name="probeID" depth="0" visible="false" xmlns="http://www.csml.org/csml/cigraphics"/>
<text fontName="Dialog" fontSize="20" fontStyle=" bold" spacing="0.0" name="comments" depth="0" visible="false" xmlns="http://www.csml.org/csml/cigraphics"/>
<text fontName="Dialog" fontSize="20" fontStyle=" bold" spacing="0.0" name="unit" depth="0" visible="false" xmlns="http://www.csml.org/csml/cigraphics"/>
<text fontName="Dialog" fontSize="20" fontStyle=" bold" spacing="0.0" name="value" depth="0" visible="false" xmlns="http://www.csml.org/csml/cigraphics"/>
<text fontName="Dialog" fontSize="20" fontStyle=" bold" spacing="0.0" name="variable" depth="0" visible="false" xmlns="http://www.csml.org/csml/cigraphics"/>
<text fontName="Dialog" fontSize="20" fontStyle=" bold" spacing="0.0" name="name" depth="0" visible="true" xmlns="http://www.csml.org/csml/cigraphics"/>
</csml:toolSpecificGraphics>
</csml:shape>
</csml:viewProperty>
<csml:biologicalProperty refCellComponentID="cso30:i:CC_CellComponent">
<csml:property key="extension" value=""/>
<csml:property key="accession" value=""/>
<csml:property key="probeID" value=""/>
</csml:biologicalProperty>
<csml:comments>
<csml:comment type="text"></csml:comment>
</csml:comments>
</csml:entity>
<csml:entity id="species_cgap" name="GAP" type="cso30:c:-">
<csml:entitySimulationProperty>
<csml:variable variableID="cgap" type="csml-variable:Double">
<csml:parameter key="csml-variable:parameter:initialValue" value="0.218"/>
<csml:parameter key="csml-variable:parameter:maximumValue" value="infinite"/>
<csml:parameter key="csml-variable:parameter:minimumValue" value="0"/>
<csml:parameter key="csml-variable:parameter:global" value="false"/>
</csml:variable>
</csml:entitySimulationProperty>
<csml:viewProperty>
<csml:position positionID="default" position="auto" x="1079.0" y="2969.0"/>
<csml:shape shapeID="default" visible="true">
<csml:toolSpecificGraphics>
<fig:figure xmlns:fig="http://www.csml.org/csml/cigraphics">
<fig:continuousEntity name="default" depth="0" fillColor="0 255 0 255" outlineColor="0 0 0 255" outlineWidth="1.0" visible="true"/>
</fig:figure>
<text fontName="Dialog" fontSize="20" fontStyle=" bold" textColor="0 0 0 255" spacing="0.0" name="probeID" depth="0" visible="false" xmlns="http://www.csml.org/csml/cigraphics"/>
<text fontName="Dialog" fontSize="20" fontStyle=" bold" textColor="0 0 0 255" spacing="0.0" name="comments" depth="0" visible="false" xmlns="http://www.csml.org/csml/cigraphics"/>
<text fontName="Dialog" fontSize="20" fontStyle=" bold" textColor="0 0 0 255" spacing="0.0" name="unit" depth="0" visible="false" xmlns="http://www.csml.org/csml/cigraphics"/>
<text fontName="Dialog" fontSize="20" fontStyle=" bold" textColor="0 0 0 255" spacing="0.0" name="value" depth="0" visible="false" xmlns="http://www.csml.org/csml/cigraphics"/>
<text fontName="Dialog" fontSize="20" fontStyle=" bold" textColor="0 0 0 255" spacing="0.0" name="variable" depth="0" visible="false" xmlns="http://www.csml.org/csml/cigraphics"/>
<text fontName="Dialog" fontSize="20" fontStyle=" bold" textColor="0 0 0 255" spacing="0.0" name="name" depth="0" visible="true" xmlns="http://www.csml.org/csml/cigraphics"/>
</csml:toolSpecificGraphics>
</csml:shape>
</csml:viewProperty>
<csml:biologicalProperty refCellComponentID="cso30:i:CC_CellComponent">
<csml:property key="extension" value=""/>
<csml:property key="accession" value=""/>
<csml:property key="probeID" value=""/>
</csml:biologicalProperty>
<csml:comments>
<csml:comment type="text"></csml:comment>
</csml:comments>
</csml:entity>
<csml:entity id="species_ce4p" name="E4P" type="cso30:c:-">
<csml:entitySimulationProperty>
<csml:variable variableID="ce4p" type="csml-variable:Double">
<csml:parameter key="csml-variable:parameter:initialValue" value="0.098"/>
<csml:parameter key="csml-variable:parameter:maximumValue" value="infinite"/>
<csml:parameter key="csml-variable:parameter:minimumValue" value="0"/>
<csml:parameter key="csml-variable:parameter:global" value="false"/>
</csml:variable>
</csml:entitySimulationProperty>
<csml:viewProperty>
<csml:position positionID="default" position="auto" x="1359.0" y="2989.0"/>
<csml:shape shapeID="default" visible="true">
<csml:toolSpecificGraphics>
<fig:figure xmlns:fig="http://www.csml.org/csml/cigraphics">
<fig:continuousEntity name="default" depth="0" fillColor="255 175 175 255" outlineColor="0 0 0 255" outlineWidth="1.0" visible="true"/>
</fig:figure>
<text fontName="Dialog" fontSize="20" fontStyle=" bold" spacing="0.0" name="probeID" depth="0" visible="false" xmlns="http://www.csml.org/csml/cigraphics"/>
<text fontName="Dialog" fontSize="20" fontStyle=" bold" spacing="0.0" name="comments" depth="0" visible="false" xmlns="http://www.csml.org/csml/cigraphics"/>
<text fontName="Dialog" fontSize="20" fontStyle=" bold" spacing="0.0" name="unit" depth="0" visible="false" xmlns="http://www.csml.org/csml/cigraphics"/>
<text fontName="Dialog" fontSize="20" fontStyle=" bold" spacing="0.0" name="value" depth="0" visible="false" xmlns="http://www.csml.org/csml/cigraphics"/>
<text fontName="Dialog" fontSize="20" fontStyle=" bold" spacing="0.0" name="variable" depth="0" visible="false" xmlns="http://www.csml.org/csml/cigraphics"/>
<text fontName="Dialog" fontSize="20" fontStyle=" bold" spacing="0.0" name="name" depth="0" visible="true" xmlns="http://www.csml.org/csml/cigraphics"/>
</csml:toolSpecificGraphics>
</csml:shape>
</csml:viewProperty>
<csml:biologicalProperty refCellComponentID="cso30:i:CC_CellComponent">
<csml:property key="extension" value=""/>
<csml:property key="accession" value=""/>
<csml:property key="probeID" value=""/>
</csml:biologicalProperty>
<csml:comments>
<csml:comment type="text"></csml:comment>
</csml:comments>
</csml:entity>
<csml:entity id="species_cxyl5p" name="Xu5P" type="cso30:c:-">
<csml:entitySimulationProperty>
<csml:variable variableID="cxyl5p" type="csml-variable:Double">
<csml:parameter key="csml-variable:parameter:initialValue" value="0.138"/>
<csml:parameter key="csml-variable:parameter:maximumValue" value="infinite"/>
<csml:parameter key="csml-variable:parameter:minimumValue" value="0"/>
<csml:parameter key="csml-variable:parameter:global" value="false"/>
</csml:variable>
</csml:entitySimulationProperty>
<csml:viewProperty>
<csml:position positionID="default" position="auto" x="1349.0" y="2824.1565836298932"/>
<csml:shape shapeID="default" visible="true">
<csml:toolSpecificGraphics>
<fig:figure xmlns:fig="http://www.csml.org/csml/cigraphics">
<fig:continuousEntity name="default" depth="0" fillColor="255 175 175 255" outlineColor="0 0 0 255" outlineWidth="1.0" visible="true"/>
</fig:figure>
<text fontName="Dialog" fontSize="20" fontStyle=" bold" spacing="0.0" name="probeID" depth="0" visible="false" xmlns="http://www.csml.org/csml/cigraphics"/>
<text fontName="Dialog" fontSize="20" fontStyle=" bold" spacing="0.0" name="comments" depth="0" visible="false" xmlns="http://www.csml.org/csml/cigraphics"/>
<text fontName="Dialog" fontSize="20" fontStyle=" bold" spacing="0.0" name="unit" depth="0" visible="false" xmlns="http://www.csml.org/csml/cigraphics"/>
<text fontName="Dialog" fontSize="20" fontStyle=" bold" spacing="0.0" name="value" depth="0" visible="false" xmlns="http://www.csml.org/csml/cigraphics"/>
<text fontName="Dialog" fontSize="20" fontStyle=" bold" spacing="0.0" name="variable" depth="0" visible="false" xmlns="http://www.csml.org/csml/cigraphics"/>
<text fontName="Dialog" fontSize="20" fontStyle=" bold" spacing="0.0" name="name" depth="0" visible="true" xmlns="http://www.csml.org/csml/cigraphics"/>
</csml:toolSpecificGraphics>
</csml:shape>
</csml:viewProperty>
<csml:biologicalProperty refCellComponentID="cso30:i:CC_CellComponent">
<csml:property key="extension" value=""/>
<csml:property key="accession" value=""/>
<csml:property key="probeID" value=""/>
</csml:biologicalProperty>
<csml:comments>
<csml:comment type="text"></csml:comment>
</csml:comments>
</csml:entity>
<csml:entity id="species_crib5p" name="R5P" type="cso30:c:-">
<csml:entitySimulationProperty>
<csml:variable variableID="crib5p" type="csml-variable:Double">
<csml:parameter key="csml-variable:parameter:initialValue" value="0.398"/>
<csml:parameter key="csml-variable:parameter:maximumValue" value="infinite"/>
<csml:parameter key="csml-variable:parameter:minimumValue" value="0"/>
<csml:parameter key="csml-variable:parameter:global" value="false"/>
</csml:variable>
</csml:entitySimulationProperty>
<csml:viewProperty>
<csml:position positionID="default" position="auto" x="1494.0" y="2824.1565836298932"/>
<csml:shape shapeID="default" visible="true">
<csml:toolSpecificGraphics>
<fig:figure xmlns:fig="http://www.csml.org/csml/cigraphics">
<fig:continuousEntity name="default" depth="0" fillColor="255 175 175 255" outlineColor="0 0 0 255" outlineWidth="1.0" visible="true"/>
</fig:figure>
<text fontName="Dialog" fontSize="20" fontStyle=" bold" spacing="0.0" name="probeID" depth="0" visible="false" xmlns="http://www.csml.org/csml/cigraphics"/>
<text fontName="Dialog" fontSize="20" fontStyle=" bold" spacing="0.0" name="comments" depth="0" visible="false" xmlns="http://www.csml.org/csml/cigraphics"/>
<text fontName="Dialog" fontSize="20" fontStyle=" bold" spacing="0.0" name="unit" depth="0" visible="false" xmlns="http://www.csml.org/csml/cigraphics"/>
<text fontName="Dialog" fontSize="20" fontStyle=" bold" spacing="0.0" name="value" depth="0" visible="false" xmlns="http://www.csml.org/csml/cigraphics"/>
<text fontName="Dialog" fontSize="20" fontStyle=" bold" spacing="0.0" name="variable" depth="0" visible="false" xmlns="http://www.csml.org/csml/cigraphics"/>
<text fontName="Dialog" fontSize="20" fontStyle=" bold" spacing="0.0" name="name" depth="0" visible="true" xmlns="http://www.csml.org/csml/cigraphics"/>
</csml:toolSpecificGraphics>
</csml:shape>
</csml:viewProperty>
<csml:biologicalProperty refCellComponentID="cso30:i:CC_CellComponent">
<csml:property key="extension" value=""/>
<csml:property key="accession" value=""/>
<csml:property key="probeID" value=""/>
</csml:biologicalProperty>
<csml:comments>
<csml:comment type="text"></csml:comment>
</csml:comments>
</csml:entity>
<csml:entity id="species_cdhap" name="DHAP" type="cso30:c:-">
<csml:entitySimulationProperty>
<csml:variable variableID="cdhap" type="csml-variable:Double">
<csml:parameter key="csml-variable:parameter:initialValue" value="0.167"/>
<csml:parameter key="csml-variable:parameter:maximumValue" value="infinite"/>
<csml:parameter key="csml-variable:parameter:minimumValue" value="0"/>
<csml:parameter key="csml-variable:parameter:global" value="false"/>
</csml:variable>
</csml:entitySimulationProperty>
<csml:viewProperty>
<csml:position positionID="default" position="auto" x="1079.0" y="2869.0"/>
<csml:shape shapeID="default" visible="true">
<csml:toolSpecificGraphics>
<fig:figure xmlns:fig="http://www.csml.org/csml/cigraphics">
<fig:continuousEntity name="default" depth="0" fillColor="0 255 0 255" outlineColor="0 0 0 255" outlineWidth="1.0" visible="true"/>
</fig:figure>
<text fontName="Dialog" fontSize="20" fontStyle=" bold" textColor="0 0 0 255" spacing="0.0" name="probeID" depth="0" visible="false" xmlns="http://www.csml.org/csml/cigraphics"/>
<text fontName="Dialog" fontSize="20" fontStyle=" bold" textColor="0 0 0 255" spacing="0.0" name="comments" depth="0" visible="false" xmlns="http://www.csml.org/csml/cigraphics"/>
<text fontName="Dialog" fontSize="20" fontStyle=" bold" textColor="0 0 0 255" spacing="0.0" name="unit" depth="0" visible="false" xmlns="http://www.csml.org/csml/cigraphics"/>
<text fontName="Dialog" fontSize="20" fontStyle=" bold" textColor="0 0 0 255" spacing="0.0" name="value" depth="0" visible="false" xmlns="http://www.csml.org/csml/cigraphics"/>
<text fontName="Dialog" fontSize="20" fontStyle=" bold" textColor="0 0 0 255" spacing="0.0" name="variable" depth="0" visible="false" xmlns="http://www.csml.org/csml/cigraphics"/>
<text fontName="Dialog" fontSize="20" fontStyle=" bold" textColor="0 0 0 255" spacing="0.0" name="name" depth="0" visible="true" xmlns="http://www.csml.org/csml/cigraphics"/>
</csml:toolSpecificGraphics>
</csml:shape>
</csml:viewProperty>
<csml:biologicalProperty refCellComponentID="cso30:i:CC_CellComponent">
<csml:property key="extension" value=""/>
<csml:property key="accession" value=""/>
<csml:property key="probeID" value=""/>
</csml:biologicalProperty>
<csml:comments>
<csml:comment type="text"></csml:comment>
</csml:comments>
</csml:entity>
<csml:entity id="species_cpgp" name="PGP" type="cso30:c:-">
<csml:entitySimulationProperty>
<csml:variable variableID="cpgp" type="csml-variable:Double">
<csml:parameter key="csml-variable:parameter:initialValue" value="0.008"/>
<csml:parameter key="csml-variable:parameter:maximumValue" value="infinite"/>
<csml:parameter key="csml-variable:parameter:minimumValue" value="0"/>
<csml:parameter key="csml-variable:parameter:global" value="false"/>
</csml:variable>
</csml:entitySimulationProperty>
<csml:viewProperty>
<csml:position positionID="default" position="auto" x="1079.0" y="3078.0"/>
<csml:shape shapeID="default" visible="true">
<csml:toolSpecificGraphics>
<fig:figure xmlns:fig="http://www.csml.org/csml/cigraphics">
<fig:continuousEntity name="default" depth="0" fillColor="0 255 0 255" outlineColor="0 0 0 255" outlineWidth="1.0" visible="true"/>
</fig:figure>
<text fontName="Dialog" fontSize="20" fontStyle=" bold" textColor="0 0 0 255" spacing="0.0" name="probeID" depth="0" visible="false" xmlns="http://www.csml.org/csml/cigraphics"/>
<text fontName="Dialog" fontSize="20" fontStyle=" bold" textColor="0 0 0 255" spacing="0.0" name="comments" depth="0" visible="false" xmlns="http://www.csml.org/csml/cigraphics"/>
<text fontName="Dialog" fontSize="20" fontStyle=" bold" textColor="0 0 0 255" spacing="0.0" name="unit" depth="0" visible="false" xmlns="http://www.csml.org/csml/cigraphics"/>
<text fontName="Dialog" fontSize="20" fontStyle=" bold" textColor="0 0 0 255" spacing="0.0" name="value" depth="0" visible="false" xmlns="http://www.csml.org/csml/cigraphics"/>
<text fontName="Dialog" fontSize="20" fontStyle=" bold" textColor="0 0 0 255" spacing="0.0" name="variable" depth="0" visible="false" xmlns="http://www.csml.org/csml/cigraphics"/>
<text fontName="Dialog" fontSize="20" fontStyle=" bold" textColor="0 0 0 255" spacing="0.0" name="name" depth="0" visible="true" xmlns="http://www.csml.org/csml/cigraphics"/>
</csml:toolSpecificGraphics>
</csml:shape>
</csml:viewProperty>
<csml:biologicalProperty refCellComponentID="cso30:i:CC_CellComponent">
<csml:property key="extension" value=""/>
<csml:property key="accession" value=""/>
<csml:property key="probeID" value=""/>
</csml:biologicalProperty>
<csml:comments>
<csml:comment type="text"></csml:comment>
</csml:comments>
</csml:entity>
<csml:entity id="species_cpg3" name="3PG" type="cso30:c:-">
<csml:entitySimulationProperty>
<csml:variable variableID="cpg3" type="csml-variable:Double">
<csml:parameter key="csml-variable:parameter:initialValue" value="2.13"/>
<csml:parameter key="csml-variable:parameter:maximumValue" value="infinite"/>
<csml:parameter key="csml-variable:parameter:minimumValue" value="0"/>
<csml:parameter key="csml-variable:parameter:global" value="false"/>
</csml:variable>
</csml:entitySimulationProperty>
<csml:viewProperty>
<csml:position positionID="default" position="auto" x="1079.0" y="3168.0"/>
<csml:shape shapeID="default" visible="true">
<csml:toolSpecificGraphics>
<fig:figure xmlns:fig="http://www.csml.org/csml/cigraphics">
<fig:continuousEntity name="default" depth="0" fillColor="0 255 0 255" outlineColor="0 0 0 255" outlineWidth="1.0" visible="true"/>
</fig:figure>
<text fontName="Dialog" fontSize="20" fontStyle=" bold" textColor="0 0 0 255" spacing="0.0" name="probeID" depth="0" visible="false" xmlns="http://www.csml.org/csml/cigraphics"/>
<text fontName="Dialog" fontSize="20" fontStyle=" bold" textColor="0 0 0 255" spacing="0.0" name="comments" depth="0" visible="false" xmlns="http://www.csml.org/csml/cigraphics"/>
<text fontName="Dialog" fontSize="20" fontStyle=" bold" textColor="0 0 0 255" spacing="0.0" name="unit" depth="0" visible="false" xmlns="http://www.csml.org/csml/cigraphics"/>
<text fontName="Dialog" fontSize="20" fontStyle=" bold" textColor="0 0 0 255" spacing="0.0" name="value" depth="0" visible="false" xmlns="http://www.csml.org/csml/cigraphics"/>
<text fontName="Dialog" fontSize="20" fontStyle=" bold" textColor="0 0 0 255" spacing="0.0" name="variable" depth="0" visible="false" xmlns="http://www.csml.org/csml/cigraphics"/>
<text fontName="Dialog" fontSize="20" fontStyle=" bold" textColor="0 0 0 255" spacing="0.0" name="name" depth="0" visible="true" xmlns="http://www.csml.org/csml/cigraphics"/>
</csml:toolSpecificGraphics>
</csml:shape>
</csml:viewProperty>
<csml:biologicalProperty refCellComponentID="cso30:i:CC_CellComponent">
<csml:property key="extension" value=""/>
<csml:property key="accession" value=""/>
<csml:property key="probeID" value=""/>
</csml:biologicalProperty>
<csml:comments>
<csml:comment type="text"></csml:comment>
</csml:comments>
</csml:entity>
<csml:entity id="species_cpg2" name="2PG" type="cso30:c:-">
<csml:entitySimulationProperty>
<csml:variable variableID="cpg2" type="csml-variable:Double">
<csml:parameter key="csml-variable:parameter:initialValue" value="0.399"/>
<csml:parameter key="csml-variable:parameter:maximumValue" value="infinite"/>
<csml:parameter key="csml-variable:parameter:minimumValue" value="0"/>
<csml:parameter key="csml-variable:parameter:global" value="false"/>
</csml:variable>
</csml:entitySimulationProperty>
<csml:viewProperty>
<csml:position positionID="default" position="auto" x="1079.0" y="3248.0"/>
<csml:shape shapeID="default" visible="true">
<csml:toolSpecificGraphics>
<fig:figure xmlns:fig="http://www.csml.org/csml/cigraphics">
<fig:continuousEntity name="default" depth="0" fillColor="0 255 0 255" outlineColor="0 0 0 255" outlineWidth="1.0" visible="true"/>
</fig:figure>
<text fontName="Dialog" fontSize="20" fontStyle=" bold" textColor="0 0 0 255" spacing="0.0" name="probeID" depth="0" visible="false" xmlns="http://www.csml.org/csml/cigraphics"/>
<text fontName="Dialog" fontSize="20" fontStyle=" bold" textColor="0 0 0 255" spacing="0.0" name="comments" depth="0" visible="false" xmlns="http://www.csml.org/csml/cigraphics"/>
<text fontName="Dialog" fontSize="20" fontStyle=" bold" textColor="0 0 0 255" spacing="0.0" name="unit" depth="0" visible="false" xmlns="http://www.csml.org/csml/cigraphics"/>
<text fontName="Dialog" fontSize="20" fontStyle=" bold" textColor="0 0 0 255" spacing="0.0" name="value" depth="0" visible="false" xmlns="http://www.csml.org/csml/cigraphics"/>
<text fontName="Dialog" fontSize="20" fontStyle=" bold" textColor="0 0 0 255" spacing="0.0" name="variable" depth="0" visible="false" xmlns="http://www.csml.org/csml/cigraphics"/>
<text fontName="Dialog" fontSize="20" fontStyle=" bold" textColor="0 0 0 255" spacing="0.0" name="name" depth="0" visible="true" xmlns="http://www.csml.org/csml/cigraphics"/>
</csml:toolSpecificGraphics>
</csml:shape>
</csml:viewProperty>
<csml:biologicalProperty refCellComponentID="cso30:i:CC_CellComponent">
<csml:property key="extension" value=""/>
<csml:property key="accession" value=""/>
<csml:property key="probeID" value=""/>
</csml:biologicalProperty>
<csml:comments>
<csml:comment type="text"></csml:comment>
</csml:comments>
</csml:entity>
<csml:entity id="species_cribu5p" name="Ru5P" type="cso30:c:-">
<csml:entitySimulationProperty>
<csml:variable variableID="cribu5p" type="csml-variable:Double">
<csml:parameter key="csml-variable:parameter:initialValue" value="0.111"/>
<csml:parameter key="csml-variable:parameter:maximumValue" value="infinite"/>
<csml:parameter key="csml-variable:parameter:minimumValue" value="0"/>
<csml:parameter key="csml-variable:parameter:global" value="false"/>
</csml:variable>
</csml:entitySimulationProperty>
<csml:viewProperty>
<csml:position positionID="default" position="auto" x="1429.0" y="2690.5"/>
<csml:shape shapeID="default" visible="true">
<csml:toolSpecificGraphics>
<fig:figure xmlns:fig="http://www.csml.org/csml/cigraphics">
<fig:continuousEntity name="default" depth="0" fillColor="255 175 175 255" outlineColor="0 0 0 255" outlineWidth="1.0" visible="true"/>
</fig:figure>
<text fontName="Dialog" fontSize="20" fontStyle=" bold" spacing="0.0" name="probeID" depth="0" visible="false" xmlns="http://www.csml.org/csml/cigraphics"/>
<text fontName="Dialog" fontSize="20" fontStyle=" bold" spacing="0.0" name="comments" depth="0" visible="false" xmlns="http://www.csml.org/csml/cigraphics"/>
<text fontName="Dialog" fontSize="20" fontStyle=" bold" spacing="0.0" name="unit" depth="0" visible="false" xmlns="http://www.csml.org/csml/cigraphics"/>
<text fontName="Dialog" fontSize="20" fontStyle=" bold" spacing="0.0" name="value" depth="0" visible="false" xmlns="http://www.csml.org/csml/cigraphics"/>
<text fontName="Dialog" fontSize="20" fontStyle=" bold" spacing="0.0" name="variable" depth="0" visible="false" xmlns="http://www.csml.org/csml/cigraphics"/>
<text fontName="Dialog" fontSize="20" fontStyle=" bold" spacing="0.0" name="name" depth="0" visible="true" xmlns="http://www.csml.org/csml/cigraphics"/>
</csml:toolSpecificGraphics>
</csml:shape>
</csml:viewProperty>
<csml:biologicalProperty refCellComponentID="cso30:i:CC_CellComponent">
<csml:property key="extension" value=""/>
<csml:property key="accession" value=""/>
<csml:property key="probeID" value=""/>
</csml:biologicalProperty>
<csml:comments>
<csml:comment type="text"></csml:comment>
</csml:comments>
</csml:entity>
<csml:entity id="parameter_catp" name="parameter_catp" type="cso30:c:-">
<csml:entitySimulationProperty>
<csml:variable variableID="catp" type="csml-variable:Double">
<csml:parameter key="csml-variable:parameter:maximumValue" value="infinite"/>
<csml:parameter key="csml-variable:parameter:minimumValue" value="-infinite"/>
<csml:parameter key="csml-variable:parameter:unit" value="mM"/>
<csml:parameter key="csml-variable:parameter:evaluateScriptOnce" value="false"/>
<csml:parameter key="csml-variable:parameter:global" value="false"/>
<csml:script key="csml-variable:parameter:initialValue" language="pnuts">( 4.27 -( 4.163 *( t /( 0.657 +( 1.43 * t )+( 0.0364 *pow( t ,  2 ))))))</csml:script>
</csml:variable>
</csml:entitySimulationProperty>
<csml:viewProperty>
<csml:position positionID="default" position="auto" x="389.0" y="109.0"/>
<csml:shape shapeID="default" visible="true">
<csml:toolSpecificGraphics>
<fig:figure xmlns:fig="http://www.csml.org/csml/cigraphics">
<fig:continuousEntity name="default" depth="0" outlineWidth="1.0" visible="true"/>
</fig:figure>
<text fontName="Dialog" fontSize="20" fontStyle=" bold" spacing="0.0" name="probeID" depth="0" visible="false" xmlns="http://www.csml.org/csml/cigraphics"/>
<text fontName="Dialog" fontSize="20" fontStyle=" bold" spacing="0.0" name="comments" depth="0" visible="false" xmlns="http://www.csml.org/csml/cigraphics"/>
<text fontName="Dialog" fontSize="20" fontStyle=" bold" spacing="0.0" name="unit" depth="0" visible="false" xmlns="http://www.csml.org/csml/cigraphics"/>
<text fontName="Dialog" fontSize="20" fontStyle=" bold" spacing="0.0" name="value" depth="0" visible="false" xmlns="http://www.csml.org/csml/cigraphics"/>
<text fontName="Dialog" fontSize="20" fontStyle=" bold" spacing="0.0" name="variable" depth="0" visible="false" xmlns="http://www.csml.org/csml/cigraphics"/>
<text fontName="Dialog" fontSize="20" fontStyle=" bold" spacing="0.0" name="name" depth="0" visible="true" xmlns="http://www.csml.org/csml/cigraphics"/>
</csml:toolSpecificGraphics>
</csml:shape>
</csml:viewProperty>
<csml:biologicalProperty refCellComponentID="cso30:i:CC_CellComponent">
<csml:property key="extension" value=""/>
<csml:property key="accession" value=""/>
<csml:property key="probeID" value=""/>
</csml:biologicalProperty>
<csml:comments>
<csml:comment type="text"></csml:comment>
</csml:comments>
</csml:entity>
<csml:entity id="parameter_cadp" name="parameter_cadp" type="cso30:c:-">
<csml:entitySimulationProperty>
<csml:variable variableID="cadp" type="csml-variable:Double">
<csml:parameter key="csml-variable:parameter:maximumValue" value="infinite"/>
<csml:parameter key="csml-variable:parameter:minimumValue" value="-infinite"/>
<csml:parameter key="csml-variable:parameter:unit" value="mM"/>
<csml:parameter key="csml-variable:parameter:evaluateScriptOnce" value="false"/>
<csml:parameter key="csml-variable:parameter:global" value="false"/>
<csml:script key="csml-variable:parameter:initialValue" language="pnuts">( 0.582 +( 1.73 *pow( 2.731 , ( -0.15 * t ))*(( 0.12 * t )+( 0.000214 *pow( t ,  3 )))))</csml:script>
</csml:variable>
</csml:entitySimulationProperty>
<csml:viewProperty>
<csml:position positionID="default" position="auto" x="400.0" y="160.0"/>
<csml:shape shapeID="default" visible="true">
<csml:toolSpecificGraphics>
<fig:figure xmlns:fig="http://www.csml.org/csml/cigraphics">
<fig:continuousEntity name="default" depth="0" outlineWidth="1.0" visible="true"/>
</fig:figure>
<text fontName="Dialog" fontSize="20" fontStyle=" bold" spacing="0.0" name="probeID" depth="0" visible="false" xmlns="http://www.csml.org/csml/cigraphics"/>
<text fontName="Dialog" fontSize="20" fontStyle=" bold" spacing="0.0" name="comments" depth="0" visible="false" xmlns="http://www.csml.org/csml/cigraphics"/>
<text fontName="Dialog" fontSize="20" fontStyle=" bold" spacing="0.0" name="unit" depth="0" visible="false" xmlns="http://www.csml.org/csml/cigraphics"/>
<text fontName="Dialog" fontSize="20" fontStyle=" bold" spacing="0.0" name="value" depth="0" visible="false" xmlns="http://www.csml.org/csml/cigraphics"/>
<text fontName="Dialog" fontSize="20" fontStyle=" bold" spacing="0.0" name="variable" depth="0" visible="false" xmlns="http://www.csml.org/csml/cigraphics"/>
<text fontName="Dialog" fontSize="20" fontStyle=" bold" spacing="0.0" name="name" depth="0" visible="true" xmlns="http://www.csml.org/csml/cigraphics"/>
</csml:toolSpecificGraphics>
</csml:shape>
</csml:viewProperty>
<csml:biologicalProperty refCellComponentID="cso30:i:CC_CellComponent">
<csml:property key="extension" value=""/>
<csml:property key="accession" value=""/>
<csml:property key="probeID" value=""/>
</csml:biologicalProperty>
<csml:comments>
<csml:comment type="text"></csml:comment>
</csml:comments>
</csml:entity>
<csml:entity id="parameter_camp" name="parameter_camp" type="cso30:c:-">
<csml:entitySimulationProperty>
<csml:variable variableID="camp" type="csml-variable:Double">
<csml:parameter key="csml-variable:parameter:maximumValue" value="infinite"/>
<csml:parameter key="csml-variable:parameter:minimumValue" value="-infinite"/>
<csml:parameter key="csml-variable:parameter:unit" value="mM"/>
<csml:parameter key="csml-variable:parameter:evaluateScriptOnce" value="false"/>
<csml:parameter key="csml-variable:parameter:global" value="false"/>
<csml:script key="csml-variable:parameter:initialValue" language="pnuts">( 0.123 +( 7.25 *( t /( 7.25 +( 1.47 * t )+( 0.17 *pow( t ,  2 )))))+( 1.073 /( 1.29 +( 8.05 * t ))))</csml:script>
</csml:variable>
</csml:entitySimulationProperty>
<csml:viewProperty>
<csml:position positionID="default" position="auto" x="560.0" y="160.0"/>
<csml:shape shapeID="default" visible="true">
<csml:toolSpecificGraphics>
<fig:figure xmlns:fig="http://www.csml.org/csml/cigraphics">
<fig:continuousEntity name="default" depth="0" outlineWidth="1.0" visible="true"/>
</fig:figure>
<text fontName="Dialog" fontSize="20" fontStyle=" bold" spacing="0.0" name="probeID" depth="0" visible="false" xmlns="http://www.csml.org/csml/cigraphics"/>
<text fontName="Dialog" fontSize="20" fontStyle=" bold" spacing="0.0" name="comments" depth="0" visible="false" xmlns="http://www.csml.org/csml/cigraphics"/>
<text fontName="Dialog" fontSize="20" fontStyle=" bold" spacing="0.0" name="unit" depth="0" visible="false" xmlns="http://www.csml.org/csml/cigraphics"/>
<text fontName="Dialog" fontSize="20" fontStyle=" bold" spacing="0.0" name="value" depth="0" visible="false" xmlns="http://www.csml.org/csml/cigraphics"/>
<text fontName="Dialog" fontSize="20" fontStyle=" bold" spacing="0.0" name="variable" depth="0" visible="false" xmlns="http://www.csml.org/csml/cigraphics"/>
<text fontName="Dialog" fontSize="20" fontStyle=" bold" spacing="0.0" name="name" depth="0" visible="true" xmlns="http://www.csml.org/csml/cigraphics"/>
</csml:toolSpecificGraphics>
</csml:shape>
</csml:viewProperty>
<csml:biologicalProperty refCellComponentID="cso30:i:CC_CellComponent">
<csml:property key="extension" value=""/>
<csml:property key="accession" value=""/>
<csml:property key="probeID" value=""/>
</csml:biologicalProperty>
<csml:comments>
<csml:comment type="text"></csml:comment>
</csml:comments>
</csml:entity>
<csml:entity id="parameter_cnadp" name="parameter_cnadp" type="cso30:c:-">
<csml:entitySimulationProperty>
<csml:variable variableID="cnadp" type="csml-variable:Double">
<csml:parameter key="csml-variable:parameter:maximumValue" value="infinite"/>
<csml:parameter key="csml-variable:parameter:minimumValue" value="-infinite"/>
<csml:parameter key="csml-variable:parameter:unit" value="mM"/>
<csml:parameter key="csml-variable:parameter:evaluateScriptOnce" value="false"/>
<csml:parameter key="csml-variable:parameter:global" value="false"/>
<csml:script key="csml-variable:parameter:initialValue" language="pnuts">(( 0.159 -( 0.00554 *( t /(( 2.8 -( 0.271 * t ))+( 0.01 *pow( t ,  2 ))))))+( 0.182 /( 4.82 +( 0.526 * t ))))</csml:script>
</csml:variable>
</csml:entitySimulationProperty>
<csml:viewProperty>
<csml:position positionID="default" position="auto" x="720.0" y="160.0"/>
<csml:shape shapeID="default" visible="true">
<csml:toolSpecificGraphics>
<fig:figure xmlns:fig="http://www.csml.org/csml/cigraphics">
<fig:continuousEntity name="default" depth="0" outlineWidth="1.0" visible="true"/>
</fig:figure>
<text fontName="Dialog" fontSize="20" fontStyle=" bold" spacing="0.0" name="probeID" depth="0" visible="false" xmlns="http://www.csml.org/csml/cigraphics"/>
<text fontName="Dialog" fontSize="20" fontStyle=" bold" spacing="0.0" name="comments" depth="0" visible="false" xmlns="http://www.csml.org/csml/cigraphics"/>
<text fontName="Dialog" fontSize="20" fontStyle=" bold" spacing="0.0" name="unit" depth="0" visible="false" xmlns="http://www.csml.org/csml/cigraphics"/>
<text fontName="Dialog" fontSize="20" fontStyle=" bold" spacing="0.0" name="value" depth="0" visible="false" xmlns="http://www.csml.org/csml/cigraphics"/>
<text fontName="Dialog" fontSize="20" fontStyle=" bold" spacing="0.0" name="variable" depth="0" visible="false" xmlns="http://www.csml.org/csml/cigraphics"/>
<text fontName="Dialog" fontSize="20" fontStyle=" bold" spacing="0.0" name="name" depth="0" visible="true" xmlns="http://www.csml.org/csml/cigraphics"/>
</csml:toolSpecificGraphics>
</csml:shape>
</csml:viewProperty>
<csml:biologicalProperty refCellComponentID="cso30:i:CC_CellComponent">
<csml:property key="extension" value=""/>
<csml:property key="accession" value=""/>
<csml:property key="probeID" value=""/>
</csml:biologicalProperty>
<csml:comments>
<csml:comment type="text"></csml:comment>
</csml:comments>
</csml:entity>
<csml:entity id="parameter_cnadph" name="parameter_cnadph" type="cso30:c:-">
<csml:entitySimulationProperty>
<csml:variable variableID="cnadph" type="csml-variable:Double">
<csml:parameter key="csml-variable:parameter:maximumValue" value="infinite"/>
<csml:parameter key="csml-variable:parameter:minimumValue" value="-infinite"/>
<csml:parameter key="csml-variable:parameter:unit" value="mM"/>
<csml:parameter key="csml-variable:parameter:evaluateScriptOnce" value="false"/>
<csml:parameter key="csml-variable:parameter:global" value="false"/>
<csml:script key="csml-variable:parameter:initialValue" language="pnuts">( 0.062 +( 0.332 *pow( 2.718 , ( -0.464 * t ))*(( 0.0166 *pow( t ,  1.58 ))+( 0.000166 *pow( t ,  4.73 ))+( 0.1312 *pow( 10 ,  -9 )*pow( t ,  7.89 ))+( 0.1362 *pow( 10 ,  -12 )*pow( t ,  11 ))+( 0.1233 *pow( 10 ,  -15 )*pow( t ,  14.2 )))))</csml:script>
</csml:variable>
</csml:entitySimulationProperty>
<csml:viewProperty>
<csml:position positionID="default" position="auto" x="880.0" y="160.0"/>
<csml:shape shapeID="default" visible="true">
<csml:toolSpecificGraphics>
<fig:figure xmlns:fig="http://www.csml.org/csml/cigraphics">
<fig:continuousEntity name="default" depth="0" outlineWidth="1.0" visible="true"/>
</fig:figure>
<text fontName="Dialog" fontSize="20" fontStyle=" bold" spacing="0.0" name="probeID" depth="0" visible="false" xmlns="http://www.csml.org/csml/cigraphics"/>
<text fontName="Dialog" fontSize="20" fontStyle=" bold" spacing="0.0" name="comments" depth="0" visible="false" xmlns="http://www.csml.org/csml/cigraphics"/>
<text fontName="Dialog" fontSize="20" fontStyle=" bold" spacing="0.0" name="unit" depth="0" visible="false" xmlns="http://www.csml.org/csml/cigraphics"/>
<text fontName="Dialog" fontSize="20" fontStyle=" bold" spacing="0.0" name="value" depth="0" visible="false" xmlns="http://www.csml.org/csml/cigraphics"/>
<text fontName="Dialog" fontSize="20" fontStyle=" bold" spacing="0.0" name="variable" depth="0" visible="false" xmlns="http://www.csml.org/csml/cigraphics"/>
<text fontName="Dialog" fontSize="20" fontStyle=" bold" spacing="0.0" name="name" depth="0" visible="true" xmlns="http://www.csml.org/csml/cigraphics"/>
</csml:toolSpecificGraphics>
</csml:shape>
</csml:viewProperty>
<csml:biologicalProperty refCellComponentID="cso30:i:CC_CellComponent">
<csml:property key="extension" value=""/>
<csml:property key="accession" value=""/>
<csml:property key="probeID" value=""/>
</csml:biologicalProperty>
<csml:comments>
<csml:comment type="text"></csml:comment>
</csml:comments>
</csml:entity>
<csml:entity id="parameter_cnad" name="parameter_cnad" type="cso30:c:-">
<csml:entitySimulationProperty>
<csml:variable variableID="cnad" type="csml-variable:Double">
<csml:parameter key="csml-variable:parameter:maximumValue" value="infinite"/>
<csml:parameter key="csml-variable:parameter:minimumValue" value="-infinite"/>
<csml:parameter key="csml-variable:parameter:unit" value="mM"/>
<csml:parameter key="csml-variable:parameter:evaluateScriptOnce" value="false"/>
<csml:parameter key="csml-variable:parameter:global" value="false"/>
<csml:script key="csml-variable:parameter:initialValue" language="pnuts">(( 1.314 +( 1.314 *pow( 2.73 , (( -0.0435 * t )- 0.342 ))))-(( t + 7.871 )*(pow( 2.73 , (( -0.0218 * t )- 0.171 ))/( 8.481 + t ))))</csml:script>
</csml:variable>
</csml:entitySimulationProperty>
<csml:viewProperty>
<csml:position positionID="default" position="auto" x="160.0" y="240.0"/>
<csml:shape shapeID="default" visible="true">
<csml:toolSpecificGraphics>
<fig:figure xmlns:fig="http://www.csml.org/csml/cigraphics">
<fig:continuousEntity name="default" depth="0" outlineWidth="1.0" visible="true"/>
</fig:figure>
<text fontName="Dialog" fontSize="20" fontStyle=" bold" spacing="0.0" name="probeID" depth="0" visible="false" xmlns="http://www.csml.org/csml/cigraphics"/>
<text fontName="Dialog" fontSize="20" fontStyle=" bold" spacing="0.0" name="comments" depth="0" visible="false" xmlns="http://www.csml.org/csml/cigraphics"/>
<text fontName="Dialog" fontSize="20" fontStyle=" bold" spacing="0.0" name="unit" depth="0" visible="false" xmlns="http://www.csml.org/csml/cigraphics"/>
<text fontName="Dialog" fontSize="20" fontStyle=" bold" spacing="0.0" name="value" depth="0" visible="false" xmlns="http://www.csml.org/csml/cigraphics"/>
<text fontName="Dialog" fontSize="20" fontStyle=" bold" spacing="0.0" name="variable" depth="0" visible="false" xmlns="http://www.csml.org/csml/cigraphics"/>
<text fontName="Dialog" fontSize="20" fontStyle=" bold" spacing="0.0" name="name" depth="0" visible="true" xmlns="http://www.csml.org/csml/cigraphics"/>
</csml:toolSpecificGraphics>
</csml:shape>
</csml:viewProperty>
<csml:biologicalProperty refCellComponentID="cso30:i:CC_CellComponent">
<csml:property key="extension" value=""/>
<csml:property key="accession" value=""/>
<csml:property key="probeID" value=""/>
</csml:biologicalProperty>
<csml:comments>
<csml:comment type="text"></csml:comment>
</csml:comments>
</csml:entity>
<csml:entity id="parameter_cnadh" name="parameter_cnadh" type="cso30:c:-">
<csml:entitySimulationProperty>
<csml:variable variableID="cnadh" type="csml-variable:Double">
<csml:parameter key="csml-variable:parameter:maximumValue" value="infinite"/>
<csml:parameter key="csml-variable:parameter:minimumValue" value="-infinite"/>
<csml:parameter key="csml-variable:parameter:unit" value="mM"/>
<csml:parameter key="csml-variable:parameter:evaluateScriptOnce" value="false"/>
<csml:parameter key="csml-variable:parameter:global" value="false"/>
<csml:script key="csml-variable:parameter:initialValue" language="pnuts">( 0.0934 +( 0.00111 *pow( 2.371 , ( -0.123 * t ))*(( 0.844 * t )+( 0.104 *pow( t ,  3 )))))</csml:script>
</csml:variable>
</csml:entitySimulationProperty>
<csml:viewProperty>
<csml:position positionID="default" position="auto" x="320.0" y="240.0"/>
<csml:shape shapeID="default" visible="true">
<csml:toolSpecificGraphics>
<fig:figure xmlns:fig="http://www.csml.org/csml/cigraphics">
<fig:continuousEntity name="default" depth="0" outlineWidth="1.0" visible="true"/>
</fig:figure>
<text fontName="Dialog" fontSize="20" fontStyle=" bold" spacing="0.0" name="probeID" depth="0" visible="false" xmlns="http://www.csml.org/csml/cigraphics"/>
<text fontName="Dialog" fontSize="20" fontStyle=" bold" spacing="0.0" name="comments" depth="0" visible="false" xmlns="http://www.csml.org/csml/cigraphics"/>
<text fontName="Dialog" fontSize="20" fontStyle=" bold" spacing="0.0" name="unit" depth="0" visible="false" xmlns="http://www.csml.org/csml/cigraphics"/>
<text fontName="Dialog" fontSize="20" fontStyle=" bold" spacing="0.0" name="value" depth="0" visible="false" xmlns="http://www.csml.org/csml/cigraphics"/>
<text fontName="Dialog" fontSize="20" fontStyle=" bold" spacing="0.0" name="variable" depth="0" visible="false" xmlns="http://www.csml.org/csml/cigraphics"/>
<text fontName="Dialog" fontSize="20" fontStyle=" bold" spacing="0.0" name="name" depth="0" visible="true" xmlns="http://www.csml.org/csml/cigraphics"/>
</csml:toolSpecificGraphics>
</csml:shape>
</csml:viewProperty>
<csml:biologicalProperty refCellComponentID="cso30:i:CC_CellComponent">
<csml:property key="extension" value=""/>
<csml:property key="accession" value=""/>
<csml:property key="probeID" value=""/>
</csml:biologicalProperty>
<csml:comments>
<csml:comment type="text"></csml:comment>
</csml:comments>
</csml:entity>
<csml:entity id="parameter_reaction_vPTS_parameter_rmaxPTS" name="parameter_rmaxPTS" type="cso30:c:-">
<csml:entitySimulationProperty>
<csml:variable variableID="vPTS_rmaxPTS" type="csml-variable:Double">
<csml:parameter key="csml-variable:parameter:initialValue" value="7829.78"/>
<csml:parameter key="csml-variable:parameter:maximumValue" value="infinite"/>
<csml:parameter key="csml-variable:parameter:minimumValue" value="-infinite"/>
<csml:parameter key="csml-variable:parameter:unit" value="mM_per_second"/>
<csml:parameter key="csml-variable:parameter:global" value="false"/>
</csml:variable>
</csml:entitySimulationProperty>
<csml:viewProperty>
<csml:position positionID="default" position="auto" x="480.0" y="240.0"/>
<csml:shape shapeID="default" visible="true">
<csml:toolSpecificGraphics>
<fig:figure xmlns:fig="http://www.csml.org/csml/cigraphics">
<fig:continuousEntity name="default" depth="0" outlineWidth="1.0" visible="true"/>
</fig:figure>
<text fontName="Dialog" fontSize="20" fontStyle=" bold" spacing="0.0" name="probeID" depth="0" visible="false" xmlns="http://www.csml.org/csml/cigraphics"/>
<text fontName="Dialog" fontSize="20" fontStyle=" bold" spacing="0.0" name="comments" depth="0" visible="false" xmlns="http://www.csml.org/csml/cigraphics"/>
<text fontName="Dialog" fontSize="20" fontStyle=" bold" spacing="0.0" name="unit" depth="0" visible="false" xmlns="http://www.csml.org/csml/cigraphics"/>
<text fontName="Dialog" fontSize="20" fontStyle=" bold" spacing="0.0" name="value" depth="0" visible="false" xmlns="http://www.csml.org/csml/cigraphics"/>
<text fontName="Dialog" fontSize="20" fontStyle=" bold" spacing="0.0" name="variable" depth="0" visible="false" xmlns="http://www.csml.org/csml/cigraphics"/>
<text fontName="Dialog" fontSize="20" fontStyle=" bold" spacing="0.0" name="name" depth="0" visible="true" xmlns="http://www.csml.org/csml/cigraphics"/>
</csml:toolSpecificGraphics>
</csml:shape>
</csml:viewProperty>
<csml:biologicalProperty refCellComponentID="cso30:i:CC_CellComponent">
<csml:property key="extension" value=""/>
<csml:property key="accession" value=""/>
<csml:property key="probeID" value=""/>
</csml:biologicalProperty>
<csml:comments>
<csml:comment type="text"></csml:comment>
</csml:comments>
</csml:entity>
<csml:entity id="parameter_reaction_vPTS_parameter_KPTSa1" name="parameter_KPTSa1" type="cso30:c:-">
<csml:entitySimulationProperty>
<csml:variable variableID="vPTS_KPTSa1" type="csml-variable:Double">
<csml:parameter key="csml-variable:parameter:initialValue" value="3082.3"/>
<csml:parameter key="csml-variable:parameter:maximumValue" value="infinite"/>
<csml:parameter key="csml-variable:parameter:minimumValue" value="-infinite"/>
<csml:parameter key="csml-variable:parameter:unit" value="mM"/>
<csml:parameter key="csml-variable:parameter:global" value="false"/>
</csml:variable>
</csml:entitySimulationProperty>
<csml:viewProperty>
<csml:position positionID="default" position="auto" x="640.0" y="240.0"/>
<csml:shape shapeID="default" visible="true">
<csml:toolSpecificGraphics>
<fig:figure xmlns:fig="http://www.csml.org/csml/cigraphics">
<fig:continuousEntity name="default" depth="0" outlineWidth="1.0" visible="true"/>
</fig:figure>
<text fontName="Dialog" fontSize="20" fontStyle=" bold" spacing="0.0" name="probeID" depth="0" visible="false" xmlns="http://www.csml.org/csml/cigraphics"/>
<text fontName="Dialog" fontSize="20" fontStyle=" bold" spacing="0.0" name="comments" depth="0" visible="false" xmlns="http://www.csml.org/csml/cigraphics"/>
<text fontName="Dialog" fontSize="20" fontStyle=" bold" spacing="0.0" name="unit" depth="0" visible="false" xmlns="http://www.csml.org/csml/cigraphics"/>
<text fontName="Dialog" fontSize="20" fontStyle=" bold" spacing="0.0" name="value" depth="0" visible="false" xmlns="http://www.csml.org/csml/cigraphics"/>
<text fontName="Dialog" fontSize="20" fontStyle=" bold" spacing="0.0" name="variable" depth="0" visible="false" xmlns="http://www.csml.org/csml/cigraphics"/>
<text fontName="Dialog" fontSize="20" fontStyle=" bold" spacing="0.0" name="name" depth="0" visible="true" xmlns="http://www.csml.org/csml/cigraphics"/>
</csml:toolSpecificGraphics>
</csml:shape>
</csml:viewProperty>
<csml:biologicalProperty refCellComponentID="cso30:i:CC_CellComponent">
<csml:property key="extension" value=""/>
<csml:property key="accession" value=""/>
<csml:property key="probeID" value=""/>
</csml:biologicalProperty>
<csml:comments>
<csml:comment type="text"></csml:comment>
</csml:comments>
</csml:entity>
<csml:entity id="parameter_reaction_vPTS_parameter_KPTSa2" name="parameter_KPTSa2" type="cso30:c:-">
<csml:entitySimulationProperty>
<csml:variable variableID="vPTS_KPTSa2" type="csml-variable:Double">
<csml:parameter key="csml-variable:parameter:initialValue" value="0.01"/>
<csml:parameter key="csml-variable:parameter:maximumValue" value="infinite"/>
<csml:parameter key="csml-variable:parameter:minimumValue" value="-infinite"/>
<csml:parameter key="csml-variable:parameter:unit" value="mM"/>
<csml:parameter key="csml-variable:parameter:global" value="false"/>
</csml:variable>
</csml:entitySimulationProperty>
<csml:viewProperty>
<csml:position positionID="default" position="auto" x="800.0" y="240.0"/>
<csml:shape shapeID="default" visible="true">
<csml:toolSpecificGraphics>
<fig:figure xmlns:fig="http://www.csml.org/csml/cigraphics">
<fig:continuousEntity name="default" depth="0" outlineWidth="1.0" visible="true"/>
</fig:figure>
<text fontName="Dialog" fontSize="20" fontStyle=" bold" spacing="0.0" name="probeID" depth="0" visible="false" xmlns="http://www.csml.org/csml/cigraphics"/>
<text fontName="Dialog" fontSize="20" fontStyle=" bold" spacing="0.0" name="comments" depth="0" visible="false" xmlns="http://www.csml.org/csml/cigraphics"/>
<text fontName="Dialog" fontSize="20" fontStyle=" bold" spacing="0.0" name="unit" depth="0" visible="false" xmlns="http://www.csml.org/csml/cigraphics"/>
<text fontName="Dialog" fontSize="20" fontStyle=" bold" spacing="0.0" name="value" depth="0" visible="false" xmlns="http://www.csml.org/csml/cigraphics"/>
<text fontName="Dialog" fontSize="20" fontStyle=" bold" spacing="0.0" name="variable" depth="0" visible="false" xmlns="http://www.csml.org/csml/cigraphics"/>
<text fontName="Dialog" fontSize="20" fontStyle=" bold" spacing="0.0" name="name" depth="0" visible="true" xmlns="http://www.csml.org/csml/cigraphics"/>
</csml:toolSpecificGraphics>
</csml:shape>
</csml:viewProperty>
<csml:biologicalProperty refCellComponentID="cso30:i:CC_CellComponent">
<csml:property key="extension" value=""/>
<csml:property key="accession" value=""/>
<csml:property key="probeID" value=""/>
</csml:biologicalProperty>
<csml:comments>
<csml:comment type="text"></csml:comment>
</csml:comments>
</csml:entity>
<csml:entity id="parameter_reaction_vPTS_parameter_KPTSa3" name="parameter_KPTSa3" type="cso30:c:-">
<csml:entitySimulationProperty>
<csml:variable variableID="vPTS_KPTSa3" type="csml-variable:Double">
<csml:parameter key="csml-variable:parameter:initialValue" value="245.3"/>
<csml:parameter key="csml-variable:parameter:maximumValue" value="infinite"/>
<csml:parameter key="csml-variable:parameter:minimumValue" value="-infinite"/>
<csml:parameter key="csml-variable:parameter:unit" value="dimensionless"/>
<csml:parameter key="csml-variable:parameter:global" value="false"/>
</csml:variable>
</csml:entitySimulationProperty>
<csml:viewProperty>
<csml:position positionID="default" position="auto" x="240.0" y="320.0"/>
<csml:shape shapeID="default" visible="true">
<csml:toolSpecificGraphics>
<fig:figure xmlns:fig="http://www.csml.org/csml/cigraphics">
<fig:continuousEntity name="default" depth="0" outlineWidth="1.0" visible="true"/>
</fig:figure>
<text fontName="Dialog" fontSize="20" fontStyle=" bold" spacing="0.0" name="probeID" depth="0" visible="false" xmlns="http://www.csml.org/csml/cigraphics"/>
<text fontName="Dialog" fontSize="20" fontStyle=" bold" spacing="0.0" name="comments" depth="0" visible="false" xmlns="http://www.csml.org/csml/cigraphics"/>
<text fontName="Dialog" fontSize="20" fontStyle=" bold" spacing="0.0" name="unit" depth="0" visible="false" xmlns="http://www.csml.org/csml/cigraphics"/>
<text fontName="Dialog" fontSize="20" fontStyle=" bold" spacing="0.0" name="value" depth="0" visible="false" xmlns="http://www.csml.org/csml/cigraphics"/>
<text fontName="Dialog" fontSize="20" fontStyle=" bold" spacing="0.0" name="variable" depth="0" visible="false" xmlns="http://www.csml.org/csml/cigraphics"/>
<text fontName="Dialog" fontSize="20" fontStyle=" bold" spacing="0.0" name="name" depth="0" visible="true" xmlns="http://www.csml.org/csml/cigraphics"/>
</csml:toolSpecificGraphics>
</csml:shape>
</csml:viewProperty>
<csml:biologicalProperty refCellComponentID="cso30:i:CC_CellComponent">
<csml:property key="extension" value=""/>
<csml:property key="accession" value=""/>
<csml:property key="probeID" value=""/>
</csml:biologicalProperty>
<csml:comments>
<csml:comment type="text"></csml:comment>
</csml:comments>
</csml:entity>
<csml:entity id="parameter_reaction_vPTS_parameter_nPTSg6p" name="parameter_nPTSg6p" type="cso30:c:-">
<csml:entitySimulationProperty>
<csml:variable variableID="vPTS_nPTSg6p" type="csml-variable:Double">
<csml:parameter key="csml-variable:parameter:initialValue" value="3.66"/>
<csml:parameter key="csml-variable:parameter:maximumValue" value="infinite"/>
<csml:parameter key="csml-variable:parameter:minimumValue" value="-infinite"/>
<csml:parameter key="csml-variable:parameter:unit" value="dimensionless"/>
<csml:parameter key="csml-variable:parameter:global" value="false"/>
</csml:variable>
</csml:entitySimulationProperty>
<csml:viewProperty>
<csml:position positionID="default" position="auto" x="400.0" y="320.0"/>
<csml:shape shapeID="default" visible="true">
<csml:toolSpecificGraphics>
<fig:figure xmlns:fig="http://www.csml.org/csml/cigraphics">
<fig:continuousEntity name="default" depth="0" outlineWidth="1.0" visible="true"/>
</fig:figure>
<text fontName="Dialog" fontSize="20" fontStyle=" bold" spacing="0.0" name="probeID" depth="0" visible="false" xmlns="http://www.csml.org/csml/cigraphics"/>
<text fontName="Dialog" fontSize="20" fontStyle=" bold" spacing="0.0" name="comments" depth="0" visible="false" xmlns="http://www.csml.org/csml/cigraphics"/>
<text fontName="Dialog" fontSize="20" fontStyle=" bold" spacing="0.0" name="unit" depth="0" visible="false" xmlns="http://www.csml.org/csml/cigraphics"/>
<text fontName="Dialog" fontSize="20" fontStyle=" bold" spacing="0.0" name="value" depth="0" visible="false" xmlns="http://www.csml.org/csml/cigraphics"/>
<text fontName="Dialog" fontSize="20" fontStyle=" bold" spacing="0.0" name="variable" depth="0" visible="false" xmlns="http://www.csml.org/csml/cigraphics"/>
<text fontName="Dialog" fontSize="20" fontStyle=" bold" spacing="0.0" name="name" depth="0" visible="true" xmlns="http://www.csml.org/csml/cigraphics"/>
</csml:toolSpecificGraphics>
</csml:shape>
</csml:viewProperty>
<csml:biologicalProperty refCellComponentID="cso30:i:CC_CellComponent">
<csml:property key="extension" value=""/>
<csml:property key="accession" value=""/>
<csml:property key="probeID" value=""/>
</csml:biologicalProperty>
<csml:comments>
<csml:comment type="text"></csml:comment>
</csml:comments>
</csml:entity>
<csml:entity id="parameter_reaction_vPTS_parameter_KPTSg6p" name="parameter_KPTSg6p" type="cso30:c:-">
<csml:entitySimulationProperty>
<csml:variable variableID="vPTS_KPTSg6p" type="csml-variable:Double">
<csml:parameter key="csml-variable:parameter:initialValue" value="2.15"/>
<csml:parameter key="csml-variable:parameter:maximumValue" value="infinite"/>
<csml:parameter key="csml-variable:parameter:minimumValue" value="-infinite"/>
<csml:parameter key="csml-variable:parameter:unit" value="mM"/>
<csml:parameter key="csml-variable:parameter:global" value="false"/>
</csml:variable>
</csml:entitySimulationProperty>
<csml:viewProperty>
<csml:position positionID="default" position="auto" x="560.0" y="320.0"/>
<csml:shape shapeID="default" visible="true">
<csml:toolSpecificGraphics>
<fig:figure xmlns:fig="http://www.csml.org/csml/cigraphics">
<fig:continuousEntity name="default" depth="0" outlineWidth="1.0" visible="true"/>
</fig:figure>
<text fontName="Dialog" fontSize="20" fontStyle=" bold" spacing="0.0" name="probeID" depth="0" visible="false" xmlns="http://www.csml.org/csml/cigraphics"/>
<text fontName="Dialog" fontSize="20" fontStyle=" bold" spacing="0.0" name="comments" depth="0" visible="false" xmlns="http://www.csml.org/csml/cigraphics"/>
<text fontName="Dialog" fontSize="20" fontStyle=" bold" spacing="0.0" name="unit" depth="0" visible="false" xmlns="http://www.csml.org/csml/cigraphics"/>
<text fontName="Dialog" fontSize="20" fontStyle=" bold" spacing="0.0" name="value" depth="0" visible="false" xmlns="http://www.csml.org/csml/cigraphics"/>
<text fontName="Dialog" fontSize="20" fontStyle=" bold" spacing="0.0" name="variable" depth="0" visible="false" xmlns="http://www.csml.org/csml/cigraphics"/>
<text fontName="Dialog" fontSize="20" fontStyle=" bold" spacing="0.0" name="name" depth="0" visible="true" xmlns="http://www.csml.org/csml/cigraphics"/>
</csml:toolSpecificGraphics>
</csml:shape>
</csml:viewProperty>
<csml:biologicalProperty refCellComponentID="cso30:i:CC_CellComponent">
<csml:property key="extension" value=""/>
<csml:property key="accession" value=""/>
<csml:property key="probeID" value=""/>
</csml:biologicalProperty>
<csml:comments>
<csml:comment type="text"></csml:comment>
</csml:comments>
</csml:entity>
<csml:entity id="parameter_reaction_vPGI_parameter_rmaxPGI" name="parameter_rmaxPGI" type="cso30:c:-">
<csml:entitySimulationProperty>
<csml:variable variableID="vPGI_rmaxPGI" type="csml-variable:Double">
<csml:parameter key="csml-variable:parameter:initialValue" value="650.987869"/>
<csml:parameter key="csml-variable:parameter:maximumValue" value="infinite"/>
<csml:parameter key="csml-variable:parameter:minimumValue" value="-infinite"/>
<csml:parameter key="csml-variable:parameter:unit" value="mM_per_second"/>
<csml:parameter key="csml-variable:parameter:global" value="false"/>
</csml:variable>
</csml:entitySimulationProperty>
<csml:viewProperty>
<csml:position positionID="default" position="auto" x="720.0" y="320.0"/>
<csml:shape shapeID="default" visible="true">
<csml:toolSpecificGraphics>
<fig:figure xmlns:fig="http://www.csml.org/csml/cigraphics">
<fig:continuousEntity name="default" depth="0" outlineWidth="1.0" visible="true"/>
</fig:figure>
<text fontName="Dialog" fontSize="20" fontStyle=" bold" spacing="0.0" name="probeID" depth="0" visible="false" xmlns="http://www.csml.org/csml/cigraphics"/>
<text fontName="Dialog" fontSize="20" fontStyle=" bold" spacing="0.0" name="comments" depth="0" visible="false" xmlns="http://www.csml.org/csml/cigraphics"/>
<text fontName="Dialog" fontSize="20" fontStyle=" bold" spacing="0.0" name="unit" depth="0" visible="false" xmlns="http://www.csml.org/csml/cigraphics"/>
<text fontName="Dialog" fontSize="20" fontStyle=" bold" spacing="0.0" name="value" depth="0" visible="false" xmlns="http://www.csml.org/csml/cigraphics"/>
<text fontName="Dialog" fontSize="20" fontStyle=" bold" spacing="0.0" name="variable" depth="0" visible="false" xmlns="http://www.csml.org/csml/cigraphics"/>
<text fontName="Dialog" fontSize="20" fontStyle=" bold" spacing="0.0" name="name" depth="0" visible="true" xmlns="http://www.csml.org/csml/cigraphics"/>
</csml:toolSpecificGraphics>
</csml:shape>
</csml:viewProperty>
<csml:biologicalProperty refCellComponentID="cso30:i:CC_CellComponent">
<csml:property key="extension" value=""/>
<csml:property key="accession" value=""/>
<csml:property key="probeID" value=""/>
</csml:biologicalProperty>
<csml:comments>
<csml:comment type="text"></csml:comment>
</csml:comments>
</csml:entity>
<csml:entity id="parameter_reaction_vPGI_parameter_KPGIeq" name="parameter_KPGIeq" type="cso30:c:-">
<csml:entitySimulationProperty>
<csml:variable variableID="vPGI_KPGIeq" type="csml-variable:Double">
<csml:parameter key="csml-variable:parameter:initialValue" value="0.1725"/>
<csml:parameter key="csml-variable:parameter:maximumValue" value="infinite"/>
<csml:parameter key="csml-variable:parameter:minimumValue" value="-infinite"/>
<csml:parameter key="csml-variable:parameter:unit" value="dimensionless"/>
<csml:parameter key="csml-variable:parameter:global" value="false"/>
</csml:variable>
</csml:entitySimulationProperty>
<csml:viewProperty>
<csml:position positionID="default" position="auto" x="880.0" y="320.0"/>
<csml:shape shapeID="default" visible="true">
<csml:toolSpecificGraphics>
<fig:figure xmlns:fig="http://www.csml.org/csml/cigraphics">
<fig:continuousEntity name="default" depth="0" outlineWidth="1.0" visible="true"/>
</fig:figure>
<text fontName="Dialog" fontSize="20" fontStyle=" bold" spacing="0.0" name="probeID" depth="0" visible="false" xmlns="http://www.csml.org/csml/cigraphics"/>
<text fontName="Dialog" fontSize="20" fontStyle=" bold" spacing="0.0" name="comments" depth="0" visible="false" xmlns="http://www.csml.org/csml/cigraphics"/>
<text fontName="Dialog" fontSize="20" fontStyle=" bold" spacing="0.0" name="unit" depth="0" visible="false" xmlns="http://www.csml.org/csml/cigraphics"/>
<text fontName="Dialog" fontSize="20" fontStyle=" bold" spacing="0.0" name="value" depth="0" visible="false" xmlns="http://www.csml.org/csml/cigraphics"/>
<text fontName="Dialog" fontSize="20" fontStyle=" bold" spacing="0.0" name="variable" depth="0" visible="false" xmlns="http://www.csml.org/csml/cigraphics"/>
<text fontName="Dialog" fontSize="20" fontStyle=" bold" spacing="0.0" name="name" depth="0" visible="true" xmlns="http://www.csml.org/csml/cigraphics"/>
</csml:toolSpecificGraphics>
</csml:shape>
</csml:viewProperty>
<csml:biologicalProperty refCellComponentID="cso30:i:CC_CellComponent">
<csml:property key="extension" value=""/>
<csml:property key="accession" value=""/>
<csml:property key="probeID" value=""/>
</csml:biologicalProperty>
<csml:comments>
<csml:comment type="text"></csml:comment>
</csml:comments>
</csml:entity>
<csml:entity id="parameter_reaction_vPGI_parameter_KPGIg6p" name="parameter_KPGIg6p" type="cso30:c:-">
<csml:entitySimulationProperty>
<csml:variable variableID="vPGI_KPGIg6p" type="csml-variable:Double">
<csml:parameter key="csml-variable:parameter:initialValue" value="2.9"/>
<csml:parameter key="csml-variable:parameter:maximumValue" value="infinite"/>
<csml:parameter key="csml-variable:parameter:minimumValue" value="-infinite"/>
<csml:parameter key="csml-variable:parameter:unit" value="mM"/>
<csml:parameter key="csml-variable:parameter:global" value="false"/>
</csml:variable>
</csml:entitySimulationProperty>
<csml:viewProperty>
<csml:position positionID="default" position="auto" x="160.0" y="400.0"/>
<csml:shape shapeID="default" visible="true">
<csml:toolSpecificGraphics>
<fig:figure xmlns:fig="http://www.csml.org/csml/cigraphics">
<fig:continuousEntity name="default" depth="0" outlineWidth="1.0" visible="true"/>
</fig:figure>
<text fontName="Dialog" fontSize="20" fontStyle=" bold" spacing="0.0" name="probeID" depth="0" visible="false" xmlns="http://www.csml.org/csml/cigraphics"/>
<text fontName="Dialog" fontSize="20" fontStyle=" bold" spacing="0.0" name="comments" depth="0" visible="false" xmlns="http://www.csml.org/csml/cigraphics"/>
<text fontName="Dialog" fontSize="20" fontStyle=" bold" spacing="0.0" name="unit" depth="0" visible="false" xmlns="http://www.csml.org/csml/cigraphics"/>
<text fontName="Dialog" fontSize="20" fontStyle=" bold" spacing="0.0" name="value" depth="0" visible="false" xmlns="http://www.csml.org/csml/cigraphics"/>
<text fontName="Dialog" fontSize="20" fontStyle=" bold" spacing="0.0" name="variable" depth="0" visible="false" xmlns="http://www.csml.org/csml/cigraphics"/>
<text fontName="Dialog" fontSize="20" fontStyle=" bold" spacing="0.0" name="name" depth="0" visible="true" xmlns="http://www.csml.org/csml/cigraphics"/>
</csml:toolSpecificGraphics>
</csml:shape>
</csml:viewProperty>
<csml:biologicalProperty refCellComponentID="cso30:i:CC_CellComponent">
<csml:property key="extension" value=""/>
<csml:property key="accession" value=""/>
<csml:property key="probeID" value=""/>
</csml:biologicalProperty>
<csml:comments>
<csml:comment type="text"></csml:comment>
</csml:comments>
</csml:entity>
<csml:entity id="parameter_reaction_vPGI_parameter_KPGIf6p" name="parameter_KPGIf6p" type="cso30:c:-">
<csml:entitySimulationProperty>
<csml:variable variableID="vPGI_KPGIf6p" type="csml-variable:Double">
<csml:parameter key="csml-variable:parameter:initialValue" value="0.266"/>
<csml:parameter key="csml-variable:parameter:maximumValue" value="infinite"/>
<csml:parameter key="csml-variable:parameter:minimumValue" value="-infinite"/>
<csml:parameter key="csml-variable:parameter:unit" value="mM"/>
<csml:parameter key="csml-variable:parameter:global" value="false"/>
</csml:variable>
</csml:entitySimulationProperty>
<csml:viewProperty>
<csml:position positionID="default" position="auto" x="320.0" y="400.0"/>
<csml:shape shapeID="default" visible="true">
<csml:toolSpecificGraphics>
<fig:figure xmlns:fig="http://www.csml.org/csml/cigraphics">
<fig:continuousEntity name="default" depth="0" outlineWidth="1.0" visible="true"/>
</fig:figure>
<text fontName="Dialog" fontSize="20" fontStyle=" bold" spacing="0.0" name="probeID" depth="0" visible="false" xmlns="http://www.csml.org/csml/cigraphics"/>
<text fontName="Dialog" fontSize="20" fontStyle=" bold" spacing="0.0" name="comments" depth="0" visible="false" xmlns="http://www.csml.org/csml/cigraphics"/>
<text fontName="Dialog" fontSize="20" fontStyle=" bold" spacing="0.0" name="unit" depth="0" visible="false" xmlns="http://www.csml.org/csml/cigraphics"/>
<text fontName="Dialog" fontSize="20" fontStyle=" bold" spacing="0.0" name="value" depth="0" visible="false" xmlns="http://www.csml.org/csml/cigraphics"/>
<text fontName="Dialog" fontSize="20" fontStyle=" bold" spacing="0.0" name="variable" depth="0" visible="false" xmlns="http://www.csml.org/csml/cigraphics"/>
<text fontName="Dialog" fontSize="20" fontStyle=" bold" spacing="0.0" name="name" depth="0" visible="true" xmlns="http://www.csml.org/csml/cigraphics"/>
</csml:toolSpecificGraphics>
</csml:shape>
</csml:viewProperty>
<csml:biologicalProperty refCellComponentID="cso30:i:CC_CellComponent">
<csml:property key="extension" value=""/>
<csml:property key="accession" value=""/>
<csml:property key="probeID" value=""/>
</csml:biologicalProperty>
<csml:comments>
<csml:comment type="text"></csml:comment>
</csml:comments>
</csml:entity>
<csml:entity id="parameter_reaction_vPGI_parameter_KPGIf6ppginh" name="parameter_KPGIf6ppginh" type="cso30:c:-">
<csml:entitySimulationProperty>
<csml:variable variableID="vPGI_KPGIf6ppginh" type="csml-variable:Double">
<csml:parameter key="csml-variable:parameter:initialValue" value="0.2"/>
<csml:parameter key="csml-variable:parameter:maximumValue" value="infinite"/>
<csml:parameter key="csml-variable:parameter:minimumValue" value="-infinite"/>
<csml:parameter key="csml-variable:parameter:unit" value="mM"/>
<csml:parameter key="csml-variable:parameter:global" value="false"/>
</csml:variable>
</csml:entitySimulationProperty>
<csml:viewProperty>
<csml:position positionID="default" position="auto" x="480.0" y="400.0"/>
<csml:shape shapeID="default" visible="true">
<csml:toolSpecificGraphics>
<fig:figure xmlns:fig="http://www.csml.org/csml/cigraphics">
<fig:continuousEntity name="default" depth="0" outlineWidth="1.0" visible="true"/>
</fig:figure>
<text fontName="Dialog" fontSize="20" fontStyle=" bold" spacing="0.0" name="probeID" depth="0" visible="false" xmlns="http://www.csml.org/csml/cigraphics"/>
<text fontName="Dialog" fontSize="20" fontStyle=" bold" spacing="0.0" name="comments" depth="0" visible="false" xmlns="http://www.csml.org/csml/cigraphics"/>
<text fontName="Dialog" fontSize="20" fontStyle=" bold" spacing="0.0" name="unit" depth="0" visible="false" xmlns="http://www.csml.org/csml/cigraphics"/>
<text fontName="Dialog" fontSize="20" fontStyle=" bold" spacing="0.0" name="value" depth="0" visible="false" xmlns="http://www.csml.org/csml/cigraphics"/>
<text fontName="Dialog" fontSize="20" fontStyle=" bold" spacing="0.0" name="variable" depth="0" visible="false" xmlns="http://www.csml.org/csml/cigraphics"/>
<text fontName="Dialog" fontSize="20" fontStyle=" bold" spacing="0.0" name="name" depth="0" visible="true" xmlns="http://www.csml.org/csml/cigraphics"/>
</csml:toolSpecificGraphics>
</csml:shape>
</csml:viewProperty>
<csml:biologicalProperty refCellComponentID="cso30:i:CC_CellComponent">
<csml:property key="extension" value=""/>
<csml:property key="accession" value=""/>
<csml:property key="probeID" value=""/>
</csml:biologicalProperty>
<csml:comments>
<csml:comment type="text"></csml:comment>
</csml:comments>
</csml:entity>
<csml:entity id="parameter_reaction_vPGI_parameter_KPGIg6ppginh" name="parameter_KPGIg6ppginh" type="cso30:c:-">
<csml:entitySimulationProperty>
<csml:variable variableID="vPGI_KPGIg6ppginh" type="csml-variable:Double">
<csml:parameter key="csml-variable:parameter:initialValue" value="0.2"/>
<csml:parameter key="csml-variable:parameter:maximumValue" value="infinite"/>
<csml:parameter key="csml-variable:parameter:minimumValue" value="-infinite"/>
<csml:parameter key="csml-variable:parameter:unit" value="mM"/>
<csml:parameter key="csml-variable:parameter:global" value="false"/>
</csml:variable>
</csml:entitySimulationProperty>
<csml:viewProperty>
<csml:position positionID="default" position="auto" x="640.0" y="400.0"/>
<csml:shape shapeID="default" visible="true">
<csml:toolSpecificGraphics>
<fig:figure xmlns:fig="http://www.csml.org/csml/cigraphics">
<fig:continuousEntity name="default" depth="0" outlineWidth="1.0" visible="true"/>
</fig:figure>
<text fontName="Dialog" fontSize="20" fontStyle=" bold" spacing="0.0" name="probeID" depth="0" visible="false" xmlns="http://www.csml.org/csml/cigraphics"/>
<text fontName="Dialog" fontSize="20" fontStyle=" bold" spacing="0.0" name="comments" depth="0" visible="false" xmlns="http://www.csml.org/csml/cigraphics"/>
<text fontName="Dialog" fontSize="20" fontStyle=" bold" spacing="0.0" name="unit" depth="0" visible="false" xmlns="http://www.csml.org/csml/cigraphics"/>
<text fontName="Dialog" fontSize="20" fontStyle=" bold" spacing="0.0" name="value" depth="0" visible="false" xmlns="http://www.csml.org/csml/cigraphics"/>
<text fontName="Dialog" fontSize="20" fontStyle=" bold" spacing="0.0" name="variable" depth="0" visible="false" xmlns="http://www.csml.org/csml/cigraphics"/>
<text fontName="Dialog" fontSize="20" fontStyle=" bold" spacing="0.0" name="name" depth="0" visible="true" xmlns="http://www.csml.org/csml/cigraphics"/>
</csml:toolSpecificGraphics>
</csml:shape>
</csml:viewProperty>
<csml:biologicalProperty refCellComponentID="cso30:i:CC_CellComponent">
<csml:property key="extension" value=""/>
<csml:property key="accession" value=""/>
<csml:property key="probeID" value=""/>
</csml:biologicalProperty>
<csml:comments>
<csml:comment type="text"></csml:comment>
</csml:comments>
</csml:entity>
<csml:entity id="parameter_reaction_vPGM_parameter_rmaxPGM" name="parameter_rmaxPGM" type="cso30:c:-">
<csml:entitySimulationProperty>
<csml:variable variableID="vPGM_rmaxPGM" type="csml-variable:Double">
<csml:parameter key="csml-variable:parameter:initialValue" value="0.839824"/>
<csml:parameter key="csml-variable:parameter:maximumValue" value="infinite"/>
<csml:parameter key="csml-variable:parameter:minimumValue" value="-infinite"/>
<csml:parameter key="csml-variable:parameter:unit" value="mM_per_second"/>
<csml:parameter key="csml-variable:parameter:global" value="false"/>
</csml:variable>
</csml:entitySimulationProperty>
<csml:viewProperty>
<csml:position positionID="default" position="auto" x="800.0" y="400.0"/>
<csml:shape shapeID="default" visible="true">
<csml:toolSpecificGraphics>
<fig:figure xmlns:fig="http://www.csml.org/csml/cigraphics">
<fig:continuousEntity name="default" depth="0" outlineWidth="1.0" visible="true"/>
</fig:figure>
<text fontName="Dialog" fontSize="20" fontStyle=" bold" spacing="0.0" name="probeID" depth="0" visible="false" xmlns="http://www.csml.org/csml/cigraphics"/>
<text fontName="Dialog" fontSize="20" fontStyle=" bold" spacing="0.0" name="comments" depth="0" visible="false" xmlns="http://www.csml.org/csml/cigraphics"/>
<text fontName="Dialog" fontSize="20" fontStyle=" bold" spacing="0.0" name="unit" depth="0" visible="false" xmlns="http://www.csml.org/csml/cigraphics"/>
<text fontName="Dialog" fontSize="20" fontStyle=" bold" spacing="0.0" name="value" depth="0" visible="false" xmlns="http://www.csml.org/csml/cigraphics"/>
<text fontName="Dialog" fontSize="20" fontStyle=" bold" spacing="0.0" name="variable" depth="0" visible="false" xmlns="http://www.csml.org/csml/cigraphics"/>
<text fontName="Dialog" fontSize="20" fontStyle=" bold" spacing="0.0" name="name" depth="0" visible="true" xmlns="http://www.csml.org/csml/cigraphics"/>
</csml:toolSpecificGraphics>
</csml:shape>
</csml:viewProperty>
<csml:biologicalProperty refCellComponentID="cso30:i:CC_CellComponent">
<csml:property key="extension" value=""/>
<csml:property key="accession" value=""/>
<csml:property key="probeID" value=""/>
</csml:biologicalProperty>
<csml:comments>
<csml:comment type="text"></csml:comment>
</csml:comments>
</csml:entity>
<csml:entity id="parameter_reaction_vPGM_parameter_KPGMeq" name="parameter_KPGMeq" type="cso30:c:-">
<csml:entitySimulationProperty>
<csml:variable variableID="vPGM_KPGMeq" type="csml-variable:Double">
<csml:parameter key="csml-variable:parameter:initialValue" value="0.196"/>
<csml:parameter key="csml-variable:parameter:maximumValue" value="infinite"/>
<csml:parameter key="csml-variable:parameter:minimumValue" value="-infinite"/>
<csml:parameter key="csml-variable:parameter:unit" value="dimensionless"/>
<csml:parameter key="csml-variable:parameter:global" value="false"/>
</csml:variable>
</csml:entitySimulationProperty>
<csml:viewProperty>
<csml:position positionID="default" position="auto" x="240.0" y="480.0"/>
<csml:shape shapeID="default" visible="true">
<csml:toolSpecificGraphics>
<fig:figure xmlns:fig="http://www.csml.org/csml/cigraphics">
<fig:continuousEntity name="default" depth="0" outlineWidth="1.0" visible="true"/>
</fig:figure>
<text fontName="Dialog" fontSize="20" fontStyle=" bold" spacing="0.0" name="probeID" depth="0" visible="false" xmlns="http://www.csml.org/csml/cigraphics"/>
<text fontName="Dialog" fontSize="20" fontStyle=" bold" spacing="0.0" name="comments" depth="0" visible="false" xmlns="http://www.csml.org/csml/cigraphics"/>
<text fontName="Dialog" fontSize="20" fontStyle=" bold" spacing="0.0" name="unit" depth="0" visible="false" xmlns="http://www.csml.org/csml/cigraphics"/>
<text fontName="Dialog" fontSize="20" fontStyle=" bold" spacing="0.0" name="value" depth="0" visible="false" xmlns="http://www.csml.org/csml/cigraphics"/>
<text fontName="Dialog" fontSize="20" fontStyle=" bold" spacing="0.0" name="variable" depth="0" visible="false" xmlns="http://www.csml.org/csml/cigraphics"/>
<text fontName="Dialog" fontSize="20" fontStyle=" bold" spacing="0.0" name="name" depth="0" visible="true" xmlns="http://www.csml.org/csml/cigraphics"/>
</csml:toolSpecificGraphics>
</csml:shape>
</csml:viewProperty>
<csml:biologicalProperty refCellComponentID="cso30:i:CC_CellComponent">
<csml:property key="extension" value=""/>
<csml:property key="accession" value=""/>
<csml:property key="probeID" value=""/>
</csml:biologicalProperty>
<csml:comments>
<csml:comment type="text"></csml:comment>
</csml:comments>
</csml:entity>
<csml:entity id="parameter_reaction_vPGM_parameter_KPGMg6p" name="parameter_KPGMg6p" type="cso30:c:-">
<csml:entitySimulationProperty>
<csml:variable variableID="vPGM_KPGMg6p" type="csml-variable:Double">
<csml:parameter key="csml-variable:parameter:initialValue" value="1.038"/>
<csml:parameter key="csml-variable:parameter:maximumValue" value="infinite"/>
<csml:parameter key="csml-variable:parameter:minimumValue" value="-infinite"/>
<csml:parameter key="csml-variable:parameter:unit" value="mM"/>
<csml:parameter key="csml-variable:parameter:global" value="false"/>
</csml:variable>
</csml:entitySimulationProperty>
<csml:viewProperty>
<csml:position positionID="default" position="auto" x="400.0" y="480.0"/>
<csml:shape shapeID="default" visible="true">
<csml:toolSpecificGraphics>
<fig:figure xmlns:fig="http://www.csml.org/csml/cigraphics">
<fig:continuousEntity name="default" depth="0" outlineWidth="1.0" visible="true"/>
</fig:figure>
<text fontName="Dialog" fontSize="20" fontStyle=" bold" spacing="0.0" name="probeID" depth="0" visible="false" xmlns="http://www.csml.org/csml/cigraphics"/>
<text fontName="Dialog" fontSize="20" fontStyle=" bold" spacing="0.0" name="comments" depth="0" visible="false" xmlns="http://www.csml.org/csml/cigraphics"/>
<text fontName="Dialog" fontSize="20" fontStyle=" bold" spacing="0.0" name="unit" depth="0" visible="false" xmlns="http://www.csml.org/csml/cigraphics"/>
<text fontName="Dialog" fontSize="20" fontStyle=" bold" spacing="0.0" name="value" depth="0" visible="false" xmlns="http://www.csml.org/csml/cigraphics"/>
<text fontName="Dialog" fontSize="20" fontStyle=" bold" spacing="0.0" name="variable" depth="0" visible="false" xmlns="http://www.csml.org/csml/cigraphics"/>
<text fontName="Dialog" fontSize="20" fontStyle=" bold" spacing="0.0" name="name" depth="0" visible="true" xmlns="http://www.csml.org/csml/cigraphics"/>
</csml:toolSpecificGraphics>
</csml:shape>
</csml:viewProperty>
<csml:biologicalProperty refCellComponentID="cso30:i:CC_CellComponent">
<csml:property key="extension" value=""/>
<csml:property key="accession" value=""/>
<csml:property key="probeID" value=""/>
</csml:biologicalProperty>
<csml:comments>
<csml:comment type="text"></csml:comment>
</csml:comments>
</csml:entity>
<csml:entity id="parameter_reaction_vPGM_parameter_KPGMg1p" name="parameter_KPGMg1p" type="cso30:c:-">
<csml:entitySimulationProperty>
<csml:variable variableID="vPGM_KPGMg1p" type="csml-variable:Double">
<csml:parameter key="csml-variable:parameter:initialValue" value="0.0136"/>
<csml:parameter key="csml-variable:parameter:maximumValue" value="infinite"/>
<csml:parameter key="csml-variable:parameter:minimumValue" value="-infinite"/>
<csml:parameter key="csml-variable:parameter:unit" value="mM"/>
<csml:parameter key="csml-variable:parameter:global" value="false"/>
</csml:variable>
</csml:entitySimulationProperty>
<csml:viewProperty>
<csml:position positionID="default" position="auto" x="560.0" y="480.0"/>
<csml:shape shapeID="default" visible="true">
<csml:toolSpecificGraphics>
<fig:figure xmlns:fig="http://www.csml.org/csml/cigraphics">
<fig:continuousEntity name="default" depth="0" outlineWidth="1.0" visible="true"/>
</fig:figure>
<text fontName="Dialog" fontSize="20" fontStyle=" bold" spacing="0.0" name="probeID" depth="0" visible="false" xmlns="http://www.csml.org/csml/cigraphics"/>
<text fontName="Dialog" fontSize="20" fontStyle=" bold" spacing="0.0" name="comments" depth="0" visible="false" xmlns="http://www.csml.org/csml/cigraphics"/>
<text fontName="Dialog" fontSize="20" fontStyle=" bold" spacing="0.0" name="unit" depth="0" visible="false" xmlns="http://www.csml.org/csml/cigraphics"/>
<text fontName="Dialog" fontSize="20" fontStyle=" bold" spacing="0.0" name="value" depth="0" visible="false" xmlns="http://www.csml.org/csml/cigraphics"/>
<text fontName="Dialog" fontSize="20" fontStyle=" bold" spacing="0.0" name="variable" depth="0" visible="false" xmlns="http://www.csml.org/csml/cigraphics"/>
<text fontName="Dialog" fontSize="20" fontStyle=" bold" spacing="0.0" name="name" depth="0" visible="true" xmlns="http://www.csml.org/csml/cigraphics"/>
</csml:toolSpecificGraphics>
</csml:shape>
</csml:viewProperty>
<csml:biologicalProperty refCellComponentID="cso30:i:CC_CellComponent">
<csml:property key="extension" value=""/>
<csml:property key="accession" value=""/>
<csml:property key="probeID" value=""/>
</csml:biologicalProperty>
<csml:comments>
<csml:comment type="text"></csml:comment>
</csml:comments>
</csml:entity>
<csml:entity id="parameter_reaction_vG6PDH_parameter_rmaxG6PDH" name="parameter_rmaxG6PDH" type="cso30:c:-">
<csml:entitySimulationProperty>
<csml:variable variableID="vG6PDH_rmaxG6PDH" type="csml-variable:Double">
<csml:parameter key="csml-variable:parameter:initialValue" value="1.380197"/>
<csml:parameter key="csml-variable:parameter:maximumValue" value="infinite"/>
<csml:parameter key="csml-variable:parameter:minimumValue" value="-infinite"/>
<csml:parameter key="csml-variable:parameter:unit" value="mM_per_second"/>
<csml:parameter key="csml-variable:parameter:global" value="false"/>
</csml:variable>
</csml:entitySimulationProperty>
<csml:viewProperty>
<csml:position positionID="default" position="auto" x="720.0" y="480.0"/>
<csml:shape shapeID="default" visible="true">
<csml:toolSpecificGraphics>
<fig:figure xmlns:fig="http://www.csml.org/csml/cigraphics">
<fig:continuousEntity name="default" depth="0" outlineWidth="1.0" visible="true"/>
</fig:figure>
<text fontName="Dialog" fontSize="20" fontStyle=" bold" spacing="0.0" name="probeID" depth="0" visible="false" xmlns="http://www.csml.org/csml/cigraphics"/>
<text fontName="Dialog" fontSize="20" fontStyle=" bold" spacing="0.0" name="comments" depth="0" visible="false" xmlns="http://www.csml.org/csml/cigraphics"/>
<text fontName="Dialog" fontSize="20" fontStyle=" bold" spacing="0.0" name="unit" depth="0" visible="false" xmlns="http://www.csml.org/csml/cigraphics"/>
<text fontName="Dialog" fontSize="20" fontStyle=" bold" spacing="0.0" name="value" depth="0" visible="false" xmlns="http://www.csml.org/csml/cigraphics"/>
<text fontName="Dialog" fontSize="20" fontStyle=" bold" spacing="0.0" name="variable" depth="0" visible="false" xmlns="http://www.csml.org/csml/cigraphics"/>
<text fontName="Dialog" fontSize="20" fontStyle=" bold" spacing="0.0" name="name" depth="0" visible="true" xmlns="http://www.csml.org/csml/cigraphics"/>
</csml:toolSpecificGraphics>
</csml:shape>
</csml:viewProperty>
<csml:biologicalProperty refCellComponentID="cso30:i:CC_CellComponent">
<csml:property key="extension" value=""/>
<csml:property key="accession" value=""/>
<csml:property key="probeID" value=""/>
</csml:biologicalProperty>
<csml:comments>
<csml:comment type="text"></csml:comment>
</csml:comments>
</csml:entity>
<csml:entity id="parameter_reaction_vG6PDH_parameter_KG6PDHg6p" name="parameter_KG6PDHg6p" type="cso30:c:-">
<csml:entitySimulationProperty>
<csml:variable variableID="vG6PDH_KG6PDHg6p" type="csml-variable:Double">
<csml:parameter key="csml-variable:parameter:initialValue" value="14.4"/>
<csml:parameter key="csml-variable:parameter:maximumValue" value="infinite"/>
<csml:parameter key="csml-variable:parameter:minimumValue" value="-infinite"/>
<csml:parameter key="csml-variable:parameter:unit" value="mM"/>
<csml:parameter key="csml-variable:parameter:global" value="false"/>
</csml:variable>
</csml:entitySimulationProperty>
<csml:viewProperty>
<csml:position positionID="default" position="auto" x="880.0" y="480.0"/>
<csml:shape shapeID="default" visible="true">
<csml:toolSpecificGraphics>
<fig:figure xmlns:fig="http://www.csml.org/csml/cigraphics">
<fig:continuousEntity name="default" depth="0" outlineWidth="1.0" visible="true"/>
</fig:figure>
<text fontName="Dialog" fontSize="20" fontStyle=" bold" spacing="0.0" name="probeID" depth="0" visible="false" xmlns="http://www.csml.org/csml/cigraphics"/>
<text fontName="Dialog" fontSize="20" fontStyle=" bold" spacing="0.0" name="comments" depth="0" visible="false" xmlns="http://www.csml.org/csml/cigraphics"/>
<text fontName="Dialog" fontSize="20" fontStyle=" bold" spacing="0.0" name="unit" depth="0" visible="false" xmlns="http://www.csml.org/csml/cigraphics"/>
<text fontName="Dialog" fontSize="20" fontStyle=" bold" spacing="0.0" name="value" depth="0" visible="false" xmlns="http://www.csml.org/csml/cigraphics"/>
<text fontName="Dialog" fontSize="20" fontStyle=" bold" spacing="0.0" name="variable" depth="0" visible="false" xmlns="http://www.csml.org/csml/cigraphics"/>
<text fontName="Dialog" fontSize="20" fontStyle=" bold" spacing="0.0" name="name" depth="0" visible="true" xmlns="http://www.csml.org/csml/cigraphics"/>
</csml:toolSpecificGraphics>
</csml:shape>
</csml:viewProperty>
<csml:biologicalProperty refCellComponentID="cso30:i:CC_CellComponent">
<csml:property key="extension" value=""/>
<csml:property key="accession" value=""/>
<csml:property key="probeID" value=""/>
</csml:biologicalProperty>
<csml:comments>
<csml:comment type="text"></csml:comment>
</csml:comments>
</csml:entity>
<csml:entity id="parameter_reaction_vG6PDH_parameter_KG6PDHnadphg6pinh" name="parameter_KG6PDHnadphg6pinh" type="cso30:c:-">
<csml:entitySimulationProperty>
<csml:variable variableID="vG6PDH_KG6PDHnadphg6pinh" type="csml-variable:Double">
<csml:parameter key="csml-variable:parameter:initialValue" value="6.43"/>
<csml:parameter key="csml-variable:parameter:maximumValue" value="infinite"/>
<csml:parameter key="csml-variable:parameter:minimumValue" value="-infinite"/>
<csml:parameter key="csml-variable:parameter:unit" value="mM"/>
<csml:parameter key="csml-variable:parameter:global" value="false"/>
</csml:variable>
</csml:entitySimulationProperty>
<csml:viewProperty>
<csml:position positionID="default" position="auto" x="160.0" y="560.0"/>
<csml:shape shapeID="default" visible="true">
<csml:toolSpecificGraphics>
<fig:figure xmlns:fig="http://www.csml.org/csml/cigraphics">
<fig:continuousEntity name="default" depth="0" outlineWidth="1.0" visible="true"/>
</fig:figure>
<text fontName="Dialog" fontSize="20" fontStyle=" bold" spacing="0.0" name="probeID" depth="0" visible="false" xmlns="http://www.csml.org/csml/cigraphics"/>
<text fontName="Dialog" fontSize="20" fontStyle=" bold" spacing="0.0" name="comments" depth="0" visible="false" xmlns="http://www.csml.org/csml/cigraphics"/>
<text fontName="Dialog" fontSize="20" fontStyle=" bold" spacing="0.0" name="unit" depth="0" visible="false" xmlns="http://www.csml.org/csml/cigraphics"/>
<text fontName="Dialog" fontSize="20" fontStyle=" bold" spacing="0.0" name="value" depth="0" visible="false" xmlns="http://www.csml.org/csml/cigraphics"/>
<text fontName="Dialog" fontSize="20" fontStyle=" bold" spacing="0.0" name="variable" depth="0" visible="false" xmlns="http://www.csml.org/csml/cigraphics"/>
<text fontName="Dialog" fontSize="20" fontStyle=" bold" spacing="0.0" name="name" depth="0" visible="true" xmlns="http://www.csml.org/csml/cigraphics"/>
</csml:toolSpecificGraphics>
</csml:shape>
</csml:viewProperty>
<csml:biologicalProperty refCellComponentID="cso30:i:CC_CellComponent">
<csml:property key="extension" value=""/>
<csml:property key="accession" value=""/>
<csml:property key="probeID" value=""/>
</csml:biologicalProperty>
<csml:comments>
<csml:comment type="text"></csml:comment>
</csml:comments>
</csml:entity>
<csml:entity id="parameter_reaction_vG6PDH_parameter_KG6PDHnadp" name="parameter_KG6PDHnadp" type="cso30:c:-">
<csml:entitySimulationProperty>
<csml:variable variableID="vG6PDH_KG6PDHnadp" type="csml-variable:Double">
<csml:parameter key="csml-variable:parameter:initialValue" value="0.0246"/>
<csml:parameter key="csml-variable:parameter:maximumValue" value="infinite"/>
<csml:parameter key="csml-variable:parameter:minimumValue" value="-infinite"/>
<csml:parameter key="csml-variable:parameter:unit" value="mM"/>
<csml:parameter key="csml-variable:parameter:global" value="false"/>
</csml:variable>
</csml:entitySimulationProperty>
<csml:viewProperty>
<csml:position positionID="default" position="auto" x="320.0" y="560.0"/>
<csml:shape shapeID="default" visible="true">
<csml:toolSpecificGraphics>
<fig:figure xmlns:fig="http://www.csml.org/csml/cigraphics">
<fig:continuousEntity name="default" depth="0" outlineWidth="1.0" visible="true"/>
</fig:figure>
<text fontName="Dialog" fontSize="20" fontStyle=" bold" spacing="0.0" name="probeID" depth="0" visible="false" xmlns="http://www.csml.org/csml/cigraphics"/>
<text fontName="Dialog" fontSize="20" fontStyle=" bold" spacing="0.0" name="comments" depth="0" visible="false" xmlns="http://www.csml.org/csml/cigraphics"/>
<text fontName="Dialog" fontSize="20" fontStyle=" bold" spacing="0.0" name="unit" depth="0" visible="false" xmlns="http://www.csml.org/csml/cigraphics"/>
<text fontName="Dialog" fontSize="20" fontStyle=" bold" spacing="0.0" name="value" depth="0" visible="false" xmlns="http://www.csml.org/csml/cigraphics"/>
<text fontName="Dialog" fontSize="20" fontStyle=" bold" spacing="0.0" name="variable" depth="0" visible="false" xmlns="http://www.csml.org/csml/cigraphics"/>
<text fontName="Dialog" fontSize="20" fontStyle=" bold" spacing="0.0" name="name" depth="0" visible="true" xmlns="http://www.csml.org/csml/cigraphics"/>
</csml:toolSpecificGraphics>
</csml:shape>
</csml:viewProperty>
<csml:biologicalProperty refCellComponentID="cso30:i:CC_CellComponent">
<csml:property key="extension" value=""/>
<csml:property key="accession" value=""/>
<csml:property key="probeID" value=""/>
</csml:biologicalProperty>
<csml:comments>
<csml:comment type="text"></csml:comment>
</csml:comments>
</csml:entity>
<csml:entity id="parameter_reaction_vG6PDH_parameter_KG6PDHnadphnadpinh" name="parameter_KG6PDHnadphnadpinh" type="cso30:c:-">
<csml:entitySimulationProperty>
<csml:variable variableID="vG6PDH_KG6PDHnadphnadpinh" type="csml-variable:Double">
<csml:parameter key="csml-variable:parameter:initialValue" value="0.01"/>
<csml:parameter key="csml-variable:parameter:maximumValue" value="infinite"/>
<csml:parameter key="csml-variable:parameter:minimumValue" value="-infinite"/>
<csml:parameter key="csml-variable:parameter:unit" value="mM"/>
<csml:parameter key="csml-variable:parameter:global" value="false"/>
</csml:variable>
</csml:entitySimulationProperty>
<csml:viewProperty>
<csml:position positionID="default" position="auto" x="480.0" y="560.0"/>
<csml:shape shapeID="default" visible="true">
<csml:toolSpecificGraphics>
<fig:figure xmlns:fig="http://www.csml.org/csml/cigraphics">
<fig:continuousEntity name="default" depth="0" outlineWidth="1.0" visible="true"/>
</fig:figure>
<text fontName="Dialog" fontSize="20" fontStyle=" bold" spacing="0.0" name="probeID" depth="0" visible="false" xmlns="http://www.csml.org/csml/cigraphics"/>
<text fontName="Dialog" fontSize="20" fontStyle=" bold" spacing="0.0" name="comments" depth="0" visible="false" xmlns="http://www.csml.org/csml/cigraphics"/>
<text fontName="Dialog" fontSize="20" fontStyle=" bold" spacing="0.0" name="unit" depth="0" visible="false" xmlns="http://www.csml.org/csml/cigraphics"/>
<text fontName="Dialog" fontSize="20" fontStyle=" bold" spacing="0.0" name="value" depth="0" visible="false" xmlns="http://www.csml.org/csml/cigraphics"/>
<text fontName="Dialog" fontSize="20" fontStyle=" bold" spacing="0.0" name="variable" depth="0" visible="false" xmlns="http://www.csml.org/csml/cigraphics"/>
<text fontName="Dialog" fontSize="20" fontStyle=" bold" spacing="0.0" name="name" depth="0" visible="true" xmlns="http://www.csml.org/csml/cigraphics"/>
</csml:toolSpecificGraphics>
</csml:shape>
</csml:viewProperty>
<csml:biologicalProperty refCellComponentID="cso30:i:CC_CellComponent">
<csml:property key="extension" value=""/>
<csml:property key="accession" value=""/>
<csml:property key="probeID" value=""/>
</csml:biologicalProperty>
<csml:comments>
<csml:comment type="text"></csml:comment>
</csml:comments>
</csml:entity>
<csml:entity id="parameter_reaction_vPFK_parameter_rmaxPFK" name="parameter_rmaxPFK" type="cso30:c:-">
<csml:entitySimulationProperty>
<csml:variable variableID="vPFK_rmaxPFK" type="csml-variable:Double">
<csml:parameter key="csml-variable:parameter:initialValue" value="1840.584747"/>
<csml:parameter key="csml-variable:parameter:maximumValue" value="infinite"/>
<csml:parameter key="csml-variable:parameter:minimumValue" value="-infinite"/>
<csml:parameter key="csml-variable:parameter:unit" value="mM_per_second"/>
<csml:parameter key="csml-variable:parameter:global" value="false"/>
</csml:variable>
</csml:entitySimulationProperty>
<csml:viewProperty>
<csml:position positionID="default" position="auto" x="640.0" y="560.0"/>
<csml:shape shapeID="default" visible="true">
<csml:toolSpecificGraphics>
<fig:figure xmlns:fig="http://www.csml.org/csml/cigraphics">
<fig:continuousEntity name="default" depth="0" outlineWidth="1.0" visible="true"/>
</fig:figure>
<text fontName="Dialog" fontSize="20" fontStyle=" bold" spacing="0.0" name="probeID" depth="0" visible="false" xmlns="http://www.csml.org/csml/cigraphics"/>
<text fontName="Dialog" fontSize="20" fontStyle=" bold" spacing="0.0" name="comments" depth="0" visible="false" xmlns="http://www.csml.org/csml/cigraphics"/>
<text fontName="Dialog" fontSize="20" fontStyle=" bold" spacing="0.0" name="unit" depth="0" visible="false" xmlns="http://www.csml.org/csml/cigraphics"/>
<text fontName="Dialog" fontSize="20" fontStyle=" bold" spacing="0.0" name="value" depth="0" visible="false" xmlns="http://www.csml.org/csml/cigraphics"/>
<text fontName="Dialog" fontSize="20" fontStyle=" bold" spacing="0.0" name="variable" depth="0" visible="false" xmlns="http://www.csml.org/csml/cigraphics"/>
<text fontName="Dialog" fontSize="20" fontStyle=" bold" spacing="0.0" name="name" depth="0" visible="true" xmlns="http://www.csml.org/csml/cigraphics"/>
</csml:toolSpecificGraphics>
</csml:shape>
</csml:viewProperty>
<csml:biologicalProperty refCellComponentID="cso30:i:CC_CellComponent">
<csml:property key="extension" value=""/>
<csml:property key="accession" value=""/>
<csml:property key="probeID" value=""/>
</csml:biologicalProperty>
<csml:comments>
<csml:comment type="text"></csml:comment>
</csml:comments>
</csml:entity>
<csml:entity id="parameter_reaction_vPFK_parameter_KPFKatps" name="parameter_KPFKatps" type="cso30:c:-">
<csml:entitySimulationProperty>
<csml:variable variableID="vPFK_KPFKatps" type="csml-variable:Double">
<csml:parameter key="csml-variable:parameter:initialValue" value="0.123"/>
<csml:parameter key="csml-variable:parameter:maximumValue" value="infinite"/>
<csml:parameter key="csml-variable:parameter:minimumValue" value="-infinite"/>
<csml:parameter key="csml-variable:parameter:unit" value="mM"/>
<csml:parameter key="csml-variable:parameter:global" value="false"/>
</csml:variable>
</csml:entitySimulationProperty>
<csml:viewProperty>
<csml:position positionID="default" position="auto" x="800.0" y="560.0"/>
<csml:shape shapeID="default" visible="true">
<csml:toolSpecificGraphics>
<fig:figure xmlns:fig="http://www.csml.org/csml/cigraphics">
<fig:continuousEntity name="default" depth="0" outlineWidth="1.0" visible="true"/>
</fig:figure>
<text fontName="Dialog" fontSize="20" fontStyle=" bold" spacing="0.0" name="probeID" depth="0" visible="false" xmlns="http://www.csml.org/csml/cigraphics"/>
<text fontName="Dialog" fontSize="20" fontStyle=" bold" spacing="0.0" name="comments" depth="0" visible="false" xmlns="http://www.csml.org/csml/cigraphics"/>
<text fontName="Dialog" fontSize="20" fontStyle=" bold" spacing="0.0" name="unit" depth="0" visible="false" xmlns="http://www.csml.org/csml/cigraphics"/>
<text fontName="Dialog" fontSize="20" fontStyle=" bold" spacing="0.0" name="value" depth="0" visible="false" xmlns="http://www.csml.org/csml/cigraphics"/>
<text fontName="Dialog" fontSize="20" fontStyle=" bold" spacing="0.0" name="variable" depth="0" visible="false" xmlns="http://www.csml.org/csml/cigraphics"/>
<text fontName="Dialog" fontSize="20" fontStyle=" bold" spacing="0.0" name="name" depth="0" visible="true" xmlns="http://www.csml.org/csml/cigraphics"/>
</csml:toolSpecificGraphics>
</csml:shape>
</csml:viewProperty>
<csml:biologicalProperty refCellComponentID="cso30:i:CC_CellComponent">
<csml:property key="extension" value=""/>
<csml:property key="accession" value=""/>
<csml:property key="probeID" value=""/>
</csml:biologicalProperty>
<csml:comments>
<csml:comment type="text"></csml:comment>
</csml:comments>
</csml:entity>
<csml:entity id="parameter_reaction_vPFK_parameter_KPFKadpc" name="parameter_KPFKadpc" type="cso30:c:-">
<csml:entitySimulationProperty>
<csml:variable variableID="vPFK_KPFKadpc" type="csml-variable:Double">
<csml:parameter key="csml-variable:parameter:initialValue" value="4.14"/>
<csml:parameter key="csml-variable:parameter:maximumValue" value="infinite"/>
<csml:parameter key="csml-variable:parameter:minimumValue" value="-infinite"/>
<csml:parameter key="csml-variable:parameter:unit" value="mM"/>
<csml:parameter key="csml-variable:parameter:global" value="false"/>
</csml:variable>
</csml:entitySimulationProperty>
<csml:viewProperty>
<csml:position positionID="default" position="auto" x="240.0" y="640.0"/>
<csml:shape shapeID="default" visible="true">
<csml:toolSpecificGraphics>
<fig:figure xmlns:fig="http://www.csml.org/csml/cigraphics">
<fig:continuousEntity name="default" depth="0" outlineWidth="1.0" visible="true"/>
</fig:figure>
<text fontName="Dialog" fontSize="20" fontStyle=" bold" spacing="0.0" name="probeID" depth="0" visible="false" xmlns="http://www.csml.org/csml/cigraphics"/>
<text fontName="Dialog" fontSize="20" fontStyle=" bold" spacing="0.0" name="comments" depth="0" visible="false" xmlns="http://www.csml.org/csml/cigraphics"/>
<text fontName="Dialog" fontSize="20" fontStyle=" bold" spacing="0.0" name="unit" depth="0" visible="false" xmlns="http://www.csml.org/csml/cigraphics"/>
<text fontName="Dialog" fontSize="20" fontStyle=" bold" spacing="0.0" name="value" depth="0" visible="false" xmlns="http://www.csml.org/csml/cigraphics"/>
<text fontName="Dialog" fontSize="20" fontStyle=" bold" spacing="0.0" name="variable" depth="0" visible="false" xmlns="http://www.csml.org/csml/cigraphics"/>
<text fontName="Dialog" fontSize="20" fontStyle=" bold" spacing="0.0" name="name" depth="0" visible="true" xmlns="http://www.csml.org/csml/cigraphics"/>
</csml:toolSpecificGraphics>
</csml:shape>
</csml:viewProperty>
<csml:biologicalProperty refCellComponentID="cso30:i:CC_CellComponent">
<csml:property key="extension" value=""/>
<csml:property key="accession" value=""/>
<csml:property key="probeID" value=""/>
</csml:biologicalProperty>
<csml:comments>
<csml:comment type="text"></csml:comment>
</csml:comments>
</csml:entity>
<csml:entity id="parameter_reaction_vPFK_parameter_KPFKf6ps" name="parameter_KPFKf6ps" type="cso30:c:-">
<csml:entitySimulationProperty>
<csml:variable variableID="vPFK_KPFKf6ps" type="csml-variable:Double">
<csml:parameter key="csml-variable:parameter:initialValue" value="0.325"/>
<csml:parameter key="csml-variable:parameter:maximumValue" value="infinite"/>
<csml:parameter key="csml-variable:parameter:minimumValue" value="-infinite"/>
<csml:parameter key="csml-variable:parameter:unit" value="mM"/>
<csml:parameter key="csml-variable:parameter:global" value="false"/>
</csml:variable>
</csml:entitySimulationProperty>
<csml:viewProperty>
<csml:position positionID="default" position="auto" x="400.0" y="640.0"/>
<csml:shape shapeID="default" visible="true">
<csml:toolSpecificGraphics>
<fig:figure xmlns:fig="http://www.csml.org/csml/cigraphics">
<fig:continuousEntity name="default" depth="0" outlineWidth="1.0" visible="true"/>
</fig:figure>
<text fontName="Dialog" fontSize="20" fontStyle=" bold" spacing="0.0" name="probeID" depth="0" visible="false" xmlns="http://www.csml.org/csml/cigraphics"/>
<text fontName="Dialog" fontSize="20" fontStyle=" bold" spacing="0.0" name="comments" depth="0" visible="false" xmlns="http://www.csml.org/csml/cigraphics"/>
<text fontName="Dialog" fontSize="20" fontStyle=" bold" spacing="0.0" name="unit" depth="0" visible="false" xmlns="http://www.csml.org/csml/cigraphics"/>
<text fontName="Dialog" fontSize="20" fontStyle=" bold" spacing="0.0" name="value" depth="0" visible="false" xmlns="http://www.csml.org/csml/cigraphics"/>
<text fontName="Dialog" fontSize="20" fontStyle=" bold" spacing="0.0" name="variable" depth="0" visible="false" xmlns="http://www.csml.org/csml/cigraphics"/>
<text fontName="Dialog" fontSize="20" fontStyle=" bold" spacing="0.0" name="name" depth="0" visible="true" xmlns="http://www.csml.org/csml/cigraphics"/>
</csml:toolSpecificGraphics>
</csml:shape>
</csml:viewProperty>
<csml:biologicalProperty refCellComponentID="cso30:i:CC_CellComponent">
<csml:property key="extension" value=""/>
<csml:property key="accession" value=""/>
<csml:property key="probeID" value=""/>
</csml:biologicalProperty>
<csml:comments>
<csml:comment type="text"></csml:comment>
</csml:comments>
</csml:entity>
<csml:entity id="parameter_reaction_vPFK_parameter_KPFKpep" name="parameter_KPFKpep" type="cso30:c:-">
<csml:entitySimulationProperty>
<csml:variable variableID="vPFK_KPFKpep" type="csml-variable:Double">
<csml:parameter key="csml-variable:parameter:initialValue" value="3.26"/>
<csml:parameter key="csml-variable:parameter:maximumValue" value="infinite"/>
<csml:parameter key="csml-variable:parameter:minimumValue" value="-infinite"/>
<csml:parameter key="csml-variable:parameter:unit" value="mM"/>
<csml:parameter key="csml-variable:parameter:global" value="false"/>
</csml:variable>
</csml:entitySimulationProperty>
<csml:viewProperty>
<csml:position positionID="default" position="auto" x="560.0" y="640.0"/>
<csml:shape shapeID="default" visible="true">
<csml:toolSpecificGraphics>
<fig:figure xmlns:fig="http://www.csml.org/csml/cigraphics">
<fig:continuousEntity name="default" depth="0" outlineWidth="1.0" visible="true"/>
</fig:figure>
<text fontName="Dialog" fontSize="20" fontStyle=" bold" spacing="0.0" name="probeID" depth="0" visible="false" xmlns="http://www.csml.org/csml/cigraphics"/>
<text fontName="Dialog" fontSize="20" fontStyle=" bold" spacing="0.0" name="comments" depth="0" visible="false" xmlns="http://www.csml.org/csml/cigraphics"/>
<text fontName="Dialog" fontSize="20" fontStyle=" bold" spacing="0.0" name="unit" depth="0" visible="false" xmlns="http://www.csml.org/csml/cigraphics"/>
<text fontName="Dialog" fontSize="20" fontStyle=" bold" spacing="0.0" name="value" depth="0" visible="false" xmlns="http://www.csml.org/csml/cigraphics"/>
<text fontName="Dialog" fontSize="20" fontStyle=" bold" spacing="0.0" name="variable" depth="0" visible="false" xmlns="http://www.csml.org/csml/cigraphics"/>
<text fontName="Dialog" fontSize="20" fontStyle=" bold" spacing="0.0" name="name" depth="0" visible="true" xmlns="http://www.csml.org/csml/cigraphics"/>
</csml:toolSpecificGraphics>
</csml:shape>
</csml:viewProperty>
<csml:biologicalProperty refCellComponentID="cso30:i:CC_CellComponent">
<csml:property key="extension" value=""/>
<csml:property key="accession" value=""/>
<csml:property key="probeID" value=""/>
</csml:biologicalProperty>
<csml:comments>
<csml:comment type="text"></csml:comment>
</csml:comments>
</csml:entity>
<csml:entity id="parameter_reaction_vPFK_parameter_KPFKadpb" name="parameter_KPFKadpb" type="cso30:c:-">
<csml:entitySimulationProperty>
<csml:variable variableID="vPFK_KPFKadpb" type="csml-variable:Double">
<csml:parameter key="csml-variable:parameter:initialValue" value="3.89"/>
<csml:parameter key="csml-variable:parameter:maximumValue" value="infinite"/>
<csml:parameter key="csml-variable:parameter:minimumValue" value="-infinite"/>
<csml:parameter key="csml-variable:parameter:unit" value="mM"/>
<csml:parameter key="csml-variable:parameter:global" value="false"/>
</csml:variable>
</csml:entitySimulationProperty>
<csml:viewProperty>
<csml:position positionID="default" position="auto" x="720.0" y="640.0"/>
<csml:shape shapeID="default" visible="true">
<csml:toolSpecificGraphics>
<fig:figure xmlns:fig="http://www.csml.org/csml/cigraphics">
<fig:continuousEntity name="default" depth="0" outlineWidth="1.0" visible="true"/>
</fig:figure>
<text fontName="Dialog" fontSize="20" fontStyle=" bold" spacing="0.0" name="probeID" depth="0" visible="false" xmlns="http://www.csml.org/csml/cigraphics"/>
<text fontName="Dialog" fontSize="20" fontStyle=" bold" spacing="0.0" name="comments" depth="0" visible="false" xmlns="http://www.csml.org/csml/cigraphics"/>
<text fontName="Dialog" fontSize="20" fontStyle=" bold" spacing="0.0" name="unit" depth="0" visible="false" xmlns="http://www.csml.org/csml/cigraphics"/>
<text fontName="Dialog" fontSize="20" fontStyle=" bold" spacing="0.0" name="value" depth="0" visible="false" xmlns="http://www.csml.org/csml/cigraphics"/>
<text fontName="Dialog" fontSize="20" fontStyle=" bold" spacing="0.0" name="variable" depth="0" visible="false" xmlns="http://www.csml.org/csml/cigraphics"/>
<text fontName="Dialog" fontSize="20" fontStyle=" bold" spacing="0.0" name="name" depth="0" visible="true" xmlns="http://www.csml.org/csml/cigraphics"/>
</csml:toolSpecificGraphics>
</csml:shape>
</csml:viewProperty>
<csml:biologicalProperty refCellComponentID="cso30:i:CC_CellComponent">
<csml:property key="extension" value=""/>
<csml:property key="accession" value=""/>
<csml:property key="probeID" value=""/>
</csml:biologicalProperty>
<csml:comments>
<csml:comment type="text"></csml:comment>
</csml:comments>
</csml:entity>
<csml:entity id="parameter_reaction_vPFK_parameter_KPFKampb" name="parameter_KPFKampb" type="cso30:c:-">
<csml:entitySimulationProperty>
<csml:variable variableID="vPFK_KPFKampb" type="csml-variable:Double">
<csml:parameter key="csml-variable:parameter:initialValue" value="3.2"/>
<csml:parameter key="csml-variable:parameter:maximumValue" value="infinite"/>
<csml:parameter key="csml-variable:parameter:minimumValue" value="-infinite"/>
<csml:parameter key="csml-variable:parameter:unit" value="mM"/>
<csml:parameter key="csml-variable:parameter:global" value="false"/>
</csml:variable>
</csml:entitySimulationProperty>
<csml:viewProperty>
<csml:position positionID="default" position="auto" x="880.0" y="640.0"/>
<csml:shape shapeID="default" visible="true">
<csml:toolSpecificGraphics>
<fig:figure xmlns:fig="http://www.csml.org/csml/cigraphics">
<fig:continuousEntity name="default" depth="0" outlineWidth="1.0" visible="true"/>
</fig:figure>
<text fontName="Dialog" fontSize="20" fontStyle=" bold" spacing="0.0" name="probeID" depth="0" visible="false" xmlns="http://www.csml.org/csml/cigraphics"/>
<text fontName="Dialog" fontSize="20" fontStyle=" bold" spacing="0.0" name="comments" depth="0" visible="false" xmlns="http://www.csml.org/csml/cigraphics"/>
<text fontName="Dialog" fontSize="20" fontStyle=" bold" spacing="0.0" name="unit" depth="0" visible="false" xmlns="http://www.csml.org/csml/cigraphics"/>
<text fontName="Dialog" fontSize="20" fontStyle=" bold" spacing="0.0" name="value" depth="0" visible="false" xmlns="http://www.csml.org/csml/cigraphics"/>
<text fontName="Dialog" fontSize="20" fontStyle=" bold" spacing="0.0" name="variable" depth="0" visible="false" xmlns="http://www.csml.org/csml/cigraphics"/>
<text fontName="Dialog" fontSize="20" fontStyle=" bold" spacing="0.0" name="name" depth="0" visible="true" xmlns="http://www.csml.org/csml/cigraphics"/>
</csml:toolSpecificGraphics>
</csml:shape>
</csml:viewProperty>
<csml:biologicalProperty refCellComponentID="cso30:i:CC_CellComponent">
<csml:property key="extension" value=""/>
<csml:property key="accession" value=""/>
<csml:property key="probeID" value=""/>
</csml:biologicalProperty>
<csml:comments>
<csml:comment type="text"></csml:comment>
</csml:comments>
</csml:entity>
<csml:entity id="parameter_reaction_vPFK_parameter_KPFKadpa" name="parameter_KPFKadpa" type="cso30:c:-">
<csml:entitySimulationProperty>
<csml:variable variableID="vPFK_KPFKadpa" type="csml-variable:Double">
<csml:parameter key="csml-variable:parameter:initialValue" value="128"/>
<csml:parameter key="csml-variable:parameter:maximumValue" value="infinite"/>
<csml:parameter key="csml-variable:parameter:minimumValue" value="-infinite"/>
<csml:parameter key="csml-variable:parameter:unit" value="mM"/>
<csml:parameter key="csml-variable:parameter:global" value="false"/>
</csml:variable>
</csml:entitySimulationProperty>
<csml:viewProperty>
<csml:position positionID="default" position="auto" x="160.0" y="720.0"/>
<csml:shape shapeID="default" visible="true">
<csml:toolSpecificGraphics>
<fig:figure xmlns:fig="http://www.csml.org/csml/cigraphics">
<fig:continuousEntity name="default" depth="0" outlineWidth="1.0" visible="true"/>
</fig:figure>
<text fontName="Dialog" fontSize="20" fontStyle=" bold" spacing="0.0" name="probeID" depth="0" visible="false" xmlns="http://www.csml.org/csml/cigraphics"/>
<text fontName="Dialog" fontSize="20" fontStyle=" bold" spacing="0.0" name="comments" depth="0" visible="false" xmlns="http://www.csml.org/csml/cigraphics"/>
<text fontName="Dialog" fontSize="20" fontStyle=" bold" spacing="0.0" name="unit" depth="0" visible="false" xmlns="http://www.csml.org/csml/cigraphics"/>
<text fontName="Dialog" fontSize="20" fontStyle=" bold" spacing="0.0" name="value" depth="0" visible="false" xmlns="http://www.csml.org/csml/cigraphics"/>
<text fontName="Dialog" fontSize="20" fontStyle=" bold" spacing="0.0" name="variable" depth="0" visible="false" xmlns="http://www.csml.org/csml/cigraphics"/>
<text fontName="Dialog" fontSize="20" fontStyle=" bold" spacing="0.0" name="name" depth="0" visible="true" xmlns="http://www.csml.org/csml/cigraphics"/>
</csml:toolSpecificGraphics>
</csml:shape>
</csml:viewProperty>
<csml:biologicalProperty refCellComponentID="cso30:i:CC_CellComponent">
<csml:property key="extension" value=""/>
<csml:property key="accession" value=""/>
<csml:property key="probeID" value=""/>
</csml:biologicalProperty>
<csml:comments>
<csml:comment type="text"></csml:comment>
</csml:comments>
</csml:entity>
<csml:entity id="parameter_reaction_vPFK_parameter_KPFKampa" name="parameter_KPFKampa" type="cso30:c:-">
<csml:entitySimulationProperty>
<csml:variable variableID="vPFK_KPFKampa" type="csml-variable:Double">
<csml:parameter key="csml-variable:parameter:initialValue" value="19.1"/>
<csml:parameter key="csml-variable:parameter:maximumValue" value="infinite"/>
<csml:parameter key="csml-variable:parameter:minimumValue" value="-infinite"/>
<csml:parameter key="csml-variable:parameter:unit" value="mM"/>
<csml:parameter key="csml-variable:parameter:global" value="false"/>
</csml:variable>
</csml:entitySimulationProperty>
<csml:viewProperty>
<csml:position positionID="default" position="auto" x="320.0" y="720.0"/>
<csml:shape shapeID="default" visible="true">
<csml:toolSpecificGraphics>
<fig:figure xmlns:fig="http://www.csml.org/csml/cigraphics">
<fig:continuousEntity name="default" depth="0" outlineWidth="1.0" visible="true"/>
</fig:figure>
<text fontName="Dialog" fontSize="20" fontStyle=" bold" spacing="0.0" name="probeID" depth="0" visible="false" xmlns="http://www.csml.org/csml/cigraphics"/>
<text fontName="Dialog" fontSize="20" fontStyle=" bold" spacing="0.0" name="comments" depth="0" visible="false" xmlns="http://www.csml.org/csml/cigraphics"/>
<text fontName="Dialog" fontSize="20" fontStyle=" bold" spacing="0.0" name="unit" depth="0" visible="false" xmlns="http://www.csml.org/csml/cigraphics"/>
<text fontName="Dialog" fontSize="20" fontStyle=" bold" spacing="0.0" name="value" depth="0" visible="false" xmlns="http://www.csml.org/csml/cigraphics"/>
<text fontName="Dialog" fontSize="20" fontStyle=" bold" spacing="0.0" name="variable" depth="0" visible="false" xmlns="http://www.csml.org/csml/cigraphics"/>
<text fontName="Dialog" fontSize="20" fontStyle=" bold" spacing="0.0" name="name" depth="0" visible="true" xmlns="http://www.csml.org/csml/cigraphics"/>
</csml:toolSpecificGraphics>
</csml:shape>
</csml:viewProperty>
<csml:biologicalProperty refCellComponentID="cso30:i:CC_CellComponent">
<csml:property key="extension" value=""/>
<csml:property key="accession" value=""/>
<csml:property key="probeID" value=""/>
</csml:biologicalProperty>
<csml:comments>
<csml:comment type="text"></csml:comment>
</csml:comments>
</csml:entity>
<csml:entity id="parameter_reaction_vPFK_parameter_LPFK" name="parameter_LPFK" type="cso30:c:-">
<csml:entitySimulationProperty>
<csml:variable variableID="vPFK_LPFK" type="csml-variable:Double">
<csml:parameter key="csml-variable:parameter:initialValue" value="5.629067E6"/>
<csml:parameter key="csml-variable:parameter:maximumValue" value="infinite"/>
<csml:parameter key="csml-variable:parameter:minimumValue" value="-infinite"/>
<csml:parameter key="csml-variable:parameter:unit" value="dimensionless"/>
<csml:parameter key="csml-variable:parameter:global" value="false"/>
</csml:variable>
</csml:entitySimulationProperty>
<csml:viewProperty>
<csml:position positionID="default" position="auto" x="480.0" y="720.0"/>
<csml:shape shapeID="default" visible="true">
<csml:toolSpecificGraphics>
<fig:figure xmlns:fig="http://www.csml.org/csml/cigraphics">
<fig:continuousEntity name="default" depth="0" outlineWidth="1.0" visible="true"/>
</fig:figure>
<text fontName="Dialog" fontSize="20" fontStyle=" bold" spacing="0.0" name="probeID" depth="0" visible="false" xmlns="http://www.csml.org/csml/cigraphics"/>
<text fontName="Dialog" fontSize="20" fontStyle=" bold" spacing="0.0" name="comments" depth="0" visible="false" xmlns="http://www.csml.org/csml/cigraphics"/>
<text fontName="Dialog" fontSize="20" fontStyle=" bold" spacing="0.0" name="unit" depth="0" visible="false" xmlns="http://www.csml.org/csml/cigraphics"/>
<text fontName="Dialog" fontSize="20" fontStyle=" bold" spacing="0.0" name="value" depth="0" visible="false" xmlns="http://www.csml.org/csml/cigraphics"/>
<text fontName="Dialog" fontSize="20" fontStyle=" bold" spacing="0.0" name="variable" depth="0" visible="false" xmlns="http://www.csml.org/csml/cigraphics"/>
<text fontName="Dialog" fontSize="20" fontStyle=" bold" spacing="0.0" name="name" depth="0" visible="true" xmlns="http://www.csml.org/csml/cigraphics"/>
</csml:toolSpecificGraphics>
</csml:shape>
</csml:viewProperty>
<csml:biologicalProperty refCellComponentID="cso30:i:CC_CellComponent">
<csml:property key="extension" value=""/>
<csml:property key="accession" value=""/>
<csml:property key="probeID" value=""/>
</csml:biologicalProperty>
<csml:comments>
<csml:comment type="text"></csml:comment>
</csml:comments>
</csml:entity>
<csml:entity id="parameter_reaction_vPFK_parameter_nPFK" name="parameter_nPFK" type="cso30:c:-">
<csml:entitySimulationProperty>
<csml:variable variableID="vPFK_nPFK" type="csml-variable:Double">
<csml:parameter key="csml-variable:parameter:initialValue" value="11.1"/>
<csml:parameter key="csml-variable:parameter:maximumValue" value="infinite"/>
<csml:parameter key="csml-variable:parameter:minimumValue" value="-infinite"/>
<csml:parameter key="csml-variable:parameter:unit" value="dimensionless"/>
<csml:parameter key="csml-variable:parameter:global" value="false"/>
</csml:variable>
</csml:entitySimulationProperty>
<csml:viewProperty>
<csml:position positionID="default" position="auto" x="640.0" y="720.0"/>
<csml:shape shapeID="default" visible="true">
<csml:toolSpecificGraphics>
<fig:figure xmlns:fig="http://www.csml.org/csml/cigraphics">
<fig:continuousEntity name="default" depth="0" outlineWidth="1.0" visible="true"/>
</fig:figure>
<text fontName="Dialog" fontSize="20" fontStyle=" bold" spacing="0.0" name="probeID" depth="0" visible="false" xmlns="http://www.csml.org/csml/cigraphics"/>
<text fontName="Dialog" fontSize="20" fontStyle=" bold" spacing="0.0" name="comments" depth="0" visible="false" xmlns="http://www.csml.org/csml/cigraphics"/>
<text fontName="Dialog" fontSize="20" fontStyle=" bold" spacing="0.0" name="unit" depth="0" visible="false" xmlns="http://www.csml.org/csml/cigraphics"/>
<text fontName="Dialog" fontSize="20" fontStyle=" bold" spacing="0.0" name="value" depth="0" visible="false" xmlns="http://www.csml.org/csml/cigraphics"/>
<text fontName="Dialog" fontSize="20" fontStyle=" bold" spacing="0.0" name="variable" depth="0" visible="false" xmlns="http://www.csml.org/csml/cigraphics"/>
<text fontName="Dialog" fontSize="20" fontStyle=" bold" spacing="0.0" name="name" depth="0" visible="true" xmlns="http://www.csml.org/csml/cigraphics"/>
</csml:toolSpecificGraphics>
</csml:shape>
</csml:viewProperty>
<csml:biologicalProperty refCellComponentID="cso30:i:CC_CellComponent">
<csml:property key="extension" value=""/>
<csml:property key="accession" value=""/>
<csml:property key="probeID" value=""/>
</csml:biologicalProperty>
<csml:comments>
<csml:comment type="text"></csml:comment>
</csml:comments>
</csml:entity>
<csml:entity id="parameter_reaction_vTA_parameter_rmaxTA" name="parameter_rmaxTA" type="cso30:c:-">
<csml:entitySimulationProperty>
<csml:variable variableID="vTA_rmaxTA" type="csml-variable:Double">
<csml:parameter key="csml-variable:parameter:initialValue" value="10.871641"/>
<csml:parameter key="csml-variable:parameter:maximumValue" value="infinite"/>
<csml:parameter key="csml-variable:parameter:minimumValue" value="-infinite"/>
<csml:parameter key="csml-variable:parameter:unit" value="per_mM_per_second"/>
<csml:parameter key="csml-variable:parameter:global" value="false"/>
</csml:variable>
</csml:entitySimulationProperty>
<csml:viewProperty>
<csml:position positionID="default" position="auto" x="800.0" y="720.0"/>
<csml:shape shapeID="default" visible="true">
<csml:toolSpecificGraphics>
<fig:figure xmlns:fig="http://www.csml.org/csml/cigraphics">
<fig:continuousEntity name="default" depth="0" outlineWidth="1.0" visible="true"/>
</fig:figure>
<text fontName="Dialog" fontSize="20" fontStyle=" bold" spacing="0.0" name="probeID" depth="0" visible="false" xmlns="http://www.csml.org/csml/cigraphics"/>
<text fontName="Dialog" fontSize="20" fontStyle=" bold" spacing="0.0" name="comments" depth="0" visible="false" xmlns="http://www.csml.org/csml/cigraphics"/>
<text fontName="Dialog" fontSize="20" fontStyle=" bold" spacing="0.0" name="unit" depth="0" visible="false" xmlns="http://www.csml.org/csml/cigraphics"/>
<text fontName="Dialog" fontSize="20" fontStyle=" bold" spacing="0.0" name="value" depth="0" visible="false" xmlns="http://www.csml.org/csml/cigraphics"/>
<text fontName="Dialog" fontSize="20" fontStyle=" bold" spacing="0.0" name="variable" depth="0" visible="false" xmlns="http://www.csml.org/csml/cigraphics"/>
<text fontName="Dialog" fontSize="20" fontStyle=" bold" spacing="0.0" name="name" depth="0" visible="true" xmlns="http://www.csml.org/csml/cigraphics"/>
</csml:toolSpecificGraphics>
</csml:shape>
</csml:viewProperty>
<csml:biologicalProperty refCellComponentID="cso30:i:CC_CellComponent">
<csml:property key="extension" value=""/>
<csml:property key="accession" value=""/>
<csml:property key="probeID" value=""/>
</csml:biologicalProperty>
<csml:comments>
<csml:comment type="text"></csml:comment>
</csml:comments>
</csml:entity>
<csml:entity id="parameter_reaction_vTA_parameter_KTAeq" name="parameter_KTAeq" type="cso30:c:-">
<csml:entitySimulationProperty>
<csml:variable variableID="vTA_KTAeq" type="csml-variable:Double">
<csml:parameter key="csml-variable:parameter:initialValue" value="1.05"/>
<csml:parameter key="csml-variable:parameter:maximumValue" value="infinite"/>
<csml:parameter key="csml-variable:parameter:minimumValue" value="-infinite"/>
<csml:parameter key="csml-variable:parameter:unit" value="dimensionless"/>
<csml:parameter key="csml-variable:parameter:global" value="false"/>
</csml:variable>
</csml:entitySimulationProperty>
<csml:viewProperty>
<csml:position positionID="default" position="auto" x="240.0" y="800.0"/>
<csml:shape shapeID="default" visible="true">
<csml:toolSpecificGraphics>
<fig:figure xmlns:fig="http://www.csml.org/csml/cigraphics">
<fig:continuousEntity name="default" depth="0" outlineWidth="1.0" visible="true"/>
</fig:figure>
<text fontName="Dialog" fontSize="20" fontStyle=" bold" spacing="0.0" name="probeID" depth="0" visible="false" xmlns="http://www.csml.org/csml/cigraphics"/>
<text fontName="Dialog" fontSize="20" fontStyle=" bold" spacing="0.0" name="comments" depth="0" visible="false" xmlns="http://www.csml.org/csml/cigraphics"/>
<text fontName="Dialog" fontSize="20" fontStyle=" bold" spacing="0.0" name="unit" depth="0" visible="false" xmlns="http://www.csml.org/csml/cigraphics"/>
<text fontName="Dialog" fontSize="20" fontStyle=" bold" spacing="0.0" name="value" depth="0" visible="false" xmlns="http://www.csml.org/csml/cigraphics"/>
<text fontName="Dialog" fontSize="20" fontStyle=" bold" spacing="0.0" name="variable" depth="0" visible="false" xmlns="http://www.csml.org/csml/cigraphics"/>
<text fontName="Dialog" fontSize="20" fontStyle=" bold" spacing="0.0" name="name" depth="0" visible="true" xmlns="http://www.csml.org/csml/cigraphics"/>
</csml:toolSpecificGraphics>
</csml:shape>
</csml:viewProperty>
<csml:biologicalProperty refCellComponentID="cso30:i:CC_CellComponent">
<csml:property key="extension" value=""/>
<csml:property key="accession" value=""/>
<csml:property key="probeID" value=""/>
</csml:biologicalProperty>
<csml:comments>
<csml:comment type="text"></csml:comment>
</csml:comments>
</csml:entity>
<csml:entity id="parameter_reaction_vTKA_parameter_rmaxTKa" name="parameter_rmaxTKa" type="cso30:c:-">
<csml:entitySimulationProperty>
<csml:variable variableID="vTKA_rmaxTKa" type="csml-variable:Double">
<csml:parameter key="csml-variable:parameter:initialValue" value="9.473385"/>
<csml:parameter key="csml-variable:parameter:maximumValue" value="infinite"/>
<csml:parameter key="csml-variable:parameter:minimumValue" value="-infinite"/>
<csml:parameter key="csml-variable:parameter:unit" value="per_mM_per_second"/>
<csml:parameter key="csml-variable:parameter:global" value="false"/>
</csml:variable>
</csml:entitySimulationProperty>
<csml:viewProperty>
<csml:position positionID="default" position="auto" x="400.0" y="800.0"/>
<csml:shape shapeID="default" visible="true">
<csml:toolSpecificGraphics>
<fig:figure xmlns:fig="http://www.csml.org/csml/cigraphics">
<fig:continuousEntity name="default" depth="0" outlineWidth="1.0" visible="true"/>
</fig:figure>
<text fontName="Dialog" fontSize="20" fontStyle=" bold" spacing="0.0" name="probeID" depth="0" visible="false" xmlns="http://www.csml.org/csml/cigraphics"/>
<text fontName="Dialog" fontSize="20" fontStyle=" bold" spacing="0.0" name="comments" depth="0" visible="false" xmlns="http://www.csml.org/csml/cigraphics"/>
<text fontName="Dialog" fontSize="20" fontStyle=" bold" spacing="0.0" name="unit" depth="0" visible="false" xmlns="http://www.csml.org/csml/cigraphics"/>
<text fontName="Dialog" fontSize="20" fontStyle=" bold" spacing="0.0" name="value" depth="0" visible="false" xmlns="http://www.csml.org/csml/cigraphics"/>
<text fontName="Dialog" fontSize="20" fontStyle=" bold" spacing="0.0" name="variable" depth="0" visible="false" xmlns="http://www.csml.org/csml/cigraphics"/>
<text fontName="Dialog" fontSize="20" fontStyle=" bold" spacing="0.0" name="name" depth="0" visible="true" xmlns="http://www.csml.org/csml/cigraphics"/>
</csml:toolSpecificGraphics>
</csml:shape>
</csml:viewProperty>
<csml:biologicalProperty refCellComponentID="cso30:i:CC_CellComponent">
<csml:property key="extension" value=""/>
<csml:property key="accession" value=""/>
<csml:property key="probeID" value=""/>
</csml:biologicalProperty>
<csml:comments>
<csml:comment type="text"></csml:comment>
</csml:comments>
</csml:entity>
<csml:entity id="parameter_reaction_vTKA_parameter_KTKaeq" name="parameter_KTKaeq" type="cso30:c:-">
<csml:entitySimulationProperty>
<csml:variable variableID="vTKA_KTKaeq" type="csml-variable:Double">
<csml:parameter key="csml-variable:parameter:initialValue" value="1.2"/>
<csml:parameter key="csml-variable:parameter:maximumValue" value="infinite"/>
<csml:parameter key="csml-variable:parameter:minimumValue" value="-infinite"/>
<csml:parameter key="csml-variable:parameter:unit" value="dimensionless"/>
<csml:parameter key="csml-variable:parameter:global" value="false"/>
</csml:variable>
</csml:entitySimulationProperty>
<csml:viewProperty>
<csml:position positionID="default" position="auto" x="560.0" y="800.0"/>
<csml:shape shapeID="default" visible="true">
<csml:toolSpecificGraphics>
<fig:figure xmlns:fig="http://www.csml.org/csml/cigraphics">
<fig:continuousEntity name="default" depth="0" outlineWidth="1.0" visible="true"/>
</fig:figure>
<text fontName="Dialog" fontSize="20" fontStyle=" bold" spacing="0.0" name="probeID" depth="0" visible="false" xmlns="http://www.csml.org/csml/cigraphics"/>
<text fontName="Dialog" fontSize="20" fontStyle=" bold" spacing="0.0" name="comments" depth="0" visible="false" xmlns="http://www.csml.org/csml/cigraphics"/>
<text fontName="Dialog" fontSize="20" fontStyle=" bold" spacing="0.0" name="unit" depth="0" visible="false" xmlns="http://www.csml.org/csml/cigraphics"/>
<text fontName="Dialog" fontSize="20" fontStyle=" bold" spacing="0.0" name="value" depth="0" visible="false" xmlns="http://www.csml.org/csml/cigraphics"/>
<text fontName="Dialog" fontSize="20" fontStyle=" bold" spacing="0.0" name="variable" depth="0" visible="false" xmlns="http://www.csml.org/csml/cigraphics"/>
<text fontName="Dialog" fontSize="20" fontStyle=" bold" spacing="0.0" name="name" depth="0" visible="true" xmlns="http://www.csml.org/csml/cigraphics"/>
</csml:toolSpecificGraphics>
</csml:shape>
</csml:viewProperty>
<csml:biologicalProperty refCellComponentID="cso30:i:CC_CellComponent">
<csml:property key="extension" value=""/>
<csml:property key="accession" value=""/>
<csml:property key="probeID" value=""/>
</csml:biologicalProperty>
<csml:comments>
<csml:comment type="text"></csml:comment>
</csml:comments>
</csml:entity>
<csml:entity id="parameter_reaction_vTKB_parameter_rmaxTKb" name="parameter_rmaxTKb" type="cso30:c:-">
<csml:entitySimulationProperty>
<csml:variable variableID="vTKB_rmaxTKb" type="csml-variable:Double">
<csml:parameter key="csml-variable:parameter:initialValue" value="86.558559"/>
<csml:parameter key="csml-variable:parameter:maximumValue" value="infinite"/>
<csml:parameter key="csml-variable:parameter:minimumValue" value="-infinite"/>
<csml:parameter key="csml-variable:parameter:unit" value="per_mM_per_second"/>
<csml:parameter key="csml-variable:parameter:global" value="false"/>
</csml:variable>
</csml:entitySimulationProperty>
<csml:viewProperty>
<csml:position positionID="default" position="auto" x="720.0" y="800.0"/>
<csml:shape shapeID="default" visible="true">
<csml:toolSpecificGraphics>
<fig:figure xmlns:fig="http://www.csml.org/csml/cigraphics">
<fig:continuousEntity name="default" depth="0" outlineWidth="1.0" visible="true"/>
</fig:figure>
<text fontName="Dialog" fontSize="20" fontStyle=" bold" spacing="0.0" name="probeID" depth="0" visible="false" xmlns="http://www.csml.org/csml/cigraphics"/>
<text fontName="Dialog" fontSize="20" fontStyle=" bold" spacing="0.0" name="comments" depth="0" visible="false" xmlns="http://www.csml.org/csml/cigraphics"/>
<text fontName="Dialog" fontSize="20" fontStyle=" bold" spacing="0.0" name="unit" depth="0" visible="false" xmlns="http://www.csml.org/csml/cigraphics"/>
<text fontName="Dialog" fontSize="20" fontStyle=" bold" spacing="0.0" name="value" depth="0" visible="false" xmlns="http://www.csml.org/csml/cigraphics"/>
<text fontName="Dialog" fontSize="20" fontStyle=" bold" spacing="0.0" name="variable" depth="0" visible="false" xmlns="http://www.csml.org/csml/cigraphics"/>
<text fontName="Dialog" fontSize="20" fontStyle=" bold" spacing="0.0" name="name" depth="0" visible="true" xmlns="http://www.csml.org/csml/cigraphics"/>
</csml:toolSpecificGraphics>
</csml:shape>
</csml:viewProperty>
<csml:biologicalProperty refCellComponentID="cso30:i:CC_CellComponent">
<csml:property key="extension" value=""/>
<csml:property key="accession" value=""/>
<csml:property key="probeID" value=""/>
</csml:biologicalProperty>
<csml:comments>
<csml:comment type="text"></csml:comment>
</csml:comments>
</csml:entity>
<csml:entity id="parameter_reaction_vTKB_parameter_KTKbeq" name="parameter_KTKbeq" type="cso30:c:-">
<csml:entitySimulationProperty>
<csml:variable variableID="vTKB_KTKbeq" type="csml-variable:Double">
<csml:parameter key="csml-variable:parameter:initialValue" value="10"/>
<csml:parameter key="csml-variable:parameter:maximumValue" value="infinite"/>
<csml:parameter key="csml-variable:parameter:minimumValue" value="-infinite"/>
<csml:parameter key="csml-variable:parameter:unit" value="dimensionless"/>
<csml:parameter key="csml-variable:parameter:global" value="false"/>
</csml:variable>
</csml:entitySimulationProperty>
<csml:viewProperty>
<csml:position positionID="default" position="auto" x="880.0" y="800.0"/>
<csml:shape shapeID="default" visible="true">
<csml:toolSpecificGraphics>
<fig:figure xmlns:fig="http://www.csml.org/csml/cigraphics">
<fig:continuousEntity name="default" depth="0" outlineWidth="1.0" visible="true"/>
</fig:figure>
<text fontName="Dialog" fontSize="20" fontStyle=" bold" spacing="0.0" name="probeID" depth="0" visible="false" xmlns="http://www.csml.org/csml/cigraphics"/>
<text fontName="Dialog" fontSize="20" fontStyle=" bold" spacing="0.0" name="comments" depth="0" visible="false" xmlns="http://www.csml.org/csml/cigraphics"/>
<text fontName="Dialog" fontSize="20" fontStyle=" bold" spacing="0.0" name="unit" depth="0" visible="false" xmlns="http://www.csml.org/csml/cigraphics"/>
<text fontName="Dialog" fontSize="20" fontStyle=" bold" spacing="0.0" name="value" depth="0" visible="false" xmlns="http://www.csml.org/csml/cigraphics"/>
<text fontName="Dialog" fontSize="20" fontStyle=" bold" spacing="0.0" name="variable" depth="0" visible="false" xmlns="http://www.csml.org/csml/cigraphics"/>
<text fontName="Dialog" fontSize="20" fontStyle=" bold" spacing="0.0" name="name" depth="0" visible="true" xmlns="http://www.csml.org/csml/cigraphics"/>
</csml:toolSpecificGraphics>
</csml:shape>
</csml:viewProperty>
<csml:biologicalProperty refCellComponentID="cso30:i:CC_CellComponent">
<csml:property key="extension" value=""/>
<csml:property key="accession" value=""/>
<csml:property key="probeID" value=""/>
</csml:biologicalProperty>
<csml:comments>
<csml:comment type="text"></csml:comment>
</csml:comments>
</csml:entity>
<csml:entity id="parameter_reaction_vMURSyNTH_parameter_rmaxMurSynth" name="parameter_rmaxMurSynth" type="cso30:c:-">
<csml:entitySimulationProperty>
<csml:variable variableID="vMURSyNTH_rmaxMurSynth" type="csml-variable:Double">
<csml:parameter key="csml-variable:parameter:initialValue" value="0.000437"/>
<csml:parameter key="csml-variable:parameter:maximumValue" value="infinite"/>
<csml:parameter key="csml-variable:parameter:minimumValue" value="-infinite"/>
<csml:parameter key="csml-variable:parameter:unit" value="mM_per_second"/>
<csml:parameter key="csml-variable:parameter:global" value="false"/>
</csml:variable>
</csml:entitySimulationProperty>
<csml:viewProperty>
<csml:position positionID="default" position="auto" x="160.0" y="880.0"/>
<csml:shape shapeID="default" visible="true">
<csml:toolSpecificGraphics>
<fig:figure xmlns:fig="http://www.csml.org/csml/cigraphics">
<fig:continuousEntity name="default" depth="0" outlineWidth="1.0" visible="true"/>
</fig:figure>
<text fontName="Dialog" fontSize="20" fontStyle=" bold" spacing="0.0" name="probeID" depth="0" visible="false" xmlns="http://www.csml.org/csml/cigraphics"/>
<text fontName="Dialog" fontSize="20" fontStyle=" bold" spacing="0.0" name="comments" depth="0" visible="false" xmlns="http://www.csml.org/csml/cigraphics"/>
<text fontName="Dialog" fontSize="20" fontStyle=" bold" spacing="0.0" name="unit" depth="0" visible="false" xmlns="http://www.csml.org/csml/cigraphics"/>
<text fontName="Dialog" fontSize="20" fontStyle=" bold" spacing="0.0" name="value" depth="0" visible="false" xmlns="http://www.csml.org/csml/cigraphics"/>
<text fontName="Dialog" fontSize="20" fontStyle=" bold" spacing="0.0" name="variable" depth="0" visible="false" xmlns="http://www.csml.org/csml/cigraphics"/>
<text fontName="Dialog" fontSize="20" fontStyle=" bold" spacing="0.0" name="name" depth="0" visible="true" xmlns="http://www.csml.org/csml/cigraphics"/>
</csml:toolSpecificGraphics>
</csml:shape>
</csml:viewProperty>
<csml:biologicalProperty refCellComponentID="cso30:i:CC_CellComponent">
<csml:property key="extension" value=""/>
<csml:property key="accession" value=""/>
<csml:property key="probeID" value=""/>
</csml:biologicalProperty>
<csml:comments>
<csml:comment type="text"></csml:comment>
</csml:comments>
</csml:entity>
<csml:entity id="parameter_reaction_vALDO_parameter_rmaxALDO" name="parameter_rmaxALDO" type="cso30:c:-">
<csml:entitySimulationProperty>
<csml:variable variableID="vALDO_rmaxALDO" type="csml-variable:Double">
<csml:parameter key="csml-variable:parameter:initialValue" value="17.414644"/>
<csml:parameter key="csml-variable:parameter:maximumValue" value="infinite"/>
<csml:parameter key="csml-variable:parameter:minimumValue" value="-infinite"/>
<csml:parameter key="csml-variable:parameter:unit" value="mM_per_second"/>
<csml:parameter key="csml-variable:parameter:global" value="false"/>
</csml:variable>
</csml:entitySimulationProperty>
<csml:viewProperty>
<csml:position positionID="default" position="auto" x="320.0" y="880.0"/>
<csml:shape shapeID="default" visible="true">
<csml:toolSpecificGraphics>
<fig:figure xmlns:fig="http://www.csml.org/csml/cigraphics">
<fig:continuousEntity name="default" depth="0" outlineWidth="1.0" visible="true"/>
</fig:figure>
<text fontName="Dialog" fontSize="20" fontStyle=" bold" spacing="0.0" name="probeID" depth="0" visible="false" xmlns="http://www.csml.org/csml/cigraphics"/>
<text fontName="Dialog" fontSize="20" fontStyle=" bold" spacing="0.0" name="comments" depth="0" visible="false" xmlns="http://www.csml.org/csml/cigraphics"/>
<text fontName="Dialog" fontSize="20" fontStyle=" bold" spacing="0.0" name="unit" depth="0" visible="false" xmlns="http://www.csml.org/csml/cigraphics"/>
<text fontName="Dialog" fontSize="20" fontStyle=" bold" spacing="0.0" name="value" depth="0" visible="false" xmlns="http://www.csml.org/csml/cigraphics"/>
<text fontName="Dialog" fontSize="20" fontStyle=" bold" spacing="0.0" name="variable" depth="0" visible="false" xmlns="http://www.csml.org/csml/cigraphics"/>
<text fontName="Dialog" fontSize="20" fontStyle=" bold" spacing="0.0" name="name" depth="0" visible="true" xmlns="http://www.csml.org/csml/cigraphics"/>
</csml:toolSpecificGraphics>
</csml:shape>
</csml:viewProperty>
<csml:biologicalProperty refCellComponentID="cso30:i:CC_CellComponent">
<csml:property key="extension" value=""/>
<csml:property key="accession" value=""/>
<csml:property key="probeID" value=""/>
</csml:biologicalProperty>
<csml:comments>
<csml:comment type="text"></csml:comment>
</csml:comments>
</csml:entity>
<csml:entity id="parameter_reaction_vALDO_parameter_kALDOeq" name="parameter_kALDOeq" type="cso30:c:-">
<csml:entitySimulationProperty>
<csml:variable variableID="vALDO_kALDOeq" type="csml-variable:Double">
<csml:parameter key="csml-variable:parameter:initialValue" value="0.144"/>
<csml:parameter key="csml-variable:parameter:maximumValue" value="infinite"/>
<csml:parameter key="csml-variable:parameter:minimumValue" value="-infinite"/>
<csml:parameter key="csml-variable:parameter:unit" value="mM"/>
<csml:parameter key="csml-variable:parameter:global" value="false"/>
</csml:variable>
</csml:entitySimulationProperty>
<csml:viewProperty>
<csml:position positionID="default" position="auto" x="480.0" y="880.0"/>
<csml:shape shapeID="default" visible="true">
<csml:toolSpecificGraphics>
<fig:figure xmlns:fig="http://www.csml.org/csml/cigraphics">
<fig:continuousEntity name="default" depth="0" outlineWidth="1.0" visible="true"/>
</fig:figure>
<text fontName="Dialog" fontSize="20" fontStyle=" bold" spacing="0.0" name="probeID" depth="0" visible="false" xmlns="http://www.csml.org/csml/cigraphics"/>
<text fontName="Dialog" fontSize="20" fontStyle=" bold" spacing="0.0" name="comments" depth="0" visible="false" xmlns="http://www.csml.org/csml/cigraphics"/>
<text fontName="Dialog" fontSize="20" fontStyle=" bold" spacing="0.0" name="unit" depth="0" visible="false" xmlns="http://www.csml.org/csml/cigraphics"/>
<text fontName="Dialog" fontSize="20" fontStyle=" bold" spacing="0.0" name="value" depth="0" visible="false" xmlns="http://www.csml.org/csml/cigraphics"/>
<text fontName="Dialog" fontSize="20" fontStyle=" bold" spacing="0.0" name="variable" depth="0" visible="false" xmlns="http://www.csml.org/csml/cigraphics"/>
<text fontName="Dialog" fontSize="20" fontStyle=" bold" spacing="0.0" name="name" depth="0" visible="true" xmlns="http://www.csml.org/csml/cigraphics"/>
</csml:toolSpecificGraphics>
</csml:shape>
</csml:viewProperty>
<csml:biologicalProperty refCellComponentID="cso30:i:CC_CellComponent">
<csml:property key="extension" value=""/>
<csml:property key="accession" value=""/>
<csml:property key="probeID" value=""/>
</csml:biologicalProperty>
<csml:comments>
<csml:comment type="text"></csml:comment>
</csml:comments>
</csml:entity>
<csml:entity id="parameter_reaction_vALDO_parameter_kALDOfdp" name="parameter_kALDOfdp" type="cso30:c:-">
<csml:entitySimulationProperty>
<csml:variable variableID="vALDO_kALDOfdp" type="csml-variable:Double">
<csml:parameter key="csml-variable:parameter:initialValue" value="1.75"/>
<csml:parameter key="csml-variable:parameter:maximumValue" value="infinite"/>
<csml:parameter key="csml-variable:parameter:minimumValue" value="-infinite"/>
<csml:parameter key="csml-variable:parameter:unit" value="mM"/>
<csml:parameter key="csml-variable:parameter:global" value="false"/>
</csml:variable>
</csml:entitySimulationProperty>
<csml:viewProperty>
<csml:position positionID="default" position="auto" x="640.0" y="880.0"/>
<csml:shape shapeID="default" visible="true">
<csml:toolSpecificGraphics>
<fig:figure xmlns:fig="http://www.csml.org/csml/cigraphics">
<fig:continuousEntity name="default" depth="0" outlineWidth="1.0" visible="true"/>
</fig:figure>
<text fontName="Dialog" fontSize="20" fontStyle=" bold" spacing="0.0" name="probeID" depth="0" visible="false" xmlns="http://www.csml.org/csml/cigraphics"/>
<text fontName="Dialog" fontSize="20" fontStyle=" bold" spacing="0.0" name="comments" depth="0" visible="false" xmlns="http://www.csml.org/csml/cigraphics"/>
<text fontName="Dialog" fontSize="20" fontStyle=" bold" spacing="0.0" name="unit" depth="0" visible="false" xmlns="http://www.csml.org/csml/cigraphics"/>
<text fontName="Dialog" fontSize="20" fontStyle=" bold" spacing="0.0" name="value" depth="0" visible="false" xmlns="http://www.csml.org/csml/cigraphics"/>
<text fontName="Dialog" fontSize="20" fontStyle=" bold" spacing="0.0" name="variable" depth="0" visible="false" xmlns="http://www.csml.org/csml/cigraphics"/>
<text fontName="Dialog" fontSize="20" fontStyle=" bold" spacing="0.0" name="name" depth="0" visible="true" xmlns="http://www.csml.org/csml/cigraphics"/>
</csml:toolSpecificGraphics>
</csml:shape>
</csml:viewProperty>
<csml:biologicalProperty refCellComponentID="cso30:i:CC_CellComponent">
<csml:property key="extension" value=""/>
<csml:property key="accession" value=""/>
<csml:property key="probeID" value=""/>
</csml:biologicalProperty>
<csml:comments>
<csml:comment type="text"></csml:comment>
</csml:comments>
</csml:entity>
<csml:entity id="parameter_reaction_vALDO_parameter_kALDOgap" name="parameter_kALDOgap" type="cso30:c:-">
<csml:entitySimulationProperty>
<csml:variable variableID="vALDO_kALDOgap" type="csml-variable:Double">
<csml:parameter key="csml-variable:parameter:initialValue" value="0.088"/>
<csml:parameter key="csml-variable:parameter:maximumValue" value="infinite"/>
<csml:parameter key="csml-variable:parameter:minimumValue" value="-infinite"/>
<csml:parameter key="csml-variable:parameter:unit" value="mM"/>
<csml:parameter key="csml-variable:parameter:global" value="false"/>
</csml:variable>
</csml:entitySimulationProperty>
<csml:viewProperty>
<csml:position positionID="default" position="auto" x="800.0" y="880.0"/>
<csml:shape shapeID="default" visible="true">
<csml:toolSpecificGraphics>
<fig:figure xmlns:fig="http://www.csml.org/csml/cigraphics">
<fig:continuousEntity name="default" depth="0" outlineWidth="1.0" visible="true"/>
</fig:figure>
<text fontName="Dialog" fontSize="20" fontStyle=" bold" spacing="0.0" name="probeID" depth="0" visible="false" xmlns="http://www.csml.org/csml/cigraphics"/>
<text fontName="Dialog" fontSize="20" fontStyle=" bold" spacing="0.0" name="comments" depth="0" visible="false" xmlns="http://www.csml.org/csml/cigraphics"/>
<text fontName="Dialog" fontSize="20" fontStyle=" bold" spacing="0.0" name="unit" depth="0" visible="false" xmlns="http://www.csml.org/csml/cigraphics"/>
<text fontName="Dialog" fontSize="20" fontStyle=" bold" spacing="0.0" name="value" depth="0" visible="false" xmlns="http://www.csml.org/csml/cigraphics"/>
<text fontName="Dialog" fontSize="20" fontStyle=" bold" spacing="0.0" name="variable" depth="0" visible="false" xmlns="http://www.csml.org/csml/cigraphics"/>
<text fontName="Dialog" fontSize="20" fontStyle=" bold" spacing="0.0" name="name" depth="0" visible="true" xmlns="http://www.csml.org/csml/cigraphics"/>
</csml:toolSpecificGraphics>
</csml:shape>
</csml:viewProperty>
<csml:biologicalProperty refCellComponentID="cso30:i:CC_CellComponent">
<csml:property key="extension" value=""/>
<csml:property key="accession" value=""/>
<csml:property key="probeID" value=""/>
</csml:biologicalProperty>
<csml:comments>
<csml:comment type="text"></csml:comment>
</csml:comments>
</csml:entity>
<csml:entity id="parameter_reaction_vALDO_parameter_VALDOblf" name="parameter_VALDOblf" type="cso30:c:-">
<csml:entitySimulationProperty>
<csml:variable variableID="vALDO_VALDOblf" type="csml-variable:Double">
<csml:parameter key="csml-variable:parameter:initialValue" value="2"/>
<csml:parameter key="csml-variable:parameter:maximumValue" value="infinite"/>
<csml:parameter key="csml-variable:parameter:minimumValue" value="-infinite"/>
<csml:parameter key="csml-variable:parameter:unit" value="dimensionless"/>
<csml:parameter key="csml-variable:parameter:global" value="false"/>
</csml:variable>
</csml:entitySimulationProperty>
<csml:viewProperty>
<csml:position positionID="default" position="auto" x="240.0" y="960.0"/>
<csml:shape shapeID="default" visible="true">
<csml:toolSpecificGraphics>
<fig:figure xmlns:fig="http://www.csml.org/csml/cigraphics">
<fig:continuousEntity name="default" depth="0" outlineWidth="1.0" visible="true"/>
</fig:figure>
<text fontName="Dialog" fontSize="20" fontStyle=" bold" spacing="0.0" name="probeID" depth="0" visible="false" xmlns="http://www.csml.org/csml/cigraphics"/>
<text fontName="Dialog" fontSize="20" fontStyle=" bold" spacing="0.0" name="comments" depth="0" visible="false" xmlns="http://www.csml.org/csml/cigraphics"/>
<text fontName="Dialog" fontSize="20" fontStyle=" bold" spacing="0.0" name="unit" depth="0" visible="false" xmlns="http://www.csml.org/csml/cigraphics"/>
<text fontName="Dialog" fontSize="20" fontStyle=" bold" spacing="0.0" name="value" depth="0" visible="false" xmlns="http://www.csml.org/csml/cigraphics"/>
<text fontName="Dialog" fontSize="20" fontStyle=" bold" spacing="0.0" name="variable" depth="0" visible="false" xmlns="http://www.csml.org/csml/cigraphics"/>
<text fontName="Dialog" fontSize="20" fontStyle=" bold" spacing="0.0" name="name" depth="0" visible="true" xmlns="http://www.csml.org/csml/cigraphics"/>
</csml:toolSpecificGraphics>
</csml:shape>
</csml:viewProperty>
<csml:biologicalProperty refCellComponentID="cso30:i:CC_CellComponent">
<csml:property key="extension" value=""/>
<csml:property key="accession" value=""/>
<csml:property key="probeID" value=""/>
</csml:biologicalProperty>
<csml:comments>
<csml:comment type="text"></csml:comment>
</csml:comments>
</csml:entity>
<csml:entity id="parameter_reaction_vALDO_parameter_kALDOdhap" name="parameter_kALDOdhap" type="cso30:c:-">
<csml:entitySimulationProperty>
<csml:variable variableID="vALDO_kALDOdhap" type="csml-variable:Double">
<csml:parameter key="csml-variable:parameter:initialValue" value="0.088"/>
<csml:parameter key="csml-variable:parameter:maximumValue" value="infinite"/>
<csml:parameter key="csml-variable:parameter:minimumValue" value="-infinite"/>
<csml:parameter key="csml-variable:parameter:unit" value="mM"/>
<csml:parameter key="csml-variable:parameter:global" value="false"/>
</csml:variable>
</csml:entitySimulationProperty>
<csml:viewProperty>
<csml:position positionID="default" position="auto" x="400.0" y="960.0"/>
<csml:shape shapeID="default" visible="true">
<csml:toolSpecificGraphics>
<fig:figure xmlns:fig="http://www.csml.org/csml/cigraphics">
<fig:continuousEntity name="default" depth="0" outlineWidth="1.0" visible="true"/>
</fig:figure>
<text fontName="Dialog" fontSize="20" fontStyle=" bold" spacing="0.0" name="probeID" depth="0" visible="false" xmlns="http://www.csml.org/csml/cigraphics"/>
<text fontName="Dialog" fontSize="20" fontStyle=" bold" spacing="0.0" name="comments" depth="0" visible="false" xmlns="http://www.csml.org/csml/cigraphics"/>
<text fontName="Dialog" fontSize="20" fontStyle=" bold" spacing="0.0" name="unit" depth="0" visible="false" xmlns="http://www.csml.org/csml/cigraphics"/>
<text fontName="Dialog" fontSize="20" fontStyle=" bold" spacing="0.0" name="value" depth="0" visible="false" xmlns="http://www.csml.org/csml/cigraphics"/>
<text fontName="Dialog" fontSize="20" fontStyle=" bold" spacing="0.0" name="variable" depth="0" visible="false" xmlns="http://www.csml.org/csml/cigraphics"/>
<text fontName="Dialog" fontSize="20" fontStyle=" bold" spacing="0.0" name="name" depth="0" visible="true" xmlns="http://www.csml.org/csml/cigraphics"/>
</csml:toolSpecificGraphics>
</csml:shape>
</csml:viewProperty>
<csml:biologicalProperty refCellComponentID="cso30:i:CC_CellComponent">
<csml:property key="extension" value=""/>
<csml:property key="accession" value=""/>
<csml:property key="probeID" value=""/>
</csml:biologicalProperty>
<csml:comments>
<csml:comment type="text"></csml:comment>
</csml:comments>
</csml:entity>
<csml:entity id="parameter_reaction_vALDO_parameter_kALDOgapinh" name="parameter_kALDOgapinh" type="cso30:c:-">
<csml:entitySimulationProperty>
<csml:variable variableID="vALDO_kALDOgapinh" type="csml-variable:Double">
<csml:parameter key="csml-variable:parameter:initialValue" value="0.6"/>
<csml:parameter key="csml-variable:parameter:maximumValue" value="infinite"/>
<csml:parameter key="csml-variable:parameter:minimumValue" value="-infinite"/>
<csml:parameter key="csml-variable:parameter:unit" value="mM"/>
<csml:parameter key="csml-variable:parameter:global" value="false"/>
</csml:variable>
</csml:entitySimulationProperty>
<csml:viewProperty>
<csml:position positionID="default" position="auto" x="560.0" y="960.0"/>
<csml:shape shapeID="default" visible="true">
<csml:toolSpecificGraphics>
<fig:figure xmlns:fig="http://www.csml.org/csml/cigraphics">
<fig:continuousEntity name="default" depth="0" outlineWidth="1.0" visible="true"/>
</fig:figure>
<text fontName="Dialog" fontSize="20" fontStyle=" bold" spacing="0.0" name="probeID" depth="0" visible="false" xmlns="http://www.csml.org/csml/cigraphics"/>
<text fontName="Dialog" fontSize="20" fontStyle=" bold" spacing="0.0" name="comments" depth="0" visible="false" xmlns="http://www.csml.org/csml/cigraphics"/>
<text fontName="Dialog" fontSize="20" fontStyle=" bold" spacing="0.0" name="unit" depth="0" visible="false" xmlns="http://www.csml.org/csml/cigraphics"/>
<text fontName="Dialog" fontSize="20" fontStyle=" bold" spacing="0.0" name="value" depth="0" visible="false" xmlns="http://www.csml.org/csml/cigraphics"/>
<text fontName="Dialog" fontSize="20" fontStyle=" bold" spacing="0.0" name="variable" depth="0" visible="false" xmlns="http://www.csml.org/csml/cigraphics"/>
<text fontName="Dialog" fontSize="20" fontStyle=" bold" spacing="0.0" name="name" depth="0" visible="true" xmlns="http://www.csml.org/csml/cigraphics"/>
</csml:toolSpecificGraphics>
</csml:shape>
</csml:viewProperty>
<csml:biologicalProperty refCellComponentID="cso30:i:CC_CellComponent">
<csml:property key="extension" value=""/>
<csml:property key="accession" value=""/>
<csml:property key="probeID" value=""/>
</csml:biologicalProperty>
<csml:comments>
<csml:comment type="text"></csml:comment>
</csml:comments>
</csml:entity>
<csml:entity id="parameter_reaction_vGAPDH_parameter_rmaxGAPDH" name="parameter_rmaxGAPDH" type="cso30:c:-">
<csml:entitySimulationProperty>
<csml:variable variableID="vGAPDH_rmaxGAPDH" type="csml-variable:Double">
<csml:parameter key="csml-variable:parameter:initialValue" value="921.594286"/>
<csml:parameter key="csml-variable:parameter:maximumValue" value="infinite"/>
<csml:parameter key="csml-variable:parameter:minimumValue" value="-infinite"/>
<csml:parameter key="csml-variable:parameter:unit" value="mM_per_second"/>
<csml:parameter key="csml-variable:parameter:global" value="false"/>
</csml:variable>
</csml:entitySimulationProperty>
<csml:viewProperty>
<csml:position positionID="default" position="auto" x="720.0" y="960.0"/>
<csml:shape shapeID="default" visible="true">
<csml:toolSpecificGraphics>
<fig:figure xmlns:fig="http://www.csml.org/csml/cigraphics">
<fig:continuousEntity name="default" depth="0" outlineWidth="1.0" visible="true"/>
</fig:figure>
<text fontName="Dialog" fontSize="20" fontStyle=" bold" spacing="0.0" name="probeID" depth="0" visible="false" xmlns="http://www.csml.org/csml/cigraphics"/>
<text fontName="Dialog" fontSize="20" fontStyle=" bold" spacing="0.0" name="comments" depth="0" visible="false" xmlns="http://www.csml.org/csml/cigraphics"/>
<text fontName="Dialog" fontSize="20" fontStyle=" bold" spacing="0.0" name="unit" depth="0" visible="false" xmlns="http://www.csml.org/csml/cigraphics"/>
<text fontName="Dialog" fontSize="20" fontStyle=" bold" spacing="0.0" name="value" depth="0" visible="false" xmlns="http://www.csml.org/csml/cigraphics"/>
<text fontName="Dialog" fontSize="20" fontStyle=" bold" spacing="0.0" name="variable" depth="0" visible="false" xmlns="http://www.csml.org/csml/cigraphics"/>
<text fontName="Dialog" fontSize="20" fontStyle=" bold" spacing="0.0" name="name" depth="0" visible="true" xmlns="http://www.csml.org/csml/cigraphics"/>
</csml:toolSpecificGraphics>
</csml:shape>
</csml:viewProperty>
<csml:biologicalProperty refCellComponentID="cso30:i:CC_CellComponent">
<csml:property key="extension" value=""/>
<csml:property key="accession" value=""/>
<csml:property key="probeID" value=""/>
</csml:biologicalProperty>
<csml:comments>
<csml:comment type="text"></csml:comment>
</csml:comments>
</csml:entity>
<csml:entity id="parameter_reaction_vGAPDH_parameter_KGAPDHeq" name="parameter_KGAPDHeq" type="cso30:c:-">
<csml:entitySimulationProperty>
<csml:variable variableID="vGAPDH_KGAPDHeq" type="csml-variable:Double">
<csml:parameter key="csml-variable:parameter:initialValue" value="0.63"/>
<csml:parameter key="csml-variable:parameter:maximumValue" value="infinite"/>
<csml:parameter key="csml-variable:parameter:minimumValue" value="-infinite"/>
<csml:parameter key="csml-variable:parameter:unit" value="dimensionless"/>
<csml:parameter key="csml-variable:parameter:global" value="false"/>
</csml:variable>
</csml:entitySimulationProperty>
<csml:viewProperty>
<csml:position positionID="default" position="auto" x="880.0" y="960.0"/>
<csml:shape shapeID="default" visible="true">
<csml:toolSpecificGraphics>
<fig:figure xmlns:fig="http://www.csml.org/csml/cigraphics">
<fig:continuousEntity name="default" depth="0" outlineWidth="1.0" visible="true"/>
</fig:figure>
<text fontName="Dialog" fontSize="20" fontStyle=" bold" spacing="0.0" name="probeID" depth="0" visible="false" xmlns="http://www.csml.org/csml/cigraphics"/>
<text fontName="Dialog" fontSize="20" fontStyle=" bold" spacing="0.0" name="comments" depth="0" visible="false" xmlns="http://www.csml.org/csml/cigraphics"/>
<text fontName="Dialog" fontSize="20" fontStyle=" bold" spacing="0.0" name="unit" depth="0" visible="false" xmlns="http://www.csml.org/csml/cigraphics"/>
<text fontName="Dialog" fontSize="20" fontStyle=" bold" spacing="0.0" name="value" depth="0" visible="false" xmlns="http://www.csml.org/csml/cigraphics"/>
<text fontName="Dialog" fontSize="20" fontStyle=" bold" spacing="0.0" name="variable" depth="0" visible="false" xmlns="http://www.csml.org/csml/cigraphics"/>
<text fontName="Dialog" fontSize="20" fontStyle=" bold" spacing="0.0" name="name" depth="0" visible="true" xmlns="http://www.csml.org/csml/cigraphics"/>
</csml:toolSpecificGraphics>
</csml:shape>
</csml:viewProperty>
<csml:biologicalProperty refCellComponentID="cso30:i:CC_CellComponent">
<csml:property key="extension" value=""/>
<csml:property key="accession" value=""/>
<csml:property key="probeID" value=""/>
</csml:biologicalProperty>
<csml:comments>
<csml:comment type="text"></csml:comment>
</csml:comments>
</csml:entity>
<csml:entity id="parameter_reaction_vGAPDH_parameter_KGAPDHgap" name="parameter_KGAPDHgap" type="cso30:c:-">
<csml:entitySimulationProperty>
<csml:variable variableID="vGAPDH_KGAPDHgap" type="csml-variable:Double">
<csml:parameter key="csml-variable:parameter:initialValue" value="0.683"/>
<csml:parameter key="csml-variable:parameter:maximumValue" value="infinite"/>
<csml:parameter key="csml-variable:parameter:minimumValue" value="-infinite"/>
<csml:parameter key="csml-variable:parameter:unit" value="mM"/>
<csml:parameter key="csml-variable:parameter:global" value="false"/>
</csml:variable>
</csml:entitySimulationProperty>
<csml:viewProperty>
<csml:position positionID="default" position="auto" x="160.0" y="1040.0"/>
<csml:shape shapeID="default" visible="true">
<csml:toolSpecificGraphics>
<fig:figure xmlns:fig="http://www.csml.org/csml/cigraphics">
<fig:continuousEntity name="default" depth="0" outlineWidth="1.0" visible="true"/>
</fig:figure>
<text fontName="Dialog" fontSize="20" fontStyle=" bold" spacing="0.0" name="probeID" depth="0" visible="false" xmlns="http://www.csml.org/csml/cigraphics"/>
<text fontName="Dialog" fontSize="20" fontStyle=" bold" spacing="0.0" name="comments" depth="0" visible="false" xmlns="http://www.csml.org/csml/cigraphics"/>
<text fontName="Dialog" fontSize="20" fontStyle=" bold" spacing="0.0" name="unit" depth="0" visible="false" xmlns="http://www.csml.org/csml/cigraphics"/>
<text fontName="Dialog" fontSize="20" fontStyle=" bold" spacing="0.0" name="value" depth="0" visible="false" xmlns="http://www.csml.org/csml/cigraphics"/>
<text fontName="Dialog" fontSize="20" fontStyle=" bold" spacing="0.0" name="variable" depth="0" visible="false" xmlns="http://www.csml.org/csml/cigraphics"/>
<text fontName="Dialog" fontSize="20" fontStyle=" bold" spacing="0.0" name="name" depth="0" visible="true" xmlns="http://www.csml.org/csml/cigraphics"/>
</csml:toolSpecificGraphics>
</csml:shape>
</csml:viewProperty>
<csml:biologicalProperty refCellComponentID="cso30:i:CC_CellComponent">
<csml:property key="extension" value=""/>
<csml:property key="accession" value=""/>
<csml:property key="probeID" value=""/>
</csml:biologicalProperty>
<csml:comments>
<csml:comment type="text"></csml:comment>
</csml:comments>
</csml:entity>
<csml:entity id="parameter_reaction_vGAPDH_parameter_KGAPDHpgp" name="parameter_KGAPDHpgp" type="cso30:c:-">
<csml:entitySimulationProperty>
<csml:variable variableID="vGAPDH_KGAPDHpgp" type="csml-variable:Double">
<csml:parameter key="csml-variable:parameter:initialValue" value="0.00001"/>
<csml:parameter key="csml-variable:parameter:maximumValue" value="infinite"/>
<csml:parameter key="csml-variable:parameter:minimumValue" value="-infinite"/>
<csml:parameter key="csml-variable:parameter:unit" value="mM"/>
<csml:parameter key="csml-variable:parameter:global" value="false"/>
</csml:variable>
</csml:entitySimulationProperty>
<csml:viewProperty>
<csml:position positionID="default" position="auto" x="320.0" y="1040.0"/>
<csml:shape shapeID="default" visible="true">
<csml:toolSpecificGraphics>
<fig:figure xmlns:fig="http://www.csml.org/csml/cigraphics">
<fig:continuousEntity name="default" depth="0" outlineWidth="1.0" visible="true"/>
</fig:figure>
<text fontName="Dialog" fontSize="20" fontStyle=" bold" spacing="0.0" name="probeID" depth="0" visible="false" xmlns="http://www.csml.org/csml/cigraphics"/>
<text fontName="Dialog" fontSize="20" fontStyle=" bold" spacing="0.0" name="comments" depth="0" visible="false" xmlns="http://www.csml.org/csml/cigraphics"/>
<text fontName="Dialog" fontSize="20" fontStyle=" bold" spacing="0.0" name="unit" depth="0" visible="false" xmlns="http://www.csml.org/csml/cigraphics"/>
<text fontName="Dialog" fontSize="20" fontStyle=" bold" spacing="0.0" name="value" depth="0" visible="false" xmlns="http://www.csml.org/csml/cigraphics"/>
<text fontName="Dialog" fontSize="20" fontStyle=" bold" spacing="0.0" name="variable" depth="0" visible="false" xmlns="http://www.csml.org/csml/cigraphics"/>
<text fontName="Dialog" fontSize="20" fontStyle=" bold" spacing="0.0" name="name" depth="0" visible="true" xmlns="http://www.csml.org/csml/cigraphics"/>
</csml:toolSpecificGraphics>
</csml:shape>
</csml:viewProperty>
<csml:biologicalProperty refCellComponentID="cso30:i:CC_CellComponent">
<csml:property key="extension" value=""/>
<csml:property key="accession" value=""/>
<csml:property key="probeID" value=""/>
</csml:biologicalProperty>
<csml:comments>
<csml:comment type="text"></csml:comment>
</csml:comments>
</csml:entity>
<csml:entity id="parameter_reaction_vGAPDH_parameter_KGAPDHnad" name="parameter_KGAPDHnad" type="cso30:c:-">
<csml:entitySimulationProperty>
<csml:variable variableID="vGAPDH_KGAPDHnad" type="csml-variable:Double">
<csml:parameter key="csml-variable:parameter:initialValue" value="0.252"/>
<csml:parameter key="csml-variable:parameter:maximumValue" value="infinite"/>
<csml:parameter key="csml-variable:parameter:minimumValue" value="-infinite"/>
<csml:parameter key="csml-variable:parameter:unit" value="mM"/>
<csml:parameter key="csml-variable:parameter:global" value="false"/>
</csml:variable>
</csml:entitySimulationProperty>
<csml:viewProperty>
<csml:position positionID="default" position="auto" x="480.0" y="1040.0"/>
<csml:shape shapeID="default" visible="true">
<csml:toolSpecificGraphics>
<fig:figure xmlns:fig="http://www.csml.org/csml/cigraphics">
<fig:continuousEntity name="default" depth="0" outlineWidth="1.0" visible="true"/>
</fig:figure>
<text fontName="Dialog" fontSize="20" fontStyle=" bold" spacing="0.0" name="probeID" depth="0" visible="false" xmlns="http://www.csml.org/csml/cigraphics"/>
<text fontName="Dialog" fontSize="20" fontStyle=" bold" spacing="0.0" name="comments" depth="0" visible="false" xmlns="http://www.csml.org/csml/cigraphics"/>
<text fontName="Dialog" fontSize="20" fontStyle=" bold" spacing="0.0" name="unit" depth="0" visible="false" xmlns="http://www.csml.org/csml/cigraphics"/>
<text fontName="Dialog" fontSize="20" fontStyle=" bold" spacing="0.0" name="value" depth="0" visible="false" xmlns="http://www.csml.org/csml/cigraphics"/>
<text fontName="Dialog" fontSize="20" fontStyle=" bold" spacing="0.0" name="variable" depth="0" visible="false" xmlns="http://www.csml.org/csml/cigraphics"/>
<text fontName="Dialog" fontSize="20" fontStyle=" bold" spacing="0.0" name="name" depth="0" visible="true" xmlns="http://www.csml.org/csml/cigraphics"/>
</csml:toolSpecificGraphics>
</csml:shape>
</csml:viewProperty>
<csml:biologicalProperty refCellComponentID="cso30:i:CC_CellComponent">
<csml:property key="extension" value=""/>
<csml:property key="accession" value=""/>
<csml:property key="probeID" value=""/>
</csml:biologicalProperty>
<csml:comments>
<csml:comment type="text"></csml:comment>
</csml:comments>
</csml:entity>
<csml:entity id="parameter_reaction_vGAPDH_parameter_KGAPDHnadh" name="parameter_KGAPDHnadh" type="cso30:c:-">
<csml:entitySimulationProperty>
<csml:variable variableID="vGAPDH_KGAPDHnadh" type="csml-variable:Double">
<csml:parameter key="csml-variable:parameter:initialValue" value="1.09"/>
<csml:parameter key="csml-variable:parameter:maximumValue" value="infinite"/>
<csml:parameter key="csml-variable:parameter:minimumValue" value="-infinite"/>
<csml:parameter key="csml-variable:parameter:unit" value="mM"/>
<csml:parameter key="csml-variable:parameter:global" value="false"/>
</csml:variable>
</csml:entitySimulationProperty>
<csml:viewProperty>
<csml:position positionID="default" position="auto" x="640.0" y="1040.0"/>
<csml:shape shapeID="default" visible="true">
<csml:toolSpecificGraphics>
<fig:figure xmlns:fig="http://www.csml.org/csml/cigraphics">
<fig:continuousEntity name="default" depth="0" outlineWidth="1.0" visible="true"/>
</fig:figure>
<text fontName="Dialog" fontSize="20" fontStyle=" bold" spacing="0.0" name="probeID" depth="0" visible="false" xmlns="http://www.csml.org/csml/cigraphics"/>
<text fontName="Dialog" fontSize="20" fontStyle=" bold" spacing="0.0" name="comments" depth="0" visible="false" xmlns="http://www.csml.org/csml/cigraphics"/>
<text fontName="Dialog" fontSize="20" fontStyle=" bold" spacing="0.0" name="unit" depth="0" visible="false" xmlns="http://www.csml.org/csml/cigraphics"/>
<text fontName="Dialog" fontSize="20" fontStyle=" bold" spacing="0.0" name="value" depth="0" visible="false" xmlns="http://www.csml.org/csml/cigraphics"/>
<text fontName="Dialog" fontSize="20" fontStyle=" bold" spacing="0.0" name="variable" depth="0" visible="false" xmlns="http://www.csml.org/csml/cigraphics"/>
<text fontName="Dialog" fontSize="20" fontStyle=" bold" spacing="0.0" name="name" depth="0" visible="true" xmlns="http://www.csml.org/csml/cigraphics"/>
</csml:toolSpecificGraphics>
</csml:shape>
</csml:viewProperty>
<csml:biologicalProperty refCellComponentID="cso30:i:CC_CellComponent">
<csml:property key="extension" value=""/>
<csml:property key="accession" value=""/>
<csml:property key="probeID" value=""/>
</csml:biologicalProperty>
<csml:comments>
<csml:comment type="text"></csml:comment>
</csml:comments>
</csml:entity>
<csml:entity id="parameter_reaction_vTIS_parameter_rmaxTIS" name="parameter_rmaxTIS" type="cso30:c:-">
<csml:entitySimulationProperty>
<csml:variable variableID="vTIS_rmaxTIS" type="csml-variable:Double">
<csml:parameter key="csml-variable:parameter:initialValue" value="68.674744"/>
<csml:parameter key="csml-variable:parameter:maximumValue" value="infinite"/>
<csml:parameter key="csml-variable:parameter:minimumValue" value="-infinite"/>
<csml:parameter key="csml-variable:parameter:unit" value="mM_per_second"/>
<csml:parameter key="csml-variable:parameter:global" value="false"/>
</csml:variable>
</csml:entitySimulationProperty>
<csml:viewProperty>
<csml:position positionID="default" position="auto" x="800.0" y="1040.0"/>
<csml:shape shapeID="default" visible="true">
<csml:toolSpecificGraphics>
<fig:figure xmlns:fig="http://www.csml.org/csml/cigraphics">
<fig:continuousEntity name="default" depth="0" outlineWidth="1.0" visible="true"/>
</fig:figure>
<text fontName="Dialog" fontSize="20" fontStyle=" bold" spacing="0.0" name="probeID" depth="0" visible="false" xmlns="http://www.csml.org/csml/cigraphics"/>
<text fontName="Dialog" fontSize="20" fontStyle=" bold" spacing="0.0" name="comments" depth="0" visible="false" xmlns="http://www.csml.org/csml/cigraphics"/>
<text fontName="Dialog" fontSize="20" fontStyle=" bold" spacing="0.0" name="unit" depth="0" visible="false" xmlns="http://www.csml.org/csml/cigraphics"/>
<text fontName="Dialog" fontSize="20" fontStyle=" bold" spacing="0.0" name="value" depth="0" visible="false" xmlns="http://www.csml.org/csml/cigraphics"/>
<text fontName="Dialog" fontSize="20" fontStyle=" bold" spacing="0.0" name="variable" depth="0" visible="false" xmlns="http://www.csml.org/csml/cigraphics"/>
<text fontName="Dialog" fontSize="20" fontStyle=" bold" spacing="0.0" name="name" depth="0" visible="true" xmlns="http://www.csml.org/csml/cigraphics"/>
</csml:toolSpecificGraphics>
</csml:shape>
</csml:viewProperty>
<csml:biologicalProperty refCellComponentID="cso30:i:CC_CellComponent">
<csml:property key="extension" value=""/>
<csml:property key="accession" value=""/>
<csml:property key="probeID" value=""/>
</csml:biologicalProperty>
<csml:comments>
<csml:comment type="text"></csml:comment>
</csml:comments>
</csml:entity>
<csml:entity id="parameter_reaction_vTIS_parameter_kTISeq" name="parameter_kTISeq" type="cso30:c:-">
<csml:entitySimulationProperty>
<csml:variable variableID="vTIS_kTISeq" type="csml-variable:Double">
<csml:parameter key="csml-variable:parameter:initialValue" value="1.39"/>
<csml:parameter key="csml-variable:parameter:maximumValue" value="infinite"/>
<csml:parameter key="csml-variable:parameter:minimumValue" value="-infinite"/>
<csml:parameter key="csml-variable:parameter:unit" value="dimensionless"/>
<csml:parameter key="csml-variable:parameter:global" value="false"/>
</csml:variable>
</csml:entitySimulationProperty>
<csml:viewProperty>
<csml:position positionID="default" position="auto" x="240.0" y="1120.0"/>
<csml:shape shapeID="default" visible="true">
<csml:toolSpecificGraphics>
<fig:figure xmlns:fig="http://www.csml.org/csml/cigraphics">
<fig:continuousEntity name="default" depth="0" outlineWidth="1.0" visible="true"/>
</fig:figure>
<text fontName="Dialog" fontSize="20" fontStyle=" bold" spacing="0.0" name="probeID" depth="0" visible="false" xmlns="http://www.csml.org/csml/cigraphics"/>
<text fontName="Dialog" fontSize="20" fontStyle=" bold" spacing="0.0" name="comments" depth="0" visible="false" xmlns="http://www.csml.org/csml/cigraphics"/>
<text fontName="Dialog" fontSize="20" fontStyle=" bold" spacing="0.0" name="unit" depth="0" visible="false" xmlns="http://www.csml.org/csml/cigraphics"/>
<text fontName="Dialog" fontSize="20" fontStyle=" bold" spacing="0.0" name="value" depth="0" visible="false" xmlns="http://www.csml.org/csml/cigraphics"/>
<text fontName="Dialog" fontSize="20" fontStyle=" bold" spacing="0.0" name="variable" depth="0" visible="false" xmlns="http://www.csml.org/csml/cigraphics"/>
<text fontName="Dialog" fontSize="20" fontStyle=" bold" spacing="0.0" name="name" depth="0" visible="true" xmlns="http://www.csml.org/csml/cigraphics"/>
</csml:toolSpecificGraphics>
</csml:shape>
</csml:viewProperty>
<csml:biologicalProperty refCellComponentID="cso30:i:CC_CellComponent">
<csml:property key="extension" value=""/>
<csml:property key="accession" value=""/>
<csml:property key="probeID" value=""/>
</csml:biologicalProperty>
<csml:comments>
<csml:comment type="text"></csml:comment>
</csml:comments>
</csml:entity>
<csml:entity id="parameter_reaction_vTIS_parameter_kTISdhap" name="parameter_kTISdhap" type="cso30:c:-">
<csml:entitySimulationProperty>
<csml:variable variableID="vTIS_kTISdhap" type="csml-variable:Double">
<csml:parameter key="csml-variable:parameter:initialValue" value="2.8"/>
<csml:parameter key="csml-variable:parameter:maximumValue" value="infinite"/>
<csml:parameter key="csml-variable:parameter:minimumValue" value="-infinite"/>
<csml:parameter key="csml-variable:parameter:unit" value="mM"/>
<csml:parameter key="csml-variable:parameter:global" value="false"/>
</csml:variable>
</csml:entitySimulationProperty>
<csml:viewProperty>
<csml:position positionID="default" position="auto" x="400.0" y="1120.0"/>
<csml:shape shapeID="default" visible="true">
<csml:toolSpecificGraphics>
<fig:figure xmlns:fig="http://www.csml.org/csml/cigraphics">
<fig:continuousEntity name="default" depth="0" outlineWidth="1.0" visible="true"/>
</fig:figure>
<text fontName="Dialog" fontSize="20" fontStyle=" bold" spacing="0.0" name="probeID" depth="0" visible="false" xmlns="http://www.csml.org/csml/cigraphics"/>
<text fontName="Dialog" fontSize="20" fontStyle=" bold" spacing="0.0" name="comments" depth="0" visible="false" xmlns="http://www.csml.org/csml/cigraphics"/>
<text fontName="Dialog" fontSize="20" fontStyle=" bold" spacing="0.0" name="unit" depth="0" visible="false" xmlns="http://www.csml.org/csml/cigraphics"/>
<text fontName="Dialog" fontSize="20" fontStyle=" bold" spacing="0.0" name="value" depth="0" visible="false" xmlns="http://www.csml.org/csml/cigraphics"/>
<text fontName="Dialog" fontSize="20" fontStyle=" bold" spacing="0.0" name="variable" depth="0" visible="false" xmlns="http://www.csml.org/csml/cigraphics"/>
<text fontName="Dialog" fontSize="20" fontStyle=" bold" spacing="0.0" name="name" depth="0" visible="true" xmlns="http://www.csml.org/csml/cigraphics"/>
</csml:toolSpecificGraphics>
</csml:shape>
</csml:viewProperty>
<csml:biologicalProperty refCellComponentID="cso30:i:CC_CellComponent">
<csml:property key="extension" value=""/>
<csml:property key="accession" value=""/>
<csml:property key="probeID" value=""/>
</csml:biologicalProperty>
<csml:comments>
<csml:comment type="text"></csml:comment>
</csml:comments>
</csml:entity>
<csml:entity id="parameter_reaction_vTIS_parameter_kTISgap" name="parameter_kTISgap" type="cso30:c:-">
<csml:entitySimulationProperty>
<csml:variable variableID="vTIS_kTISgap" type="csml-variable:Double">
<csml:parameter key="csml-variable:parameter:initialValue" value="0.3"/>
<csml:parameter key="csml-variable:parameter:maximumValue" value="infinite"/>
<csml:parameter key="csml-variable:parameter:minimumValue" value="-infinite"/>
<csml:parameter key="csml-variable:parameter:unit" value="mM"/>
<csml:parameter key="csml-variable:parameter:global" value="false"/>
</csml:variable>
</csml:entitySimulationProperty>
<csml:viewProperty>
<csml:position positionID="default" position="auto" x="560.0" y="1120.0"/>
<csml:shape shapeID="default" visible="true">
<csml:toolSpecificGraphics>
<fig:figure xmlns:fig="http://www.csml.org/csml/cigraphics">
<fig:continuousEntity name="default" depth="0" outlineWidth="1.0" visible="true"/>
</fig:figure>
<text fontName="Dialog" fontSize="20" fontStyle=" bold" spacing="0.0" name="probeID" depth="0" visible="false" xmlns="http://www.csml.org/csml/cigraphics"/>
<text fontName="Dialog" fontSize="20" fontStyle=" bold" spacing="0.0" name="comments" depth="0" visible="false" xmlns="http://www.csml.org/csml/cigraphics"/>
<text fontName="Dialog" fontSize="20" fontStyle=" bold" spacing="0.0" name="unit" depth="0" visible="false" xmlns="http://www.csml.org/csml/cigraphics"/>
<text fontName="Dialog" fontSize="20" fontStyle=" bold" spacing="0.0" name="value" depth="0" visible="false" xmlns="http://www.csml.org/csml/cigraphics"/>
<text fontName="Dialog" fontSize="20" fontStyle=" bold" spacing="0.0" name="variable" depth="0" visible="false" xmlns="http://www.csml.org/csml/cigraphics"/>
<text fontName="Dialog" fontSize="20" fontStyle=" bold" spacing="0.0" name="name" depth="0" visible="true" xmlns="http://www.csml.org/csml/cigraphics"/>
</csml:toolSpecificGraphics>
</csml:shape>
</csml:viewProperty>
<csml:biologicalProperty refCellComponentID="cso30:i:CC_CellComponent">
<csml:property key="extension" value=""/>
<csml:property key="accession" value=""/>
<csml:property key="probeID" value=""/>
</csml:biologicalProperty>
<csml:comments>
<csml:comment type="text"></csml:comment>
</csml:comments>
</csml:entity>
<csml:entity id="parameter_reaction_vTRPSYNTH_parameter_rmaxTrpSynth" name="parameter_rmaxTrpSynth" type="cso30:c:-">
<csml:entitySimulationProperty>
<csml:variable variableID="vTRPSYNTH_rmaxTrpSynth" type="csml-variable:Double">
<csml:parameter key="csml-variable:parameter:initialValue" value="0.001037"/>
<csml:parameter key="csml-variable:parameter:maximumValue" value="infinite"/>
<csml:parameter key="csml-variable:parameter:minimumValue" value="-infinite"/>
<csml:parameter key="csml-variable:parameter:unit" value="mM_per_second"/>
<csml:parameter key="csml-variable:parameter:global" value="false"/>
</csml:variable>
</csml:entitySimulationProperty>
<csml:viewProperty>
<csml:position positionID="default" position="auto" x="720.0" y="1120.0"/>
<csml:shape shapeID="default" visible="true">
<csml:toolSpecificGraphics>
<fig:figure xmlns:fig="http://www.csml.org/csml/cigraphics">
<fig:continuousEntity name="default" depth="0" outlineWidth="1.0" visible="true"/>
</fig:figure>
<text fontName="Dialog" fontSize="20" fontStyle=" bold" spacing="0.0" name="probeID" depth="0" visible="false" xmlns="http://www.csml.org/csml/cigraphics"/>
<text fontName="Dialog" fontSize="20" fontStyle=" bold" spacing="0.0" name="comments" depth="0" visible="false" xmlns="http://www.csml.org/csml/cigraphics"/>
<text fontName="Dialog" fontSize="20" fontStyle=" bold" spacing="0.0" name="unit" depth="0" visible="false" xmlns="http://www.csml.org/csml/cigraphics"/>
<text fontName="Dialog" fontSize="20" fontStyle=" bold" spacing="0.0" name="value" depth="0" visible="false" xmlns="http://www.csml.org/csml/cigraphics"/>
<text fontName="Dialog" fontSize="20" fontStyle=" bold" spacing="0.0" name="variable" depth="0" visible="false" xmlns="http://www.csml.org/csml/cigraphics"/>
<text fontName="Dialog" fontSize="20" fontStyle=" bold" spacing="0.0" name="name" depth="0" visible="true" xmlns="http://www.csml.org/csml/cigraphics"/>
</csml:toolSpecificGraphics>
</csml:shape>
</csml:viewProperty>
<csml:biologicalProperty refCellComponentID="cso30:i:CC_CellComponent">
<csml:property key="extension" value=""/>
<csml:property key="accession" value=""/>
<csml:property key="probeID" value=""/>
</csml:biologicalProperty>
<csml:comments>
<csml:comment type="text"></csml:comment>
</csml:comments>
</csml:entity>
<csml:entity id="parameter_reaction_vG3PDH_parameter_rmaxG3PDH" name="parameter_rmaxG3PDH" type="cso30:c:-">
<csml:entitySimulationProperty>
<csml:variable variableID="vG3PDH_rmaxG3PDH" type="csml-variable:Double">
<csml:parameter key="csml-variable:parameter:initialValue" value="0.01162"/>
<csml:parameter key="csml-variable:parameter:maximumValue" value="infinite"/>
<csml:parameter key="csml-variable:parameter:minimumValue" value="-infinite"/>
<csml:parameter key="csml-variable:parameter:unit" value="mM_per_second"/>
<csml:parameter key="csml-variable:parameter:global" value="false"/>
</csml:variable>
</csml:entitySimulationProperty>
<csml:viewProperty>
<csml:position positionID="default" position="auto" x="880.0" y="1120.0"/>
<csml:shape shapeID="default" visible="true">
<csml:toolSpecificGraphics>
<fig:figure xmlns:fig="http://www.csml.org/csml/cigraphics">
<fig:continuousEntity name="default" depth="0" outlineWidth="1.0" visible="true"/>
</fig:figure>
<text fontName="Dialog" fontSize="20" fontStyle=" bold" spacing="0.0" name="probeID" depth="0" visible="false" xmlns="http://www.csml.org/csml/cigraphics"/>
<text fontName="Dialog" fontSize="20" fontStyle=" bold" spacing="0.0" name="comments" depth="0" visible="false" xmlns="http://www.csml.org/csml/cigraphics"/>
<text fontName="Dialog" fontSize="20" fontStyle=" bold" spacing="0.0" name="unit" depth="0" visible="false" xmlns="http://www.csml.org/csml/cigraphics"/>
<text fontName="Dialog" fontSize="20" fontStyle=" bold" spacing="0.0" name="value" depth="0" visible="false" xmlns="http://www.csml.org/csml/cigraphics"/>
<text fontName="Dialog" fontSize="20" fontStyle=" bold" spacing="0.0" name="variable" depth="0" visible="false" xmlns="http://www.csml.org/csml/cigraphics"/>
<text fontName="Dialog" fontSize="20" fontStyle=" bold" spacing="0.0" name="name" depth="0" visible="true" xmlns="http://www.csml.org/csml/cigraphics"/>
</csml:toolSpecificGraphics>
</csml:shape>
</csml:viewProperty>
<csml:biologicalProperty refCellComponentID="cso30:i:CC_CellComponent">
<csml:property key="extension" value=""/>
<csml:property key="accession" value=""/>
<csml:property key="probeID" value=""/>
</csml:biologicalProperty>
<csml:comments>
<csml:comment type="text"></csml:comment>
</csml:comments>
</csml:entity>
<csml:entity id="parameter_reaction_vG3PDH_parameter_KG3PDHdhap" name="parameter_KG3PDHdhap" type="cso30:c:-">
<csml:entitySimulationProperty>
<csml:variable variableID="vG3PDH_KG3PDHdhap" type="csml-variable:Double">
<csml:parameter key="csml-variable:parameter:initialValue" value="1"/>
<csml:parameter key="csml-variable:parameter:maximumValue" value="infinite"/>
<csml:parameter key="csml-variable:parameter:minimumValue" value="-infinite"/>
<csml:parameter key="csml-variable:parameter:unit" value="mM"/>
<csml:parameter key="csml-variable:parameter:global" value="false"/>
</csml:variable>
</csml:entitySimulationProperty>
<csml:viewProperty>
<csml:position positionID="default" position="auto" x="160.0" y="1200.0"/>
<csml:shape shapeID="default" visible="true">
<csml:toolSpecificGraphics>
<fig:figure xmlns:fig="http://www.csml.org/csml/cigraphics">
<fig:continuousEntity name="default" depth="0" outlineWidth="1.0" visible="true"/>
</fig:figure>
<text fontName="Dialog" fontSize="20" fontStyle=" bold" spacing="0.0" name="probeID" depth="0" visible="false" xmlns="http://www.csml.org/csml/cigraphics"/>
<text fontName="Dialog" fontSize="20" fontStyle=" bold" spacing="0.0" name="comments" depth="0" visible="false" xmlns="http://www.csml.org/csml/cigraphics"/>
<text fontName="Dialog" fontSize="20" fontStyle=" bold" spacing="0.0" name="unit" depth="0" visible="false" xmlns="http://www.csml.org/csml/cigraphics"/>
<text fontName="Dialog" fontSize="20" fontStyle=" bold" spacing="0.0" name="value" depth="0" visible="false" xmlns="http://www.csml.org/csml/cigraphics"/>
<text fontName="Dialog" fontSize="20" fontStyle=" bold" spacing="0.0" name="variable" depth="0" visible="false" xmlns="http://www.csml.org/csml/cigraphics"/>
<text fontName="Dialog" fontSize="20" fontStyle=" bold" spacing="0.0" name="name" depth="0" visible="true" xmlns="http://www.csml.org/csml/cigraphics"/>
</csml:toolSpecificGraphics>
</csml:shape>
</csml:viewProperty>
<csml:biologicalProperty refCellComponentID="cso30:i:CC_CellComponent">
<csml:property key="extension" value=""/>
<csml:property key="accession" value=""/>
<csml:property key="probeID" value=""/>
</csml:biologicalProperty>
<csml:comments>
<csml:comment type="text"></csml:comment>
</csml:comments>
</csml:entity>
<csml:entity id="parameter_reaction_vPGK_parameter_rmaxPGK" name="parameter_rmaxPGK" type="cso30:c:-">
<csml:entitySimulationProperty>
<csml:variable variableID="vPGK_rmaxPGK" type="csml-variable:Double">
<csml:parameter key="csml-variable:parameter:initialValue" value="3021.773771"/>
<csml:parameter key="csml-variable:parameter:maximumValue" value="infinite"/>
<csml:parameter key="csml-variable:parameter:minimumValue" value="-infinite"/>
<csml:parameter key="csml-variable:parameter:unit" value="mM_per_second"/>
<csml:parameter key="csml-variable:parameter:global" value="false"/>
</csml:variable>
</csml:entitySimulationProperty>
<csml:viewProperty>
<csml:position positionID="default" position="auto" x="320.0" y="1200.0"/>
<csml:shape shapeID="default" visible="true">
<csml:toolSpecificGraphics>
<fig:figure xmlns:fig="http://www.csml.org/csml/cigraphics">
<fig:continuousEntity name="default" depth="0" outlineWidth="1.0" visible="true"/>
</fig:figure>
<text fontName="Dialog" fontSize="20" fontStyle=" bold" spacing="0.0" name="probeID" depth="0" visible="false" xmlns="http://www.csml.org/csml/cigraphics"/>
<text fontName="Dialog" fontSize="20" fontStyle=" bold" spacing="0.0" name="comments" depth="0" visible="false" xmlns="http://www.csml.org/csml/cigraphics"/>
<text fontName="Dialog" fontSize="20" fontStyle=" bold" spacing="0.0" name="unit" depth="0" visible="false" xmlns="http://www.csml.org/csml/cigraphics"/>
<text fontName="Dialog" fontSize="20" fontStyle=" bold" spacing="0.0" name="value" depth="0" visible="false" xmlns="http://www.csml.org/csml/cigraphics"/>
<text fontName="Dialog" fontSize="20" fontStyle=" bold" spacing="0.0" name="variable" depth="0" visible="false" xmlns="http://www.csml.org/csml/cigraphics"/>
<text fontName="Dialog" fontSize="20" fontStyle=" bold" spacing="0.0" name="name" depth="0" visible="true" xmlns="http://www.csml.org/csml/cigraphics"/>
</csml:toolSpecificGraphics>
</csml:shape>
</csml:viewProperty>
<csml:biologicalProperty refCellComponentID="cso30:i:CC_CellComponent">
<csml:property key="extension" value=""/>
<csml:property key="accession" value=""/>
<csml:property key="probeID" value=""/>
</csml:biologicalProperty>
<csml:comments>
<csml:comment type="text"></csml:comment>
</csml:comments>
</csml:entity>
<csml:entity id="parameter_reaction_vPGK_parameter_KPGKeq" name="parameter_KPGKeq" type="cso30:c:-">
<csml:entitySimulationProperty>
<csml:variable variableID="vPGK_KPGKeq" type="csml-variable:Double">
<csml:parameter key="csml-variable:parameter:initialValue" value="1934.4"/>
<csml:parameter key="csml-variable:parameter:maximumValue" value="infinite"/>
<csml:parameter key="csml-variable:parameter:minimumValue" value="-infinite"/>
<csml:parameter key="csml-variable:parameter:unit" value="dimensionless"/>
<csml:parameter key="csml-variable:parameter:global" value="false"/>
</csml:variable>
</csml:entitySimulationProperty>
<csml:viewProperty>
<csml:position positionID="default" position="auto" x="480.0" y="1200.0"/>
<csml:shape shapeID="default" visible="true">
<csml:toolSpecificGraphics>
<fig:figure xmlns:fig="http://www.csml.org/csml/cigraphics">
<fig:continuousEntity name="default" depth="0" outlineWidth="1.0" visible="true"/>
</fig:figure>
<text fontName="Dialog" fontSize="20" fontStyle=" bold" spacing="0.0" name="probeID" depth="0" visible="false" xmlns="http://www.csml.org/csml/cigraphics"/>
<text fontName="Dialog" fontSize="20" fontStyle=" bold" spacing="0.0" name="comments" depth="0" visible="false" xmlns="http://www.csml.org/csml/cigraphics"/>
<text fontName="Dialog" fontSize="20" fontStyle=" bold" spacing="0.0" name="unit" depth="0" visible="false" xmlns="http://www.csml.org/csml/cigraphics"/>
<text fontName="Dialog" fontSize="20" fontStyle=" bold" spacing="0.0" name="value" depth="0" visible="false" xmlns="http://www.csml.org/csml/cigraphics"/>
<text fontName="Dialog" fontSize="20" fontStyle=" bold" spacing="0.0" name="variable" depth="0" visible="false" xmlns="http://www.csml.org/csml/cigraphics"/>
<text fontName="Dialog" fontSize="20" fontStyle=" bold" spacing="0.0" name="name" depth="0" visible="true" xmlns="http://www.csml.org/csml/cigraphics"/>
</csml:toolSpecificGraphics>
</csml:shape>
</csml:viewProperty>
<csml:biologicalProperty refCellComponentID="cso30:i:CC_CellComponent">
<csml:property key="extension" value=""/>
<csml:property key="accession" value=""/>
<csml:property key="probeID" value=""/>
</csml:biologicalProperty>
<csml:comments>
<csml:comment type="text"></csml:comment>
</csml:comments>
</csml:entity>
<csml:entity id="parameter_reaction_vPGK_parameter_KPGKadp" name="parameter_KPGKadp" type="cso30:c:-">
<csml:entitySimulationProperty>
<csml:variable variableID="vPGK_KPGKadp" type="csml-variable:Double">
<csml:parameter key="csml-variable:parameter:initialValue" value="0.185"/>
<csml:parameter key="csml-variable:parameter:maximumValue" value="infinite"/>
<csml:parameter key="csml-variable:parameter:minimumValue" value="-infinite"/>
<csml:parameter key="csml-variable:parameter:unit" value="mM"/>
<csml:parameter key="csml-variable:parameter:global" value="false"/>
</csml:variable>
</csml:entitySimulationProperty>
<csml:viewProperty>
<csml:position positionID="default" position="auto" x="640.0" y="1200.0"/>
<csml:shape shapeID="default" visible="true">
<csml:toolSpecificGraphics>
<fig:figure xmlns:fig="http://www.csml.org/csml/cigraphics">
<fig:continuousEntity name="default" depth="0" outlineWidth="1.0" visible="true"/>
</fig:figure>
<text fontName="Dialog" fontSize="20" fontStyle=" bold" spacing="0.0" name="probeID" depth="0" visible="false" xmlns="http://www.csml.org/csml/cigraphics"/>
<text fontName="Dialog" fontSize="20" fontStyle=" bold" spacing="0.0" name="comments" depth="0" visible="false" xmlns="http://www.csml.org/csml/cigraphics"/>
<text fontName="Dialog" fontSize="20" fontStyle=" bold" spacing="0.0" name="unit" depth="0" visible="false" xmlns="http://www.csml.org/csml/cigraphics"/>
<text fontName="Dialog" fontSize="20" fontStyle=" bold" spacing="0.0" name="value" depth="0" visible="false" xmlns="http://www.csml.org/csml/cigraphics"/>
<text fontName="Dialog" fontSize="20" fontStyle=" bold" spacing="0.0" name="variable" depth="0" visible="false" xmlns="http://www.csml.org/csml/cigraphics"/>
<text fontName="Dialog" fontSize="20" fontStyle=" bold" spacing="0.0" name="name" depth="0" visible="true" xmlns="http://www.csml.org/csml/cigraphics"/>
</csml:toolSpecificGraphics>
</csml:shape>
</csml:viewProperty>
<csml:biologicalProperty refCellComponentID="cso30:i:CC_CellComponent">
<csml:property key="extension" value=""/>
<csml:property key="accession" value=""/>
<csml:property key="probeID" value=""/>
</csml:biologicalProperty>
<csml:comments>
<csml:comment type="text"></csml:comment>
</csml:comments>
</csml:entity>
<csml:entity id="parameter_reaction_vPGK_parameter_KPGKatp" name="parameter_KPGKatp" type="cso30:c:-">
<csml:entitySimulationProperty>
<csml:variable variableID="vPGK_KPGKatp" type="csml-variable:Double">
<csml:parameter key="csml-variable:parameter:initialValue" value="0.653"/>
<csml:parameter key="csml-variable:parameter:maximumValue" value="infinite"/>
<csml:parameter key="csml-variable:parameter:minimumValue" value="-infinite"/>
<csml:parameter key="csml-variable:parameter:unit" value="mM"/>
<csml:parameter key="csml-variable:parameter:global" value="false"/>
</csml:variable>
</csml:entitySimulationProperty>
<csml:viewProperty>
<csml:position positionID="default" position="auto" x="800.0" y="1200.0"/>
<csml:shape shapeID="default" visible="true">
<csml:toolSpecificGraphics>
<fig:figure xmlns:fig="http://www.csml.org/csml/cigraphics">
<fig:continuousEntity name="default" depth="0" outlineWidth="1.0" visible="true"/>
</fig:figure>
<text fontName="Dialog" fontSize="20" fontStyle=" bold" spacing="0.0" name="probeID" depth="0" visible="false" xmlns="http://www.csml.org/csml/cigraphics"/>
<text fontName="Dialog" fontSize="20" fontStyle=" bold" spacing="0.0" name="comments" depth="0" visible="false" xmlns="http://www.csml.org/csml/cigraphics"/>
<text fontName="Dialog" fontSize="20" fontStyle=" bold" spacing="0.0" name="unit" depth="0" visible="false" xmlns="http://www.csml.org/csml/cigraphics"/>
<text fontName="Dialog" fontSize="20" fontStyle=" bold" spacing="0.0" name="value" depth="0" visible="false" xmlns="http://www.csml.org/csml/cigraphics"/>
<text fontName="Dialog" fontSize="20" fontStyle=" bold" spacing="0.0" name="variable" depth="0" visible="false" xmlns="http://www.csml.org/csml/cigraphics"/>
<text fontName="Dialog" fontSize="20" fontStyle=" bold" spacing="0.0" name="name" depth="0" visible="true" xmlns="http://www.csml.org/csml/cigraphics"/>
</csml:toolSpecificGraphics>
</csml:shape>
</csml:viewProperty>
<csml:biologicalProperty refCellComponentID="cso30:i:CC_CellComponent">
<csml:property key="extension" value=""/>
<csml:property key="accession" value=""/>
<csml:property key="probeID" value=""/>
</csml:biologicalProperty>
<csml:comments>
<csml:comment type="text"></csml:comment>
</csml:comments>
</csml:entity>
<csml:entity id="parameter_reaction_vPGK_parameter_KPGKpgp" name="parameter_KPGKpgp" type="cso30:c:-">
<csml:entitySimulationProperty>
<csml:variable variableID="vPGK_KPGKpgp" type="csml-variable:Double">
<csml:parameter key="csml-variable:parameter:initialValue" value="0.0468"/>
<csml:parameter key="csml-variable:parameter:maximumValue" value="infinite"/>
<csml:parameter key="csml-variable:parameter:minimumValue" value="-infinite"/>
<csml:parameter key="csml-variable:parameter:unit" value="mM"/>
<csml:parameter key="csml-variable:parameter:global" value="false"/>
</csml:variable>
</csml:entitySimulationProperty>
<csml:viewProperty>
<csml:position positionID="default" position="auto" x="240.0" y="1280.0"/>
<csml:shape shapeID="default" visible="true">
<csml:toolSpecificGraphics>
<fig:figure xmlns:fig="http://www.csml.org/csml/cigraphics">
<fig:continuousEntity name="default" depth="0" outlineWidth="1.0" visible="true"/>
</fig:figure>
<text fontName="Dialog" fontSize="20" fontStyle=" bold" spacing="0.0" name="probeID" depth="0" visible="false" xmlns="http://www.csml.org/csml/cigraphics"/>
<text fontName="Dialog" fontSize="20" fontStyle=" bold" spacing="0.0" name="comments" depth="0" visible="false" xmlns="http://www.csml.org/csml/cigraphics"/>
<text fontName="Dialog" fontSize="20" fontStyle=" bold" spacing="0.0" name="unit" depth="0" visible="false" xmlns="http://www.csml.org/csml/cigraphics"/>
<text fontName="Dialog" fontSize="20" fontStyle=" bold" spacing="0.0" name="value" depth="0" visible="false" xmlns="http://www.csml.org/csml/cigraphics"/>
<text fontName="Dialog" fontSize="20" fontStyle=" bold" spacing="0.0" name="variable" depth="0" visible="false" xmlns="http://www.csml.org/csml/cigraphics"/>
<text fontName="Dialog" fontSize="20" fontStyle=" bold" spacing="0.0" name="name" depth="0" visible="true" xmlns="http://www.csml.org/csml/cigraphics"/>
</csml:toolSpecificGraphics>
</csml:shape>
</csml:viewProperty>
<csml:biologicalProperty refCellComponentID="cso30:i:CC_CellComponent">
<csml:property key="extension" value=""/>
<csml:property key="accession" value=""/>
<csml:property key="probeID" value=""/>
</csml:biologicalProperty>
<csml:comments>
<csml:comment type="text"></csml:comment>
</csml:comments>
</csml:entity>
<csml:entity id="parameter_reaction_vPGK_parameter_KPGKpg3" name="parameter_KPGKpg3" type="cso30:c:-">
<csml:entitySimulationProperty>
<csml:variable variableID="vPGK_KPGKpg3" type="csml-variable:Double">
<csml:parameter key="csml-variable:parameter:initialValue" value="0.473"/>
<csml:parameter key="csml-variable:parameter:maximumValue" value="infinite"/>
<csml:parameter key="csml-variable:parameter:minimumValue" value="-infinite"/>
<csml:parameter key="csml-variable:parameter:unit" value="mM"/>
<csml:parameter key="csml-variable:parameter:global" value="false"/>
</csml:variable>
</csml:entitySimulationProperty>
<csml:viewProperty>
<csml:position positionID="default" position="auto" x="400.0" y="1280.0"/>
<csml:shape shapeID="default" visible="true">
<csml:toolSpecificGraphics>
<fig:figure xmlns:fig="http://www.csml.org/csml/cigraphics">
<fig:continuousEntity name="default" depth="0" outlineWidth="1.0" visible="true"/>
</fig:figure>
<text fontName="Dialog" fontSize="20" fontStyle=" bold" spacing="0.0" name="probeID" depth="0" visible="false" xmlns="http://www.csml.org/csml/cigraphics"/>
<text fontName="Dialog" fontSize="20" fontStyle=" bold" spacing="0.0" name="comments" depth="0" visible="false" xmlns="http://www.csml.org/csml/cigraphics"/>
<text fontName="Dialog" fontSize="20" fontStyle=" bold" spacing="0.0" name="unit" depth="0" visible="false" xmlns="http://www.csml.org/csml/cigraphics"/>
<text fontName="Dialog" fontSize="20" fontStyle=" bold" spacing="0.0" name="value" depth="0" visible="false" xmlns="http://www.csml.org/csml/cigraphics"/>
<text fontName="Dialog" fontSize="20" fontStyle=" bold" spacing="0.0" name="variable" depth="0" visible="false" xmlns="http://www.csml.org/csml/cigraphics"/>
<text fontName="Dialog" fontSize="20" fontStyle=" bold" spacing="0.0" name="name" depth="0" visible="true" xmlns="http://www.csml.org/csml/cigraphics"/>
</csml:toolSpecificGraphics>
</csml:shape>
</csml:viewProperty>
<csml:biologicalProperty refCellComponentID="cso30:i:CC_CellComponent">
<csml:property key="extension" value=""/>
<csml:property key="accession" value=""/>
<csml:property key="probeID" value=""/>
</csml:biologicalProperty>
<csml:comments>
<csml:comment type="text"></csml:comment>
</csml:comments>
</csml:entity>
<csml:entity id="parameter_reaction_vsersynth_parameter_rmaxSerSynth" name="parameter_rmaxSerSynth" type="cso30:c:-">
<csml:entitySimulationProperty>
<csml:variable variableID="vsersynth_rmaxSerSynth" type="csml-variable:Double">
<csml:parameter key="csml-variable:parameter:initialValue" value="0.025712"/>
<csml:parameter key="csml-variable:parameter:maximumValue" value="infinite"/>
<csml:parameter key="csml-variable:parameter:minimumValue" value="-infinite"/>
<csml:parameter key="csml-variable:parameter:unit" value="mM_per_second"/>
<csml:parameter key="csml-variable:parameter:global" value="false"/>
</csml:variable>
</csml:entitySimulationProperty>
<csml:viewProperty>
<csml:position positionID="default" position="auto" x="560.0" y="1280.0"/>
<csml:shape shapeID="default" visible="true">
<csml:toolSpecificGraphics>
<fig:figure xmlns:fig="http://www.csml.org/csml/cigraphics">
<fig:continuousEntity name="default" depth="0" outlineWidth="1.0" visible="true"/>
</fig:figure>
<text fontName="Dialog" fontSize="20" fontStyle=" bold" spacing="0.0" name="probeID" depth="0" visible="false" xmlns="http://www.csml.org/csml/cigraphics"/>
<text fontName="Dialog" fontSize="20" fontStyle=" bold" spacing="0.0" name="comments" depth="0" visible="false" xmlns="http://www.csml.org/csml/cigraphics"/>
<text fontName="Dialog" fontSize="20" fontStyle=" bold" spacing="0.0" name="unit" depth="0" visible="false" xmlns="http://www.csml.org/csml/cigraphics"/>
<text fontName="Dialog" fontSize="20" fontStyle=" bold" spacing="0.0" name="value" depth="0" visible="false" xmlns="http://www.csml.org/csml/cigraphics"/>
<text fontName="Dialog" fontSize="20" fontStyle=" bold" spacing="0.0" name="variable" depth="0" visible="false" xmlns="http://www.csml.org/csml/cigraphics"/>
<text fontName="Dialog" fontSize="20" fontStyle=" bold" spacing="0.0" name="name" depth="0" visible="true" xmlns="http://www.csml.org/csml/cigraphics"/>
</csml:toolSpecificGraphics>
</csml:shape>
</csml:viewProperty>
<csml:biologicalProperty refCellComponentID="cso30:i:CC_CellComponent">
<csml:property key="extension" value=""/>
<csml:property key="accession" value=""/>
<csml:property key="probeID" value=""/>
</csml:biologicalProperty>
<csml:comments>
<csml:comment type="text"></csml:comment>
</csml:comments>
</csml:entity>
<csml:entity id="parameter_reaction_vsersynth_parameter_KSerSynthpg3" name="parameter_KSerSynthpg3" type="cso30:c:-">
<csml:entitySimulationProperty>
<csml:variable variableID="vsersynth_KSerSynthpg3" type="csml-variable:Double">
<csml:parameter key="csml-variable:parameter:initialValue" value="1"/>
<csml:parameter key="csml-variable:parameter:maximumValue" value="infinite"/>
<csml:parameter key="csml-variable:parameter:minimumValue" value="-infinite"/>
<csml:parameter key="csml-variable:parameter:unit" value="mM"/>
<csml:parameter key="csml-variable:parameter:global" value="false"/>
</csml:variable>
</csml:entitySimulationProperty>
<csml:viewProperty>
<csml:position positionID="default" position="auto" x="720.0" y="1280.0"/>
<csml:shape shapeID="default" visible="true">
<csml:toolSpecificGraphics>
<fig:figure xmlns:fig="http://www.csml.org/csml/cigraphics">
<fig:continuousEntity name="default" depth="0" outlineWidth="1.0" visible="true"/>
</fig:figure>
<text fontName="Dialog" fontSize="20" fontStyle=" bold" spacing="0.0" name="probeID" depth="0" visible="false" xmlns="http://www.csml.org/csml/cigraphics"/>
<text fontName="Dialog" fontSize="20" fontStyle=" bold" spacing="0.0" name="comments" depth="0" visible="false" xmlns="http://www.csml.org/csml/cigraphics"/>
<text fontName="Dialog" fontSize="20" fontStyle=" bold" spacing="0.0" name="unit" depth="0" visible="false" xmlns="http://www.csml.org/csml/cigraphics"/>
<text fontName="Dialog" fontSize="20" fontStyle=" bold" spacing="0.0" name="value" depth="0" visible="false" xmlns="http://www.csml.org/csml/cigraphics"/>
<text fontName="Dialog" fontSize="20" fontStyle=" bold" spacing="0.0" name="variable" depth="0" visible="false" xmlns="http://www.csml.org/csml/cigraphics"/>
<text fontName="Dialog" fontSize="20" fontStyle=" bold" spacing="0.0" name="name" depth="0" visible="true" xmlns="http://www.csml.org/csml/cigraphics"/>
</csml:toolSpecificGraphics>
</csml:shape>
</csml:viewProperty>
<csml:biologicalProperty refCellComponentID="cso30:i:CC_CellComponent">
<csml:property key="extension" value=""/>
<csml:property key="accession" value=""/>
<csml:property key="probeID" value=""/>
</csml:biologicalProperty>
<csml:comments>
<csml:comment type="text"></csml:comment>
</csml:comments>
</csml:entity>
<csml:entity id="parameter_reaction_vrpGluMu_parameter_rmaxPGluMu" name="parameter_rmaxPGluMu" type="cso30:c:-">
<csml:entitySimulationProperty>
<csml:variable variableID="vrpGluMu_rmaxPGluMu" type="csml-variable:Double">
<csml:parameter key="csml-variable:parameter:initialValue" value="89.049654"/>
<csml:parameter key="csml-variable:parameter:maximumValue" value="infinite"/>
<csml:parameter key="csml-variable:parameter:minimumValue" value="-infinite"/>
<csml:parameter key="csml-variable:parameter:unit" value="mM_per_second"/>
<csml:parameter key="csml-variable:parameter:global" value="false"/>
</csml:variable>
</csml:entitySimulationProperty>
<csml:viewProperty>
<csml:position positionID="default" position="auto" x="880.0" y="1280.0"/>
<csml:shape shapeID="default" visible="true">
<csml:toolSpecificGraphics>
<fig:figure xmlns:fig="http://www.csml.org/csml/cigraphics">
<fig:continuousEntity name="default" depth="0" outlineWidth="1.0" visible="true"/>
</fig:figure>
<text fontName="Dialog" fontSize="20" fontStyle=" bold" spacing="0.0" name="probeID" depth="0" visible="false" xmlns="http://www.csml.org/csml/cigraphics"/>
<text fontName="Dialog" fontSize="20" fontStyle=" bold" spacing="0.0" name="comments" depth="0" visible="false" xmlns="http://www.csml.org/csml/cigraphics"/>
<text fontName="Dialog" fontSize="20" fontStyle=" bold" spacing="0.0" name="unit" depth="0" visible="false" xmlns="http://www.csml.org/csml/cigraphics"/>
<text fontName="Dialog" fontSize="20" fontStyle=" bold" spacing="0.0" name="value" depth="0" visible="false" xmlns="http://www.csml.org/csml/cigraphics"/>
<text fontName="Dialog" fontSize="20" fontStyle=" bold" spacing="0.0" name="variable" depth="0" visible="false" xmlns="http://www.csml.org/csml/cigraphics"/>
<text fontName="Dialog" fontSize="20" fontStyle=" bold" spacing="0.0" name="name" depth="0" visible="true" xmlns="http://www.csml.org/csml/cigraphics"/>
</csml:toolSpecificGraphics>
</csml:shape>
</csml:viewProperty>
<csml:biologicalProperty refCellComponentID="cso30:i:CC_CellComponent">
<csml:property key="extension" value=""/>
<csml:property key="accession" value=""/>
<csml:property key="probeID" value=""/>
</csml:biologicalProperty>
<csml:comments>
<csml:comment type="text"></csml:comment>
</csml:comments>
</csml:entity>
<csml:entity id="parameter_reaction_vrpGluMu_parameter_KPGluMueq" name="parameter_KPGluMueq" type="cso30:c:-">
<csml:entitySimulationProperty>
<csml:variable variableID="vrpGluMu_KPGluMueq" type="csml-variable:Double">
<csml:parameter key="csml-variable:parameter:initialValue" value="0.188"/>
<csml:parameter key="csml-variable:parameter:maximumValue" value="infinite"/>
<csml:parameter key="csml-variable:parameter:minimumValue" value="-infinite"/>
<csml:parameter key="csml-variable:parameter:unit" value="dimensionless"/>
<csml:parameter key="csml-variable:parameter:global" value="false"/>
</csml:variable>
</csml:entitySimulationProperty>
<csml:viewProperty>
<csml:position positionID="default" position="auto" x="160.0" y="1360.0"/>
<csml:shape shapeID="default" visible="true">
<csml:toolSpecificGraphics>
<fig:figure xmlns:fig="http://www.csml.org/csml/cigraphics">
<fig:continuousEntity name="default" depth="0" outlineWidth="1.0" visible="true"/>
</fig:figure>
<text fontName="Dialog" fontSize="20" fontStyle=" bold" spacing="0.0" name="probeID" depth="0" visible="false" xmlns="http://www.csml.org/csml/cigraphics"/>
<text fontName="Dialog" fontSize="20" fontStyle=" bold" spacing="0.0" name="comments" depth="0" visible="false" xmlns="http://www.csml.org/csml/cigraphics"/>
<text fontName="Dialog" fontSize="20" fontStyle=" bold" spacing="0.0" name="unit" depth="0" visible="false" xmlns="http://www.csml.org/csml/cigraphics"/>
<text fontName="Dialog" fontSize="20" fontStyle=" bold" spacing="0.0" name="value" depth="0" visible="false" xmlns="http://www.csml.org/csml/cigraphics"/>
<text fontName="Dialog" fontSize="20" fontStyle=" bold" spacing="0.0" name="variable" depth="0" visible="false" xmlns="http://www.csml.org/csml/cigraphics"/>
<text fontName="Dialog" fontSize="20" fontStyle=" bold" spacing="0.0" name="name" depth="0" visible="true" xmlns="http://www.csml.org/csml/cigraphics"/>
</csml:toolSpecificGraphics>
</csml:shape>
</csml:viewProperty>
<csml:biologicalProperty refCellComponentID="cso30:i:CC_CellComponent">
<csml:property key="extension" value=""/>
<csml:property key="accession" value=""/>
<csml:property key="probeID" value=""/>
</csml:biologicalProperty>
<csml:comments>
<csml:comment type="text"></csml:comment>
</csml:comments>
</csml:entity>
<csml:entity id="parameter_reaction_vrpGluMu_parameter_KPGluMupg3" name="parameter_KPGluMupg3" type="cso30:c:-">
<csml:entitySimulationProperty>
<csml:variable variableID="vrpGluMu_KPGluMupg3" type="csml-variable:Double">
<csml:parameter key="csml-variable:parameter:initialValue" value="0.2"/>
<csml:parameter key="csml-variable:parameter:maximumValue" value="infinite"/>
<csml:parameter key="csml-variable:parameter:minimumValue" value="-infinite"/>
<csml:parameter key="csml-variable:parameter:unit" value="mM"/>
<csml:parameter key="csml-variable:parameter:global" value="false"/>
</csml:variable>
</csml:entitySimulationProperty>
<csml:viewProperty>
<csml:position positionID="default" position="auto" x="320.0" y="1360.0"/>
<csml:shape shapeID="default" visible="true">
<csml:toolSpecificGraphics>
<fig:figure xmlns:fig="http://www.csml.org/csml/cigraphics">
<fig:continuousEntity name="default" depth="0" outlineWidth="1.0" visible="true"/>
</fig:figure>
<text fontName="Dialog" fontSize="20" fontStyle=" bold" spacing="0.0" name="probeID" depth="0" visible="false" xmlns="http://www.csml.org/csml/cigraphics"/>
<text fontName="Dialog" fontSize="20" fontStyle=" bold" spacing="0.0" name="comments" depth="0" visible="false" xmlns="http://www.csml.org/csml/cigraphics"/>
<text fontName="Dialog" fontSize="20" fontStyle=" bold" spacing="0.0" name="unit" depth="0" visible="false" xmlns="http://www.csml.org/csml/cigraphics"/>
<text fontName="Dialog" fontSize="20" fontStyle=" bold" spacing="0.0" name="value" depth="0" visible="false" xmlns="http://www.csml.org/csml/cigraphics"/>
<text fontName="Dialog" fontSize="20" fontStyle=" bold" spacing="0.0" name="variable" depth="0" visible="false" xmlns="http://www.csml.org/csml/cigraphics"/>
<text fontName="Dialog" fontSize="20" fontStyle=" bold" spacing="0.0" name="name" depth="0" visible="true" xmlns="http://www.csml.org/csml/cigraphics"/>
</csml:toolSpecificGraphics>
</csml:shape>
</csml:viewProperty>
<csml:biologicalProperty refCellComponentID="cso30:i:CC_CellComponent">
<csml:property key="extension" value=""/>
<csml:property key="accession" value=""/>
<csml:property key="probeID" value=""/>
</csml:biologicalProperty>
<csml:comments>
<csml:comment type="text"></csml:comment>
</csml:comments>
</csml:entity>
<csml:entity id="parameter_reaction_vrpGluMu_parameter_KPGluMupg2" name="parameter_KPGluMupg2" type="cso30:c:-">
<csml:entitySimulationProperty>
<csml:variable variableID="vrpGluMu_KPGluMupg2" type="csml-variable:Double">
<csml:parameter key="csml-variable:parameter:initialValue" value="0.369"/>
<csml:parameter key="csml-variable:parameter:maximumValue" value="infinite"/>
<csml:parameter key="csml-variable:parameter:minimumValue" value="-infinite"/>
<csml:parameter key="csml-variable:parameter:unit" value="mM"/>
<csml:parameter key="csml-variable:parameter:global" value="false"/>
</csml:variable>
</csml:entitySimulationProperty>
<csml:viewProperty>
<csml:position positionID="default" position="auto" x="480.0" y="1360.0"/>
<csml:shape shapeID="default" visible="true">
<csml:toolSpecificGraphics>
<fig:figure xmlns:fig="http://www.csml.org/csml/cigraphics">
<fig:continuousEntity name="default" depth="0" outlineWidth="1.0" visible="true"/>
</fig:figure>
<text fontName="Dialog" fontSize="20" fontStyle=" bold" spacing="0.0" name="probeID" depth="0" visible="false" xmlns="http://www.csml.org/csml/cigraphics"/>
<text fontName="Dialog" fontSize="20" fontStyle=" bold" spacing="0.0" name="comments" depth="0" visible="false" xmlns="http://www.csml.org/csml/cigraphics"/>
<text fontName="Dialog" fontSize="20" fontStyle=" bold" spacing="0.0" name="unit" depth="0" visible="false" xmlns="http://www.csml.org/csml/cigraphics"/>
<text fontName="Dialog" fontSize="20" fontStyle=" bold" spacing="0.0" name="value" depth="0" visible="false" xmlns="http://www.csml.org/csml/cigraphics"/>
<text fontName="Dialog" fontSize="20" fontStyle=" bold" spacing="0.0" name="variable" depth="0" visible="false" xmlns="http://www.csml.org/csml/cigraphics"/>
<text fontName="Dialog" fontSize="20" fontStyle=" bold" spacing="0.0" name="name" depth="0" visible="true" xmlns="http://www.csml.org/csml/cigraphics"/>
</csml:toolSpecificGraphics>
</csml:shape>
</csml:viewProperty>
<csml:biologicalProperty refCellComponentID="cso30:i:CC_CellComponent">
<csml:property key="extension" value=""/>
<csml:property key="accession" value=""/>
<csml:property key="probeID" value=""/>
</csml:biologicalProperty>
<csml:comments>
<csml:comment type="text"></csml:comment>
</csml:comments>
</csml:entity>
<csml:entity id="parameter_reaction_vENO_parameter_rmaxENO" name="parameter_rmaxENO" type="cso30:c:-">
<csml:entitySimulationProperty>
<csml:variable variableID="vENO_rmaxENO" type="csml-variable:Double">
<csml:parameter key="csml-variable:parameter:initialValue" value="330.447615"/>
<csml:parameter key="csml-variable:parameter:maximumValue" value="infinite"/>
<csml:parameter key="csml-variable:parameter:minimumValue" value="-infinite"/>
<csml:parameter key="csml-variable:parameter:unit" value="mM_per_second"/>
<csml:parameter key="csml-variable:parameter:global" value="false"/>
</csml:variable>
</csml:entitySimulationProperty>
<csml:viewProperty>
<csml:position positionID="default" position="auto" x="640.0" y="1360.0"/>
<csml:shape shapeID="default" visible="true">
<csml:toolSpecificGraphics>
<fig:figure xmlns:fig="http://www.csml.org/csml/cigraphics">
<fig:continuousEntity name="default" depth="0" outlineWidth="1.0" visible="true"/>
</fig:figure>
<text fontName="Dialog" fontSize="20" fontStyle=" bold" spacing="0.0" name="probeID" depth="0" visible="false" xmlns="http://www.csml.org/csml/cigraphics"/>
<text fontName="Dialog" fontSize="20" fontStyle=" bold" spacing="0.0" name="comments" depth="0" visible="false" xmlns="http://www.csml.org/csml/cigraphics"/>
<text fontName="Dialog" fontSize="20" fontStyle=" bold" spacing="0.0" name="unit" depth="0" visible="false" xmlns="http://www.csml.org/csml/cigraphics"/>
<text fontName="Dialog" fontSize="20" fontStyle=" bold" spacing="0.0" name="value" depth="0" visible="false" xmlns="http://www.csml.org/csml/cigraphics"/>
<text fontName="Dialog" fontSize="20" fontStyle=" bold" spacing="0.0" name="variable" depth="0" visible="false" xmlns="http://www.csml.org/csml/cigraphics"/>
<text fontName="Dialog" fontSize="20" fontStyle=" bold" spacing="0.0" name="name" depth="0" visible="true" xmlns="http://www.csml.org/csml/cigraphics"/>
</csml:toolSpecificGraphics>
</csml:shape>
</csml:viewProperty>
<csml:biologicalProperty refCellComponentID="cso30:i:CC_CellComponent">
<csml:property key="extension" value=""/>
<csml:property key="accession" value=""/>
<csml:property key="probeID" value=""/>
</csml:biologicalProperty>
<csml:comments>
<csml:comment type="text"></csml:comment>
</csml:comments>
</csml:entity>
<csml:entity id="parameter_reaction_vENO_parameter_KENOeq" name="parameter_KENOeq" type="cso30:c:-">
<csml:entitySimulationProperty>
<csml:variable variableID="vENO_KENOeq" type="csml-variable:Double">
<csml:parameter key="csml-variable:parameter:initialValue" value="6.73"/>
<csml:parameter key="csml-variable:parameter:maximumValue" value="infinite"/>
<csml:parameter key="csml-variable:parameter:minimumValue" value="-infinite"/>
<csml:parameter key="csml-variable:parameter:unit" value="mM"/>
<csml:parameter key="csml-variable:parameter:global" value="false"/>
</csml:variable>
</csml:entitySimulationProperty>
<csml:viewProperty>
<csml:position positionID="default" position="auto" x="800.0" y="1360.0"/>
<csml:shape shapeID="default" visible="true">
<csml:toolSpecificGraphics>
<fig:figure xmlns:fig="http://www.csml.org/csml/cigraphics">
<fig:continuousEntity name="default" depth="0" outlineWidth="1.0" visible="true"/>
</fig:figure>
<text fontName="Dialog" fontSize="20" fontStyle=" bold" spacing="0.0" name="probeID" depth="0" visible="false" xmlns="http://www.csml.org/csml/cigraphics"/>
<text fontName="Dialog" fontSize="20" fontStyle=" bold" spacing="0.0" name="comments" depth="0" visible="false" xmlns="http://www.csml.org/csml/cigraphics"/>
<text fontName="Dialog" fontSize="20" fontStyle=" bold" spacing="0.0" name="unit" depth="0" visible="false" xmlns="http://www.csml.org/csml/cigraphics"/>
<text fontName="Dialog" fontSize="20" fontStyle=" bold" spacing="0.0" name="value" depth="0" visible="false" xmlns="http://www.csml.org/csml/cigraphics"/>
<text fontName="Dialog" fontSize="20" fontStyle=" bold" spacing="0.0" name="variable" depth="0" visible="false" xmlns="http://www.csml.org/csml/cigraphics"/>
<text fontName="Dialog" fontSize="20" fontStyle=" bold" spacing="0.0" name="name" depth="0" visible="true" xmlns="http://www.csml.org/csml/cigraphics"/>
</csml:toolSpecificGraphics>
</csml:shape>
</csml:viewProperty>
<csml:biologicalProperty refCellComponentID="cso30:i:CC_CellComponent">
<csml:property key="extension" value=""/>
<csml:property key="accession" value=""/>
<csml:property key="probeID" value=""/>
</csml:biologicalProperty>
<csml:comments>
<csml:comment type="text"></csml:comment>
</csml:comments>
</csml:entity>
<csml:entity id="parameter_reaction_vENO_parameter_KENOpg2" name="parameter_KENOpg2" type="cso30:c:-">
<csml:entitySimulationProperty>
<csml:variable variableID="vENO_KENOpg2" type="csml-variable:Double">
<csml:parameter key="csml-variable:parameter:initialValue" value="0.1"/>
<csml:parameter key="csml-variable:parameter:maximumValue" value="infinite"/>
<csml:parameter key="csml-variable:parameter:minimumValue" value="-infinite"/>
<csml:parameter key="csml-variable:parameter:unit" value="mM"/>
<csml:parameter key="csml-variable:parameter:global" value="false"/>
</csml:variable>
</csml:entitySimulationProperty>
<csml:viewProperty>
<csml:position positionID="default" position="auto" x="240.0" y="1440.0"/>
<csml:shape shapeID="default" visible="true">
<csml:toolSpecificGraphics>
<fig:figure xmlns:fig="http://www.csml.org/csml/cigraphics">
<fig:continuousEntity name="default" depth="0" outlineWidth="1.0" visible="true"/>
</fig:figure>
<text fontName="Dialog" fontSize="20" fontStyle=" bold" spacing="0.0" name="probeID" depth="0" visible="false" xmlns="http://www.csml.org/csml/cigraphics"/>
<text fontName="Dialog" fontSize="20" fontStyle=" bold" spacing="0.0" name="comments" depth="0" visible="false" xmlns="http://www.csml.org/csml/cigraphics"/>
<text fontName="Dialog" fontSize="20" fontStyle=" bold" spacing="0.0" name="unit" depth="0" visible="false" xmlns="http://www.csml.org/csml/cigraphics"/>
<text fontName="Dialog" fontSize="20" fontStyle=" bold" spacing="0.0" name="value" depth="0" visible="false" xmlns="http://www.csml.org/csml/cigraphics"/>
<text fontName="Dialog" fontSize="20" fontStyle=" bold" spacing="0.0" name="variable" depth="0" visible="false" xmlns="http://www.csml.org/csml/cigraphics"/>
<text fontName="Dialog" fontSize="20" fontStyle=" bold" spacing="0.0" name="name" depth="0" visible="true" xmlns="http://www.csml.org/csml/cigraphics"/>
</csml:toolSpecificGraphics>
</csml:shape>
</csml:viewProperty>
<csml:biologicalProperty refCellComponentID="cso30:i:CC_CellComponent">
<csml:property key="extension" value=""/>
<csml:property key="accession" value=""/>
<csml:property key="probeID" value=""/>
</csml:biologicalProperty>
<csml:comments>
<csml:comment type="text"></csml:comment>
</csml:comments>
</csml:entity>
<csml:entity id="parameter_reaction_vENO_parameter_KENOpep" name="parameter_KENOpep" type="cso30:c:-">
<csml:entitySimulationProperty>
<csml:variable variableID="vENO_KENOpep" type="csml-variable:Double">
<csml:parameter key="csml-variable:parameter:initialValue" value="0.135"/>
<csml:parameter key="csml-variable:parameter:maximumValue" value="infinite"/>
<csml:parameter key="csml-variable:parameter:minimumValue" value="-infinite"/>
<csml:parameter key="csml-variable:parameter:unit" value="mM"/>
<csml:parameter key="csml-variable:parameter:global" value="false"/>
</csml:variable>
</csml:entitySimulationProperty>
<csml:viewProperty>
<csml:position positionID="default" position="auto" x="400.0" y="1440.0"/>
<csml:shape shapeID="default" visible="true">
<csml:toolSpecificGraphics>
<fig:figure xmlns:fig="http://www.csml.org/csml/cigraphics">
<fig:continuousEntity name="default" depth="0" outlineWidth="1.0" visible="true"/>
</fig:figure>
<text fontName="Dialog" fontSize="20" fontStyle=" bold" spacing="0.0" name="probeID" depth="0" visible="false" xmlns="http://www.csml.org/csml/cigraphics"/>
<text fontName="Dialog" fontSize="20" fontStyle=" bold" spacing="0.0" name="comments" depth="0" visible="false" xmlns="http://www.csml.org/csml/cigraphics"/>
<text fontName="Dialog" fontSize="20" fontStyle=" bold" spacing="0.0" name="unit" depth="0" visible="false" xmlns="http://www.csml.org/csml/cigraphics"/>
<text fontName="Dialog" fontSize="20" fontStyle=" bold" spacing="0.0" name="value" depth="0" visible="false" xmlns="http://www.csml.org/csml/cigraphics"/>
<text fontName="Dialog" fontSize="20" fontStyle=" bold" spacing="0.0" name="variable" depth="0" visible="false" xmlns="http://www.csml.org/csml/cigraphics"/>
<text fontName="Dialog" fontSize="20" fontStyle=" bold" spacing="0.0" name="name" depth="0" visible="true" xmlns="http://www.csml.org/csml/cigraphics"/>
</csml:toolSpecificGraphics>
</csml:shape>
</csml:viewProperty>
<csml:biologicalProperty refCellComponentID="cso30:i:CC_CellComponent">
<csml:property key="extension" value=""/>
<csml:property key="accession" value=""/>
<csml:property key="probeID" value=""/>
</csml:biologicalProperty>
<csml:comments>
<csml:comment type="text"></csml:comment>
</csml:comments>
</csml:entity>
<csml:entity id="parameter_reaction_vPK_parameter_rmaxPK" name="parameter_rmaxPK" type="cso30:c:-">
<csml:entitySimulationProperty>
<csml:variable variableID="vPK_rmaxPK" type="csml-variable:Double">
<csml:parameter key="csml-variable:parameter:initialValue" value="0.061132"/>
<csml:parameter key="csml-variable:parameter:maximumValue" value="infinite"/>
<csml:parameter key="csml-variable:parameter:minimumValue" value="-infinite"/>
<csml:parameter key="csml-variable:parameter:unit" value="mM_per_second"/>
<csml:parameter key="csml-variable:parameter:global" value="false"/>
</csml:variable>
</csml:entitySimulationProperty>
<csml:viewProperty>
<csml:position positionID="default" position="auto" x="560.0" y="1440.0"/>
<csml:shape shapeID="default" visible="true">
<csml:toolSpecificGraphics>
<fig:figure xmlns:fig="http://www.csml.org/csml/cigraphics">
<fig:continuousEntity name="default" depth="0" outlineWidth="1.0" visible="true"/>
</fig:figure>
<text fontName="Dialog" fontSize="20" fontStyle=" bold" spacing="0.0" name="probeID" depth="0" visible="false" xmlns="http://www.csml.org/csml/cigraphics"/>
<text fontName="Dialog" fontSize="20" fontStyle=" bold" spacing="0.0" name="comments" depth="0" visible="false" xmlns="http://www.csml.org/csml/cigraphics"/>
<text fontName="Dialog" fontSize="20" fontStyle=" bold" spacing="0.0" name="unit" depth="0" visible="false" xmlns="http://www.csml.org/csml/cigraphics"/>
<text fontName="Dialog" fontSize="20" fontStyle=" bold" spacing="0.0" name="value" depth="0" visible="false" xmlns="http://www.csml.org/csml/cigraphics"/>
<text fontName="Dialog" fontSize="20" fontStyle=" bold" spacing="0.0" name="variable" depth="0" visible="false" xmlns="http://www.csml.org/csml/cigraphics"/>
<text fontName="Dialog" fontSize="20" fontStyle=" bold" spacing="0.0" name="name" depth="0" visible="true" xmlns="http://www.csml.org/csml/cigraphics"/>
</csml:toolSpecificGraphics>
</csml:shape>
</csml:viewProperty>
<csml:biologicalProperty refCellComponentID="cso30:i:CC_CellComponent">
<csml:property key="extension" value=""/>
<csml:property key="accession" value=""/>
<csml:property key="probeID" value=""/>
</csml:biologicalProperty>
<csml:comments>
<csml:comment type="text"></csml:comment>
</csml:comments>
</csml:entity>
<csml:entity id="parameter_reaction_vPK_parameter_KPKpep" name="parameter_KPKpep" type="cso30:c:-">
<csml:entitySimulationProperty>
<csml:variable variableID="vPK_KPKpep" type="csml-variable:Double">
<csml:parameter key="csml-variable:parameter:initialValue" value="0.31"/>
<csml:parameter key="csml-variable:parameter:maximumValue" value="infinite"/>
<csml:parameter key="csml-variable:parameter:minimumValue" value="-infinite"/>
<csml:parameter key="csml-variable:parameter:unit" value="mM"/>
<csml:parameter key="csml-variable:parameter:global" value="false"/>
</csml:variable>
</csml:entitySimulationProperty>
<csml:viewProperty>
<csml:position positionID="default" position="auto" x="720.0" y="1440.0"/>
<csml:shape shapeID="default" visible="true">
<csml:toolSpecificGraphics>
<fig:figure xmlns:fig="http://www.csml.org/csml/cigraphics">
<fig:continuousEntity name="default" depth="0" outlineWidth="1.0" visible="true"/>
</fig:figure>
<text fontName="Dialog" fontSize="20" fontStyle=" bold" spacing="0.0" name="probeID" depth="0" visible="false" xmlns="http://www.csml.org/csml/cigraphics"/>
<text fontName="Dialog" fontSize="20" fontStyle=" bold" spacing="0.0" name="comments" depth="0" visible="false" xmlns="http://www.csml.org/csml/cigraphics"/>
<text fontName="Dialog" fontSize="20" fontStyle=" bold" spacing="0.0" name="unit" depth="0" visible="false" xmlns="http://www.csml.org/csml/cigraphics"/>
<text fontName="Dialog" fontSize="20" fontStyle=" bold" spacing="0.0" name="value" depth="0" visible="false" xmlns="http://www.csml.org/csml/cigraphics"/>
<text fontName="Dialog" fontSize="20" fontStyle=" bold" spacing="0.0" name="variable" depth="0" visible="false" xmlns="http://www.csml.org/csml/cigraphics"/>
<text fontName="Dialog" fontSize="20" fontStyle=" bold" spacing="0.0" name="name" depth="0" visible="true" xmlns="http://www.csml.org/csml/cigraphics"/>
</csml:toolSpecificGraphics>
</csml:shape>
</csml:viewProperty>
<csml:biologicalProperty refCellComponentID="cso30:i:CC_CellComponent">
<csml:property key="extension" value=""/>
<csml:property key="accession" value=""/>
<csml:property key="probeID" value=""/>
</csml:biologicalProperty>
<csml:comments>
<csml:comment type="text"></csml:comment>
</csml:comments>
</csml:entity>
<csml:entity id="parameter_reaction_vPK_parameter_nPK" name="parameter_nPK" type="cso30:c:-">
<csml:entitySimulationProperty>
<csml:variable variableID="vPK_nPK" type="csml-variable:Double">
<csml:parameter key="csml-variable:parameter:initialValue" value="4"/>
<csml:parameter key="csml-variable:parameter:maximumValue" value="infinite"/>
<csml:parameter key="csml-variable:parameter:minimumValue" value="-infinite"/>
<csml:parameter key="csml-variable:parameter:unit" value="dimensionless"/>
<csml:parameter key="csml-variable:parameter:global" value="false"/>
</csml:variable>
</csml:entitySimulationProperty>
<csml:viewProperty>
<csml:position positionID="default" position="auto" x="880.0" y="1440.0"/>
<csml:shape shapeID="default" visible="true">
<csml:toolSpecificGraphics>
<fig:figure xmlns:fig="http://www.csml.org/csml/cigraphics">
<fig:continuousEntity name="default" depth="0" outlineWidth="1.0" visible="true"/>
</fig:figure>
<text fontName="Dialog" fontSize="20" fontStyle=" bold" spacing="0.0" name="probeID" depth="0" visible="false" xmlns="http://www.csml.org/csml/cigraphics"/>
<text fontName="Dialog" fontSize="20" fontStyle=" bold" spacing="0.0" name="comments" depth="0" visible="false" xmlns="http://www.csml.org/csml/cigraphics"/>
<text fontName="Dialog" fontSize="20" fontStyle=" bold" spacing="0.0" name="unit" depth="0" visible="false" xmlns="http://www.csml.org/csml/cigraphics"/>
<text fontName="Dialog" fontSize="20" fontStyle=" bold" spacing="0.0" name="value" depth="0" visible="false" xmlns="http://www.csml.org/csml/cigraphics"/>
<text fontName="Dialog" fontSize="20" fontStyle=" bold" spacing="0.0" name="variable" depth="0" visible="false" xmlns="http://www.csml.org/csml/cigraphics"/>
<text fontName="Dialog" fontSize="20" fontStyle=" bold" spacing="0.0" name="name" depth="0" visible="true" xmlns="http://www.csml.org/csml/cigraphics"/>
</csml:toolSpecificGraphics>
</csml:shape>
</csml:viewProperty>
<csml:biologicalProperty refCellComponentID="cso30:i:CC_CellComponent">
<csml:property key="extension" value=""/>
<csml:property key="accession" value=""/>
<csml:property key="probeID" value=""/>
</csml:biologicalProperty>
<csml:comments>
<csml:comment type="text"></csml:comment>
</csml:comments>
</csml:entity>
<csml:entity id="parameter_reaction_vPK_parameter_LPK" name="parameter_LPK" type="cso30:c:-">
<csml:entitySimulationProperty>
<csml:variable variableID="vPK_LPK" type="csml-variable:Double">
<csml:parameter key="csml-variable:parameter:initialValue" value="1000"/>
<csml:parameter key="csml-variable:parameter:maximumValue" value="infinite"/>
<csml:parameter key="csml-variable:parameter:minimumValue" value="-infinite"/>
<csml:parameter key="csml-variable:parameter:unit" value="dimensionless"/>
<csml:parameter key="csml-variable:parameter:global" value="false"/>
</csml:variable>
</csml:entitySimulationProperty>
<csml:viewProperty>
<csml:position positionID="default" position="auto" x="160.0" y="1520.0"/>
<csml:shape shapeID="default" visible="true">
<csml:toolSpecificGraphics>
<fig:figure xmlns:fig="http://www.csml.org/csml/cigraphics">
<fig:continuousEntity name="default" depth="0" outlineWidth="1.0" visible="true"/>
</fig:figure>
<text fontName="Dialog" fontSize="20" fontStyle=" bold" spacing="0.0" name="probeID" depth="0" visible="false" xmlns="http://www.csml.org/csml/cigraphics"/>
<text fontName="Dialog" fontSize="20" fontStyle=" bold" spacing="0.0" name="comments" depth="0" visible="false" xmlns="http://www.csml.org/csml/cigraphics"/>
<text fontName="Dialog" fontSize="20" fontStyle=" bold" spacing="0.0" name="unit" depth="0" visible="false" xmlns="http://www.csml.org/csml/cigraphics"/>
<text fontName="Dialog" fontSize="20" fontStyle=" bold" spacing="0.0" name="value" depth="0" visible="false" xmlns="http://www.csml.org/csml/cigraphics"/>
<text fontName="Dialog" fontSize="20" fontStyle=" bold" spacing="0.0" name="variable" depth="0" visible="false" xmlns="http://www.csml.org/csml/cigraphics"/>
<text fontName="Dialog" fontSize="20" fontStyle=" bold" spacing="0.0" name="name" depth="0" visible="true" xmlns="http://www.csml.org/csml/cigraphics"/>
</csml:toolSpecificGraphics>
</csml:shape>
</csml:viewProperty>
<csml:biologicalProperty refCellComponentID="cso30:i:CC_CellComponent">
<csml:property key="extension" value=""/>
<csml:property key="accession" value=""/>
<csml:property key="probeID" value=""/>
</csml:biologicalProperty>
<csml:comments>
<csml:comment type="text"></csml:comment>
</csml:comments>
</csml:entity>
<csml:entity id="parameter_reaction_vPK_parameter_KPKatp" name="parameter_KPKatp" type="cso30:c:-">
<csml:entitySimulationProperty>
<csml:variable variableID="vPK_KPKatp" type="csml-variable:Double">
<csml:parameter key="csml-variable:parameter:initialValue" value="22.5"/>
<csml:parameter key="csml-variable:parameter:maximumValue" value="infinite"/>
<csml:parameter key="csml-variable:parameter:minimumValue" value="-infinite"/>
<csml:parameter key="csml-variable:parameter:unit" value="mM"/>
<csml:parameter key="csml-variable:parameter:global" value="false"/>
</csml:variable>
</csml:entitySimulationProperty>
<csml:viewProperty>
<csml:position positionID="default" position="auto" x="320.0" y="1520.0"/>
<csml:shape shapeID="default" visible="true">
<csml:toolSpecificGraphics>
<fig:figure xmlns:fig="http://www.csml.org/csml/cigraphics">
<fig:continuousEntity name="default" depth="0" outlineWidth="1.0" visible="true"/>
</fig:figure>
<text fontName="Dialog" fontSize="20" fontStyle=" bold" spacing="0.0" name="probeID" depth="0" visible="false" xmlns="http://www.csml.org/csml/cigraphics"/>
<text fontName="Dialog" fontSize="20" fontStyle=" bold" spacing="0.0" name="comments" depth="0" visible="false" xmlns="http://www.csml.org/csml/cigraphics"/>
<text fontName="Dialog" fontSize="20" fontStyle=" bold" spacing="0.0" name="unit" depth="0" visible="false" xmlns="http://www.csml.org/csml/cigraphics"/>
<text fontName="Dialog" fontSize="20" fontStyle=" bold" spacing="0.0" name="value" depth="0" visible="false" xmlns="http://www.csml.org/csml/cigraphics"/>
<text fontName="Dialog" fontSize="20" fontStyle=" bold" spacing="0.0" name="variable" depth="0" visible="false" xmlns="http://www.csml.org/csml/cigraphics"/>
<text fontName="Dialog" fontSize="20" fontStyle=" bold" spacing="0.0" name="name" depth="0" visible="true" xmlns="http://www.csml.org/csml/cigraphics"/>
</csml:toolSpecificGraphics>
</csml:shape>
</csml:viewProperty>
<csml:biologicalProperty refCellComponentID="cso30:i:CC_CellComponent">
<csml:property key="extension" value=""/>
<csml:property key="accession" value=""/>
<csml:property key="probeID" value=""/>
</csml:biologicalProperty>
<csml:comments>
<csml:comment type="text"></csml:comment>
</csml:comments>
</csml:entity>
<csml:entity id="parameter_reaction_vPK_parameter_KPKfdp" name="parameter_KPKfdp" type="cso30:c:-">
<csml:entitySimulationProperty>
<csml:variable variableID="vPK_KPKfdp" type="csml-variable:Double">
<csml:parameter key="csml-variable:parameter:initialValue" value="0.19"/>
<csml:parameter key="csml-variable:parameter:maximumValue" value="infinite"/>
<csml:parameter key="csml-variable:parameter:minimumValue" value="-infinite"/>
<csml:parameter key="csml-variable:parameter:unit" value="mM"/>
<csml:parameter key="csml-variable:parameter:global" value="false"/>
</csml:variable>
</csml:entitySimulationProperty>
<csml:viewProperty>
<csml:position positionID="default" position="auto" x="480.0" y="1520.0"/>
<csml:shape shapeID="default" visible="true">
<csml:toolSpecificGraphics>
<fig:figure xmlns:fig="http://www.csml.org/csml/cigraphics">
<fig:continuousEntity name="default" depth="0" outlineWidth="1.0" visible="true"/>
</fig:figure>
<text fontName="Dialog" fontSize="20" fontStyle=" bold" spacing="0.0" name="probeID" depth="0" visible="false" xmlns="http://www.csml.org/csml/cigraphics"/>
<text fontName="Dialog" fontSize="20" fontStyle=" bold" spacing="0.0" name="comments" depth="0" visible="false" xmlns="http://www.csml.org/csml/cigraphics"/>
<text fontName="Dialog" fontSize="20" fontStyle=" bold" spacing="0.0" name="unit" depth="0" visible="false" xmlns="http://www.csml.org/csml/cigraphics"/>
<text fontName="Dialog" fontSize="20" fontStyle=" bold" spacing="0.0" name="value" depth="0" visible="false" xmlns="http://www.csml.org/csml/cigraphics"/>
<text fontName="Dialog" fontSize="20" fontStyle=" bold" spacing="0.0" name="variable" depth="0" visible="false" xmlns="http://www.csml.org/csml/cigraphics"/>
<text fontName="Dialog" fontSize="20" fontStyle=" bold" spacing="0.0" name="name" depth="0" visible="true" xmlns="http://www.csml.org/csml/cigraphics"/>
</csml:toolSpecificGraphics>
</csml:shape>
</csml:viewProperty>
<csml:biologicalProperty refCellComponentID="cso30:i:CC_CellComponent">
<csml:property key="extension" value=""/>
<csml:property key="accession" value=""/>
<csml:property key="probeID" value=""/>
</csml:biologicalProperty>
<csml:comments>
<csml:comment type="text"></csml:comment>
</csml:comments>
</csml:entity>
<csml:entity id="parameter_reaction_vPK_parameter_KPKamp" name="parameter_KPKamp" type="cso30:c:-">
<csml:entitySimulationProperty>
<csml:variable variableID="vPK_KPKamp" type="csml-variable:Double">
<csml:parameter key="csml-variable:parameter:initialValue" value="0.2"/>
<csml:parameter key="csml-variable:parameter:maximumValue" value="infinite"/>
<csml:parameter key="csml-variable:parameter:minimumValue" value="-infinite"/>
<csml:parameter key="csml-variable:parameter:unit" value="mM"/>
<csml:parameter key="csml-variable:parameter:global" value="false"/>
</csml:variable>
</csml:entitySimulationProperty>
<csml:viewProperty>
<csml:position positionID="default" position="auto" x="640.0" y="1520.0"/>
<csml:shape shapeID="default" visible="true">
<csml:toolSpecificGraphics>
<fig:figure xmlns:fig="http://www.csml.org/csml/cigraphics">
<fig:continuousEntity name="default" depth="0" outlineWidth="1.0" visible="true"/>
</fig:figure>
<text fontName="Dialog" fontSize="20" fontStyle=" bold" spacing="0.0" name="probeID" depth="0" visible="false" xmlns="http://www.csml.org/csml/cigraphics"/>
<text fontName="Dialog" fontSize="20" fontStyle=" bold" spacing="0.0" name="comments" depth="0" visible="false" xmlns="http://www.csml.org/csml/cigraphics"/>
<text fontName="Dialog" fontSize="20" fontStyle=" bold" spacing="0.0" name="unit" depth="0" visible="false" xmlns="http://www.csml.org/csml/cigraphics"/>
<text fontName="Dialog" fontSize="20" fontStyle=" bold" spacing="0.0" name="value" depth="0" visible="false" xmlns="http://www.csml.org/csml/cigraphics"/>
<text fontName="Dialog" fontSize="20" fontStyle=" bold" spacing="0.0" name="variable" depth="0" visible="false" xmlns="http://www.csml.org/csml/cigraphics"/>
<text fontName="Dialog" fontSize="20" fontStyle=" bold" spacing="0.0" name="name" depth="0" visible="true" xmlns="http://www.csml.org/csml/cigraphics"/>
</csml:toolSpecificGraphics>
</csml:shape>
</csml:viewProperty>
<csml:biologicalProperty refCellComponentID="cso30:i:CC_CellComponent">
<csml:property key="extension" value=""/>
<csml:property key="accession" value=""/>
<csml:property key="probeID" value=""/>
</csml:biologicalProperty>
<csml:comments>
<csml:comment type="text"></csml:comment>
</csml:comments>
</csml:entity>
<csml:entity id="parameter_reaction_vPK_parameter_KPKadp" name="parameter_KPKadp" type="cso30:c:-">
<csml:entitySimulationProperty>
<csml:variable variableID="vPK_KPKadp" type="csml-variable:Double">
<csml:parameter key="csml-variable:parameter:initialValue" value="0.26"/>
<csml:parameter key="csml-variable:parameter:maximumValue" value="infinite"/>
<csml:parameter key="csml-variable:parameter:minimumValue" value="-infinite"/>
<csml:parameter key="csml-variable:parameter:unit" value="mM"/>
<csml:parameter key="csml-variable:parameter:global" value="false"/>
</csml:variable>
</csml:entitySimulationProperty>
<csml:viewProperty>
<csml:position positionID="default" position="auto" x="800.0" y="1520.0"/>
<csml:shape shapeID="default" visible="true">
<csml:toolSpecificGraphics>
<fig:figure xmlns:fig="http://www.csml.org/csml/cigraphics">
<fig:continuousEntity name="default" depth="0" outlineWidth="1.0" visible="true"/>
</fig:figure>
<text fontName="Dialog" fontSize="20" fontStyle=" bold" spacing="0.0" name="probeID" depth="0" visible="false" xmlns="http://www.csml.org/csml/cigraphics"/>
<text fontName="Dialog" fontSize="20" fontStyle=" bold" spacing="0.0" name="comments" depth="0" visible="false" xmlns="http://www.csml.org/csml/cigraphics"/>
<text fontName="Dialog" fontSize="20" fontStyle=" bold" spacing="0.0" name="unit" depth="0" visible="false" xmlns="http://www.csml.org/csml/cigraphics"/>
<text fontName="Dialog" fontSize="20" fontStyle=" bold" spacing="0.0" name="value" depth="0" visible="false" xmlns="http://www.csml.org/csml/cigraphics"/>
<text fontName="Dialog" fontSize="20" fontStyle=" bold" spacing="0.0" name="variable" depth="0" visible="false" xmlns="http://www.csml.org/csml/cigraphics"/>
<text fontName="Dialog" fontSize="20" fontStyle=" bold" spacing="0.0" name="name" depth="0" visible="true" xmlns="http://www.csml.org/csml/cigraphics"/>
</csml:toolSpecificGraphics>
</csml:shape>
</csml:viewProperty>
<csml:biologicalProperty refCellComponentID="cso30:i:CC_CellComponent">
<csml:property key="extension" value=""/>
<csml:property key="accession" value=""/>
<csml:property key="probeID" value=""/>
</csml:biologicalProperty>
<csml:comments>
<csml:comment type="text"></csml:comment>
</csml:comments>
</csml:entity>
<csml:entity id="parameter_reaction_vpepCxylase_parameter_rmaxpepCxylase" name="parameter_rmaxpepCxylase" type="cso30:c:-">
<csml:entitySimulationProperty>
<csml:variable variableID="vpepCxylase_rmaxpepCxylase" type="csml-variable:Double">
<csml:parameter key="csml-variable:parameter:initialValue" value="0.107021"/>
<csml:parameter key="csml-variable:parameter:maximumValue" value="infinite"/>
<csml:parameter key="csml-variable:parameter:minimumValue" value="-infinite"/>
<csml:parameter key="csml-variable:parameter:unit" value="mM_per_second"/>
<csml:parameter key="csml-variable:parameter:global" value="false"/>
</csml:variable>
</csml:entitySimulationProperty>
<csml:viewProperty>
<csml:position positionID="default" position="auto" x="240.0" y="1600.0"/>
<csml:shape shapeID="default" visible="true">
<csml:toolSpecificGraphics>
<fig:figure xmlns:fig="http://www.csml.org/csml/cigraphics">
<fig:continuousEntity name="default" depth="0" outlineWidth="1.0" visible="true"/>
</fig:figure>
<text fontName="Dialog" fontSize="20" fontStyle=" bold" spacing="0.0" name="probeID" depth="0" visible="false" xmlns="http://www.csml.org/csml/cigraphics"/>
<text fontName="Dialog" fontSize="20" fontStyle=" bold" spacing="0.0" name="comments" depth="0" visible="false" xmlns="http://www.csml.org/csml/cigraphics"/>
<text fontName="Dialog" fontSize="20" fontStyle=" bold" spacing="0.0" name="unit" depth="0" visible="false" xmlns="http://www.csml.org/csml/cigraphics"/>
<text fontName="Dialog" fontSize="20" fontStyle=" bold" spacing="0.0" name="value" depth="0" visible="false" xmlns="http://www.csml.org/csml/cigraphics"/>
<text fontName="Dialog" fontSize="20" fontStyle=" bold" spacing="0.0" name="variable" depth="0" visible="false" xmlns="http://www.csml.org/csml/cigraphics"/>
<text fontName="Dialog" fontSize="20" fontStyle=" bold" spacing="0.0" name="name" depth="0" visible="true" xmlns="http://www.csml.org/csml/cigraphics"/>
</csml:toolSpecificGraphics>
</csml:shape>
</csml:viewProperty>
<csml:biologicalProperty refCellComponentID="cso30:i:CC_CellComponent">
<csml:property key="extension" value=""/>
<csml:property key="accession" value=""/>
<csml:property key="probeID" value=""/>
</csml:biologicalProperty>
<csml:comments>
<csml:comment type="text"></csml:comment>
</csml:comments>
</csml:entity>
<csml:entity id="parameter_reaction_vpepCxylase_parameter_KpepCxylasefdp" name="parameter_KpepCxylasefdp" type="cso30:c:-">
<csml:entitySimulationProperty>
<csml:variable variableID="vpepCxylase_KpepCxylasefdp" type="csml-variable:Double">
<csml:parameter key="csml-variable:parameter:initialValue" value="0.7"/>
<csml:parameter key="csml-variable:parameter:maximumValue" value="infinite"/>
<csml:parameter key="csml-variable:parameter:minimumValue" value="-infinite"/>
<csml:parameter key="csml-variable:parameter:unit" value="mM"/>
<csml:parameter key="csml-variable:parameter:global" value="false"/>
</csml:variable>
</csml:entitySimulationProperty>
<csml:viewProperty>
<csml:position positionID="default" position="auto" x="400.0" y="1600.0"/>
<csml:shape shapeID="default" visible="true">
<csml:toolSpecificGraphics>
<fig:figure xmlns:fig="http://www.csml.org/csml/cigraphics">
<fig:continuousEntity name="default" depth="0" outlineWidth="1.0" visible="true"/>
</fig:figure>
<text fontName="Dialog" fontSize="20" fontStyle=" bold" spacing="0.0" name="probeID" depth="0" visible="false" xmlns="http://www.csml.org/csml/cigraphics"/>
<text fontName="Dialog" fontSize="20" fontStyle=" bold" spacing="0.0" name="comments" depth="0" visible="false" xmlns="http://www.csml.org/csml/cigraphics"/>
<text fontName="Dialog" fontSize="20" fontStyle=" bold" spacing="0.0" name="unit" depth="0" visible="false" xmlns="http://www.csml.org/csml/cigraphics"/>
<text fontName="Dialog" fontSize="20" fontStyle=" bold" spacing="0.0" name="value" depth="0" visible="false" xmlns="http://www.csml.org/csml/cigraphics"/>
<text fontName="Dialog" fontSize="20" fontStyle=" bold" spacing="0.0" name="variable" depth="0" visible="false" xmlns="http://www.csml.org/csml/cigraphics"/>
<text fontName="Dialog" fontSize="20" fontStyle=" bold" spacing="0.0" name="name" depth="0" visible="true" xmlns="http://www.csml.org/csml/cigraphics"/>
</csml:toolSpecificGraphics>
</csml:shape>
</csml:viewProperty>
<csml:biologicalProperty refCellComponentID="cso30:i:CC_CellComponent">
<csml:property key="extension" value=""/>
<csml:property key="accession" value=""/>
<csml:property key="probeID" value=""/>
</csml:biologicalProperty>
<csml:comments>
<csml:comment type="text"></csml:comment>
</csml:comments>
</csml:entity>
<csml:entity id="parameter_reaction_vpepCxylase_parameter_npepCxylasefdp" name="parameter_npepCxylasefdp" type="cso30:c:-">
<csml:entitySimulationProperty>
<csml:variable variableID="vpepCxylase_npepCxylasefdp" type="csml-variable:Double">
<csml:parameter key="csml-variable:parameter:initialValue" value="4.21"/>
<csml:parameter key="csml-variable:parameter:maximumValue" value="infinite"/>
<csml:parameter key="csml-variable:parameter:minimumValue" value="-infinite"/>
<csml:parameter key="csml-variable:parameter:unit" value="dimensionless"/>
<csml:parameter key="csml-variable:parameter:global" value="false"/>
</csml:variable>
</csml:entitySimulationProperty>
<csml:viewProperty>
<csml:position positionID="default" position="auto" x="560.0" y="1600.0"/>
<csml:shape shapeID="default" visible="true">
<csml:toolSpecificGraphics>
<fig:figure xmlns:fig="http://www.csml.org/csml/cigraphics">
<fig:continuousEntity name="default" depth="0" outlineWidth="1.0" visible="true"/>
</fig:figure>
<text fontName="Dialog" fontSize="20" fontStyle=" bold" spacing="0.0" name="probeID" depth="0" visible="false" xmlns="http://www.csml.org/csml/cigraphics"/>
<text fontName="Dialog" fontSize="20" fontStyle=" bold" spacing="0.0" name="comments" depth="0" visible="false" xmlns="http://www.csml.org/csml/cigraphics"/>
<text fontName="Dialog" fontSize="20" fontStyle=" bold" spacing="0.0" name="unit" depth="0" visible="false" xmlns="http://www.csml.org/csml/cigraphics"/>
<text fontName="Dialog" fontSize="20" fontStyle=" bold" spacing="0.0" name="value" depth="0" visible="false" xmlns="http://www.csml.org/csml/cigraphics"/>
<text fontName="Dialog" fontSize="20" fontStyle=" bold" spacing="0.0" name="variable" depth="0" visible="false" xmlns="http://www.csml.org/csml/cigraphics"/>
<text fontName="Dialog" fontSize="20" fontStyle=" bold" spacing="0.0" name="name" depth="0" visible="true" xmlns="http://www.csml.org/csml/cigraphics"/>
</csml:toolSpecificGraphics>
</csml:shape>
</csml:viewProperty>
<csml:biologicalProperty refCellComponentID="cso30:i:CC_CellComponent">
<csml:property key="extension" value=""/>
<csml:property key="accession" value=""/>
<csml:property key="probeID" value=""/>
</csml:biologicalProperty>
<csml:comments>
<csml:comment type="text"></csml:comment>
</csml:comments>
</csml:entity>
<csml:entity id="parameter_reaction_vpepCxylase_parameter_KpepCxylasepep" name="parameter_KpepCxylasepep" type="cso30:c:-">
<csml:entitySimulationProperty>
<csml:variable variableID="vpepCxylase_KpepCxylasepep" type="csml-variable:Double">
<csml:parameter key="csml-variable:parameter:initialValue" value="4.07"/>
<csml:parameter key="csml-variable:parameter:maximumValue" value="infinite"/>
<csml:parameter key="csml-variable:parameter:minimumValue" value="-infinite"/>
<csml:parameter key="csml-variable:parameter:unit" value="mM"/>
<csml:parameter key="csml-variable:parameter:global" value="false"/>
</csml:variable>
</csml:entitySimulationProperty>
<csml:viewProperty>
<csml:position positionID="default" position="auto" x="720.0" y="1600.0"/>
<csml:shape shapeID="default" visible="true">
<csml:toolSpecificGraphics>
<fig:figure xmlns:fig="http://www.csml.org/csml/cigraphics">
<fig:continuousEntity name="default" depth="0" outlineWidth="1.0" visible="true"/>
</fig:figure>
<text fontName="Dialog" fontSize="20" fontStyle=" bold" spacing="0.0" name="probeID" depth="0" visible="false" xmlns="http://www.csml.org/csml/cigraphics"/>
<text fontName="Dialog" fontSize="20" fontStyle=" bold" spacing="0.0" name="comments" depth="0" visible="false" xmlns="http://www.csml.org/csml/cigraphics"/>
<text fontName="Dialog" fontSize="20" fontStyle=" bold" spacing="0.0" name="unit" depth="0" visible="false" xmlns="http://www.csml.org/csml/cigraphics"/>
<text fontName="Dialog" fontSize="20" fontStyle=" bold" spacing="0.0" name="value" depth="0" visible="false" xmlns="http://www.csml.org/csml/cigraphics"/>
<text fontName="Dialog" fontSize="20" fontStyle=" bold" spacing="0.0" name="variable" depth="0" visible="false" xmlns="http://www.csml.org/csml/cigraphics"/>
<text fontName="Dialog" fontSize="20" fontStyle=" bold" spacing="0.0" name="name" depth="0" visible="true" xmlns="http://www.csml.org/csml/cigraphics"/>
</csml:toolSpecificGraphics>
</csml:shape>
</csml:viewProperty>
<csml:biologicalProperty refCellComponentID="cso30:i:CC_CellComponent">
<csml:property key="extension" value=""/>
<csml:property key="accession" value=""/>
<csml:property key="probeID" value=""/>
</csml:biologicalProperty>
<csml:comments>
<csml:comment type="text"></csml:comment>
</csml:comments>
</csml:entity>
<csml:entity id="parameter_reaction_vSynth1_parameter_rmaxSynth1" name="parameter_rmaxSynth1" type="cso30:c:-">
<csml:entitySimulationProperty>
<csml:variable variableID="vSynth1_rmaxSynth1" type="csml-variable:Double">
<csml:parameter key="csml-variable:parameter:initialValue" value="0.019539"/>
<csml:parameter key="csml-variable:parameter:maximumValue" value="infinite"/>
<csml:parameter key="csml-variable:parameter:minimumValue" value="-infinite"/>
<csml:parameter key="csml-variable:parameter:unit" value="mM_per_second"/>
<csml:parameter key="csml-variable:parameter:global" value="false"/>
</csml:variable>
</csml:entitySimulationProperty>
<csml:viewProperty>
<csml:position positionID="default" position="auto" x="880.0" y="1600.0"/>
<csml:shape shapeID="default" visible="true">
<csml:toolSpecificGraphics>
<fig:figure xmlns:fig="http://www.csml.org/csml/cigraphics">
<fig:continuousEntity name="default" depth="0" outlineWidth="1.0" visible="true"/>
</fig:figure>
<text fontName="Dialog" fontSize="20" fontStyle=" bold" spacing="0.0" name="probeID" depth="0" visible="false" xmlns="http://www.csml.org/csml/cigraphics"/>
<text fontName="Dialog" fontSize="20" fontStyle=" bold" spacing="0.0" name="comments" depth="0" visible="false" xmlns="http://www.csml.org/csml/cigraphics"/>
<text fontName="Dialog" fontSize="20" fontStyle=" bold" spacing="0.0" name="unit" depth="0" visible="false" xmlns="http://www.csml.org/csml/cigraphics"/>
<text fontName="Dialog" fontSize="20" fontStyle=" bold" spacing="0.0" name="value" depth="0" visible="false" xmlns="http://www.csml.org/csml/cigraphics"/>
<text fontName="Dialog" fontSize="20" fontStyle=" bold" spacing="0.0" name="variable" depth="0" visible="false" xmlns="http://www.csml.org/csml/cigraphics"/>
<text fontName="Dialog" fontSize="20" fontStyle=" bold" spacing="0.0" name="name" depth="0" visible="true" xmlns="http://www.csml.org/csml/cigraphics"/>
</csml:toolSpecificGraphics>
</csml:shape>
</csml:viewProperty>
<csml:biologicalProperty refCellComponentID="cso30:i:CC_CellComponent">
<csml:property key="extension" value=""/>
<csml:property key="accession" value=""/>
<csml:property key="probeID" value=""/>
</csml:biologicalProperty>
<csml:comments>
<csml:comment type="text"></csml:comment>
</csml:comments>
</csml:entity>
<csml:entity id="parameter_reaction_vSynth1_parameter_KSynth1pep" name="parameter_KSynth1pep" type="cso30:c:-">
<csml:entitySimulationProperty>
<csml:variable variableID="vSynth1_KSynth1pep" type="csml-variable:Double">
<csml:parameter key="csml-variable:parameter:initialValue" value="1"/>
<csml:parameter key="csml-variable:parameter:maximumValue" value="infinite"/>
<csml:parameter key="csml-variable:parameter:minimumValue" value="-infinite"/>
<csml:parameter key="csml-variable:parameter:unit" value="mM"/>
<csml:parameter key="csml-variable:parameter:global" value="false"/>
</csml:variable>
</csml:entitySimulationProperty>
<csml:viewProperty>
<csml:position positionID="default" position="auto" x="160.0" y="1680.0"/>
<csml:shape shapeID="default" visible="true">
<csml:toolSpecificGraphics>
<fig:figure xmlns:fig="http://www.csml.org/csml/cigraphics">
<fig:continuousEntity name="default" depth="0" outlineWidth="1.0" visible="true"/>
</fig:figure>
<text fontName="Dialog" fontSize="20" fontStyle=" bold" spacing="0.0" name="probeID" depth="0" visible="false" xmlns="http://www.csml.org/csml/cigraphics"/>
<text fontName="Dialog" fontSize="20" fontStyle=" bold" spacing="0.0" name="comments" depth="0" visible="false" xmlns="http://www.csml.org/csml/cigraphics"/>
<text fontName="Dialog" fontSize="20" fontStyle=" bold" spacing="0.0" name="unit" depth="0" visible="false" xmlns="http://www.csml.org/csml/cigraphics"/>
<text fontName="Dialog" fontSize="20" fontStyle=" bold" spacing="0.0" name="value" depth="0" visible="false" xmlns="http://www.csml.org/csml/cigraphics"/>
<text fontName="Dialog" fontSize="20" fontStyle=" bold" spacing="0.0" name="variable" depth="0" visible="false" xmlns="http://www.csml.org/csml/cigraphics"/>
<text fontName="Dialog" fontSize="20" fontStyle=" bold" spacing="0.0" name="name" depth="0" visible="true" xmlns="http://www.csml.org/csml/cigraphics"/>
</csml:toolSpecificGraphics>
</csml:shape>
</csml:viewProperty>
<csml:biologicalProperty refCellComponentID="cso30:i:CC_CellComponent">
<csml:property key="extension" value=""/>
<csml:property key="accession" value=""/>
<csml:property key="probeID" value=""/>
</csml:biologicalProperty>
<csml:comments>
<csml:comment type="text"></csml:comment>
</csml:comments>
</csml:entity>
<csml:entity id="parameter_reaction_vSynth2_parameter_rmaxSynth2" name="parameter_rmaxSynth2" type="cso30:c:-">
<csml:entitySimulationProperty>
<csml:variable variableID="vSynth2_rmaxSynth2" type="csml-variable:Double">
<csml:parameter key="csml-variable:parameter:initialValue" value="0.073619"/>
<csml:parameter key="csml-variable:parameter:maximumValue" value="infinite"/>
<csml:parameter key="csml-variable:parameter:minimumValue" value="-infinite"/>
<csml:parameter key="csml-variable:parameter:unit" value="mM_per_second"/>
<csml:parameter key="csml-variable:parameter:global" value="false"/>
</csml:variable>
</csml:entitySimulationProperty>
<csml:viewProperty>
<csml:position positionID="default" position="auto" x="320.0" y="1680.0"/>
<csml:shape shapeID="default" visible="true">
<csml:toolSpecificGraphics>
<fig:figure xmlns:fig="http://www.csml.org/csml/cigraphics">
<fig:continuousEntity name="default" depth="0" outlineWidth="1.0" visible="true"/>
</fig:figure>
<text fontName="Dialog" fontSize="20" fontStyle=" bold" spacing="0.0" name="probeID" depth="0" visible="false" xmlns="http://www.csml.org/csml/cigraphics"/>
<text fontName="Dialog" fontSize="20" fontStyle=" bold" spacing="0.0" name="comments" depth="0" visible="false" xmlns="http://www.csml.org/csml/cigraphics"/>
<text fontName="Dialog" fontSize="20" fontStyle=" bold" spacing="0.0" name="unit" depth="0" visible="false" xmlns="http://www.csml.org/csml/cigraphics"/>
<text fontName="Dialog" fontSize="20" fontStyle=" bold" spacing="0.0" name="value" depth="0" visible="false" xmlns="http://www.csml.org/csml/cigraphics"/>
<text fontName="Dialog" fontSize="20" fontStyle=" bold" spacing="0.0" name="variable" depth="0" visible="false" xmlns="http://www.csml.org/csml/cigraphics"/>
<text fontName="Dialog" fontSize="20" fontStyle=" bold" spacing="0.0" name="name" depth="0" visible="true" xmlns="http://www.csml.org/csml/cigraphics"/>
</csml:toolSpecificGraphics>
</csml:shape>
</csml:viewProperty>
<csml:biologicalProperty refCellComponentID="cso30:i:CC_CellComponent">
<csml:property key="extension" value=""/>
<csml:property key="accession" value=""/>
<csml:property key="probeID" value=""/>
</csml:biologicalProperty>
<csml:comments>
<csml:comment type="text"></csml:comment>
</csml:comments>
</csml:entity>
<csml:entity id="parameter_reaction_vSynth2_parameter_KSynth2pyr" name="parameter_KSynth2pyr" type="cso30:c:-">
<csml:entitySimulationProperty>
<csml:variable variableID="vSynth2_KSynth2pyr" type="csml-variable:Double">
<csml:parameter key="csml-variable:parameter:initialValue" value="1"/>
<csml:parameter key="csml-variable:parameter:maximumValue" value="infinite"/>
<csml:parameter key="csml-variable:parameter:minimumValue" value="-infinite"/>
<csml:parameter key="csml-variable:parameter:unit" value="mM"/>
<csml:parameter key="csml-variable:parameter:global" value="false"/>
</csml:variable>
</csml:entitySimulationProperty>
<csml:viewProperty>
<csml:position positionID="default" position="auto" x="480.0" y="1680.0"/>
<csml:shape shapeID="default" visible="true">
<csml:toolSpecificGraphics>
<fig:figure xmlns:fig="http://www.csml.org/csml/cigraphics">
<fig:continuousEntity name="default" depth="0" outlineWidth="1.0" visible="true"/>
</fig:figure>
<text fontName="Dialog" fontSize="20" fontStyle=" bold" spacing="0.0" name="probeID" depth="0" visible="false" xmlns="http://www.csml.org/csml/cigraphics"/>
<text fontName="Dialog" fontSize="20" fontStyle=" bold" spacing="0.0" name="comments" depth="0" visible="false" xmlns="http://www.csml.org/csml/cigraphics"/>
<text fontName="Dialog" fontSize="20" fontStyle=" bold" spacing="0.0" name="unit" depth="0" visible="false" xmlns="http://www.csml.org/csml/cigraphics"/>
<text fontName="Dialog" fontSize="20" fontStyle=" bold" spacing="0.0" name="value" depth="0" visible="false" xmlns="http://www.csml.org/csml/cigraphics"/>
<text fontName="Dialog" fontSize="20" fontStyle=" bold" spacing="0.0" name="variable" depth="0" visible="false" xmlns="http://www.csml.org/csml/cigraphics"/>
<text fontName="Dialog" fontSize="20" fontStyle=" bold" spacing="0.0" name="name" depth="0" visible="true" xmlns="http://www.csml.org/csml/cigraphics"/>
</csml:toolSpecificGraphics>
</csml:shape>
</csml:viewProperty>
<csml:biologicalProperty refCellComponentID="cso30:i:CC_CellComponent">
<csml:property key="extension" value=""/>
<csml:property key="accession" value=""/>
<csml:property key="probeID" value=""/>
</csml:biologicalProperty>
<csml:comments>
<csml:comment type="text"></csml:comment>
</csml:comments>
</csml:entity>
<csml:entity id="parameter_reaction_vDAHPS_parameter_rmaxDAHPS" name="parameter_rmaxDAHPS" type="cso30:c:-">
<csml:entitySimulationProperty>
<csml:variable variableID="vDAHPS_rmaxDAHPS" type="csml-variable:Double">
<csml:parameter key="csml-variable:parameter:initialValue" value="0.107953"/>
<csml:parameter key="csml-variable:parameter:maximumValue" value="infinite"/>
<csml:parameter key="csml-variable:parameter:minimumValue" value="-infinite"/>
<csml:parameter key="csml-variable:parameter:unit" value="mM_per_second"/>
<csml:parameter key="csml-variable:parameter:global" value="false"/>
</csml:variable>
</csml:entitySimulationProperty>
<csml:viewProperty>
<csml:position positionID="default" position="auto" x="640.0" y="1680.0"/>
<csml:shape shapeID="default" visible="true">
<csml:toolSpecificGraphics>
<fig:figure xmlns:fig="http://www.csml.org/csml/cigraphics">
<fig:continuousEntity name="default" depth="0" outlineWidth="1.0" visible="true"/>
</fig:figure>
<text fontName="Dialog" fontSize="20" fontStyle=" bold" spacing="0.0" name="probeID" depth="0" visible="false" xmlns="http://www.csml.org/csml/cigraphics"/>
<text fontName="Dialog" fontSize="20" fontStyle=" bold" spacing="0.0" name="comments" depth="0" visible="false" xmlns="http://www.csml.org/csml/cigraphics"/>
<text fontName="Dialog" fontSize="20" fontStyle=" bold" spacing="0.0" name="unit" depth="0" visible="false" xmlns="http://www.csml.org/csml/cigraphics"/>
<text fontName="Dialog" fontSize="20" fontStyle=" bold" spacing="0.0" name="value" depth="0" visible="false" xmlns="http://www.csml.org/csml/cigraphics"/>
<text fontName="Dialog" fontSize="20" fontStyle=" bold" spacing="0.0" name="variable" depth="0" visible="false" xmlns="http://www.csml.org/csml/cigraphics"/>
<text fontName="Dialog" fontSize="20" fontStyle=" bold" spacing="0.0" name="name" depth="0" visible="true" xmlns="http://www.csml.org/csml/cigraphics"/>
</csml:toolSpecificGraphics>
</csml:shape>
</csml:viewProperty>
<csml:biologicalProperty refCellComponentID="cso30:i:CC_CellComponent">
<csml:property key="extension" value=""/>
<csml:property key="accession" value=""/>
<csml:property key="probeID" value=""/>
</csml:biologicalProperty>
<csml:comments>
<csml:comment type="text"></csml:comment>
</csml:comments>
</csml:entity>
<csml:entity id="parameter_reaction_vDAHPS_parameter_nDAHPSe4p" name="parameter_nDAHPSe4p" type="cso30:c:-">
<csml:entitySimulationProperty>
<csml:variable variableID="vDAHPS_nDAHPSe4p" type="csml-variable:Double">
<csml:parameter key="csml-variable:parameter:initialValue" value="2.6"/>
<csml:parameter key="csml-variable:parameter:maximumValue" value="infinite"/>
<csml:parameter key="csml-variable:parameter:minimumValue" value="-infinite"/>
<csml:parameter key="csml-variable:parameter:unit" value="dimensionless"/>
<csml:parameter key="csml-variable:parameter:global" value="false"/>
</csml:variable>
</csml:entitySimulationProperty>
<csml:viewProperty>
<csml:position positionID="default" position="auto" x="800.0" y="1680.0"/>
<csml:shape shapeID="default" visible="true">
<csml:toolSpecificGraphics>
<fig:figure xmlns:fig="http://www.csml.org/csml/cigraphics">
<fig:continuousEntity name="default" depth="0" outlineWidth="1.0" visible="true"/>
</fig:figure>
<text fontName="Dialog" fontSize="20" fontStyle=" bold" spacing="0.0" name="probeID" depth="0" visible="false" xmlns="http://www.csml.org/csml/cigraphics"/>
<text fontName="Dialog" fontSize="20" fontStyle=" bold" spacing="0.0" name="comments" depth="0" visible="false" xmlns="http://www.csml.org/csml/cigraphics"/>
<text fontName="Dialog" fontSize="20" fontStyle=" bold" spacing="0.0" name="unit" depth="0" visible="false" xmlns="http://www.csml.org/csml/cigraphics"/>
<text fontName="Dialog" fontSize="20" fontStyle=" bold" spacing="0.0" name="value" depth="0" visible="false" xmlns="http://www.csml.org/csml/cigraphics"/>
<text fontName="Dialog" fontSize="20" fontStyle=" bold" spacing="0.0" name="variable" depth="0" visible="false" xmlns="http://www.csml.org/csml/cigraphics"/>
<text fontName="Dialog" fontSize="20" fontStyle=" bold" spacing="0.0" name="name" depth="0" visible="true" xmlns="http://www.csml.org/csml/cigraphics"/>
</csml:toolSpecificGraphics>
</csml:shape>
</csml:viewProperty>
<csml:biologicalProperty refCellComponentID="cso30:i:CC_CellComponent">
<csml:property key="extension" value=""/>
<csml:property key="accession" value=""/>
<csml:property key="probeID" value=""/>
</csml:biologicalProperty>
<csml:comments>
<csml:comment type="text"></csml:comment>
</csml:comments>
</csml:entity>
<csml:entity id="parameter_reaction_vDAHPS_parameter_nDAHPSpep" name="parameter_nDAHPSpep" type="cso30:c:-">
<csml:entitySimulationProperty>
<csml:variable variableID="vDAHPS_nDAHPSpep" type="csml-variable:Double">
<csml:parameter key="csml-variable:parameter:initialValue" value="2.2"/>
<csml:parameter key="csml-variable:parameter:maximumValue" value="infinite"/>
<csml:parameter key="csml-variable:parameter:minimumValue" value="-infinite"/>
<csml:parameter key="csml-variable:parameter:unit" value="dimensionless"/>
<csml:parameter key="csml-variable:parameter:global" value="false"/>
</csml:variable>
</csml:entitySimulationProperty>
<csml:viewProperty>
<csml:position positionID="default" position="auto" x="240.0" y="1760.0"/>
<csml:shape shapeID="default" visible="true">
<csml:toolSpecificGraphics>
<fig:figure xmlns:fig="http://www.csml.org/csml/cigraphics">
<fig:continuousEntity name="default" depth="0" outlineWidth="1.0" visible="true"/>
</fig:figure>
<text fontName="Dialog" fontSize="20" fontStyle=" bold" spacing="0.0" name="probeID" depth="0" visible="false" xmlns="http://www.csml.org/csml/cigraphics"/>
<text fontName="Dialog" fontSize="20" fontStyle=" bold" spacing="0.0" name="comments" depth="0" visible="false" xmlns="http://www.csml.org/csml/cigraphics"/>
<text fontName="Dialog" fontSize="20" fontStyle=" bold" spacing="0.0" name="unit" depth="0" visible="false" xmlns="http://www.csml.org/csml/cigraphics"/>
<text fontName="Dialog" fontSize="20" fontStyle=" bold" spacing="0.0" name="value" depth="0" visible="false" xmlns="http://www.csml.org/csml/cigraphics"/>
<text fontName="Dialog" fontSize="20" fontStyle=" bold" spacing="0.0" name="variable" depth="0" visible="false" xmlns="http://www.csml.org/csml/cigraphics"/>
<text fontName="Dialog" fontSize="20" fontStyle=" bold" spacing="0.0" name="name" depth="0" visible="true" xmlns="http://www.csml.org/csml/cigraphics"/>
</csml:toolSpecificGraphics>
</csml:shape>
</csml:viewProperty>
<csml:biologicalProperty refCellComponentID="cso30:i:CC_CellComponent">
<csml:property key="extension" value=""/>
<csml:property key="accession" value=""/>
<csml:property key="probeID" value=""/>
</csml:biologicalProperty>
<csml:comments>
<csml:comment type="text"></csml:comment>
</csml:comments>
</csml:entity>
<csml:entity id="parameter_reaction_vDAHPS_parameter_KDAHPSe4p" name="parameter_KDAHPSe4p" type="cso30:c:-">
<csml:entitySimulationProperty>
<csml:variable variableID="vDAHPS_KDAHPSe4p" type="csml-variable:Double">
<csml:parameter key="csml-variable:parameter:initialValue" value="0.035"/>
<csml:parameter key="csml-variable:parameter:maximumValue" value="infinite"/>
<csml:parameter key="csml-variable:parameter:minimumValue" value="-infinite"/>
<csml:parameter key="csml-variable:parameter:unit" value="mM"/>
<csml:parameter key="csml-variable:parameter:global" value="false"/>
</csml:variable>
</csml:entitySimulationProperty>
<csml:viewProperty>
<csml:position positionID="default" position="auto" x="400.0" y="1760.0"/>
<csml:shape shapeID="default" visible="true">
<csml:toolSpecificGraphics>
<fig:figure xmlns:fig="http://www.csml.org/csml/cigraphics">
<fig:continuousEntity name="default" depth="0" outlineWidth="1.0" visible="true"/>
</fig:figure>
<text fontName="Dialog" fontSize="20" fontStyle=" bold" spacing="0.0" name="probeID" depth="0" visible="false" xmlns="http://www.csml.org/csml/cigraphics"/>
<text fontName="Dialog" fontSize="20" fontStyle=" bold" spacing="0.0" name="comments" depth="0" visible="false" xmlns="http://www.csml.org/csml/cigraphics"/>
<text fontName="Dialog" fontSize="20" fontStyle=" bold" spacing="0.0" name="unit" depth="0" visible="false" xmlns="http://www.csml.org/csml/cigraphics"/>
<text fontName="Dialog" fontSize="20" fontStyle=" bold" spacing="0.0" name="value" depth="0" visible="false" xmlns="http://www.csml.org/csml/cigraphics"/>
<text fontName="Dialog" fontSize="20" fontStyle=" bold" spacing="0.0" name="variable" depth="0" visible="false" xmlns="http://www.csml.org/csml/cigraphics"/>
<text fontName="Dialog" fontSize="20" fontStyle=" bold" spacing="0.0" name="name" depth="0" visible="true" xmlns="http://www.csml.org/csml/cigraphics"/>
</csml:toolSpecificGraphics>
</csml:shape>
</csml:viewProperty>
<csml:biologicalProperty refCellComponentID="cso30:i:CC_CellComponent">
<csml:property key="extension" value=""/>
<csml:property key="accession" value=""/>
<csml:property key="probeID" value=""/>
</csml:biologicalProperty>
<csml:comments>
<csml:comment type="text"></csml:comment>
</csml:comments>
</csml:entity>
<csml:entity id="parameter_reaction_vDAHPS_parameter_KDAHPSpep" name="parameter_KDAHPSpep" type="cso30:c:-">
<csml:entitySimulationProperty>
<csml:variable variableID="vDAHPS_KDAHPSpep" type="csml-variable:Double">
<csml:parameter key="csml-variable:parameter:initialValue" value="0.0053"/>
<csml:parameter key="csml-variable:parameter:maximumValue" value="infinite"/>
<csml:parameter key="csml-variable:parameter:minimumValue" value="-infinite"/>
<csml:parameter key="csml-variable:parameter:unit" value="mM"/>
<csml:parameter key="csml-variable:parameter:global" value="false"/>
</csml:variable>
</csml:entitySimulationProperty>
<csml:viewProperty>
<csml:position positionID="default" position="auto" x="560.0" y="1760.0"/>
<csml:shape shapeID="default" visible="true">
<csml:toolSpecificGraphics>
<fig:figure xmlns:fig="http://www.csml.org/csml/cigraphics">
<fig:continuousEntity name="default" depth="0" outlineWidth="1.0" visible="true"/>
</fig:figure>
<text fontName="Dialog" fontSize="20" fontStyle=" bold" spacing="0.0" name="probeID" depth="0" visible="false" xmlns="http://www.csml.org/csml/cigraphics"/>
<text fontName="Dialog" fontSize="20" fontStyle=" bold" spacing="0.0" name="comments" depth="0" visible="false" xmlns="http://www.csml.org/csml/cigraphics"/>
<text fontName="Dialog" fontSize="20" fontStyle=" bold" spacing="0.0" name="unit" depth="0" visible="false" xmlns="http://www.csml.org/csml/cigraphics"/>
<text fontName="Dialog" fontSize="20" fontStyle=" bold" spacing="0.0" name="value" depth="0" visible="false" xmlns="http://www.csml.org/csml/cigraphics"/>
<text fontName="Dialog" fontSize="20" fontStyle=" bold" spacing="0.0" name="variable" depth="0" visible="false" xmlns="http://www.csml.org/csml/cigraphics"/>
<text fontName="Dialog" fontSize="20" fontStyle=" bold" spacing="0.0" name="name" depth="0" visible="true" xmlns="http://www.csml.org/csml/cigraphics"/>
</csml:toolSpecificGraphics>
</csml:shape>
</csml:viewProperty>
<csml:biologicalProperty refCellComponentID="cso30:i:CC_CellComponent">
<csml:property key="extension" value=""/>
<csml:property key="accession" value=""/>
<csml:property key="probeID" value=""/>
</csml:biologicalProperty>
<csml:comments>
<csml:comment type="text"></csml:comment>
</csml:comments>
</csml:entity>
<csml:entity id="parameter_reaction_vPDH_parameter_rmaxPDH" name="parameter_rmaxPDH" type="cso30:c:-">
<csml:entitySimulationProperty>
<csml:variable variableID="vPDH_rmaxPDH" type="csml-variable:Double">
<csml:parameter key="csml-variable:parameter:initialValue" value="6.059531"/>
<csml:parameter key="csml-variable:parameter:maximumValue" value="infinite"/>
<csml:parameter key="csml-variable:parameter:minimumValue" value="-infinite"/>
<csml:parameter key="csml-variable:parameter:unit" value="mM_per_second"/>
<csml:parameter key="csml-variable:parameter:global" value="false"/>
</csml:variable>
</csml:entitySimulationProperty>
<csml:viewProperty>
<csml:position positionID="default" position="auto" x="720.0" y="1760.0"/>
<csml:shape shapeID="default" visible="true">
<csml:toolSpecificGraphics>
<fig:figure xmlns:fig="http://www.csml.org/csml/cigraphics">
<fig:continuousEntity name="default" depth="0" outlineWidth="1.0" visible="true"/>
</fig:figure>
<text fontName="Dialog" fontSize="20" fontStyle=" bold" spacing="0.0" name="probeID" depth="0" visible="false" xmlns="http://www.csml.org/csml/cigraphics"/>
<text fontName="Dialog" fontSize="20" fontStyle=" bold" spacing="0.0" name="comments" depth="0" visible="false" xmlns="http://www.csml.org/csml/cigraphics"/>
<text fontName="Dialog" fontSize="20" fontStyle=" bold" spacing="0.0" name="unit" depth="0" visible="false" xmlns="http://www.csml.org/csml/cigraphics"/>
<text fontName="Dialog" fontSize="20" fontStyle=" bold" spacing="0.0" name="value" depth="0" visible="false" xmlns="http://www.csml.org/csml/cigraphics"/>
<text fontName="Dialog" fontSize="20" fontStyle=" bold" spacing="0.0" name="variable" depth="0" visible="false" xmlns="http://www.csml.org/csml/cigraphics"/>
<text fontName="Dialog" fontSize="20" fontStyle=" bold" spacing="0.0" name="name" depth="0" visible="true" xmlns="http://www.csml.org/csml/cigraphics"/>
</csml:toolSpecificGraphics>
</csml:shape>
</csml:viewProperty>
<csml:biologicalProperty refCellComponentID="cso30:i:CC_CellComponent">
<csml:property key="extension" value=""/>
<csml:property key="accession" value=""/>
<csml:property key="probeID" value=""/>
</csml:biologicalProperty>
<csml:comments>
<csml:comment type="text"></csml:comment>
</csml:comments>
</csml:entity>
<csml:entity id="parameter_reaction_vPDH_parameter_nPDH" name="parameter_nPDH" type="cso30:c:-">
<csml:entitySimulationProperty>
<csml:variable variableID="vPDH_nPDH" type="csml-variable:Double">
<csml:parameter key="csml-variable:parameter:initialValue" value="3.68"/>
<csml:parameter key="csml-variable:parameter:maximumValue" value="infinite"/>
<csml:parameter key="csml-variable:parameter:minimumValue" value="-infinite"/>
<csml:parameter key="csml-variable:parameter:unit" value="dimensionless"/>
<csml:parameter key="csml-variable:parameter:global" value="false"/>
</csml:variable>
</csml:entitySimulationProperty>
<csml:viewProperty>
<csml:position positionID="default" position="auto" x="880.0" y="1760.0"/>
<csml:shape shapeID="default" visible="true">
<csml:toolSpecificGraphics>
<fig:figure xmlns:fig="http://www.csml.org/csml/cigraphics">
<fig:continuousEntity name="default" depth="0" outlineWidth="1.0" visible="true"/>
</fig:figure>
<text fontName="Dialog" fontSize="20" fontStyle=" bold" spacing="0.0" name="probeID" depth="0" visible="false" xmlns="http://www.csml.org/csml/cigraphics"/>
<text fontName="Dialog" fontSize="20" fontStyle=" bold" spacing="0.0" name="comments" depth="0" visible="false" xmlns="http://www.csml.org/csml/cigraphics"/>
<text fontName="Dialog" fontSize="20" fontStyle=" bold" spacing="0.0" name="unit" depth="0" visible="false" xmlns="http://www.csml.org/csml/cigraphics"/>
<text fontName="Dialog" fontSize="20" fontStyle=" bold" spacing="0.0" name="value" depth="0" visible="false" xmlns="http://www.csml.org/csml/cigraphics"/>
<text fontName="Dialog" fontSize="20" fontStyle=" bold" spacing="0.0" name="variable" depth="0" visible="false" xmlns="http://www.csml.org/csml/cigraphics"/>
<text fontName="Dialog" fontSize="20" fontStyle=" bold" spacing="0.0" name="name" depth="0" visible="true" xmlns="http://www.csml.org/csml/cigraphics"/>
</csml:toolSpecificGraphics>
</csml:shape>
</csml:viewProperty>
<csml:biologicalProperty refCellComponentID="cso30:i:CC_CellComponent">
<csml:property key="extension" value=""/>
<csml:property key="accession" value=""/>
<csml:property key="probeID" value=""/>
</csml:biologicalProperty>
<csml:comments>
<csml:comment type="text"></csml:comment>
</csml:comments>
</csml:entity>
<csml:entity id="parameter_reaction_vPDH_parameter_KPDHpyr" name="parameter_KPDHpyr" type="cso30:c:-">
<csml:entitySimulationProperty>
<csml:variable variableID="vPDH_KPDHpyr" type="csml-variable:Double">
<csml:parameter key="csml-variable:parameter:initialValue" value="1159"/>
<csml:parameter key="csml-variable:parameter:maximumValue" value="infinite"/>
<csml:parameter key="csml-variable:parameter:minimumValue" value="-infinite"/>
<csml:parameter key="csml-variable:parameter:unit" value="mM"/>
<csml:parameter key="csml-variable:parameter:global" value="false"/>
</csml:variable>
</csml:entitySimulationProperty>
<csml:viewProperty>
<csml:position positionID="default" position="auto" x="160.0" y="1840.0"/>
<csml:shape shapeID="default" visible="true">
<csml:toolSpecificGraphics>
<fig:figure xmlns:fig="http://www.csml.org/csml/cigraphics">
<fig:continuousEntity name="default" depth="0" outlineWidth="1.0" visible="true"/>
</fig:figure>
<text fontName="Dialog" fontSize="20" fontStyle=" bold" spacing="0.0" name="probeID" depth="0" visible="false" xmlns="http://www.csml.org/csml/cigraphics"/>
<text fontName="Dialog" fontSize="20" fontStyle=" bold" spacing="0.0" name="comments" depth="0" visible="false" xmlns="http://www.csml.org/csml/cigraphics"/>
<text fontName="Dialog" fontSize="20" fontStyle=" bold" spacing="0.0" name="unit" depth="0" visible="false" xmlns="http://www.csml.org/csml/cigraphics"/>
<text fontName="Dialog" fontSize="20" fontStyle=" bold" spacing="0.0" name="value" depth="0" visible="false" xmlns="http://www.csml.org/csml/cigraphics"/>
<text fontName="Dialog" fontSize="20" fontStyle=" bold" spacing="0.0" name="variable" depth="0" visible="false" xmlns="http://www.csml.org/csml/cigraphics"/>
<text fontName="Dialog" fontSize="20" fontStyle=" bold" spacing="0.0" name="name" depth="0" visible="true" xmlns="http://www.csml.org/csml/cigraphics"/>
</csml:toolSpecificGraphics>
</csml:shape>
</csml:viewProperty>
<csml:biologicalProperty refCellComponentID="cso30:i:CC_CellComponent">
<csml:property key="extension" value=""/>
<csml:property key="accession" value=""/>
<csml:property key="probeID" value=""/>
</csml:biologicalProperty>
<csml:comments>
<csml:comment type="text"></csml:comment>
</csml:comments>
</csml:entity>
<csml:entity id="parameter_reaction_vMethSynth_parameter_rmaxMetSynth" name="parameter_rmaxMetSynth" type="cso30:c:-">
<csml:entitySimulationProperty>
<csml:variable variableID="vMethSynth_rmaxMetSynth" type="csml-variable:Double">
<csml:parameter key="csml-variable:parameter:initialValue" value="0.002263"/>
<csml:parameter key="csml-variable:parameter:maximumValue" value="infinite"/>
<csml:parameter key="csml-variable:parameter:minimumValue" value="-infinite"/>
<csml:parameter key="csml-variable:parameter:unit" value="mM_per_second"/>
<csml:parameter key="csml-variable:parameter:global" value="false"/>
</csml:variable>
</csml:entitySimulationProperty>
<csml:viewProperty>
<csml:position positionID="default" position="auto" x="320.0" y="1840.0"/>
<csml:shape shapeID="default" visible="true">
<csml:toolSpecificGraphics>
<fig:figure xmlns:fig="http://www.csml.org/csml/cigraphics">
<fig:continuousEntity name="default" depth="0" outlineWidth="1.0" visible="true"/>
</fig:figure>
<text fontName="Dialog" fontSize="20" fontStyle=" bold" spacing="0.0" name="probeID" depth="0" visible="false" xmlns="http://www.csml.org/csml/cigraphics"/>
<text fontName="Dialog" fontSize="20" fontStyle=" bold" spacing="0.0" name="comments" depth="0" visible="false" xmlns="http://www.csml.org/csml/cigraphics"/>
<text fontName="Dialog" fontSize="20" fontStyle=" bold" spacing="0.0" name="unit" depth="0" visible="false" xmlns="http://www.csml.org/csml/cigraphics"/>
<text fontName="Dialog" fontSize="20" fontStyle=" bold" spacing="0.0" name="value" depth="0" visible="false" xmlns="http://www.csml.org/csml/cigraphics"/>
<text fontName="Dialog" fontSize="20" fontStyle=" bold" spacing="0.0" name="variable" depth="0" visible="false" xmlns="http://www.csml.org/csml/cigraphics"/>
<text fontName="Dialog" fontSize="20" fontStyle=" bold" spacing="0.0" name="name" depth="0" visible="true" xmlns="http://www.csml.org/csml/cigraphics"/>
</csml:toolSpecificGraphics>
</csml:shape>
</csml:viewProperty>
<csml:biologicalProperty refCellComponentID="cso30:i:CC_CellComponent">
<csml:property key="extension" value=""/>
<csml:property key="accession" value=""/>
<csml:property key="probeID" value=""/>
</csml:biologicalProperty>
<csml:comments>
<csml:comment type="text"></csml:comment>
</csml:comments>
</csml:entity>
<csml:entity id="parameter_reaction_vPGDH_parameter_rmaxPGDH" name="parameter_rmaxPGDH" type="cso30:c:-">
<csml:entitySimulationProperty>
<csml:variable variableID="vPGDH_rmaxPGDH" type="csml-variable:Double">
<csml:parameter key="csml-variable:parameter:initialValue" value="16.23236"/>
<csml:parameter key="csml-variable:parameter:maximumValue" value="infinite"/>
<csml:parameter key="csml-variable:parameter:minimumValue" value="-infinite"/>
<csml:parameter key="csml-variable:parameter:unit" value="mM_per_second"/>
<csml:parameter key="csml-variable:parameter:global" value="false"/>
</csml:variable>
</csml:entitySimulationProperty>
<csml:viewProperty>
<csml:position positionID="default" position="auto" x="480.0" y="1840.0"/>
<csml:shape shapeID="default" visible="true">
<csml:toolSpecificGraphics>
<fig:figure xmlns:fig="http://www.csml.org/csml/cigraphics">
<fig:continuousEntity name="default" depth="0" outlineWidth="1.0" visible="true"/>
</fig:figure>
<text fontName="Dialog" fontSize="20" fontStyle=" bold" spacing="0.0" name="probeID" depth="0" visible="false" xmlns="http://www.csml.org/csml/cigraphics"/>
<text fontName="Dialog" fontSize="20" fontStyle=" bold" spacing="0.0" name="comments" depth="0" visible="false" xmlns="http://www.csml.org/csml/cigraphics"/>
<text fontName="Dialog" fontSize="20" fontStyle=" bold" spacing="0.0" name="unit" depth="0" visible="false" xmlns="http://www.csml.org/csml/cigraphics"/>
<text fontName="Dialog" fontSize="20" fontStyle=" bold" spacing="0.0" name="value" depth="0" visible="false" xmlns="http://www.csml.org/csml/cigraphics"/>
<text fontName="Dialog" fontSize="20" fontStyle=" bold" spacing="0.0" name="variable" depth="0" visible="false" xmlns="http://www.csml.org/csml/cigraphics"/>
<text fontName="Dialog" fontSize="20" fontStyle=" bold" spacing="0.0" name="name" depth="0" visible="true" xmlns="http://www.csml.org/csml/cigraphics"/>
</csml:toolSpecificGraphics>
</csml:shape>
</csml:viewProperty>
<csml:biologicalProperty refCellComponentID="cso30:i:CC_CellComponent">
<csml:property key="extension" value=""/>
<csml:property key="accession" value=""/>
<csml:property key="probeID" value=""/>
</csml:biologicalProperty>
<csml:comments>
<csml:comment type="text"></csml:comment>
</csml:comments>
</csml:entity>
<csml:entity id="parameter_reaction_vPGDH_parameter_KPGDHpg" name="parameter_KPGDHpg" type="cso30:c:-">
<csml:entitySimulationProperty>
<csml:variable variableID="vPGDH_KPGDHpg" type="csml-variable:Double">
<csml:parameter key="csml-variable:parameter:initialValue" value="37.5"/>
<csml:parameter key="csml-variable:parameter:maximumValue" value="infinite"/>
<csml:parameter key="csml-variable:parameter:minimumValue" value="-infinite"/>
<csml:parameter key="csml-variable:parameter:unit" value="mM"/>
<csml:parameter key="csml-variable:parameter:global" value="false"/>
</csml:variable>
</csml:entitySimulationProperty>
<csml:viewProperty>
<csml:position positionID="default" position="auto" x="640.0" y="1840.0"/>
<csml:shape shapeID="default" visible="true">
<csml:toolSpecificGraphics>
<fig:figure xmlns:fig="http://www.csml.org/csml/cigraphics">
<fig:continuousEntity name="default" depth="0" outlineWidth="1.0" visible="true"/>
</fig:figure>
<text fontName="Dialog" fontSize="20" fontStyle=" bold" spacing="0.0" name="probeID" depth="0" visible="false" xmlns="http://www.csml.org/csml/cigraphics"/>
<text fontName="Dialog" fontSize="20" fontStyle=" bold" spacing="0.0" name="comments" depth="0" visible="false" xmlns="http://www.csml.org/csml/cigraphics"/>
<text fontName="Dialog" fontSize="20" fontStyle=" bold" spacing="0.0" name="unit" depth="0" visible="false" xmlns="http://www.csml.org/csml/cigraphics"/>
<text fontName="Dialog" fontSize="20" fontStyle=" bold" spacing="0.0" name="value" depth="0" visible="false" xmlns="http://www.csml.org/csml/cigraphics"/>
<text fontName="Dialog" fontSize="20" fontStyle=" bold" spacing="0.0" name="variable" depth="0" visible="false" xmlns="http://www.csml.org/csml/cigraphics"/>
<text fontName="Dialog" fontSize="20" fontStyle=" bold" spacing="0.0" name="name" depth="0" visible="true" xmlns="http://www.csml.org/csml/cigraphics"/>
</csml:toolSpecificGraphics>
</csml:shape>
</csml:viewProperty>
<csml:biologicalProperty refCellComponentID="cso30:i:CC_CellComponent">
<csml:property key="extension" value=""/>
<csml:property key="accession" value=""/>
<csml:property key="probeID" value=""/>
</csml:biologicalProperty>
<csml:comments>
<csml:comment type="text"></csml:comment>
</csml:comments>
</csml:entity>
<csml:entity id="parameter_reaction_vPGDH_parameter_KPGDHnadp" name="parameter_KPGDHnadp" type="cso30:c:-">
<csml:entitySimulationProperty>
<csml:variable variableID="vPGDH_KPGDHnadp" type="csml-variable:Double">
<csml:parameter key="csml-variable:parameter:initialValue" value="0.0506"/>
<csml:parameter key="csml-variable:parameter:maximumValue" value="infinite"/>
<csml:parameter key="csml-variable:parameter:minimumValue" value="-infinite"/>
<csml:parameter key="csml-variable:parameter:unit" value="mM"/>
<csml:parameter key="csml-variable:parameter:global" value="false"/>
</csml:variable>
</csml:entitySimulationProperty>
<csml:viewProperty>
<csml:position positionID="default" position="auto" x="800.0" y="1840.0"/>
<csml:shape shapeID="default" visible="true">
<csml:toolSpecificGraphics>
<fig:figure xmlns:fig="http://www.csml.org/csml/cigraphics">
<fig:continuousEntity name="default" depth="0" outlineWidth="1.0" visible="true"/>
</fig:figure>
<text fontName="Dialog" fontSize="20" fontStyle=" bold" spacing="0.0" name="probeID" depth="0" visible="false" xmlns="http://www.csml.org/csml/cigraphics"/>
<text fontName="Dialog" fontSize="20" fontStyle=" bold" spacing="0.0" name="comments" depth="0" visible="false" xmlns="http://www.csml.org/csml/cigraphics"/>
<text fontName="Dialog" fontSize="20" fontStyle=" bold" spacing="0.0" name="unit" depth="0" visible="false" xmlns="http://www.csml.org/csml/cigraphics"/>
<text fontName="Dialog" fontSize="20" fontStyle=" bold" spacing="0.0" name="value" depth="0" visible="false" xmlns="http://www.csml.org/csml/cigraphics"/>
<text fontName="Dialog" fontSize="20" fontStyle=" bold" spacing="0.0" name="variable" depth="0" visible="false" xmlns="http://www.csml.org/csml/cigraphics"/>
<text fontName="Dialog" fontSize="20" fontStyle=" bold" spacing="0.0" name="name" depth="0" visible="true" xmlns="http://www.csml.org/csml/cigraphics"/>
</csml:toolSpecificGraphics>
</csml:shape>
</csml:viewProperty>
<csml:biologicalProperty refCellComponentID="cso30:i:CC_CellComponent">
<csml:property key="extension" value=""/>
<csml:property key="accession" value=""/>
<csml:property key="probeID" value=""/>
</csml:biologicalProperty>
<csml:comments>
<csml:comment type="text"></csml:comment>
</csml:comments>
</csml:entity>
<csml:entity id="parameter_reaction_vPGDH_parameter_KPGDHnadphinh" name="parameter_KPGDHnadphinh" type="cso30:c:-">
<csml:entitySimulationProperty>
<csml:variable variableID="vPGDH_KPGDHnadphinh" type="csml-variable:Double">
<csml:parameter key="csml-variable:parameter:initialValue" value="0.0138"/>
<csml:parameter key="csml-variable:parameter:maximumValue" value="infinite"/>
<csml:parameter key="csml-variable:parameter:minimumValue" value="-infinite"/>
<csml:parameter key="csml-variable:parameter:unit" value="mM"/>
<csml:parameter key="csml-variable:parameter:global" value="false"/>
</csml:variable>
</csml:entitySimulationProperty>
<csml:viewProperty>
<csml:position positionID="default" position="auto" x="240.0" y="1920.0"/>
<csml:shape shapeID="default" visible="true">
<csml:toolSpecificGraphics>
<fig:figure xmlns:fig="http://www.csml.org/csml/cigraphics">
<fig:continuousEntity name="default" depth="0" outlineWidth="1.0" visible="true"/>
</fig:figure>
<text fontName="Dialog" fontSize="20" fontStyle=" bold" spacing="0.0" name="probeID" depth="0" visible="false" xmlns="http://www.csml.org/csml/cigraphics"/>
<text fontName="Dialog" fontSize="20" fontStyle=" bold" spacing="0.0" name="comments" depth="0" visible="false" xmlns="http://www.csml.org/csml/cigraphics"/>
<text fontName="Dialog" fontSize="20" fontStyle=" bold" spacing="0.0" name="unit" depth="0" visible="false" xmlns="http://www.csml.org/csml/cigraphics"/>
<text fontName="Dialog" fontSize="20" fontStyle=" bold" spacing="0.0" name="value" depth="0" visible="false" xmlns="http://www.csml.org/csml/cigraphics"/>
<text fontName="Dialog" fontSize="20" fontStyle=" bold" spacing="0.0" name="variable" depth="0" visible="false" xmlns="http://www.csml.org/csml/cigraphics"/>
<text fontName="Dialog" fontSize="20" fontStyle=" bold" spacing="0.0" name="name" depth="0" visible="true" xmlns="http://www.csml.org/csml/cigraphics"/>
</csml:toolSpecificGraphics>
</csml:shape>
</csml:viewProperty>
<csml:biologicalProperty refCellComponentID="cso30:i:CC_CellComponent">
<csml:property key="extension" value=""/>
<csml:property key="accession" value=""/>
<csml:property key="probeID" value=""/>
</csml:biologicalProperty>
<csml:comments>
<csml:comment type="text"></csml:comment>
</csml:comments>
</csml:entity>
<csml:entity id="parameter_reaction_vPGDH_parameter_KPGDHatpinh" name="parameter_KPGDHatpinh" type="cso30:c:-">
<csml:entitySimulationProperty>
<csml:variable variableID="vPGDH_KPGDHatpinh" type="csml-variable:Double">
<csml:parameter key="csml-variable:parameter:initialValue" value="208"/>
<csml:parameter key="csml-variable:parameter:maximumValue" value="infinite"/>
<csml:parameter key="csml-variable:parameter:minimumValue" value="-infinite"/>
<csml:parameter key="csml-variable:parameter:unit" value="mM"/>
<csml:parameter key="csml-variable:parameter:global" value="false"/>
</csml:variable>
</csml:entitySimulationProperty>
<csml:viewProperty>
<csml:position positionID="default" position="auto" x="400.0" y="1920.0"/>
<csml:shape shapeID="default" visible="true">
<csml:toolSpecificGraphics>
<fig:figure xmlns:fig="http://www.csml.org/csml/cigraphics">
<fig:continuousEntity name="default" depth="0" outlineWidth="1.0" visible="true"/>
</fig:figure>
<text fontName="Dialog" fontSize="20" fontStyle=" bold" spacing="0.0" name="probeID" depth="0" visible="false" xmlns="http://www.csml.org/csml/cigraphics"/>
<text fontName="Dialog" fontSize="20" fontStyle=" bold" spacing="0.0" name="comments" depth="0" visible="false" xmlns="http://www.csml.org/csml/cigraphics"/>
<text fontName="Dialog" fontSize="20" fontStyle=" bold" spacing="0.0" name="unit" depth="0" visible="false" xmlns="http://www.csml.org/csml/cigraphics"/>
<text fontName="Dialog" fontSize="20" fontStyle=" bold" spacing="0.0" name="value" depth="0" visible="false" xmlns="http://www.csml.org/csml/cigraphics"/>
<text fontName="Dialog" fontSize="20" fontStyle=" bold" spacing="0.0" name="variable" depth="0" visible="false" xmlns="http://www.csml.org/csml/cigraphics"/>
<text fontName="Dialog" fontSize="20" fontStyle=" bold" spacing="0.0" name="name" depth="0" visible="true" xmlns="http://www.csml.org/csml/cigraphics"/>
</csml:toolSpecificGraphics>
</csml:shape>
</csml:viewProperty>
<csml:biologicalProperty refCellComponentID="cso30:i:CC_CellComponent">
<csml:property key="extension" value=""/>
<csml:property key="accession" value=""/>
<csml:property key="probeID" value=""/>
</csml:biologicalProperty>
<csml:comments>
<csml:comment type="text"></csml:comment>
</csml:comments>
</csml:entity>
<csml:entity id="parameter_reaction_vR5PI_parameter_rmaxR5PI" name="parameter_rmaxR5PI" type="cso30:c:-">
<csml:entitySimulationProperty>
<csml:variable variableID="vR5PI_rmaxR5PI" type="csml-variable:Double">
<csml:parameter key="csml-variable:parameter:initialValue" value="4.838412"/>
<csml:parameter key="csml-variable:parameter:maximumValue" value="infinite"/>
<csml:parameter key="csml-variable:parameter:minimumValue" value="-infinite"/>
<csml:parameter key="csml-variable:parameter:unit" value="second_inverse"/>
<csml:parameter key="csml-variable:parameter:global" value="false"/>
</csml:variable>
</csml:entitySimulationProperty>
<csml:viewProperty>
<csml:position positionID="default" position="auto" x="560.0" y="1920.0"/>
<csml:shape shapeID="default" visible="true">
<csml:toolSpecificGraphics>
<fig:figure xmlns:fig="http://www.csml.org/csml/cigraphics">
<fig:continuousEntity name="default" depth="0" outlineWidth="1.0" visible="true"/>
</fig:figure>
<text fontName="Dialog" fontSize="20" fontStyle=" bold" spacing="0.0" name="probeID" depth="0" visible="false" xmlns="http://www.csml.org/csml/cigraphics"/>
<text fontName="Dialog" fontSize="20" fontStyle=" bold" spacing="0.0" name="comments" depth="0" visible="false" xmlns="http://www.csml.org/csml/cigraphics"/>
<text fontName="Dialog" fontSize="20" fontStyle=" bold" spacing="0.0" name="unit" depth="0" visible="false" xmlns="http://www.csml.org/csml/cigraphics"/>
<text fontName="Dialog" fontSize="20" fontStyle=" bold" spacing="0.0" name="value" depth="0" visible="false" xmlns="http://www.csml.org/csml/cigraphics"/>
<text fontName="Dialog" fontSize="20" fontStyle=" bold" spacing="0.0" name="variable" depth="0" visible="false" xmlns="http://www.csml.org/csml/cigraphics"/>
<text fontName="Dialog" fontSize="20" fontStyle=" bold" spacing="0.0" name="name" depth="0" visible="true" xmlns="http://www.csml.org/csml/cigraphics"/>
</csml:toolSpecificGraphics>
</csml:shape>
</csml:viewProperty>
<csml:biologicalProperty refCellComponentID="cso30:i:CC_CellComponent">
<csml:property key="extension" value=""/>
<csml:property key="accession" value=""/>
<csml:property key="probeID" value=""/>
</csml:biologicalProperty>
<csml:comments>
<csml:comment type="text"></csml:comment>
</csml:comments>
</csml:entity>
<csml:entity id="parameter_reaction_vR5PI_parameter_KR5PIeq" name="parameter_KR5PIeq" type="cso30:c:-">
<csml:entitySimulationProperty>
<csml:variable variableID="vR5PI_KR5PIeq" type="csml-variable:Double">
<csml:parameter key="csml-variable:parameter:initialValue" value="4"/>
<csml:parameter key="csml-variable:parameter:maximumValue" value="infinite"/>
<csml:parameter key="csml-variable:parameter:minimumValue" value="-infinite"/>
<csml:parameter key="csml-variable:parameter:unit" value="dimensionless"/>
<csml:parameter key="csml-variable:parameter:global" value="false"/>
</csml:variable>
</csml:entitySimulationProperty>
<csml:viewProperty>
<csml:position positionID="default" position="auto" x="720.0" y="1920.0"/>
<csml:shape shapeID="default" visible="true">
<csml:toolSpecificGraphics>
<fig:figure xmlns:fig="http://www.csml.org/csml/cigraphics">
<fig:continuousEntity name="default" depth="0" outlineWidth="1.0" visible="true"/>
</fig:figure>
<text fontName="Dialog" fontSize="20" fontStyle=" bold" spacing="0.0" name="probeID" depth="0" visible="false" xmlns="http://www.csml.org/csml/cigraphics"/>
<text fontName="Dialog" fontSize="20" fontStyle=" bold" spacing="0.0" name="comments" depth="0" visible="false" xmlns="http://www.csml.org/csml/cigraphics"/>
<text fontName="Dialog" fontSize="20" fontStyle=" bold" spacing="0.0" name="unit" depth="0" visible="false" xmlns="http://www.csml.org/csml/cigraphics"/>
<text fontName="Dialog" fontSize="20" fontStyle=" bold" spacing="0.0" name="value" depth="0" visible="false" xmlns="http://www.csml.org/csml/cigraphics"/>
<text fontName="Dialog" fontSize="20" fontStyle=" bold" spacing="0.0" name="variable" depth="0" visible="false" xmlns="http://www.csml.org/csml/cigraphics"/>
<text fontName="Dialog" fontSize="20" fontStyle=" bold" spacing="0.0" name="name" depth="0" visible="true" xmlns="http://www.csml.org/csml/cigraphics"/>
</csml:toolSpecificGraphics>
</csml:shape>
</csml:viewProperty>
<csml:biologicalProperty refCellComponentID="cso30:i:CC_CellComponent">
<csml:property key="extension" value=""/>
<csml:property key="accession" value=""/>
<csml:property key="probeID" value=""/>
</csml:biologicalProperty>
<csml:comments>
<csml:comment type="text"></csml:comment>
</csml:comments>
</csml:entity>
<csml:entity id="parameter_reaction_vRu5P_parameter_rmaxRu5P" name="parameter_rmaxRu5P" type="cso30:c:-">
<csml:entitySimulationProperty>
<csml:variable variableID="vRu5P_rmaxRu5P" type="csml-variable:Double">
<csml:parameter key="csml-variable:parameter:initialValue" value="6.739029"/>
<csml:parameter key="csml-variable:parameter:maximumValue" value="infinite"/>
<csml:parameter key="csml-variable:parameter:minimumValue" value="-infinite"/>
<csml:parameter key="csml-variable:parameter:unit" value="second_inverse"/>
<csml:parameter key="csml-variable:parameter:global" value="false"/>
</csml:variable>
</csml:entitySimulationProperty>
<csml:viewProperty>
<csml:position positionID="default" position="auto" x="880.0" y="1920.0"/>
<csml:shape shapeID="default" visible="true">
<csml:toolSpecificGraphics>
<fig:figure xmlns:fig="http://www.csml.org/csml/cigraphics">
<fig:continuousEntity name="default" depth="0" outlineWidth="1.0" visible="true"/>
</fig:figure>
<text fontName="Dialog" fontSize="20" fontStyle=" bold" spacing="0.0" name="probeID" depth="0" visible="false" xmlns="http://www.csml.org/csml/cigraphics"/>
<text fontName="Dialog" fontSize="20" fontStyle=" bold" spacing="0.0" name="comments" depth="0" visible="false" xmlns="http://www.csml.org/csml/cigraphics"/>
<text fontName="Dialog" fontSize="20" fontStyle=" bold" spacing="0.0" name="unit" depth="0" visible="false" xmlns="http://www.csml.org/csml/cigraphics"/>
<text fontName="Dialog" fontSize="20" fontStyle=" bold" spacing="0.0" name="value" depth="0" visible="false" xmlns="http://www.csml.org/csml/cigraphics"/>
<text fontName="Dialog" fontSize="20" fontStyle=" bold" spacing="0.0" name="variable" depth="0" visible="false" xmlns="http://www.csml.org/csml/cigraphics"/>
<text fontName="Dialog" fontSize="20" fontStyle=" bold" spacing="0.0" name="name" depth="0" visible="true" xmlns="http://www.csml.org/csml/cigraphics"/>
</csml:toolSpecificGraphics>
</csml:shape>
</csml:viewProperty>
<csml:biologicalProperty refCellComponentID="cso30:i:CC_CellComponent">
<csml:property key="extension" value=""/>
<csml:property key="accession" value=""/>
<csml:property key="probeID" value=""/>
</csml:biologicalProperty>
<csml:comments>
<csml:comment type="text"></csml:comment>
</csml:comments>
</csml:entity>
<csml:entity id="parameter_reaction_vRu5P_parameter_KRu5Peq" name="parameter_KRu5Peq" type="cso30:c:-">
<csml:entitySimulationProperty>
<csml:variable variableID="vRu5P_KRu5Peq" type="csml-variable:Double">
<csml:parameter key="csml-variable:parameter:initialValue" value="1.4"/>
<csml:parameter key="csml-variable:parameter:maximumValue" value="infinite"/>
<csml:parameter key="csml-variable:parameter:minimumValue" value="-infinite"/>
<csml:parameter key="csml-variable:parameter:unit" value="dimensionless"/>
<csml:parameter key="csml-variable:parameter:global" value="false"/>
</csml:variable>
</csml:entitySimulationProperty>
<csml:viewProperty>
<csml:position positionID="default" position="auto" x="160.0" y="2000.0"/>
<csml:shape shapeID="default" visible="true">
<csml:toolSpecificGraphics>
<fig:figure xmlns:fig="http://www.csml.org/csml/cigraphics">
<fig:continuousEntity name="default" depth="0" outlineWidth="1.0" visible="true"/>
</fig:figure>
<text fontName="Dialog" fontSize="20" fontStyle=" bold" spacing="0.0" name="probeID" depth="0" visible="false" xmlns="http://www.csml.org/csml/cigraphics"/>
<text fontName="Dialog" fontSize="20" fontStyle=" bold" spacing="0.0" name="comments" depth="0" visible="false" xmlns="http://www.csml.org/csml/cigraphics"/>
<text fontName="Dialog" fontSize="20" fontStyle=" bold" spacing="0.0" name="unit" depth="0" visible="false" xmlns="http://www.csml.org/csml/cigraphics"/>
<text fontName="Dialog" fontSize="20" fontStyle=" bold" spacing="0.0" name="value" depth="0" visible="false" xmlns="http://www.csml.org/csml/cigraphics"/>
<text fontName="Dialog" fontSize="20" fontStyle=" bold" spacing="0.0" name="variable" depth="0" visible="false" xmlns="http://www.csml.org/csml/cigraphics"/>
<text fontName="Dialog" fontSize="20" fontStyle=" bold" spacing="0.0" name="name" depth="0" visible="true" xmlns="http://www.csml.org/csml/cigraphics"/>
</csml:toolSpecificGraphics>
</csml:shape>
</csml:viewProperty>
<csml:biologicalProperty refCellComponentID="cso30:i:CC_CellComponent">
<csml:property key="extension" value=""/>
<csml:property key="accession" value=""/>
<csml:property key="probeID" value=""/>
</csml:biologicalProperty>
<csml:comments>
<csml:comment type="text"></csml:comment>
</csml:comments>
</csml:entity>
<csml:entity id="parameter_reaction_vPPK_parameter_rmaxRPPK" name="parameter_rmaxRPPK" type="cso30:c:-">
<csml:entitySimulationProperty>
<csml:variable variableID="vPPK_rmaxRPPK" type="csml-variable:Double">
<csml:parameter key="csml-variable:parameter:initialValue" value="0.0129"/>
<csml:parameter key="csml-variable:parameter:maximumValue" value="infinite"/>
<csml:parameter key="csml-variable:parameter:minimumValue" value="-infinite"/>
<csml:parameter key="csml-variable:parameter:unit" value="mM_per_second"/>
<csml:parameter key="csml-variable:parameter:global" value="false"/>
</csml:variable>
</csml:entitySimulationProperty>
<csml:viewProperty>
<csml:position positionID="default" position="auto" x="320.0" y="2000.0"/>
<csml:shape shapeID="default" visible="true">
<csml:toolSpecificGraphics>
<fig:figure xmlns:fig="http://www.csml.org/csml/cigraphics">
<fig:continuousEntity name="default" depth="0" outlineWidth="1.0" visible="true"/>
</fig:figure>
<text fontName="Dialog" fontSize="20" fontStyle=" bold" spacing="0.0" name="probeID" depth="0" visible="false" xmlns="http://www.csml.org/csml/cigraphics"/>
<text fontName="Dialog" fontSize="20" fontStyle=" bold" spacing="0.0" name="comments" depth="0" visible="false" xmlns="http://www.csml.org/csml/cigraphics"/>
<text fontName="Dialog" fontSize="20" fontStyle=" bold" spacing="0.0" name="unit" depth="0" visible="false" xmlns="http://www.csml.org/csml/cigraphics"/>
<text fontName="Dialog" fontSize="20" fontStyle=" bold" spacing="0.0" name="value" depth="0" visible="false" xmlns="http://www.csml.org/csml/cigraphics"/>
<text fontName="Dialog" fontSize="20" fontStyle=" bold" spacing="0.0" name="variable" depth="0" visible="false" xmlns="http://www.csml.org/csml/cigraphics"/>
<text fontName="Dialog" fontSize="20" fontStyle=" bold" spacing="0.0" name="name" depth="0" visible="true" xmlns="http://www.csml.org/csml/cigraphics"/>
</csml:toolSpecificGraphics>
</csml:shape>
</csml:viewProperty>
<csml:biologicalProperty refCellComponentID="cso30:i:CC_CellComponent">
<csml:property key="extension" value=""/>
<csml:property key="accession" value=""/>
<csml:property key="probeID" value=""/>
</csml:biologicalProperty>
<csml:comments>
<csml:comment type="text"></csml:comment>
</csml:comments>
</csml:entity>
<csml:entity id="parameter_reaction_vPPK_parameter_KRPPKrib5p" name="parameter_KRPPKrib5p" type="cso30:c:-">
<csml:entitySimulationProperty>
<csml:variable variableID="vPPK_KRPPKrib5p" type="csml-variable:Double">
<csml:parameter key="csml-variable:parameter:initialValue" value="0.1"/>
<csml:parameter key="csml-variable:parameter:maximumValue" value="infinite"/>
<csml:parameter key="csml-variable:parameter:minimumValue" value="-infinite"/>
<csml:parameter key="csml-variable:parameter:unit" value="mM"/>
<csml:parameter key="csml-variable:parameter:global" value="false"/>
</csml:variable>
</csml:entitySimulationProperty>
<csml:viewProperty>
<csml:position positionID="default" position="auto" x="480.0" y="2000.0"/>
<csml:shape shapeID="default" visible="true">
<csml:toolSpecificGraphics>
<fig:figure xmlns:fig="http://www.csml.org/csml/cigraphics">
<fig:continuousEntity name="default" depth="0" outlineWidth="1.0" visible="true"/>
</fig:figure>
<text fontName="Dialog" fontSize="20" fontStyle=" bold" spacing="0.0" name="probeID" depth="0" visible="false" xmlns="http://www.csml.org/csml/cigraphics"/>
<text fontName="Dialog" fontSize="20" fontStyle=" bold" spacing="0.0" name="comments" depth="0" visible="false" xmlns="http://www.csml.org/csml/cigraphics"/>
<text fontName="Dialog" fontSize="20" fontStyle=" bold" spacing="0.0" name="unit" depth="0" visible="false" xmlns="http://www.csml.org/csml/cigraphics"/>
<text fontName="Dialog" fontSize="20" fontStyle=" bold" spacing="0.0" name="value" depth="0" visible="false" xmlns="http://www.csml.org/csml/cigraphics"/>
<text fontName="Dialog" fontSize="20" fontStyle=" bold" spacing="0.0" name="variable" depth="0" visible="false" xmlns="http://www.csml.org/csml/cigraphics"/>
<text fontName="Dialog" fontSize="20" fontStyle=" bold" spacing="0.0" name="name" depth="0" visible="true" xmlns="http://www.csml.org/csml/cigraphics"/>
</csml:toolSpecificGraphics>
</csml:shape>
</csml:viewProperty>
<csml:biologicalProperty refCellComponentID="cso30:i:CC_CellComponent">
<csml:property key="extension" value=""/>
<csml:property key="accession" value=""/>
<csml:property key="probeID" value=""/>
</csml:biologicalProperty>
<csml:comments>
<csml:comment type="text"></csml:comment>
</csml:comments>
</csml:entity>
<csml:entity id="parameter_reaction_vG1PAT_parameter_rmaxG1PAT" name="parameter_rmaxG1PAT" type="cso30:c:-">
<csml:entitySimulationProperty>
<csml:variable variableID="vG1PAT_rmaxG1PAT" type="csml-variable:Double">
<csml:parameter key="csml-variable:parameter:initialValue" value="0.007525"/>
<csml:parameter key="csml-variable:parameter:maximumValue" value="infinite"/>
<csml:parameter key="csml-variable:parameter:minimumValue" value="-infinite"/>
<csml:parameter key="csml-variable:parameter:unit" value="mM_per_second"/>
<csml:parameter key="csml-variable:parameter:global" value="false"/>
</csml:variable>
</csml:entitySimulationProperty>
<csml:viewProperty>
<csml:position positionID="default" position="auto" x="640.0" y="2000.0"/>
<csml:shape shapeID="default" visible="true">
<csml:toolSpecificGraphics>
<fig:figure xmlns:fig="http://www.csml.org/csml/cigraphics">
<fig:continuousEntity name="default" depth="0" outlineWidth="1.0" visible="true"/>
</fig:figure>
<text fontName="Dialog" fontSize="20" fontStyle=" bold" spacing="0.0" name="probeID" depth="0" visible="false" xmlns="http://www.csml.org/csml/cigraphics"/>
<text fontName="Dialog" fontSize="20" fontStyle=" bold" spacing="0.0" name="comments" depth="0" visible="false" xmlns="http://www.csml.org/csml/cigraphics"/>
<text fontName="Dialog" fontSize="20" fontStyle=" bold" spacing="0.0" name="unit" depth="0" visible="false" xmlns="http://www.csml.org/csml/cigraphics"/>
<text fontName="Dialog" fontSize="20" fontStyle=" bold" spacing="0.0" name="value" depth="0" visible="false" xmlns="http://www.csml.org/csml/cigraphics"/>
<text fontName="Dialog" fontSize="20" fontStyle=" bold" spacing="0.0" name="variable" depth="0" visible="false" xmlns="http://www.csml.org/csml/cigraphics"/>
<text fontName="Dialog" fontSize="20" fontStyle=" bold" spacing="0.0" name="name" depth="0" visible="true" xmlns="http://www.csml.org/csml/cigraphics"/>
</csml:toolSpecificGraphics>
</csml:shape>
</csml:viewProperty>
<csml:biologicalProperty refCellComponentID="cso30:i:CC_CellComponent">
<csml:property key="extension" value=""/>
<csml:property key="accession" value=""/>
<csml:property key="probeID" value=""/>
</csml:biologicalProperty>
<csml:comments>
<csml:comment type="text"></csml:comment>
</csml:comments>
</csml:entity>
<csml:entity id="parameter_reaction_vG1PAT_parameter_KG1PATfdp" name="parameter_KG1PATfdp" type="cso30:c:-">
<csml:entitySimulationProperty>
<csml:variable variableID="vG1PAT_KG1PATfdp" type="csml-variable:Double">
<csml:parameter key="csml-variable:parameter:initialValue" value="0.119"/>
<csml:parameter key="csml-variable:parameter:maximumValue" value="infinite"/>
<csml:parameter key="csml-variable:parameter:minimumValue" value="-infinite"/>
<csml:parameter key="csml-variable:parameter:unit" value="mM"/>
<csml:parameter key="csml-variable:parameter:global" value="false"/>
</csml:variable>
</csml:entitySimulationProperty>
<csml:viewProperty>
<csml:position positionID="default" position="auto" x="800.0" y="2000.0"/>
<csml:shape shapeID="default" visible="true">
<csml:toolSpecificGraphics>
<fig:figure xmlns:fig="http://www.csml.org/csml/cigraphics">
<fig:continuousEntity name="default" depth="0" outlineWidth="1.0" visible="true"/>
</fig:figure>
<text fontName="Dialog" fontSize="20" fontStyle=" bold" spacing="0.0" name="probeID" depth="0" visible="false" xmlns="http://www.csml.org/csml/cigraphics"/>
<text fontName="Dialog" fontSize="20" fontStyle=" bold" spacing="0.0" name="comments" depth="0" visible="false" xmlns="http://www.csml.org/csml/cigraphics"/>
<text fontName="Dialog" fontSize="20" fontStyle=" bold" spacing="0.0" name="unit" depth="0" visible="false" xmlns="http://www.csml.org/csml/cigraphics"/>
<text fontName="Dialog" fontSize="20" fontStyle=" bold" spacing="0.0" name="value" depth="0" visible="false" xmlns="http://www.csml.org/csml/cigraphics"/>
<text fontName="Dialog" fontSize="20" fontStyle=" bold" spacing="0.0" name="variable" depth="0" visible="false" xmlns="http://www.csml.org/csml/cigraphics"/>
<text fontName="Dialog" fontSize="20" fontStyle=" bold" spacing="0.0" name="name" depth="0" visible="true" xmlns="http://www.csml.org/csml/cigraphics"/>
</csml:toolSpecificGraphics>
</csml:shape>
</csml:viewProperty>
<csml:biologicalProperty refCellComponentID="cso30:i:CC_CellComponent">
<csml:property key="extension" value=""/>
<csml:property key="accession" value=""/>
<csml:property key="probeID" value=""/>
</csml:biologicalProperty>
<csml:comments>
<csml:comment type="text"></csml:comment>
</csml:comments>
</csml:entity>
<csml:entity id="parameter_reaction_vG1PAT_parameter_nG1PATfdp" name="parameter_nG1PATfdp" type="cso30:c:-">
<csml:entitySimulationProperty>
<csml:variable variableID="vG1PAT_nG1PATfdp" type="csml-variable:Double">
<csml:parameter key="csml-variable:parameter:initialValue" value="1.2"/>
<csml:parameter key="csml-variable:parameter:maximumValue" value="infinite"/>
<csml:parameter key="csml-variable:parameter:minimumValue" value="-infinite"/>
<csml:parameter key="csml-variable:parameter:unit" value="mM"/>
<csml:parameter key="csml-variable:parameter:global" value="false"/>
</csml:variable>
</csml:entitySimulationProperty>
<csml:viewProperty>
<csml:position positionID="default" position="auto" x="240.0" y="2080.0"/>
<csml:shape shapeID="default" visible="true">
<csml:toolSpecificGraphics>
<fig:figure xmlns:fig="http://www.csml.org/csml/cigraphics">
<fig:continuousEntity name="default" depth="0" outlineWidth="1.0" visible="true"/>
</fig:figure>
<text fontName="Dialog" fontSize="20" fontStyle=" bold" spacing="0.0" name="probeID" depth="0" visible="false" xmlns="http://www.csml.org/csml/cigraphics"/>
<text fontName="Dialog" fontSize="20" fontStyle=" bold" spacing="0.0" name="comments" depth="0" visible="false" xmlns="http://www.csml.org/csml/cigraphics"/>
<text fontName="Dialog" fontSize="20" fontStyle=" bold" spacing="0.0" name="unit" depth="0" visible="false" xmlns="http://www.csml.org/csml/cigraphics"/>
<text fontName="Dialog" fontSize="20" fontStyle=" bold" spacing="0.0" name="value" depth="0" visible="false" xmlns="http://www.csml.org/csml/cigraphics"/>
<text fontName="Dialog" fontSize="20" fontStyle=" bold" spacing="0.0" name="variable" depth="0" visible="false" xmlns="http://www.csml.org/csml/cigraphics"/>
<text fontName="Dialog" fontSize="20" fontStyle=" bold" spacing="0.0" name="name" depth="0" visible="true" xmlns="http://www.csml.org/csml/cigraphics"/>
</csml:toolSpecificGraphics>
</csml:shape>
</csml:viewProperty>
<csml:biologicalProperty refCellComponentID="cso30:i:CC_CellComponent">
<csml:property key="extension" value=""/>
<csml:property key="accession" value=""/>
<csml:property key="probeID" value=""/>
</csml:biologicalProperty>
<csml:comments>
<csml:comment type="text"></csml:comment>
</csml:comments>
</csml:entity>
<csml:entity id="parameter_reaction_vG1PAT_parameter_KG1PATatp" name="parameter_KG1PATatp" type="cso30:c:-">
<csml:entitySimulationProperty>
<csml:variable variableID="vG1PAT_KG1PATatp" type="csml-variable:Double">
<csml:parameter key="csml-variable:parameter:initialValue" value="4.42"/>
<csml:parameter key="csml-variable:parameter:maximumValue" value="infinite"/>
<csml:parameter key="csml-variable:parameter:minimumValue" value="-infinite"/>
<csml:parameter key="csml-variable:parameter:unit" value="mM"/>
<csml:parameter key="csml-variable:parameter:global" value="false"/>
</csml:variable>
</csml:entitySimulationProperty>
<csml:viewProperty>
<csml:position positionID="default" position="auto" x="400.0" y="2080.0"/>
<csml:shape shapeID="default" visible="true">
<csml:toolSpecificGraphics>
<fig:figure xmlns:fig="http://www.csml.org/csml/cigraphics">
<fig:continuousEntity name="default" depth="0" outlineWidth="1.0" visible="true"/>
</fig:figure>
<text fontName="Dialog" fontSize="20" fontStyle=" bold" spacing="0.0" name="probeID" depth="0" visible="false" xmlns="http://www.csml.org/csml/cigraphics"/>
<text fontName="Dialog" fontSize="20" fontStyle=" bold" spacing="0.0" name="comments" depth="0" visible="false" xmlns="http://www.csml.org/csml/cigraphics"/>
<text fontName="Dialog" fontSize="20" fontStyle=" bold" spacing="0.0" name="unit" depth="0" visible="false" xmlns="http://www.csml.org/csml/cigraphics"/>
<text fontName="Dialog" fontSize="20" fontStyle=" bold" spacing="0.0" name="value" depth="0" visible="false" xmlns="http://www.csml.org/csml/cigraphics"/>
<text fontName="Dialog" fontSize="20" fontStyle=" bold" spacing="0.0" name="variable" depth="0" visible="false" xmlns="http://www.csml.org/csml/cigraphics"/>
<text fontName="Dialog" fontSize="20" fontStyle=" bold" spacing="0.0" name="name" depth="0" visible="true" xmlns="http://www.csml.org/csml/cigraphics"/>
</csml:toolSpecificGraphics>
</csml:shape>
</csml:viewProperty>
<csml:biologicalProperty refCellComponentID="cso30:i:CC_CellComponent">
<csml:property key="extension" value=""/>
<csml:property key="accession" value=""/>
<csml:property key="probeID" value=""/>
</csml:biologicalProperty>
<csml:comments>
<csml:comment type="text"></csml:comment>
</csml:comments>
</csml:entity>
<csml:entity id="parameter_reaction_vG1PAT_parameter_KG1PATg1p" name="parameter_KG1PATg1p" type="cso30:c:-">
<csml:entitySimulationProperty>
<csml:variable variableID="vG1PAT_KG1PATg1p" type="csml-variable:Double">
<csml:parameter key="csml-variable:parameter:initialValue" value="3.2"/>
<csml:parameter key="csml-variable:parameter:maximumValue" value="infinite"/>
<csml:parameter key="csml-variable:parameter:minimumValue" value="-infinite"/>
<csml:parameter key="csml-variable:parameter:unit" value="mM"/>
<csml:parameter key="csml-variable:parameter:global" value="false"/>
</csml:variable>
</csml:entitySimulationProperty>
<csml:viewProperty>
<csml:position positionID="default" position="auto" x="560.0" y="2080.0"/>
<csml:shape shapeID="default" visible="true">
<csml:toolSpecificGraphics>
<fig:figure xmlns:fig="http://www.csml.org/csml/cigraphics">
<fig:continuousEntity name="default" depth="0" outlineWidth="1.0" visible="true"/>
</fig:figure>
<text fontName="Dialog" fontSize="20" fontStyle=" bold" spacing="0.0" name="probeID" depth="0" visible="false" xmlns="http://www.csml.org/csml/cigraphics"/>
<text fontName="Dialog" fontSize="20" fontStyle=" bold" spacing="0.0" name="comments" depth="0" visible="false" xmlns="http://www.csml.org/csml/cigraphics"/>
<text fontName="Dialog" fontSize="20" fontStyle=" bold" spacing="0.0" name="unit" depth="0" visible="false" xmlns="http://www.csml.org/csml/cigraphics"/>
<text fontName="Dialog" fontSize="20" fontStyle=" bold" spacing="0.0" name="value" depth="0" visible="false" xmlns="http://www.csml.org/csml/cigraphics"/>
<text fontName="Dialog" fontSize="20" fontStyle=" bold" spacing="0.0" name="variable" depth="0" visible="false" xmlns="http://www.csml.org/csml/cigraphics"/>
<text fontName="Dialog" fontSize="20" fontStyle=" bold" spacing="0.0" name="name" depth="0" visible="true" xmlns="http://www.csml.org/csml/cigraphics"/>
</csml:toolSpecificGraphics>
</csml:shape>
</csml:viewProperty>
<csml:biologicalProperty refCellComponentID="cso30:i:CC_CellComponent">
<csml:property key="extension" value=""/>
<csml:property key="accession" value=""/>
<csml:property key="probeID" value=""/>
</csml:biologicalProperty>
<csml:comments>
<csml:comment type="text"></csml:comment>
</csml:comments>
</csml:entity>
<csml:entity id="parameter_reaction_vG6P_parameter_mu" name="parameter_mu" type="cso30:c:-">
<csml:entitySimulationProperty>
<csml:variable variableID="vG6P_mu" type="csml-variable:Double">
<csml:parameter key="csml-variable:parameter:initialValue" value="0.000028"/>
<csml:parameter key="csml-variable:parameter:maximumValue" value="infinite"/>
<csml:parameter key="csml-variable:parameter:minimumValue" value="-infinite"/>
<csml:parameter key="csml-variable:parameter:unit" value="second_inverse"/>
<csml:parameter key="csml-variable:parameter:global" value="false"/>
</csml:variable>
</csml:entitySimulationProperty>
<csml:viewProperty>
<csml:position positionID="default" position="auto" x="720.0" y="2080.0"/>
<csml:shape shapeID="default" visible="true">
<csml:toolSpecificGraphics>
<fig:figure xmlns:fig="http://www.csml.org/csml/cigraphics">
<fig:continuousEntity name="default" depth="0" outlineWidth="1.0" visible="true"/>
</fig:figure>
<text fontName="Dialog" fontSize="20" fontStyle=" bold" spacing="0.0" name="probeID" depth="0" visible="false" xmlns="http://www.csml.org/csml/cigraphics"/>
<text fontName="Dialog" fontSize="20" fontStyle=" bold" spacing="0.0" name="comments" depth="0" visible="false" xmlns="http://www.csml.org/csml/cigraphics"/>
<text fontName="Dialog" fontSize="20" fontStyle=" bold" spacing="0.0" name="unit" depth="0" visible="false" xmlns="http://www.csml.org/csml/cigraphics"/>
<text fontName="Dialog" fontSize="20" fontStyle=" bold" spacing="0.0" name="value" depth="0" visible="false" xmlns="http://www.csml.org/csml/cigraphics"/>
<text fontName="Dialog" fontSize="20" fontStyle=" bold" spacing="0.0" name="variable" depth="0" visible="false" xmlns="http://www.csml.org/csml/cigraphics"/>
<text fontName="Dialog" fontSize="20" fontStyle=" bold" spacing="0.0" name="name" depth="0" visible="true" xmlns="http://www.csml.org/csml/cigraphics"/>
</csml:toolSpecificGraphics>
</csml:shape>
</csml:viewProperty>
<csml:biologicalProperty refCellComponentID="cso30:i:CC_CellComponent">
<csml:property key="extension" value=""/>
<csml:property key="accession" value=""/>
<csml:property key="probeID" value=""/>
</csml:biologicalProperty>
<csml:comments>
<csml:comment type="text"></csml:comment>
</csml:comments>
</csml:entity>
<csml:entity id="parameter_reaction_vf6P_parameter_mu" name="parameter_mu" type="cso30:c:-">
<csml:entitySimulationProperty>
<csml:variable variableID="vf6P_mu" type="csml-variable:Double">
<csml:parameter key="csml-variable:parameter:initialValue" value="0.000028"/>
<csml:parameter key="csml-variable:parameter:maximumValue" value="infinite"/>
<csml:parameter key="csml-variable:parameter:minimumValue" value="-infinite"/>
<csml:parameter key="csml-variable:parameter:unit" value="second_inverse"/>
<csml:parameter key="csml-variable:parameter:global" value="false"/>
</csml:variable>
</csml:entitySimulationProperty>
<csml:viewProperty>
<csml:position positionID="default" position="auto" x="880.0" y="2080.0"/>
<csml:shape shapeID="default" visible="true">
<csml:toolSpecificGraphics>
<fig:figure xmlns:fig="http://www.csml.org/csml/cigraphics">
<fig:continuousEntity name="default" depth="0" outlineWidth="1.0" visible="true"/>
</fig:figure>
<text fontName="Dialog" fontSize="20" fontStyle=" bold" spacing="0.0" name="probeID" depth="0" visible="false" xmlns="http://www.csml.org/csml/cigraphics"/>
<text fontName="Dialog" fontSize="20" fontStyle=" bold" spacing="0.0" name="comments" depth="0" visible="false" xmlns="http://www.csml.org/csml/cigraphics"/>
<text fontName="Dialog" fontSize="20" fontStyle=" bold" spacing="0.0" name="unit" depth="0" visible="false" xmlns="http://www.csml.org/csml/cigraphics"/>
<text fontName="Dialog" fontSize="20" fontStyle=" bold" spacing="0.0" name="value" depth="0" visible="false" xmlns="http://www.csml.org/csml/cigraphics"/>
<text fontName="Dialog" fontSize="20" fontStyle=" bold" spacing="0.0" name="variable" depth="0" visible="false" xmlns="http://www.csml.org/csml/cigraphics"/>
<text fontName="Dialog" fontSize="20" fontStyle=" bold" spacing="0.0" name="name" depth="0" visible="true" xmlns="http://www.csml.org/csml/cigraphics"/>
</csml:toolSpecificGraphics>
</csml:shape>
</csml:viewProperty>
<csml:biologicalProperty refCellComponentID="cso30:i:CC_CellComponent">
<csml:property key="extension" value=""/>
<csml:property key="accession" value=""/>
<csml:property key="probeID" value=""/>
</csml:biologicalProperty>
<csml:comments>
<csml:comment type="text"></csml:comment>
</csml:comments>
</csml:entity>
<csml:entity id="parameter_reaction_vfdP_parameter_mu" name="parameter_mu" type="cso30:c:-">
<csml:entitySimulationProperty>
<csml:variable variableID="vfdP_mu" type="csml-variable:Double">
<csml:parameter key="csml-variable:parameter:initialValue" value="0.000028"/>
<csml:parameter key="csml-variable:parameter:maximumValue" value="infinite"/>
<csml:parameter key="csml-variable:parameter:minimumValue" value="-infinite"/>
<csml:parameter key="csml-variable:parameter:unit" value="second_inverse"/>
<csml:parameter key="csml-variable:parameter:global" value="false"/>
</csml:variable>
</csml:entitySimulationProperty>
<csml:viewProperty>
<csml:position positionID="default" position="auto" x="160.0" y="2160.0"/>
<csml:shape shapeID="default" visible="true">
<csml:toolSpecificGraphics>
<fig:figure xmlns:fig="http://www.csml.org/csml/cigraphics">
<fig:continuousEntity name="default" depth="0" outlineWidth="1.0" visible="true"/>
</fig:figure>
<text fontName="Dialog" fontSize="20" fontStyle=" bold" spacing="0.0" name="probeID" depth="0" visible="false" xmlns="http://www.csml.org/csml/cigraphics"/>
<text fontName="Dialog" fontSize="20" fontStyle=" bold" spacing="0.0" name="comments" depth="0" visible="false" xmlns="http://www.csml.org/csml/cigraphics"/>
<text fontName="Dialog" fontSize="20" fontStyle=" bold" spacing="0.0" name="unit" depth="0" visible="false" xmlns="http://www.csml.org/csml/cigraphics"/>
<text fontName="Dialog" fontSize="20" fontStyle=" bold" spacing="0.0" name="value" depth="0" visible="false" xmlns="http://www.csml.org/csml/cigraphics"/>
<text fontName="Dialog" fontSize="20" fontStyle=" bold" spacing="0.0" name="variable" depth="0" visible="false" xmlns="http://www.csml.org/csml/cigraphics"/>
<text fontName="Dialog" fontSize="20" fontStyle=" bold" spacing="0.0" name="name" depth="0" visible="true" xmlns="http://www.csml.org/csml/cigraphics"/>
</csml:toolSpecificGraphics>
</csml:shape>
</csml:viewProperty>
<csml:biologicalProperty refCellComponentID="cso30:i:CC_CellComponent">
<csml:property key="extension" value=""/>
<csml:property key="accession" value=""/>
<csml:property key="probeID" value=""/>
</csml:biologicalProperty>
<csml:comments>
<csml:comment type="text"></csml:comment>
</csml:comments>
</csml:entity>
<csml:entity id="parameter_reaction_vGAP_parameter_mu" name="parameter_mu" type="cso30:c:-">
<csml:entitySimulationProperty>
<csml:variable variableID="vGAP_mu" type="csml-variable:Double">
<csml:parameter key="csml-variable:parameter:initialValue" value="0.000028"/>
<csml:parameter key="csml-variable:parameter:maximumValue" value="infinite"/>
<csml:parameter key="csml-variable:parameter:minimumValue" value="-infinite"/>
<csml:parameter key="csml-variable:parameter:unit" value="second_inverse"/>
<csml:parameter key="csml-variable:parameter:global" value="false"/>
</csml:variable>
</csml:entitySimulationProperty>
<csml:viewProperty>
<csml:position positionID="default" position="auto" x="320.0" y="2160.0"/>
<csml:shape shapeID="default" visible="true">
<csml:toolSpecificGraphics>
<fig:figure xmlns:fig="http://www.csml.org/csml/cigraphics">
<fig:continuousEntity name="default" depth="0" outlineWidth="1.0" visible="true"/>
</fig:figure>
<text fontName="Dialog" fontSize="20" fontStyle=" bold" spacing="0.0" name="probeID" depth="0" visible="false" xmlns="http://www.csml.org/csml/cigraphics"/>
<text fontName="Dialog" fontSize="20" fontStyle=" bold" spacing="0.0" name="comments" depth="0" visible="false" xmlns="http://www.csml.org/csml/cigraphics"/>
<text fontName="Dialog" fontSize="20" fontStyle=" bold" spacing="0.0" name="unit" depth="0" visible="false" xmlns="http://www.csml.org/csml/cigraphics"/>
<text fontName="Dialog" fontSize="20" fontStyle=" bold" spacing="0.0" name="value" depth="0" visible="false" xmlns="http://www.csml.org/csml/cigraphics"/>
<text fontName="Dialog" fontSize="20" fontStyle=" bold" spacing="0.0" name="variable" depth="0" visible="false" xmlns="http://www.csml.org/csml/cigraphics"/>
<text fontName="Dialog" fontSize="20" fontStyle=" bold" spacing="0.0" name="name" depth="0" visible="true" xmlns="http://www.csml.org/csml/cigraphics"/>
</csml:toolSpecificGraphics>
</csml:shape>
</csml:viewProperty>
<csml:biologicalProperty refCellComponentID="cso30:i:CC_CellComponent">
<csml:property key="extension" value=""/>
<csml:property key="accession" value=""/>
<csml:property key="probeID" value=""/>
</csml:biologicalProperty>
<csml:comments>
<csml:comment type="text"></csml:comment>
</csml:comments>
</csml:entity>
<csml:entity id="parameter_reaction_vDHAP_parameter_mu" name="parameter_mu" type="cso30:c:-">
<csml:entitySimulationProperty>
<csml:variable variableID="vDHAP_mu" type="csml-variable:Double">
<csml:parameter key="csml-variable:parameter:initialValue" value="0.000028"/>
<csml:parameter key="csml-variable:parameter:maximumValue" value="infinite"/>
<csml:parameter key="csml-variable:parameter:minimumValue" value="-infinite"/>
<csml:parameter key="csml-variable:parameter:unit" value="second_inverse"/>
<csml:parameter key="csml-variable:parameter:global" value="false"/>
</csml:variable>
</csml:entitySimulationProperty>
<csml:viewProperty>
<csml:position positionID="default" position="auto" x="480.0" y="2160.0"/>
<csml:shape shapeID="default" visible="true">
<csml:toolSpecificGraphics>
<fig:figure xmlns:fig="http://www.csml.org/csml/cigraphics">
<fig:continuousEntity name="default" depth="0" outlineWidth="1.0" visible="true"/>
</fig:figure>
<text fontName="Dialog" fontSize="20" fontStyle=" bold" spacing="0.0" name="probeID" depth="0" visible="false" xmlns="http://www.csml.org/csml/cigraphics"/>
<text fontName="Dialog" fontSize="20" fontStyle=" bold" spacing="0.0" name="comments" depth="0" visible="false" xmlns="http://www.csml.org/csml/cigraphics"/>
<text fontName="Dialog" fontSize="20" fontStyle=" bold" spacing="0.0" name="unit" depth="0" visible="false" xmlns="http://www.csml.org/csml/cigraphics"/>
<text fontName="Dialog" fontSize="20" fontStyle=" bold" spacing="0.0" name="value" depth="0" visible="false" xmlns="http://www.csml.org/csml/cigraphics"/>
<text fontName="Dialog" fontSize="20" fontStyle=" bold" spacing="0.0" name="variable" depth="0" visible="false" xmlns="http://www.csml.org/csml/cigraphics"/>
<text fontName="Dialog" fontSize="20" fontStyle=" bold" spacing="0.0" name="name" depth="0" visible="true" xmlns="http://www.csml.org/csml/cigraphics"/>
</csml:toolSpecificGraphics>
</csml:shape>
</csml:viewProperty>
<csml:biologicalProperty refCellComponentID="cso30:i:CC_CellComponent">
<csml:property key="extension" value=""/>
<csml:property key="accession" value=""/>
<csml:property key="probeID" value=""/>
</csml:biologicalProperty>
<csml:comments>
<csml:comment type="text"></csml:comment>
</csml:comments>
</csml:entity>
<csml:entity id="parameter_reaction_vPGP_parameter_mu" name="parameter_mu" type="cso30:c:-">
<csml:entitySimulationProperty>
<csml:variable variableID="vPGP_mu" type="csml-variable:Double">
<csml:parameter key="csml-variable:parameter:initialValue" value="0.000028"/>
<csml:parameter key="csml-variable:parameter:maximumValue" value="infinite"/>
<csml:parameter key="csml-variable:parameter:minimumValue" value="-infinite"/>
<csml:parameter key="csml-variable:parameter:unit" value="second_inverse"/>
<csml:parameter key="csml-variable:parameter:global" value="false"/>
</csml:variable>
</csml:entitySimulationProperty>
<csml:viewProperty>
<csml:position positionID="default" position="auto" x="640.0" y="2160.0"/>
<csml:shape shapeID="default" visible="true">
<csml:toolSpecificGraphics>
<fig:figure xmlns:fig="http://www.csml.org/csml/cigraphics">
<fig:continuousEntity name="default" depth="0" outlineWidth="1.0" visible="true"/>
</fig:figure>
<text fontName="Dialog" fontSize="20" fontStyle=" bold" spacing="0.0" name="probeID" depth="0" visible="false" xmlns="http://www.csml.org/csml/cigraphics"/>
<text fontName="Dialog" fontSize="20" fontStyle=" bold" spacing="0.0" name="comments" depth="0" visible="false" xmlns="http://www.csml.org/csml/cigraphics"/>
<text fontName="Dialog" fontSize="20" fontStyle=" bold" spacing="0.0" name="unit" depth="0" visible="false" xmlns="http://www.csml.org/csml/cigraphics"/>
<text fontName="Dialog" fontSize="20" fontStyle=" bold" spacing="0.0" name="value" depth="0" visible="false" xmlns="http://www.csml.org/csml/cigraphics"/>
<text fontName="Dialog" fontSize="20" fontStyle=" bold" spacing="0.0" name="variable" depth="0" visible="false" xmlns="http://www.csml.org/csml/cigraphics"/>
<text fontName="Dialog" fontSize="20" fontStyle=" bold" spacing="0.0" name="name" depth="0" visible="true" xmlns="http://www.csml.org/csml/cigraphics"/>
</csml:toolSpecificGraphics>
</csml:shape>
</csml:viewProperty>
<csml:biologicalProperty refCellComponentID="cso30:i:CC_CellComponent">
<csml:property key="extension" value=""/>
<csml:property key="accession" value=""/>
<csml:property key="probeID" value=""/>
</csml:biologicalProperty>
<csml:comments>
<csml:comment type="text"></csml:comment>
</csml:comments>
</csml:entity>
<csml:entity id="parameter_reaction_vPG3_parameter_mu" name="parameter_mu" type="cso30:c:-">
<csml:entitySimulationProperty>
<csml:variable variableID="vPG3_mu" type="csml-variable:Double">
<csml:parameter key="csml-variable:parameter:initialValue" value="0.000028"/>
<csml:parameter key="csml-variable:parameter:maximumValue" value="infinite"/>
<csml:parameter key="csml-variable:parameter:minimumValue" value="-infinite"/>
<csml:parameter key="csml-variable:parameter:unit" value="second_inverse"/>
<csml:parameter key="csml-variable:parameter:global" value="false"/>
</csml:variable>
</csml:entitySimulationProperty>
<csml:viewProperty>
<csml:position positionID="default" position="auto" x="800.0" y="2160.0"/>
<csml:shape shapeID="default" visible="true">
<csml:toolSpecificGraphics>
<fig:figure xmlns:fig="http://www.csml.org/csml/cigraphics">
<fig:continuousEntity name="default" depth="0" outlineWidth="1.0" visible="true"/>
</fig:figure>
<text fontName="Dialog" fontSize="20" fontStyle=" bold" spacing="0.0" name="probeID" depth="0" visible="false" xmlns="http://www.csml.org/csml/cigraphics"/>
<text fontName="Dialog" fontSize="20" fontStyle=" bold" spacing="0.0" name="comments" depth="0" visible="false" xmlns="http://www.csml.org/csml/cigraphics"/>
<text fontName="Dialog" fontSize="20" fontStyle=" bold" spacing="0.0" name="unit" depth="0" visible="false" xmlns="http://www.csml.org/csml/cigraphics"/>
<text fontName="Dialog" fontSize="20" fontStyle=" bold" spacing="0.0" name="value" depth="0" visible="false" xmlns="http://www.csml.org/csml/cigraphics"/>
<text fontName="Dialog" fontSize="20" fontStyle=" bold" spacing="0.0" name="variable" depth="0" visible="false" xmlns="http://www.csml.org/csml/cigraphics"/>
<text fontName="Dialog" fontSize="20" fontStyle=" bold" spacing="0.0" name="name" depth="0" visible="true" xmlns="http://www.csml.org/csml/cigraphics"/>
</csml:toolSpecificGraphics>
</csml:shape>
</csml:viewProperty>
<csml:biologicalProperty refCellComponentID="cso30:i:CC_CellComponent">
<csml:property key="extension" value=""/>
<csml:property key="accession" value=""/>
<csml:property key="probeID" value=""/>
</csml:biologicalProperty>
<csml:comments>
<csml:comment type="text"></csml:comment>
</csml:comments>
</csml:entity>
<csml:entity id="parameter_reaction_vpg2_parameter_mu" name="parameter_mu" type="cso30:c:-">
<csml:entitySimulationProperty>
<csml:variable variableID="vpg2_mu" type="csml-variable:Double">
<csml:parameter key="csml-variable:parameter:initialValue" value="0.000028"/>
<csml:parameter key="csml-variable:parameter:maximumValue" value="infinite"/>
<csml:parameter key="csml-variable:parameter:minimumValue" value="-infinite"/>
<csml:parameter key="csml-variable:parameter:unit" value="second_inverse"/>
<csml:parameter key="csml-variable:parameter:global" value="false"/>
</csml:variable>
</csml:entitySimulationProperty>
<csml:viewProperty>
<csml:position positionID="default" position="auto" x="240.0" y="2240.0"/>
<csml:shape shapeID="default" visible="true">
<csml:toolSpecificGraphics>
<fig:figure xmlns:fig="http://www.csml.org/csml/cigraphics">
<fig:continuousEntity name="default" depth="0" outlineWidth="1.0" visible="true"/>
</fig:figure>
<text fontName="Dialog" fontSize="20" fontStyle=" bold" spacing="0.0" name="probeID" depth="0" visible="false" xmlns="http://www.csml.org/csml/cigraphics"/>
<text fontName="Dialog" fontSize="20" fontStyle=" bold" spacing="0.0" name="comments" depth="0" visible="false" xmlns="http://www.csml.org/csml/cigraphics"/>
<text fontName="Dialog" fontSize="20" fontStyle=" bold" spacing="0.0" name="unit" depth="0" visible="false" xmlns="http://www.csml.org/csml/cigraphics"/>
<text fontName="Dialog" fontSize="20" fontStyle=" bold" spacing="0.0" name="value" depth="0" visible="false" xmlns="http://www.csml.org/csml/cigraphics"/>
<text fontName="Dialog" fontSize="20" fontStyle=" bold" spacing="0.0" name="variable" depth="0" visible="false" xmlns="http://www.csml.org/csml/cigraphics"/>
<text fontName="Dialog" fontSize="20" fontStyle=" bold" spacing="0.0" name="name" depth="0" visible="true" xmlns="http://www.csml.org/csml/cigraphics"/>
</csml:toolSpecificGraphics>
</csml:shape>
</csml:viewProperty>
<csml:biologicalProperty refCellComponentID="cso30:i:CC_CellComponent">
<csml:property key="extension" value=""/>
<csml:property key="accession" value=""/>
<csml:property key="probeID" value=""/>
</csml:biologicalProperty>
<csml:comments>
<csml:comment type="text"></csml:comment>
</csml:comments>
</csml:entity>
<csml:entity id="parameter_reaction_vPEP_parameter_mu" name="parameter_mu" type="cso30:c:-">
<csml:entitySimulationProperty>
<csml:variable variableID="vPEP_mu" type="csml-variable:Double">
<csml:parameter key="csml-variable:parameter:initialValue" value="0.000028"/>
<csml:parameter key="csml-variable:parameter:maximumValue" value="infinite"/>
<csml:parameter key="csml-variable:parameter:minimumValue" value="-infinite"/>
<csml:parameter key="csml-variable:parameter:unit" value="second_inverse"/>
<csml:parameter key="csml-variable:parameter:global" value="false"/>
</csml:variable>
</csml:entitySimulationProperty>
<csml:viewProperty>
<csml:position positionID="default" position="auto" x="400.0" y="2240.0"/>
<csml:shape shapeID="default" visible="true">
<csml:toolSpecificGraphics>
<fig:figure xmlns:fig="http://www.csml.org/csml/cigraphics">
<fig:continuousEntity name="default" depth="0" outlineWidth="1.0" visible="true"/>
</fig:figure>
<text fontName="Dialog" fontSize="20" fontStyle=" bold" spacing="0.0" name="probeID" depth="0" visible="false" xmlns="http://www.csml.org/csml/cigraphics"/>
<text fontName="Dialog" fontSize="20" fontStyle=" bold" spacing="0.0" name="comments" depth="0" visible="false" xmlns="http://www.csml.org/csml/cigraphics"/>
<text fontName="Dialog" fontSize="20" fontStyle=" bold" spacing="0.0" name="unit" depth="0" visible="false" xmlns="http://www.csml.org/csml/cigraphics"/>
<text fontName="Dialog" fontSize="20" fontStyle=" bold" spacing="0.0" name="value" depth="0" visible="false" xmlns="http://www.csml.org/csml/cigraphics"/>
<text fontName="Dialog" fontSize="20" fontStyle=" bold" spacing="0.0" name="variable" depth="0" visible="false" xmlns="http://www.csml.org/csml/cigraphics"/>
<text fontName="Dialog" fontSize="20" fontStyle=" bold" spacing="0.0" name="name" depth="0" visible="true" xmlns="http://www.csml.org/csml/cigraphics"/>
</csml:toolSpecificGraphics>
</csml:shape>
</csml:viewProperty>
<csml:biologicalProperty refCellComponentID="cso30:i:CC_CellComponent">
<csml:property key="extension" value=""/>
<csml:property key="accession" value=""/>
<csml:property key="probeID" value=""/>
</csml:biologicalProperty>
<csml:comments>
<csml:comment type="text"></csml:comment>
</csml:comments>
</csml:entity>
<csml:entity id="parameter_reaction_vRibu5p_parameter_mu" name="parameter_mu" type="cso30:c:-">
<csml:entitySimulationProperty>
<csml:variable variableID="vRibu5p_mu" type="csml-variable:Double">
<csml:parameter key="csml-variable:parameter:initialValue" value="0.000028"/>
<csml:parameter key="csml-variable:parameter:maximumValue" value="infinite"/>
<csml:parameter key="csml-variable:parameter:minimumValue" value="-infinite"/>
<csml:parameter key="csml-variable:parameter:unit" value="second_inverse"/>
<csml:parameter key="csml-variable:parameter:global" value="false"/>
</csml:variable>
</csml:entitySimulationProperty>
<csml:viewProperty>
<csml:position positionID="default" position="auto" x="560.0" y="2240.0"/>
<csml:shape shapeID="default" visible="true">
<csml:toolSpecificGraphics>
<fig:figure xmlns:fig="http://www.csml.org/csml/cigraphics">
<fig:continuousEntity name="default" depth="0" outlineWidth="1.0" visible="true"/>
</fig:figure>
<text fontName="Dialog" fontSize="20" fontStyle=" bold" spacing="0.0" name="probeID" depth="0" visible="false" xmlns="http://www.csml.org/csml/cigraphics"/>
<text fontName="Dialog" fontSize="20" fontStyle=" bold" spacing="0.0" name="comments" depth="0" visible="false" xmlns="http://www.csml.org/csml/cigraphics"/>
<text fontName="Dialog" fontSize="20" fontStyle=" bold" spacing="0.0" name="unit" depth="0" visible="false" xmlns="http://www.csml.org/csml/cigraphics"/>
<text fontName="Dialog" fontSize="20" fontStyle=" bold" spacing="0.0" name="value" depth="0" visible="false" xmlns="http://www.csml.org/csml/cigraphics"/>
<text fontName="Dialog" fontSize="20" fontStyle=" bold" spacing="0.0" name="variable" depth="0" visible="false" xmlns="http://www.csml.org/csml/cigraphics"/>
<text fontName="Dialog" fontSize="20" fontStyle=" bold" spacing="0.0" name="name" depth="0" visible="true" xmlns="http://www.csml.org/csml/cigraphics"/>
</csml:toolSpecificGraphics>
</csml:shape>
</csml:viewProperty>
<csml:biologicalProperty refCellComponentID="cso30:i:CC_CellComponent">
<csml:property key="extension" value=""/>
<csml:property key="accession" value=""/>
<csml:property key="probeID" value=""/>
</csml:biologicalProperty>
<csml:comments>
<csml:comment type="text"></csml:comment>
</csml:comments>
</csml:entity>
<csml:entity id="parameter_reaction_vRIB5P_parameter_mu" name="parameter_mu" type="cso30:c:-">
<csml:entitySimulationProperty>
<csml:variable variableID="vRIB5P_mu" type="csml-variable:Double">
<csml:parameter key="csml-variable:parameter:initialValue" value="0.000028"/>
<csml:parameter key="csml-variable:parameter:maximumValue" value="infinite"/>
<csml:parameter key="csml-variable:parameter:minimumValue" value="-infinite"/>
<csml:parameter key="csml-variable:parameter:unit" value="second_inverse"/>
<csml:parameter key="csml-variable:parameter:global" value="false"/>
</csml:variable>
</csml:entitySimulationProperty>
<csml:viewProperty>
<csml:position positionID="default" position="auto" x="720.0" y="2240.0"/>
<csml:shape shapeID="default" visible="true">
<csml:toolSpecificGraphics>
<fig:figure xmlns:fig="http://www.csml.org/csml/cigraphics">
<fig:continuousEntity name="default" depth="0" outlineWidth="1.0" visible="true"/>
</fig:figure>
<text fontName="Dialog" fontSize="20" fontStyle=" bold" spacing="0.0" name="probeID" depth="0" visible="false" xmlns="http://www.csml.org/csml/cigraphics"/>
<text fontName="Dialog" fontSize="20" fontStyle=" bold" spacing="0.0" name="comments" depth="0" visible="false" xmlns="http://www.csml.org/csml/cigraphics"/>
<text fontName="Dialog" fontSize="20" fontStyle=" bold" spacing="0.0" name="unit" depth="0" visible="false" xmlns="http://www.csml.org/csml/cigraphics"/>
<text fontName="Dialog" fontSize="20" fontStyle=" bold" spacing="0.0" name="value" depth="0" visible="false" xmlns="http://www.csml.org/csml/cigraphics"/>
<text fontName="Dialog" fontSize="20" fontStyle=" bold" spacing="0.0" name="variable" depth="0" visible="false" xmlns="http://www.csml.org/csml/cigraphics"/>
<text fontName="Dialog" fontSize="20" fontStyle=" bold" spacing="0.0" name="name" depth="0" visible="true" xmlns="http://www.csml.org/csml/cigraphics"/>
</csml:toolSpecificGraphics>
</csml:shape>
</csml:viewProperty>
<csml:biologicalProperty refCellComponentID="cso30:i:CC_CellComponent">
<csml:property key="extension" value=""/>
<csml:property key="accession" value=""/>
<csml:property key="probeID" value=""/>
</csml:biologicalProperty>
<csml:comments>
<csml:comment type="text"></csml:comment>
</csml:comments>
</csml:entity>
<csml:entity id="parameter_reaction_vXYL5P_parameter_mu" name="parameter_mu" type="cso30:c:-">
<csml:entitySimulationProperty>
<csml:variable variableID="vXYL5P_mu" type="csml-variable:Double">
<csml:parameter key="csml-variable:parameter:initialValue" value="0.000028"/>
<csml:parameter key="csml-variable:parameter:maximumValue" value="infinite"/>
<csml:parameter key="csml-variable:parameter:minimumValue" value="-infinite"/>
<csml:parameter key="csml-variable:parameter:unit" value="second_inverse"/>
<csml:parameter key="csml-variable:parameter:global" value="false"/>
</csml:variable>
</csml:entitySimulationProperty>
<csml:viewProperty>
<csml:position positionID="default" position="auto" x="880.0" y="2240.0"/>
<csml:shape shapeID="default" visible="true">
<csml:toolSpecificGraphics>
<fig:figure xmlns:fig="http://www.csml.org/csml/cigraphics">
<fig:continuousEntity name="default" depth="0" outlineWidth="1.0" visible="true"/>
</fig:figure>
<text fontName="Dialog" fontSize="20" fontStyle=" bold" spacing="0.0" name="probeID" depth="0" visible="false" xmlns="http://www.csml.org/csml/cigraphics"/>
<text fontName="Dialog" fontSize="20" fontStyle=" bold" spacing="0.0" name="comments" depth="0" visible="false" xmlns="http://www.csml.org/csml/cigraphics"/>
<text fontName="Dialog" fontSize="20" fontStyle=" bold" spacing="0.0" name="unit" depth="0" visible="false" xmlns="http://www.csml.org/csml/cigraphics"/>
<text fontName="Dialog" fontSize="20" fontStyle=" bold" spacing="0.0" name="value" depth="0" visible="false" xmlns="http://www.csml.org/csml/cigraphics"/>
<text fontName="Dialog" fontSize="20" fontStyle=" bold" spacing="0.0" name="variable" depth="0" visible="false" xmlns="http://www.csml.org/csml/cigraphics"/>
<text fontName="Dialog" fontSize="20" fontStyle=" bold" spacing="0.0" name="name" depth="0" visible="true" xmlns="http://www.csml.org/csml/cigraphics"/>
</csml:toolSpecificGraphics>
</csml:shape>
</csml:viewProperty>
<csml:biologicalProperty refCellComponentID="cso30:i:CC_CellComponent">
<csml:property key="extension" value=""/>
<csml:property key="accession" value=""/>
<csml:property key="probeID" value=""/>
</csml:biologicalProperty>
<csml:comments>
<csml:comment type="text"></csml:comment>
</csml:comments>
</csml:entity>
<csml:entity id="parameter_reaction_vSED7P_parameter_mu" name="parameter_mu" type="cso30:c:-">
<csml:entitySimulationProperty>
<csml:variable variableID="vSED7P_mu" type="csml-variable:Double">
<csml:parameter key="csml-variable:parameter:initialValue" value="0.000028"/>
<csml:parameter key="csml-variable:parameter:maximumValue" value="infinite"/>
<csml:parameter key="csml-variable:parameter:minimumValue" value="-infinite"/>
<csml:parameter key="csml-variable:parameter:unit" value="second_inverse"/>
<csml:parameter key="csml-variable:parameter:global" value="false"/>
</csml:variable>
</csml:entitySimulationProperty>
<csml:viewProperty>
<csml:position positionID="default" position="auto" x="160.0" y="2320.0"/>
<csml:shape shapeID="default" visible="true">
<csml:toolSpecificGraphics>
<fig:figure xmlns:fig="http://www.csml.org/csml/cigraphics">
<fig:continuousEntity name="default" depth="0" outlineWidth="1.0" visible="true"/>
</fig:figure>
<text fontName="Dialog" fontSize="20" fontStyle=" bold" spacing="0.0" name="probeID" depth="0" visible="false" xmlns="http://www.csml.org/csml/cigraphics"/>
<text fontName="Dialog" fontSize="20" fontStyle=" bold" spacing="0.0" name="comments" depth="0" visible="false" xmlns="http://www.csml.org/csml/cigraphics"/>
<text fontName="Dialog" fontSize="20" fontStyle=" bold" spacing="0.0" name="unit" depth="0" visible="false" xmlns="http://www.csml.org/csml/cigraphics"/>
<text fontName="Dialog" fontSize="20" fontStyle=" bold" spacing="0.0" name="value" depth="0" visible="false" xmlns="http://www.csml.org/csml/cigraphics"/>
<text fontName="Dialog" fontSize="20" fontStyle=" bold" spacing="0.0" name="variable" depth="0" visible="false" xmlns="http://www.csml.org/csml/cigraphics"/>
<text fontName="Dialog" fontSize="20" fontStyle=" bold" spacing="0.0" name="name" depth="0" visible="true" xmlns="http://www.csml.org/csml/cigraphics"/>
</csml:toolSpecificGraphics>
</csml:shape>
</csml:viewProperty>
<csml:biologicalProperty refCellComponentID="cso30:i:CC_CellComponent">
<csml:property key="extension" value=""/>
<csml:property key="accession" value=""/>
<csml:property key="probeID" value=""/>
</csml:biologicalProperty>
<csml:comments>
<csml:comment type="text"></csml:comment>
</csml:comments>
</csml:entity>
<csml:entity id="parameter_reaction_vpyr_parameter_mu" name="parameter_mu" type="cso30:c:-">
<csml:entitySimulationProperty>
<csml:variable variableID="vpyr_mu" type="csml-variable:Double">
<csml:parameter key="csml-variable:parameter:initialValue" value="0.000028"/>
<csml:parameter key="csml-variable:parameter:maximumValue" value="infinite"/>
<csml:parameter key="csml-variable:parameter:minimumValue" value="-infinite"/>
<csml:parameter key="csml-variable:parameter:unit" value="second_inverse"/>
<csml:parameter key="csml-variable:parameter:global" value="false"/>
</csml:variable>
</csml:entitySimulationProperty>
<csml:viewProperty>
<csml:position positionID="default" position="auto" x="320.0" y="2320.0"/>
<csml:shape shapeID="default" visible="true">
<csml:toolSpecificGraphics>
<fig:figure xmlns:fig="http://www.csml.org/csml/cigraphics">
<fig:continuousEntity name="default" depth="0" outlineWidth="1.0" visible="true"/>
</fig:figure>
<text fontName="Dialog" fontSize="20" fontStyle=" bold" spacing="0.0" name="probeID" depth="0" visible="false" xmlns="http://www.csml.org/csml/cigraphics"/>
<text fontName="Dialog" fontSize="20" fontStyle=" bold" spacing="0.0" name="comments" depth="0" visible="false" xmlns="http://www.csml.org/csml/cigraphics"/>
<text fontName="Dialog" fontSize="20" fontStyle=" bold" spacing="0.0" name="unit" depth="0" visible="false" xmlns="http://www.csml.org/csml/cigraphics"/>
<text fontName="Dialog" fontSize="20" fontStyle=" bold" spacing="0.0" name="value" depth="0" visible="false" xmlns="http://www.csml.org/csml/cigraphics"/>
<text fontName="Dialog" fontSize="20" fontStyle=" bold" spacing="0.0" name="variable" depth="0" visible="false" xmlns="http://www.csml.org/csml/cigraphics"/>
<text fontName="Dialog" fontSize="20" fontStyle=" bold" spacing="0.0" name="name" depth="0" visible="true" xmlns="http://www.csml.org/csml/cigraphics"/>
</csml:toolSpecificGraphics>
</csml:shape>
</csml:viewProperty>
<csml:biologicalProperty refCellComponentID="cso30:i:CC_CellComponent">
<csml:property key="extension" value=""/>
<csml:property key="accession" value=""/>
<csml:property key="probeID" value=""/>
</csml:biologicalProperty>
<csml:comments>
<csml:comment type="text"></csml:comment>
</csml:comments>
</csml:entity>
<csml:entity id="parameter_reaction_vPG_parameter_mu" name="parameter_mu" type="cso30:c:-">
<csml:entitySimulationProperty>
<csml:variable variableID="vPG_mu" type="csml-variable:Double">
<csml:parameter key="csml-variable:parameter:initialValue" value="0.000028"/>
<csml:parameter key="csml-variable:parameter:maximumValue" value="infinite"/>
<csml:parameter key="csml-variable:parameter:minimumValue" value="-infinite"/>
<csml:parameter key="csml-variable:parameter:unit" value="second_inverse"/>
<csml:parameter key="csml-variable:parameter:global" value="false"/>
</csml:variable>
</csml:entitySimulationProperty>
<csml:viewProperty>
<csml:position positionID="default" position="auto" x="480.0" y="2320.0"/>
<csml:shape shapeID="default" visible="true">
<csml:toolSpecificGraphics>
<fig:figure xmlns:fig="http://www.csml.org/csml/cigraphics">
<fig:continuousEntity name="default" depth="0" outlineWidth="1.0" visible="true"/>
</fig:figure>
<text fontName="Dialog" fontSize="20" fontStyle=" bold" spacing="0.0" name="probeID" depth="0" visible="false" xmlns="http://www.csml.org/csml/cigraphics"/>
<text fontName="Dialog" fontSize="20" fontStyle=" bold" spacing="0.0" name="comments" depth="0" visible="false" xmlns="http://www.csml.org/csml/cigraphics"/>
<text fontName="Dialog" fontSize="20" fontStyle=" bold" spacing="0.0" name="unit" depth="0" visible="false" xmlns="http://www.csml.org/csml/cigraphics"/>
<text fontName="Dialog" fontSize="20" fontStyle=" bold" spacing="0.0" name="value" depth="0" visible="false" xmlns="http://www.csml.org/csml/cigraphics"/>
<text fontName="Dialog" fontSize="20" fontStyle=" bold" spacing="0.0" name="variable" depth="0" visible="false" xmlns="http://www.csml.org/csml/cigraphics"/>
<text fontName="Dialog" fontSize="20" fontStyle=" bold" spacing="0.0" name="name" depth="0" visible="true" xmlns="http://www.csml.org/csml/cigraphics"/>
</csml:toolSpecificGraphics>
</csml:shape>
</csml:viewProperty>
<csml:biologicalProperty refCellComponentID="cso30:i:CC_CellComponent">
<csml:property key="extension" value=""/>
<csml:property key="accession" value=""/>
<csml:property key="probeID" value=""/>
</csml:biologicalProperty>
<csml:comments>
<csml:comment type="text"></csml:comment>
</csml:comments>
</csml:entity>
<csml:entity id="parameter_reaction_vE4P_parameter_mu" name="parameter_mu" type="cso30:c:-">
<csml:entitySimulationProperty>
<csml:variable variableID="vE4P_mu" type="csml-variable:Double">
<csml:parameter key="csml-variable:parameter:initialValue" value="0.000028"/>
<csml:parameter key="csml-variable:parameter:maximumValue" value="infinite"/>
<csml:parameter key="csml-variable:parameter:minimumValue" value="-infinite"/>
<csml:parameter key="csml-variable:parameter:unit" value="second_inverse"/>
<csml:parameter key="csml-variable:parameter:global" value="false"/>
</csml:variable>
</csml:entitySimulationProperty>
<csml:viewProperty>
<csml:position positionID="default" position="auto" x="640.0" y="2320.0"/>
<csml:shape shapeID="default" visible="true">
<csml:toolSpecificGraphics>
<fig:figure xmlns:fig="http://www.csml.org/csml/cigraphics">
<fig:continuousEntity name="default" depth="0" outlineWidth="1.0" visible="true"/>
</fig:figure>
<text fontName="Dialog" fontSize="20" fontStyle=" bold" spacing="0.0" name="probeID" depth="0" visible="false" xmlns="http://www.csml.org/csml/cigraphics"/>
<text fontName="Dialog" fontSize="20" fontStyle=" bold" spacing="0.0" name="comments" depth="0" visible="false" xmlns="http://www.csml.org/csml/cigraphics"/>
<text fontName="Dialog" fontSize="20" fontStyle=" bold" spacing="0.0" name="unit" depth="0" visible="false" xmlns="http://www.csml.org/csml/cigraphics"/>
<text fontName="Dialog" fontSize="20" fontStyle=" bold" spacing="0.0" name="value" depth="0" visible="false" xmlns="http://www.csml.org/csml/cigraphics"/>
<text fontName="Dialog" fontSize="20" fontStyle=" bold" spacing="0.0" name="variable" depth="0" visible="false" xmlns="http://www.csml.org/csml/cigraphics"/>
<text fontName="Dialog" fontSize="20" fontStyle=" bold" spacing="0.0" name="name" depth="0" visible="true" xmlns="http://www.csml.org/csml/cigraphics"/>
</csml:toolSpecificGraphics>
</csml:shape>
</csml:viewProperty>
<csml:biologicalProperty refCellComponentID="cso30:i:CC_CellComponent">
<csml:property key="extension" value=""/>
<csml:property key="accession" value=""/>
<csml:property key="probeID" value=""/>
</csml:biologicalProperty>
<csml:comments>
<csml:comment type="text"></csml:comment>
</csml:comments>
</csml:entity>
<csml:entity id="parameter_reaction_vGLP_parameter_mu" name="parameter_mu" type="cso30:c:-">
<csml:entitySimulationProperty>
<csml:variable variableID="vGLP_mu" type="csml-variable:Double">
<csml:parameter key="csml-variable:parameter:initialValue" value="0.000028"/>
<csml:parameter key="csml-variable:parameter:maximumValue" value="infinite"/>
<csml:parameter key="csml-variable:parameter:minimumValue" value="-infinite"/>
<csml:parameter key="csml-variable:parameter:unit" value="second_inverse"/>
<csml:parameter key="csml-variable:parameter:global" value="false"/>
</csml:variable>
</csml:entitySimulationProperty>
<csml:viewProperty>
<csml:position positionID="default" position="auto" x="800.0" y="2320.0"/>
<csml:shape shapeID="default" visible="true">
<csml:toolSpecificGraphics>
<fig:figure xmlns:fig="http://www.csml.org/csml/cigraphics">
<fig:continuousEntity name="default" depth="0" outlineWidth="1.0" visible="true"/>
</fig:figure>
<text fontName="Dialog" fontSize="20" fontStyle=" bold" spacing="0.0" name="probeID" depth="0" visible="false" xmlns="http://www.csml.org/csml/cigraphics"/>
<text fontName="Dialog" fontSize="20" fontStyle=" bold" spacing="0.0" name="comments" depth="0" visible="false" xmlns="http://www.csml.org/csml/cigraphics"/>
<text fontName="Dialog" fontSize="20" fontStyle=" bold" spacing="0.0" name="unit" depth="0" visible="false" xmlns="http://www.csml.org/csml/cigraphics"/>
<text fontName="Dialog" fontSize="20" fontStyle=" bold" spacing="0.0" name="value" depth="0" visible="false" xmlns="http://www.csml.org/csml/cigraphics"/>
<text fontName="Dialog" fontSize="20" fontStyle=" bold" spacing="0.0" name="variable" depth="0" visible="false" xmlns="http://www.csml.org/csml/cigraphics"/>
<text fontName="Dialog" fontSize="20" fontStyle=" bold" spacing="0.0" name="name" depth="0" visible="true" xmlns="http://www.csml.org/csml/cigraphics"/>
</csml:toolSpecificGraphics>
</csml:shape>
</csml:viewProperty>
<csml:biologicalProperty refCellComponentID="cso30:i:CC_CellComponent">
<csml:property key="extension" value=""/>
<csml:property key="accession" value=""/>
<csml:property key="probeID" value=""/>
</csml:biologicalProperty>
<csml:comments>
<csml:comment type="text"></csml:comment>
</csml:comments>
</csml:entity>
<csml:entity id="parameter_reaction_vEXTER_parameter_Dil" name="parameter_Dil" type="cso30:c:-">
<csml:entitySimulationProperty>
<csml:variable variableID="vEXTER_Dil" type="csml-variable:Double">
<csml:parameter key="csml-variable:parameter:initialValue" value="0.000028"/>
<csml:parameter key="csml-variable:parameter:maximumValue" value="infinite"/>
<csml:parameter key="csml-variable:parameter:minimumValue" value="-infinite"/>
<csml:parameter key="csml-variable:parameter:unit" value="second_inverse"/>
<csml:parameter key="csml-variable:parameter:global" value="false"/>
</csml:variable>
</csml:entitySimulationProperty>
<csml:viewProperty>
<csml:position positionID="default" position="auto" x="240.0" y="2400.0"/>
<csml:shape shapeID="default" visible="true">
<csml:toolSpecificGraphics>
<fig:figure xmlns:fig="http://www.csml.org/csml/cigraphics">
<fig:continuousEntity name="default" depth="0" outlineWidth="1.0" visible="true"/>
</fig:figure>
<text fontName="Dialog" fontSize="20" fontStyle=" bold" spacing="0.0" name="probeID" depth="0" visible="false" xmlns="http://www.csml.org/csml/cigraphics"/>
<text fontName="Dialog" fontSize="20" fontStyle=" bold" spacing="0.0" name="comments" depth="0" visible="false" xmlns="http://www.csml.org/csml/cigraphics"/>
<text fontName="Dialog" fontSize="20" fontStyle=" bold" spacing="0.0" name="unit" depth="0" visible="false" xmlns="http://www.csml.org/csml/cigraphics"/>
<text fontName="Dialog" fontSize="20" fontStyle=" bold" spacing="0.0" name="value" depth="0" visible="false" xmlns="http://www.csml.org/csml/cigraphics"/>
<text fontName="Dialog" fontSize="20" fontStyle=" bold" spacing="0.0" name="variable" depth="0" visible="false" xmlns="http://www.csml.org/csml/cigraphics"/>
<text fontName="Dialog" fontSize="20" fontStyle=" bold" spacing="0.0" name="name" depth="0" visible="true" xmlns="http://www.csml.org/csml/cigraphics"/>
</csml:toolSpecificGraphics>
</csml:shape>
</csml:viewProperty>
<csml:biologicalProperty refCellComponentID="cso30:i:CC_CellComponent">
<csml:property key="extension" value=""/>
<csml:property key="accession" value=""/>
<csml:property key="probeID" value=""/>
</csml:biologicalProperty>
<csml:comments>
<csml:comment type="text"></csml:comment>
</csml:comments>
</csml:entity>
<csml:entity id="parameter_reaction_vEXTER_parameter_cfeed" name="parameter_cfeed" type="cso30:c:-">
<csml:entitySimulationProperty>
<csml:variable variableID="vEXTER_cfeed" type="csml-variable:Double">
<csml:parameter key="csml-variable:parameter:initialValue" value="110.96"/>
<csml:parameter key="csml-variable:parameter:maximumValue" value="infinite"/>
<csml:parameter key="csml-variable:parameter:minimumValue" value="-infinite"/>
<csml:parameter key="csml-variable:parameter:unit" value="mM"/>
<csml:parameter key="csml-variable:parameter:global" value="false"/>
</csml:variable>
</csml:entitySimulationProperty>
<csml:viewProperty>
<csml:position positionID="default" position="auto" x="400.0" y="2400.0"/>
<csml:shape shapeID="default" visible="true">
<csml:toolSpecificGraphics>
<fig:figure xmlns:fig="http://www.csml.org/csml/cigraphics">
<fig:continuousEntity name="default" depth="0" outlineWidth="1.0" visible="true"/>
</fig:figure>
<text fontName="Dialog" fontSize="20" fontStyle=" bold" spacing="0.0" name="probeID" depth="0" visible="false" xmlns="http://www.csml.org/csml/cigraphics"/>
<text fontName="Dialog" fontSize="20" fontStyle=" bold" spacing="0.0" name="comments" depth="0" visible="false" xmlns="http://www.csml.org/csml/cigraphics"/>
<text fontName="Dialog" fontSize="20" fontStyle=" bold" spacing="0.0" name="unit" depth="0" visible="false" xmlns="http://www.csml.org/csml/cigraphics"/>
<text fontName="Dialog" fontSize="20" fontStyle=" bold" spacing="0.0" name="value" depth="0" visible="false" xmlns="http://www.csml.org/csml/cigraphics"/>
<text fontName="Dialog" fontSize="20" fontStyle=" bold" spacing="0.0" name="variable" depth="0" visible="false" xmlns="http://www.csml.org/csml/cigraphics"/>
<text fontName="Dialog" fontSize="20" fontStyle=" bold" spacing="0.0" name="name" depth="0" visible="true" xmlns="http://www.csml.org/csml/cigraphics"/>
</csml:toolSpecificGraphics>
</csml:shape>
</csml:viewProperty>
<csml:biologicalProperty refCellComponentID="cso30:i:CC_CellComponent">
<csml:property key="extension" value=""/>
<csml:property key="accession" value=""/>
<csml:property key="probeID" value=""/>
</csml:biologicalProperty>
<csml:comments>
<csml:comment type="text"></csml:comment>
</csml:comments>
</csml:entity>
<csml:entity id="e1" name="t" type="cso30:c:-">
<csml:entitySimulationProperty>
<csml:variable variableID="t" type="csml-variable:Double">
<csml:parameter key="csml-variable:parameter:maximumValue" value="infinite"/>
<csml:parameter key="csml-variable:parameter:minimumValue" value="0"/>
<csml:parameter key="csml-variable:parameter:evaluateScriptOnce" value="false"/>
<csml:parameter key="csml-variable:parameter:global" value="false"/>
<csml:script key="csml-variable:parameter:initialValue" language="pnuts">getElapsedTime(simulator)</csml:script>
</csml:variable>
</csml:entitySimulationProperty>
<csml:viewProperty>
<csml:position positionID="default" position="auto" x="879.5" y="69.5"/>
<csml:shape shapeID="default" visible="true">
<csml:toolSpecificGraphics>
<fig:figure xmlns:fig="http://www.csml.org/csml/cigraphics">
<fig:continuousEntity name="default" depth="0" outlineWidth="1.0" visible="true"/>
</fig:figure>
<text fontName="Dialog" fontSize="20" fontStyle=" bold" spacing="0.0" name="probeID" depth="0" visible="false" xmlns="http://www.csml.org/csml/cigraphics"/>
<text fontName="Dialog" fontSize="20" fontStyle=" bold" spacing="0.0" name="comments" depth="0" visible="false" xmlns="http://www.csml.org/csml/cigraphics"/>
<text fontName="Dialog" fontSize="20" fontStyle=" bold" spacing="0.0" name="unit" depth="0" visible="false" xmlns="http://www.csml.org/csml/cigraphics"/>
<text fontName="Dialog" fontSize="20" fontStyle=" bold" spacing="0.0" name="value" depth="0" visible="false" xmlns="http://www.csml.org/csml/cigraphics"/>
<text fontName="Dialog" fontSize="20" fontStyle=" bold" spacing="0.0" name="variable" depth="0" visible="false" xmlns="http://www.csml.org/csml/cigraphics"/>
<text fontName="Dialog" fontSize="20" fontStyle=" bold" spacing="0.0" name="name" depth="0" visible="true" xmlns="http://www.csml.org/csml/cigraphics"/>
</csml:toolSpecificGraphics>
</csml:shape>
</csml:viewProperty>
<csml:biologicalProperty refCellComponentID="cso30:i:CC_CellComponent">
<csml:property key="extension" value=""/>
<csml:property key="accession" value=""/>
<csml:property key="probeID" value=""/>
</csml:biologicalProperty>
<csml:comments>
<csml:comment type="text"></csml:comment>
</csml:comments>
</csml:entity>
</csml:entitySet>
<csml:processSet>
<csml:process id="reaction_vPTS" name="PTS" type="cso30:c:-">
<csml:connector id="species_cpep_reaction_vPTS" name="cr_1" refID="species_cpep" type="cso30:c:InputProcessBiological">
<csml:connectorSimulationProperty>
<csml:connectorFiring connectorFiringStyle="csml-connectorFiringStyle:nocheck" value="1"/>
<csml:connectorKinetic>
<csml:parameter key="stoichiometry" value="65.0"/>
</csml:connectorKinetic>
</csml:connectorSimulationProperty>
<csml:viewProperty>
<csml:position positionID="default" position="auto" x="599.5193421336312" y="2560.000872039293"/>
<csml:shape shapeID="default" visible="true">
<csml:toolSpecificGraphics>
<fig:figure xmlns:fig="http://www.csml.org/csml/cigraphics">
<fig:processConnector name="default" depth="0" points="1079.0 3349.0 599.5193421336312 3349.9999532349602 600.4350516225545 2560.0595782642413 1139.0000000475284 2560.000872039293" visible="true"/>
</fig:figure>
<targetArrow xmlns="http://www.csml.org/csml/cigraphics">
<processConnectorArrow size="8.0 6.0" points="0.0 0.0 0.0 6.0 8.0 3.0" pointsInAbsoluteCoordinate="1138.9996730327935 2557.000872057116 1139.000327062263 2563.0008720214696 1147.0 2560.0"/>
</targetArrow>
<text offsets="0.0 0.0" fontName="Dialog" fontSize="20" fontStyle=" bold" spacing="0.0" name="firingStyle" depth="0" visible="false" xmlns="http://www.csml.org/csml/cigraphics"/>
<text fontName="Dialog" fontSize="20" fontStyle=" bold" spacing="0.0" name="firingOperation" depth="0" visible="true" xmlns="http://www.csml.org/csml/cigraphics"/>
<text fontName="Dialog" fontSize="20" fontStyle=" bold" spacing="0.0" name="name" depth="0" visible="false" xmlns="http://www.csml.org/csml/cigraphics"/>
</csml:toolSpecificGraphics>
</csml:shape>
</csml:viewProperty>
<csml:comments>
<csml:comment type="text"></csml:comment>
</csml:comments>
</csml:connector>
<csml:connector id="species_cglcex_reaction_vPTS" name="cr_0" refID="species_cglcex" type="cso30:c:InputProcessBiological">
<csml:connectorSimulationProperty>
<csml:connectorFiring connectorFiringStyle="csml-connectorFiringStyle:nocheck" value="1"/>
<csml:connectorKinetic>
<csml:parameter key="stoichiometry" value="1.0"/>
</csml:connectorKinetic>
</csml:connectorSimulationProperty>
<csml:viewProperty>
<csml:position positionID="default" position="auto" x="1099.0" y="2534.0"/>
<csml:shape shapeID="default" visible="true">
<csml:toolSpecificGraphics>
<fig:figure xmlns:fig="http://www.csml.org/csml/cigraphics">
<fig:processConnector name="default" depth="0" points="1099.0 2534.0 1139.6707413207826 2551.793449327842" visible="true" lineWidth="1.0" lineColor="0 0 0 255"/>
</fig:figure>
<targetArrow xmlns="http://www.csml.org/csml/cigraphics">
<processConnectorArrow size="8.0 6.0" outlineWidth="1.0" points="0.0 0.0 0.0 6.0 8.0 3.0" fillColor="0 255 0 255" outlineColor="0 0 0 255" pointsInAbsoluteCoordinate="1140.8731978228416 2549.0449773231358 1138.4682848187233 2554.541921332549 1147.0 2555.0"/>
</targetArrow>
<text offsets="0.0 0.0" fontName="Dialog" fontSize="20" fontStyle=" bold" spacing="0.0" name="firingStyle" depth="0" visible="false" xmlns="http://www.csml.org/csml/cigraphics"/>
<text fontName="Dialog" fontSize="20" fontStyle=" bold" spacing="0.0" name="firingOperation" depth="0" visible="true" xmlns="http://www.csml.org/csml/cigraphics"/>
<text fontName="Dialog" fontSize="20" fontStyle=" bold" spacing="0.0" name="name" depth="0" visible="false" xmlns="http://www.csml.org/csml/cigraphics"/>
</csml:toolSpecificGraphics>
</csml:shape>
</csml:viewProperty>
<csml:comments>
<csml:comment type="text"></csml:comment>
</csml:comments>
</csml:connector>
<csml:connector id="reaction_vPTS_species_cpyr" name="cr_3" refID="species_cpyr" type="cso30:c:OutputProcessBiological">
<csml:connectorSimulationProperty>
<csml:connectorFiring connectorFiringStyle="csml-connectorFiringStyle:nocheck" value="1"/>
<csml:connectorKinetic>
<csml:parameter key="stoichiometry" value="65.0"/>
</csml:connectorKinetic>
</csml:connectorSimulationProperty>
<csml:viewProperty>
<csml:position positionID="default" position="auto" x="1107.9998100769874" y="2559.500017833262"/>
<csml:shape shapeID="default" visible="true">
<csml:toolSpecificGraphics>
<fig:figure xmlns:fig="http://www.csml.org/csml/cigraphics">
<fig:processConnector name="default" depth="0" points="1168.0 2560.0 1230.3707770646818 2560.250008916631 1679.7415541293635 2559.500017833262 1680.483108258727 3410.000035666524 1107.9998100769874 3413.9448753038164" visible="true"/>
</fig:figure>
<targetArrow xmlns="http://www.csml.org/csml/cigraphics">
<processConnectorArrow size="8.0 6.0" points="0.0 0.0 0.0 6.0 8.0 3.0" pointsInAbsoluteCoordinate="1108.0204818380562 3416.944804082687 1107.9791383159184 3410.9449465249463 1099.9999999999998 3414.0000000000005"/>
</targetArrow>
<text offsets="0.0 0.0" fontName="Dialog" fontSize="20" fontStyle=" bold" spacing="0.0" name="firingStyle" depth="0" visible="false" xmlns="http://www.csml.org/csml/cigraphics"/>
<text fontName="Dialog" fontSize="20" fontStyle=" bold" spacing="0.0" name="firingOperation" depth="0" visible="true" xmlns="http://www.csml.org/csml/cigraphics"/>
<text fontName="Dialog" fontSize="20" fontStyle=" bold" spacing="0.0" name="name" depth="0" visible="false" xmlns="http://www.csml.org/csml/cigraphics"/>
</csml:toolSpecificGraphics>
</csml:shape>
</csml:viewProperty>
<csml:comments>
<csml:comment type="text"></csml:comment>
</csml:comments>
</csml:connector>
<csml:connector id="reaction_vPTS_species_cg6p" name="cr_2" refID="species_cg6p" type="cso30:c:OutputProcessBiological">
<csml:connectorSimulationProperty>
<csml:connectorFiring connectorFiringStyle="csml-connectorFiringStyle:nocheck" value="1"/>
<csml:connectorKinetic>
<csml:parameter key="stoichiometry" value="65.0"/>
</csml:connectorKinetic>
</csml:connectorSimulationProperty>
<csml:viewProperty>
<csml:position positionID="default" position="auto" x="1104.4435011210878" y="2565.0"/>
<csml:shape shapeID="default" visible="true">
<csml:toolSpecificGraphics>
<fig:figure xmlns:fig="http://www.csml.org/csml/cigraphics">
<fig:processConnector name="default" depth="0" points="1151.0 2565.0 1104.4435011210878 2599.258555778822" visible="true" lineWidth="1.0" lineColor="0 0 0 255"/>
</fig:figure>
<targetArrow xmlns="http://www.csml.org/csml/cigraphics">
<processConnectorArrow size="8.0 6.0" outlineWidth="1.0" points="0.0 0.0 0.0 6.0 8.0 3.0" fillColor="0 255 0 255" outlineColor="0 0 0 255" pointsInAbsoluteCoordinate="1106.2215427040294 2601.67486869923 1102.665459538146 2596.842242858414 1098.0 2604.0"/>
</targetArrow>
<text offsets="0.0 0.0" fontName="Dialog" fontSize="20" fontStyle=" bold" spacing="0.0" name="firingStyle" depth="0" visible="false" xmlns="http://www.csml.org/csml/cigraphics"/>
<text fontName="Dialog" fontSize="20" fontStyle=" bold" spacing="0.0" name="firingOperation" depth="0" visible="true" xmlns="http://www.csml.org/csml/cigraphics"/>
<text fontName="Dialog" fontSize="20" fontStyle=" bold" spacing="0.0" name="name" depth="0" visible="false" xmlns="http://www.csml.org/csml/cigraphics"/>
</csml:toolSpecificGraphics>
</csml:shape>
</csml:viewProperty>
<csml:comments>
<csml:comment type="text"></csml:comment>
</csml:comments>
</csml:connector>
<csml:processSimulationProperty>
<csml:priority value="0"/>
<csml:firing firingStyle="csml-firingStyle:and" firingOnce="false" type="csml-variable:Boolean" value="true"/>
<csml:delay delayStyle="nodelay" value="0.0"/>
<csml:processKinetic calcStyle="csml-calcStyle:speed" kineticStyle="csml-kineticStyle:connectorrate" fast="false">
<csml:parameter key="rate" value="(( extracellular * vPTS_rmaxPTS * cglcex *( cpep / cpyr ))/(( vPTS_KPTSa1 +( vPTS_KPTSa2 *( cpep / cpyr ))+( vPTS_KPTSa3 * cglcex )+( cglcex *( cpep / cpyr )))*( 1 +(pow( cg6p ,  vPTS_nPTSg6p )/ vPTS_KPTSg6p ))))"/>
</csml:processKinetic>
</csml:processSimulationProperty>
<csml:viewProperty>
<csml:position positionID="default" position="auto" x="1147.0" y="2554.0"/>
<csml:shape shapeID="default" visible="true">
<csml:toolSpecificGraphics>
<fig:figure xmlns:fig="http://www.csml.org/csml/cigraphics">
<fig:continuousProcess name="default" depth="0" fillColor="0 255 0 255" outlineColor="0 0 0 255" outlineWidth="1.0" visible="true"/>
</fig:figure>
<text fontName="Dialog" fontSize="20" fontStyle=" bold" textColor="255 0 255 255" spacing="0.0" name="edgeScore" depth="0" visible="false" xmlns="http://www.csml.org/csml/cigraphics"/>
<text fontName="Dialog" fontSize="20" fontStyle=" bold" textColor="255 0 255 255" spacing="0.0" name="firing" depth="0" visible="false" xmlns="http://www.csml.org/csml/cigraphics"/>
<text fontName="Dialog" fontSize="20" fontStyle=" bold" textColor="255 0 255 255" spacing="0.0" name="delay" depth="0" visible="true" xmlns="http://www.csml.org/csml/cigraphics"/>
<text fontName="Dialog" fontSize="20" fontStyle=" bold" textColor="255 0 255 255" spacing="0.0" name="speed" depth="0" visible="true" xmlns="http://www.csml.org/csml/cigraphics"/>
<text fontName="Dialog" fontSize="20" fontStyle=" bold" textColor="255 0 255 255" spacing="0.0" name="name" depth="0" visible="true" xmlns="http://www.csml.org/csml/cigraphics"/>
</csml:toolSpecificGraphics>
</csml:shape>
</csml:viewProperty>
<csml:biologicalProperty refBiologicalEventID="cso30:i:-" refCellComponentID="cso30:i:CC_CellComponent">
<csml:property key="relationType" value="Type 0"/>
<csml:property key="edgeScore" value="1.0"/>
</csml:biologicalProperty>
<csml:comments>
<csml:comment type="text"></csml:comment>
</csml:comments>
</csml:process>
<csml:process id="reaction_vPGI" name="PGI" type="cso30:c:-">
<csml:connector id="species_cpg_reaction_vPGI" name="cr_6" refID="species_cpg" type="cso30:c:InputAssociationBiological">
<csml:connectorSimulationProperty>
<csml:connectorFiring connectorFiringStyle="csml-connectorFiringStyle:nocheck" value="1"/>
<csml:connectorKinetic>
<csml:parameter key="stoichiometry" value="0.0"/>
</csml:connectorKinetic>
</csml:connectorSimulationProperty>
<csml:viewProperty>
<csml:position positionID="default" position="auto" x="1175.8935898612435" y="2615.0"/>
<csml:shape shapeID="default" visible="true">
<csml:toolSpecificGraphics>
<fig:figure xmlns:fig="http://www.csml.org/csml/cigraphics">
<fig:associationConnector name="default" depth="0" points="1429.0 2615.0 1175.8935898612435 2656.6995235094505" visible="true" lineWidth="1.0" lineColor="0 204 0 255"/>
</fig:figure>
<targetArrow xmlns="http://www.csml.org/csml/cigraphics">
<associationConnectorArrow size="8.0 6.0" points="0.0 0.0 0.0 6.0 8.0 3.0" fillColor="0 204 0 255" outlineColor="0 204 0 255" pointsInAbsoluteCoordinate="1176.3812685451996 2659.659619707417 1175.4059111772874 2653.739427311484 1168.0 2658.0"/>
</targetArrow>
<text offsets="0.0 0.0" fontName="Dialog" fontSize="20" fontStyle=" bold" spacing="0.0" name="firingStyle" depth="0" visible="false" xmlns="http://www.csml.org/csml/cigraphics"/>
<text fontName="Dialog" fontSize="20" fontStyle=" bold" spacing="0.0" name="firingOperation" depth="0" visible="true" xmlns="http://www.csml.org/csml/cigraphics"/>
<text fontName="Dialog" fontSize="20" fontStyle=" bold" spacing="0.0" name="name" depth="0" visible="false" xmlns="http://www.csml.org/csml/cigraphics"/>
</csml:toolSpecificGraphics>
</csml:shape>
</csml:viewProperty>
<csml:comments>
<csml:comment type="text"></csml:comment>
</csml:comments>
</csml:connector>
<csml:connector id="species_cg6p_reaction_vPGI" name="cr_4" refID="species_cg6p" type="cso30:c:InputProcessBiological">
<csml:connectorSimulationProperty>
<csml:connectorFiring connectorFiringStyle="csml-connectorFiringStyle:nocheck" value="1"/>
<csml:connectorKinetic>
<csml:parameter key="stoichiometry" value="1.0"/>
</csml:connectorKinetic>
</csml:connectorSimulationProperty>
<csml:viewProperty>
<csml:position positionID="default" position="auto" x="1098.0" y="2616.0"/>
<csml:shape shapeID="default" visible="true">
<csml:toolSpecificGraphics>
<fig:figure xmlns:fig="http://www.csml.org/csml/cigraphics">
<fig:processConnector name="default" depth="0" points="1098.0 2616.0 1143.5408710219367 2649.2798672852614" visible="true" lineWidth="1.0" lineColor="0 0 0 255"/>
</fig:figure>
<targetArrow xmlns="http://www.csml.org/csml/cigraphics">
<processConnectorArrow size="8.0 6.0" outlineWidth="1.0" points="0.0 0.0 0.0 6.0 8.0 3.0" fillColor="0 255 0 255" outlineColor="0 0 0 255" pointsInAbsoluteCoordinate="1145.3109207899636 2646.8576939184877 1141.7708212539096 2651.702040652035 1149.9999999999998 2654.0"/>
</targetArrow>
<text offsets="0.0 0.0" fontName="Dialog" fontSize="20" fontStyle=" bold" spacing="0.0" name="firingStyle" depth="0" visible="false" xmlns="http://www.csml.org/csml/cigraphics"/>
<text fontName="Dialog" fontSize="20" fontStyle=" bold" spacing="0.0" name="firingOperation" depth="0" visible="true" xmlns="http://www.csml.org/csml/cigraphics"/>
<text fontName="Dialog" fontSize="20" fontStyle=" bold" spacing="0.0" name="name" depth="0" visible="false" xmlns="http://www.csml.org/csml/cigraphics"/>
</csml:toolSpecificGraphics>
</csml:shape>
</csml:viewProperty>
<csml:comments>
<csml:comment type="text"></csml:comment>
</csml:comments>
</csml:connector>
<csml:connector id="reaction_vPGI_species_cf6p" name="cr_5" refID="species_cf6p" type="cso30:c:OutputProcessBiological">
<csml:connectorSimulationProperty>
<csml:connectorFiring connectorFiringStyle="csml-connectorFiringStyle:nocheck" value="1"/>
<csml:connectorKinetic>
<csml:parameter key="stoichiometry" value="1.0"/>
</csml:connectorKinetic>
</csml:connectorSimulationProperty>
<csml:viewProperty>
<csml:position positionID="default" position="auto" x="1105.895473721262" y="2665.0"/>
<csml:shape shapeID="default" visible="true">
<csml:toolSpecificGraphics>
<fig:figure xmlns:fig="http://www.csml.org/csml/cigraphics">
<fig:processConnector name="default" depth="0" points="1150.0 2665.0 1105.895473721262 2690.9438389874927" visible="true" lineWidth="1.0" lineColor="0 0 0 255"/>
</fig:figure>
<targetArrow xmlns="http://www.csml.org/csml/cigraphics">
<processConnectorArrow size="8.0 6.0" outlineWidth="1.0" points="0.0 0.0 0.0 6.0 8.0 3.0" fillColor="0 255 0 255" outlineColor="0 0 0 255" pointsInAbsoluteCoordinate="1107.4165341009523 2693.529641632966 1104.3744133415719 2688.3580363420197 1099.0 2695.0"/>
</targetArrow>
<text offsets="0.0 0.0" fontName="Dialog" fontSize="20" fontStyle=" bold" spacing="0.0" name="firingStyle" depth="0" visible="false" xmlns="http://www.csml.org/csml/cigraphics"/>
<text fontName="Dialog" fontSize="20" fontStyle=" bold" spacing="0.0" name="firingOperation" depth="0" visible="true" xmlns="http://www.csml.org/csml/cigraphics"/>
<text fontName="Dialog" fontSize="20" fontStyle=" bold" spacing="0.0" name="name" depth="0" visible="false" xmlns="http://www.csml.org/csml/cigraphics"/>
</csml:toolSpecificGraphics>
</csml:shape>
</csml:viewProperty>
<csml:comments>
<csml:comment type="text"></csml:comment>
</csml:comments>
</csml:connector>
<csml:processSimulationProperty>
<csml:priority value="0"/>
<csml:firing firingStyle="csml-firingStyle:and" firingOnce="false" type="csml-variable:Boolean" value="true"/>
<csml:delay delayStyle="nodelay" value="0.0"/>
<csml:processKinetic calcStyle="csml-calcStyle:speed" kineticStyle="csml-kineticStyle:connectorrate" fast="false">
<csml:parameter key="rate" value="(( cytosol * vPGI_rmaxPGI *( cg6p -( cf6p / vPGI_KPGIeq )))/(( vPGI_KPGIg6p *( 1 +( cf6p /( vPGI_KPGIf6p *( 1 +( cpg / vPGI_KPGIf6ppginh ))))+( cpg / vPGI_KPGIg6ppginh )))+ cg6p ))"/>
</csml:processKinetic>
</csml:processSimulationProperty>
<csml:viewProperty>
<csml:position positionID="default" position="auto" x="1147.0" y="2654.0"/>
<csml:shape shapeID="default" visible="true">
<csml:toolSpecificGraphics>
<fig:figure xmlns:fig="http://www.csml.org/csml/cigraphics">
<fig:continuousProcess name="default" depth="0" fillColor="0 255 0 255" outlineColor="0 0 0 255" outlineWidth="1.0" visible="true"/>
</fig:figure>
<text fontName="Dialog" fontSize="20" fontStyle=" bold" textColor="255 0 255 255" spacing="0.0" name="edgeScore" depth="0" visible="false" xmlns="http://www.csml.org/csml/cigraphics"/>
<text fontName="Dialog" fontSize="20" fontStyle=" bold" textColor="255 0 255 255" spacing="0.0" name="firing" depth="0" visible="false" xmlns="http://www.csml.org/csml/cigraphics"/>
<text fontName="Dialog" fontSize="20" fontStyle=" bold" textColor="255 0 255 255" spacing="0.0" name="delay" depth="0" visible="true" xmlns="http://www.csml.org/csml/cigraphics"/>
<text fontName="Dialog" fontSize="20" fontStyle=" bold" textColor="255 0 255 255" spacing="0.0" name="speed" depth="0" visible="true" xmlns="http://www.csml.org/csml/cigraphics"/>
<text fontName="Dialog" fontSize="20" fontStyle=" bold" textColor="255 0 255 255" spacing="0.0" name="name" depth="0" visible="true" xmlns="http://www.csml.org/csml/cigraphics"/>
</csml:toolSpecificGraphics>
</csml:shape>
</csml:viewProperty>
<csml:biologicalProperty refBiologicalEventID="cso30:i:-" refCellComponentID="cso30:i:CC_CellComponent">
<csml:property key="relationType" value="Type 0"/>
<csml:property key="edgeScore" value="1.0"/>
</csml:biologicalProperty>
<csml:comments>
<csml:comment type="text"></csml:comment>
</csml:comments>
</csml:process>
<csml:process id="reaction_vPGM" name="Pgm" type="cso30:c:-">
<csml:connector id="species_cg6p_reaction_vPGM" name="cr_7" refID="species_cg6p" type="cso30:c:InputProcessBiological">
<csml:connectorSimulationProperty>
<csml:connectorFiring connectorFiringStyle="csml-connectorFiringStyle:nocheck" value="1"/>
<csml:connectorKinetic>
<csml:parameter key="stoichiometry" value="1.0"/>
</csml:connectorKinetic>
</csml:connectorSimulationProperty>
<csml:viewProperty>
<csml:position positionID="default" position="auto" x="838.0" y="2610.0"/>
<csml:shape shapeID="default" visible="true">
<csml:toolSpecificGraphics>
<fig:figure xmlns:fig="http://www.csml.org/csml/cigraphics">
<fig:processConnector name="default" depth="0" points="1079.0 2610.0 838.0 2610.0" visible="true"/>
</fig:figure>
<targetArrow xmlns="http://www.csml.org/csml/cigraphics">
<processConnectorArrow size="8.0 6.0" points="0.0 0.0 0.0 6.0 8.0 3.0" pointsInAbsoluteCoordinate="838.0 2613.0 838.0 2607.0 830.0 2610.0"/>
</targetArrow>
<text offsets="0.0 0.0" fontName="Dialog" fontSize="20" fontStyle=" bold" spacing="0.0" name="firingStyle" depth="0" visible="false" xmlns="http://www.csml.org/csml/cigraphics"/>
<text fontName="Dialog" fontSize="20" fontStyle=" bold" spacing="0.0" name="firingOperation" depth="0" visible="true" xmlns="http://www.csml.org/csml/cigraphics"/>
<text fontName="Dialog" fontSize="20" fontStyle=" bold" spacing="0.0" name="name" depth="0" visible="false" xmlns="http://www.csml.org/csml/cigraphics"/>
</csml:toolSpecificGraphics>
</csml:shape>
</csml:viewProperty>
<csml:comments>
<csml:comment type="text"></csml:comment>
</csml:comments>
</csml:connector>
<csml:connector id="reaction_vPGM_species_cg1p" name="cr_8" refID="species_cg1p" type="cso30:c:OutputProcessBiological">
<csml:connectorSimulationProperty>
<csml:connectorFiring connectorFiringStyle="csml-connectorFiringStyle:nocheck" value="1"/>
<csml:connectorKinetic>
<csml:parameter key="stoichiometry" value="1.0"/>
</csml:connectorKinetic>
</csml:connectorSimulationProperty>
<csml:viewProperty>
<csml:position positionID="default" position="auto" x="678.0" y="2610.0"/>
<csml:shape shapeID="default" visible="true">
<csml:toolSpecificGraphics>
<fig:figure xmlns:fig="http://www.csml.org/csml/cigraphics">
<fig:processConnector name="default" depth="0" points="809.0 2610.0 678.0 2610.0" visible="true"/>
</fig:figure>
<targetArrow xmlns="http://www.csml.org/csml/cigraphics">
<processConnectorArrow size="8.0 6.0" points="0.0 0.0 0.0 6.0 8.0 3.0" fillColor="0 0 255 255" pointsInAbsoluteCoordinate="678.0 2613.0 678.0 2607.0 670.0 2610.0"/>
</targetArrow>
<text offsets="0.0 0.0" fontName="Dialog" fontSize="20" fontStyle=" bold" spacing="0.0" name="firingStyle" depth="0" visible="false" xmlns="http://www.csml.org/csml/cigraphics"/>
<text fontName="Dialog" fontSize="20" fontStyle=" bold" spacing="0.0" name="firingOperation" depth="0" visible="true" xmlns="http://www.csml.org/csml/cigraphics"/>
<text fontName="Dialog" fontSize="20" fontStyle=" bold" spacing="0.0" name="name" depth="0" visible="false" xmlns="http://www.csml.org/csml/cigraphics"/>
</csml:toolSpecificGraphics>
</csml:shape>
</csml:viewProperty>
<csml:comments>
<csml:comment type="text"></csml:comment>
</csml:comments>
</csml:connector>
<csml:processSimulationProperty>
<csml:priority value="0"/>
<csml:firing firingStyle="csml-firingStyle:and" firingOnce="false" type="csml-variable:Boolean" value="true"/>
<csml:delay delayStyle="nodelay" value="0.0"/>
<csml:processKinetic calcStyle="csml-calcStyle:speed" kineticStyle="csml-kineticStyle:connectorrate" fast="false">
<csml:parameter key="rate" value="(( cytosol * vPGM_rmaxPGM *( cg6p -( cg1p / vPGM_KPGMeq )))/(( vPGM_KPGMg6p *( 1 +( cg1p / vPGM_KPGMg1p )))+ cg6p ))"/>
</csml:processKinetic>
</csml:processSimulationProperty>
<csml:viewProperty>
<csml:position positionID="default" position="auto" x="809.0" y="2604.0"/>
<csml:shape shapeID="default" visible="true">
<csml:toolSpecificGraphics>
<fig:figure xmlns:fig="http://www.csml.org/csml/cigraphics">
<fig:continuousProcess name="default" depth="0" fillColor="0 0 255 255" outlineColor="0 0 0 255" outlineWidth="1.0" visible="true"/>
</fig:figure>
<text fontName="Dialog" fontSize="20" fontStyle=" bold" spacing="0.0" name="edgeScore" depth="0" visible="false" xmlns="http://www.csml.org/csml/cigraphics"/>
<text fontName="Dialog" fontSize="20" fontStyle=" bold" spacing="0.0" name="firing" depth="0" visible="false" xmlns="http://www.csml.org/csml/cigraphics"/>
<text fontName="Dialog" fontSize="20" fontStyle=" bold" spacing="0.0" name="delay" depth="0" visible="true" xmlns="http://www.csml.org/csml/cigraphics"/>
<text fontName="Dialog" fontSize="20" fontStyle=" bold" spacing="0.0" name="speed" depth="0" visible="true" xmlns="http://www.csml.org/csml/cigraphics"/>
<text fontName="Dialog" fontSize="20" fontStyle=" bold" spacing="0.0" name="name" depth="0" visible="true" xmlns="http://www.csml.org/csml/cigraphics"/>
</csml:toolSpecificGraphics>
</csml:shape>
</csml:viewProperty>
<csml:biologicalProperty refBiologicalEventID="cso30:i:-" refCellComponentID="cso30:i:CC_CellComponent">
<csml:property key="relationType" value="Type 0"/>
<csml:property key="edgeScore" value="1.0"/>
</csml:biologicalProperty>
<csml:comments>
<csml:comment type="text"></csml:comment>
</csml:comments>
</csml:process>
<csml:process id="reaction_vG6PDH" name="G6pdh" type="cso30:c:-">
<csml:connector id="species_cg6p_reaction_vG6PDH" name="cr_9" refID="species_cg6p" type="cso30:c:InputProcessBiological">
<csml:connectorSimulationProperty>
<csml:connectorFiring connectorFiringStyle="csml-connectorFiringStyle:nocheck" value="1"/>
<csml:connectorKinetic>
<csml:parameter key="stoichiometry" value="1.0"/>
</csml:connectorKinetic>
</csml:connectorSimulationProperty>
<csml:viewProperty>
<csml:position positionID="default" position="auto" x="1100.0" y="2591.758472741024"/>
<csml:shape shapeID="default" visible="true">
<csml:toolSpecificGraphics>
<fig:figure xmlns:fig="http://www.csml.org/csml/cigraphics">
<fig:processConnector name="default" depth="0" points="1100.0 2609.0 1281.0360362192484 2591.758472741024" visible="true"/>
</fig:figure>
<targetArrow xmlns="http://www.csml.org/csml/cigraphics">
<processConnectorArrow size="8.0 6.0" points="0.0 0.0 0.0 6.0 8.0 3.0" pointsInAbsoluteCoordinate="1280.7516089413646 2588.7719863232423 1281.3204634971326 2594.744959158806 1289.0000000000002 2591.0000000000005"/>
</targetArrow>
<text offsets="0.0 0.0" fontName="Dialog" fontSize="20" fontStyle=" bold" spacing="0.0" name="firingStyle" depth="0" visible="false" xmlns="http://www.csml.org/csml/cigraphics"/>
<text fontName="Dialog" fontSize="20" fontStyle=" bold" spacing="0.0" name="firingOperation" depth="0" visible="true" xmlns="http://www.csml.org/csml/cigraphics"/>
<text fontName="Dialog" fontSize="20" fontStyle=" bold" spacing="0.0" name="name" depth="0" visible="false" xmlns="http://www.csml.org/csml/cigraphics"/>
</csml:toolSpecificGraphics>
</csml:shape>
</csml:viewProperty>
<csml:comments>
<csml:comment type="text"></csml:comment>
</csml:comments>
</csml:connector>
<csml:connector id="reaction_vG6PDH_species_cpg" name="cr_10" refID="species_cpg" type="cso30:c:OutputProcessBiological">
<csml:connectorSimulationProperty>
<csml:connectorFiring connectorFiringStyle="csml-connectorFiringStyle:nocheck" value="1"/>
<csml:connectorKinetic>
<csml:parameter key="stoichiometry" value="1.0"/>
</csml:connectorKinetic>
</csml:connectorSimulationProperty>
<csml:viewProperty>
<csml:position positionID="default" position="auto" x="1310.0" y="2592.0"/>
<csml:shape shapeID="default" visible="true">
<csml:toolSpecificGraphics>
<fig:figure xmlns:fig="http://www.csml.org/csml/cigraphics">
<fig:processConnector name="default" depth="0" points="1310.0 2592.0 1421.1000611035122 2609.7386652182076" visible="true"/>
</fig:figure>
<targetArrow xmlns="http://www.csml.org/csml/cigraphics">
<processConnectorArrow size="8.0 6.0" points="0.0 0.0 0.0 6.0 8.0 3.0" fillColor="255 175 175 255" pointsInAbsoluteCoordinate="1421.5730616466842 2606.776188132025 1420.6270605603402 2612.7011423043905 1429.0 2611.0"/>
</targetArrow>
<text offsets="0.0 0.0" fontName="Dialog" fontSize="20" fontStyle=" bold" spacing="0.0" name="firingStyle" depth="0" visible="false" xmlns="http://www.csml.org/csml/cigraphics"/>
<text fontName="Dialog" fontSize="20" fontStyle=" bold" spacing="0.0" name="firingOperation" depth="0" visible="true" xmlns="http://www.csml.org/csml/cigraphics"/>
<text fontName="Dialog" fontSize="20" fontStyle=" bold" spacing="0.0" name="name" depth="0" visible="false" xmlns="http://www.csml.org/csml/cigraphics"/>
</csml:toolSpecificGraphics>
</csml:shape>
</csml:viewProperty>
<csml:comments>
<csml:comment type="text"></csml:comment>
</csml:comments>
</csml:connector>
<csml:processSimulationProperty>
<csml:priority value="0"/>
<csml:firing firingStyle="csml-firingStyle:and" firingOnce="false" type="csml-variable:Boolean" value="true"/>
<csml:delay delayStyle="nodelay" value="0.0"/>
<csml:processKinetic calcStyle="csml-calcStyle:speed" kineticStyle="csml-kineticStyle:connectorrate" fast="false">
<csml:parameter key="rate" value="(( cytosol * vG6PDH_rmaxG6PDH * cg6p * cnadp )/(( cg6p + vG6PDH_KG6PDHg6p )*( 1 +( cnadph / vG6PDH_KG6PDHnadphg6pinh ))*(( vG6PDH_KG6PDHnadp *( 1 +( cnadph / vG6PDH_KG6PDHnadphnadpinh )))+ cnadp )))"/>
</csml:processKinetic>
</csml:processSimulationProperty>
<csml:viewProperty>
<csml:position positionID="default" position="auto" x="1289.0" y="2584.0"/>
<csml:shape shapeID="default" visible="true">
<csml:toolSpecificGraphics>
<fig:figure xmlns:fig="http://www.csml.org/csml/cigraphics">
<fig:continuousProcess name="default" depth="0" fillColor="255 175 175 255" outlineColor="0 0 0 255" outlineWidth="1.0" visible="true"/>
</fig:figure>
<text fontName="Dialog" fontSize="20" fontStyle=" bold" spacing="0.0" name="edgeScore" depth="0" visible="false" xmlns="http://www.csml.org/csml/cigraphics"/>
<text fontName="Dialog" fontSize="20" fontStyle=" bold" spacing="0.0" name="firing" depth="0" visible="false" xmlns="http://www.csml.org/csml/cigraphics"/>
<text fontName="Dialog" fontSize="20" fontStyle=" bold" spacing="0.0" name="delay" depth="0" visible="true" xmlns="http://www.csml.org/csml/cigraphics"/>
<text fontName="Dialog" fontSize="20" fontStyle=" bold" spacing="0.0" name="speed" depth="0" visible="true" xmlns="http://www.csml.org/csml/cigraphics"/>
<text fontName="Dialog" fontSize="20" fontStyle=" bold" spacing="0.0" name="name" depth="0" visible="true" xmlns="http://www.csml.org/csml/cigraphics"/>
</csml:toolSpecificGraphics>
</csml:shape>
</csml:viewProperty>
<csml:biologicalProperty refBiologicalEventID="cso30:i:-" refCellComponentID="cso30:i:CC_CellComponent">
<csml:property key="relationType" value="Type 0"/>
<csml:property key="edgeScore" value="1.0"/>
</csml:biologicalProperty>
<csml:comments>
<csml:comment type="text"></csml:comment>
</csml:comments>
</csml:process>
<csml:process id="reaction_vPFK" name="Pfk" type="cso30:c:-">
<csml:connector id="species_cpep_reaction_vPFK" name="cr_13" refID="species_cpep" type="cso30:c:InputAssociationBiological">
<csml:connectorSimulationProperty>
<csml:connectorFiring connectorFiringStyle="csml-connectorFiringStyle:nocheck" value="1"/>
<csml:connectorKinetic>
<csml:parameter key="stoichiometry" value="0.0"/>
</csml:connectorKinetic>
</csml:connectorSimulationProperty>
<csml:viewProperty>
<csml:position positionID="default" position="auto" x="739.5702467762221" y="2739.9993831262373"/>
[truncated: 225,514 more chars]
