# Supplementary material for: Identification of key regulators in glycogen utilization in E. coli based on the simulations from a hybrid functional Petri net model
Source: BMC Syst Biol. 2013 Dec 13;7(Suppl 6):S1. doi: 10.1186/1752-0509-7-S6-S1 (PMC4029488; doi:10.1186/1752-0509-7-S6-S1)
Supplement: Additional file 2 — Model-2. Cell Illustrator 4.0 file of HFPN model of PTS, which can be download from URL [36]. [file 1752-0509-7-S6-S1-S2.csml]

<?xml version="1.0" encoding="UTF-8" standalone="yes"?>
<csml:project majorVersion="3" minorVersion="0" projectID="local" projectVersionID="undef" xmlns:csml="http://www.csml.org/csml/version3" xmlns:xlink="http://www.w3.org/1999/xlink">
<csml:model modelID="undef" modelVersionID="undef">
<csml:entitySet>
<csml:entity id="e1" name="EI" type="cso30:c:-">
<csml:entitySimulationProperty>
<csml:variable variableID="EI" type="csml-variable:Double">
<csml:parameter key="csml-variable:parameter:initialValue" value="1.2"/>
<csml:parameter key="csml-variable:parameter:maximumValue" value="infinite"/>
<csml:parameter key="csml-variable:parameter:minimumValue" value="0"/>
<csml:parameter key="csml-variable:parameter:global" value="false"/>
</csml:variable>
</csml:entitySimulationProperty>
<csml:viewProperty>
<csml:position positionID="default" position="auto" x="862.5" y="223.5"/>
<csml:shape shapeID="default" visible="true">
<csml:toolSpecificGraphics>
<fig:figure xmlns:fig="http://www.csml.org/csml/cigraphics">
<fig:continuousEntity name="default" depth="0" fillColor="255 175 175 255" visible="true"/>
</fig:figure>
<text fontName="Dialog" fontSize="12" fontStyle=" bold" spacing="0.0" name="probeID" depth="0" visible="false" xmlns="http://www.csml.org/csml/cigraphics"/>
<text fontName="Dialog" fontSize="12" fontStyle=" bold" spacing="0.0" name="comments" depth="0" visible="false" xmlns="http://www.csml.org/csml/cigraphics"/>
<text fontName="Dialog" fontSize="12" fontStyle=" bold" spacing="0.0" name="unit" depth="0" visible="false" xmlns="http://www.csml.org/csml/cigraphics"/>
<text fontName="Dialog" fontSize="12" fontStyle=" bold" spacing="0.0" name="value" depth="0" visible="true" xmlns="http://www.csml.org/csml/cigraphics"/>
<text fontName="Dialog" fontSize="12" fontStyle=" bold" spacing="0.0" name="variable" depth="0" visible="false" xmlns="http://www.csml.org/csml/cigraphics"/>
<text fontName="Dialog" fontSize="12" fontStyle=" bold" spacing="0.0" name="name" depth="0" visible="true" xmlns="http://www.csml.org/csml/cigraphics"/>
</csml:toolSpecificGraphics>
</csml:shape>
</csml:viewProperty>
<csml:biologicalProperty refCellComponentID="cso30:i:CC_CellComponent">
<csml:property key="accession" value=""/>
<csml:property key="probeID" value=""/>
<csml:property key="extension" value=""/>
</csml:biologicalProperty>
<csml:comments>
<csml:comment type="text"></csml:comment>
</csml:comments>
</csml:entity>
<csml:entity id="e2" name="Hpr" type="cso30:c:-">
<csml:entitySimulationProperty>
<csml:variable variableID="Hpr" type="csml-variable:Double">
<csml:parameter key="csml-variable:parameter:initialValue" value="1.1"/>
<csml:parameter key="csml-variable:parameter:maximumValue" value="infinite"/>
<csml:parameter key="csml-variable:parameter:minimumValue" value="0"/>
<csml:parameter key="csml-variable:parameter:global" value="false"/>
</csml:variable>
</csml:entitySimulationProperty>
<csml:viewProperty>
<csml:position positionID="default" position="auto" x="681.5" y="583.5"/>
<csml:shape shapeID="default" visible="true">
<csml:toolSpecificGraphics>
<fig:figure xmlns:fig="http://www.csml.org/csml/cigraphics">
<fig:continuousEntity name="default" depth="0" fillColor="255 175 175 255" visible="true"/>
</fig:figure>
<text fontName="Dialog" fontSize="12" fontStyle=" bold" spacing="0.0" name="probeID" depth="0" visible="false" xmlns="http://www.csml.org/csml/cigraphics"/>
<text fontName="Dialog" fontSize="12" fontStyle=" bold" spacing="0.0" name="comments" depth="0" visible="false" xmlns="http://www.csml.org/csml/cigraphics"/>
<text fontName="Dialog" fontSize="12" fontStyle=" bold" spacing="0.0" name="unit" depth="0" visible="false" xmlns="http://www.csml.org/csml/cigraphics"/>
<text fontName="Dialog" fontSize="12" fontStyle=" bold" spacing="0.0" name="value" depth="0" visible="true" xmlns="http://www.csml.org/csml/cigraphics"/>
<text fontName="Dialog" fontSize="12" fontStyle=" bold" spacing="0.0" name="variable" depth="0" visible="false" xmlns="http://www.csml.org/csml/cigraphics"/>
<text fontName="Dialog" fontSize="12" fontStyle=" bold" spacing="0.0" name="name" depth="0" visible="true" xmlns="http://www.csml.org/csml/cigraphics"/>
</csml:toolSpecificGraphics>
</csml:shape>
</csml:viewProperty>
<csml:biologicalProperty refCellComponentID="cso30:i:CC_CellComponent">
<csml:property key="accession" value=""/>
<csml:property key="probeID" value=""/>
<csml:property key="extension" value=""/>
</csml:biologicalProperty>
<csml:comments>
<csml:comment type="text"></csml:comment>
</csml:comments>
</csml:entity>
<csml:entity id="e3" name="EIIA" type="cso30:c:-">
<csml:entitySimulationProperty>
<csml:variable variableID="EIIA" type="csml-variable:Double">
<csml:parameter key="csml-variable:parameter:initialValue" value="0.65"/>
<csml:parameter key="csml-variable:parameter:maximumValue" value="infinite"/>
<csml:parameter key="csml-variable:parameter:minimumValue" value="0"/>
<csml:parameter key="csml-variable:parameter:global" value="false"/>
</csml:variable>
</csml:entitySimulationProperty>
<csml:viewProperty>
<csml:position positionID="default" position="auto" x="500.5" y="223.5"/>
<csml:shape shapeID="default" visible="true">
<csml:toolSpecificGraphics>
<fig:figure xmlns:fig="http://www.csml.org/csml/cigraphics">
<fig:continuousEntity name="default" depth="0" fillColor="255 175 175 255" visible="true"/>
</fig:figure>
<text fontName="Dialog" fontSize="12" fontStyle=" bold" spacing="0.0" name="probeID" depth="0" visible="false" xmlns="http://www.csml.org/csml/cigraphics"/>
<text fontName="Dialog" fontSize="12" fontStyle=" bold" spacing="0.0" name="comments" depth="0" visible="false" xmlns="http://www.csml.org/csml/cigraphics"/>
<text fontName="Dialog" fontSize="12" fontStyle=" bold" spacing="0.0" name="unit" depth="0" visible="false" xmlns="http://www.csml.org/csml/cigraphics"/>
<text fontName="Dialog" fontSize="12" fontStyle=" bold" spacing="0.0" name="value" depth="0" visible="true" xmlns="http://www.csml.org/csml/cigraphics"/>
<text fontName="Dialog" fontSize="12" fontStyle=" bold" spacing="0.0" name="variable" depth="0" visible="false" xmlns="http://www.csml.org/csml/cigraphics"/>
<text fontName="Dialog" fontSize="12" fontStyle=" bold" spacing="0.0" name="name" depth="0" visible="true" xmlns="http://www.csml.org/csml/cigraphics"/>
</csml:toolSpecificGraphics>
</csml:shape>
</csml:viewProperty>
<csml:biologicalProperty refCellComponentID="cso30:i:CC_CellComponent">
<csml:property key="accession" value=""/>
<csml:property key="probeID" value=""/>
<csml:property key="extension" value=""/>
</csml:biologicalProperty>
<csml:comments>
<csml:comment type="text"></csml:comment>
</csml:comments>
</csml:entity>
<csml:entity id="e4" name="EIICB" type="cso30:c:-">
<csml:entitySimulationProperty>
<csml:variable variableID="EIICB" type="csml-variable:Double">
<csml:parameter key="csml-variable:parameter:initialValue" value="0.1"/>
<csml:parameter key="csml-variable:parameter:maximumValue" value="infinite"/>
<csml:parameter key="csml-variable:parameter:minimumValue" value="0"/>
<csml:parameter key="csml-variable:parameter:global" value="false"/>
</csml:variable>
</csml:entitySimulationProperty>
<csml:viewProperty>
<csml:position positionID="default" position="auto" x="332.5" y="583.5"/>
<csml:shape shapeID="default" visible="true">
<csml:toolSpecificGraphics>
<fig:figure xmlns:fig="http://www.csml.org/csml/cigraphics">
<fig:continuousEntity name="default" depth="0" fillColor="255 175 175 255" visible="true"/>
</fig:figure>
<text fontName="Dialog" fontSize="12" fontStyle=" bold" spacing="0.0" name="probeID" depth="0" visible="false" xmlns="http://www.csml.org/csml/cigraphics"/>
<text fontName="Dialog" fontSize="12" fontStyle=" bold" spacing="0.0" name="comments" depth="0" visible="false" xmlns="http://www.csml.org/csml/cigraphics"/>
<text fontName="Dialog" fontSize="12" fontStyle=" bold" spacing="0.0" name="unit" depth="0" visible="false" xmlns="http://www.csml.org/csml/cigraphics"/>
<text fontName="Dialog" fontSize="12" fontStyle=" bold" spacing="0.0" name="value" depth="0" visible="true" xmlns="http://www.csml.org/csml/cigraphics"/>
<text fontName="Dialog" fontSize="12" fontStyle=" bold" spacing="0.0" name="variable" depth="0" visible="false" xmlns="http://www.csml.org/csml/cigraphics"/>
<text fontName="Dialog" fontSize="12" fontStyle=" bold" spacing="0.0" name="name" depth="0" visible="true" xmlns="http://www.csml.org/csml/cigraphics"/>
</csml:toolSpecificGraphics>
</csml:shape>
</csml:viewProperty>
<csml:biologicalProperty refCellComponentID="cso30:i:CC_CellComponent">
<csml:property key="accession" value=""/>
<csml:property key="probeID" value=""/>
<csml:property key="extension" value=""/>
</csml:biologicalProperty>
<csml:comments>
<csml:comment type="text"></csml:comment>
</csml:comments>
</csml:entity>
<csml:entity id="e5" name="PEI" type="cso30:c:-">
<csml:entitySimulationProperty>
<csml:variable variableID="PEI" type="csml-variable:Double">
<csml:parameter key="csml-variable:parameter:initialValue" value="0.6"/>
<csml:parameter key="csml-variable:parameter:maximumValue" value="infinite"/>
<csml:parameter key="csml-variable:parameter:minimumValue" value="0"/>
<csml:parameter key="csml-variable:parameter:global" value="false"/>
</csml:variable>
</csml:entitySimulationProperty>
<csml:viewProperty>
<csml:position positionID="default" position="auto" x="862.5" y="583.5"/>
<csml:shape shapeID="default" visible="true">
<csml:toolSpecificGraphics>
<fig:figure xmlns:fig="http://www.csml.org/csml/cigraphics">
<fig:continuousEntity name="default" depth="0" fillColor="0 255 0 255" visible="true"/>
</fig:figure>
<text fontName="Dialog" fontSize="12" fontStyle=" bold" spacing="0.0" name="probeID" depth="0" visible="false" xmlns="http://www.csml.org/csml/cigraphics"/>
<text fontName="Dialog" fontSize="12" fontStyle=" bold" spacing="0.0" name="comments" depth="0" visible="false" xmlns="http://www.csml.org/csml/cigraphics"/>
<text fontName="Dialog" fontSize="12" fontStyle=" bold" spacing="0.0" name="unit" depth="0" visible="false" xmlns="http://www.csml.org/csml/cigraphics"/>
<text fontName="Dialog" fontSize="12" fontStyle=" bold" spacing="0.0" name="value" depth="0" visible="true" xmlns="http://www.csml.org/csml/cigraphics"/>
<text fontName="Dialog" fontSize="12" fontStyle=" bold" spacing="0.0" name="variable" depth="0" visible="false" xmlns="http://www.csml.org/csml/cigraphics"/>
<text fontName="Dialog" fontSize="12" fontStyle=" bold" spacing="0.0" name="name" depth="0" visible="true" xmlns="http://www.csml.org/csml/cigraphics"/>
</csml:toolSpecificGraphics>
</csml:shape>
</csml:viewProperty>
<csml:biologicalProperty refCellComponentID="cso30:i:CC_CellComponent">
<csml:property key="accession" value=""/>
<csml:property key="probeID" value=""/>
<csml:property key="extension" value=""/>
</csml:biologicalProperty>
<csml:comments>
<csml:comment type="text"></csml:comment>
</csml:comments>
</csml:entity>
<csml:entity id="e6" name="PHpr" type="cso30:c:-">
<csml:entitySimulationProperty>
<csml:variable variableID="PHpr" type="csml-variable:Double">
<csml:parameter key="csml-variable:parameter:initialValue" value="28"/>
<csml:parameter key="csml-variable:parameter:maximumValue" value="infinite"/>
<csml:parameter key="csml-variable:parameter:minimumValue" value="0"/>
<csml:parameter key="csml-variable:parameter:global" value="false"/>
</csml:variable>
</csml:entitySimulationProperty>
<csml:viewProperty>
<csml:position positionID="default" position="auto" x="681.5" y="223.5"/>
<csml:shape shapeID="default" visible="true">
<csml:toolSpecificGraphics>
<fig:figure xmlns:fig="http://www.csml.org/csml/cigraphics">
<fig:continuousEntity name="default" depth="0" fillColor="0 255 0 255" visible="true"/>
</fig:figure>
<text fontName="Dialog" fontSize="12" fontStyle=" bold" spacing="0.0" name="probeID" depth="0" visible="false" xmlns="http://www.csml.org/csml/cigraphics"/>
<text fontName="Dialog" fontSize="12" fontStyle=" bold" spacing="0.0" name="comments" depth="0" visible="false" xmlns="http://www.csml.org/csml/cigraphics"/>
<text fontName="Dialog" fontSize="12" fontStyle=" bold" spacing="0.0" name="unit" depth="0" visible="false" xmlns="http://www.csml.org/csml/cigraphics"/>
<text fontName="Dialog" fontSize="12" fontStyle=" bold" spacing="0.0" name="value" depth="0" visible="true" xmlns="http://www.csml.org/csml/cigraphics"/>
<text fontName="Dialog" fontSize="12" fontStyle=" bold" spacing="0.0" name="variable" depth="0" visible="false" xmlns="http://www.csml.org/csml/cigraphics"/>
<text fontName="Dialog" fontSize="12" fontStyle=" bold" spacing="0.0" name="name" depth="0" visible="true" xmlns="http://www.csml.org/csml/cigraphics"/>
</csml:toolSpecificGraphics>
</csml:shape>
</csml:viewProperty>
<csml:biologicalProperty refCellComponentID="cso30:i:CC_CellComponent">
<csml:property key="accession" value=""/>
<csml:property key="probeID" value=""/>
<csml:property key="extension" value=""/>
</csml:biologicalProperty>
<csml:comments>
<csml:comment type="text"></csml:comment>
</csml:comments>
</csml:entity>
<csml:entity id="e7" name="PEIIA" type="cso30:c:-">
<csml:entitySimulationProperty>
<csml:variable variableID="PEIIA" type="csml-variable:Double">
<csml:parameter key="csml-variable:parameter:initialValue" value="21"/>
<csml:parameter key="csml-variable:parameter:maximumValue" value="infinite"/>
<csml:parameter key="csml-variable:parameter:minimumValue" value="0"/>
<csml:parameter key="csml-variable:parameter:global" value="false"/>
</csml:variable>
</csml:entitySimulationProperty>
<csml:viewProperty>
<csml:position positionID="default" position="auto" x="500.5" y="583.5"/>
<csml:shape shapeID="default" visible="true">
<csml:toolSpecificGraphics>
<fig:figure xmlns:fig="http://www.csml.org/csml/cigraphics">
<fig:continuousEntity name="default" depth="0" fillColor="0 255 0 255" visible="true"/>
</fig:figure>
<text fontName="Dialog" fontSize="12" fontStyle=" bold" spacing="0.0" name="probeID" depth="0" visible="false" xmlns="http://www.csml.org/csml/cigraphics"/>
<text fontName="Dialog" fontSize="12" fontStyle=" bold" spacing="0.0" name="comments" depth="0" visible="false" xmlns="http://www.csml.org/csml/cigraphics"/>
<text fontName="Dialog" fontSize="12" fontStyle=" bold" spacing="0.0" name="unit" depth="0" visible="false" xmlns="http://www.csml.org/csml/cigraphics"/>
<text fontName="Dialog" fontSize="12" fontStyle=" bold" spacing="0.0" name="value" depth="0" visible="true" xmlns="http://www.csml.org/csml/cigraphics"/>
<text fontName="Dialog" fontSize="12" fontStyle=" bold" spacing="0.0" name="variable" depth="0" visible="false" xmlns="http://www.csml.org/csml/cigraphics"/>
<text fontName="Dialog" fontSize="12" fontStyle=" bold" spacing="0.0" name="name" depth="0" visible="true" xmlns="http://www.csml.org/csml/cigraphics"/>
</csml:toolSpecificGraphics>
</csml:shape>
</csml:viewProperty>
<csml:biologicalProperty refCellComponentID="cso30:i:CC_CellComponent">
<csml:property key="accession" value=""/>
<csml:property key="probeID" value=""/>
<csml:property key="extension" value=""/>
</csml:biologicalProperty>
<csml:comments>
<csml:comment type="text"></csml:comment>
</csml:comments>
</csml:entity>
<csml:entity id="e8" name="PEIICB" type="cso30:c:-">
<csml:entitySimulationProperty>
<csml:variable variableID="PEIICB" type="csml-variable:Double">
<csml:parameter key="csml-variable:parameter:initialValue" value="5.6"/>
<csml:parameter key="csml-variable:parameter:maximumValue" value="infinite"/>
<csml:parameter key="csml-variable:parameter:minimumValue" value="0"/>
<csml:parameter key="csml-variable:parameter:global" value="false"/>
</csml:variable>
</csml:entitySimulationProperty>
<csml:viewProperty>
<csml:position positionID="default" position="auto" x="332.5" y="223.5"/>
<csml:shape shapeID="default" visible="true">
<csml:toolSpecificGraphics>
<fig:figure xmlns:fig="http://www.csml.org/csml/cigraphics">
<fig:continuousEntity name="default" depth="0" fillColor="0 255 0 255" visible="true"/>
</fig:figure>
<text fontName="Dialog" fontSize="12" fontStyle=" bold" spacing="0.0" name="probeID" depth="0" visible="false" xmlns="http://www.csml.org/csml/cigraphics"/>
<text fontName="Dialog" fontSize="12" fontStyle=" bold" spacing="0.0" name="comments" depth="0" visible="false" xmlns="http://www.csml.org/csml/cigraphics"/>
<text fontName="Dialog" fontSize="12" fontStyle=" bold" spacing="0.0" name="unit" depth="0" visible="false" xmlns="http://www.csml.org/csml/cigraphics"/>
<text fontName="Dialog" fontSize="12" fontStyle=" bold" spacing="0.0" name="value" depth="0" visible="true" xmlns="http://www.csml.org/csml/cigraphics"/>
<text fontName="Dialog" fontSize="12" fontStyle=" bold" spacing="0.0" name="variable" depth="0" visible="false" xmlns="http://www.csml.org/csml/cigraphics"/>
<text fontName="Dialog" fontSize="12" fontStyle=" bold" spacing="0.0" name="name" depth="0" visible="true" xmlns="http://www.csml.org/csml/cigraphics"/>
</csml:toolSpecificGraphics>
</csml:shape>
</csml:viewProperty>
<csml:biologicalProperty refCellComponentID="cso30:i:CC_CellComponent">
<csml:property key="accession" value=""/>
<csml:property key="probeID" value=""/>
<csml:property key="extension" value=""/>
</csml:biologicalProperty>
<csml:comments>
<csml:comment type="text"></csml:comment>
</csml:comments>
</csml:entity>
<csml:entity id="e9" name="PEP" type="cso30:c:-">
<csml:entitySimulationProperty>
<csml:variable variableID="PEP" type="csml-variable:Double">
<csml:parameter key="csml-variable:parameter:initialValue" value="2800"/>
<csml:parameter key="csml-variable:parameter:maximumValue" value="infinite"/>
<csml:parameter key="csml-variable:parameter:minimumValue" value="0"/>
<csml:parameter key="csml-variable:parameter:global" value="false"/>
</csml:variable>
</csml:entitySimulationProperty>
<csml:viewProperty>
<csml:position positionID="default" position="auto" x="1017.5" y="223.5"/>
<csml:shape shapeID="default" visible="true">
<csml:toolSpecificGraphics>
<fig:figure xmlns:fig="http://www.csml.org/csml/cigraphics">
<fig:continuousEntity name="default" depth="0" fillColor="0 255 0 255" visible="true"/>
</fig:figure>
<text fontName="Dialog" fontSize="12" fontStyle=" bold" spacing="0.0" name="probeID" depth="0" visible="false" xmlns="http://www.csml.org/csml/cigraphics"/>
<text fontName="Dialog" fontSize="12" fontStyle=" bold" spacing="0.0" name="comments" depth="0" visible="false" xmlns="http://www.csml.org/csml/cigraphics"/>
<text fontName="Dialog" fontSize="12" fontStyle=" bold" spacing="0.0" name="unit" depth="0" visible="false" xmlns="http://www.csml.org/csml/cigraphics"/>
<text fontName="Dialog" fontSize="12" fontStyle=" bold" spacing="0.0" name="value" depth="0" visible="true" xmlns="http://www.csml.org/csml/cigraphics"/>
<text fontName="Dialog" fontSize="12" fontStyle=" bold" spacing="0.0" name="variable" depth="0" visible="false" xmlns="http://www.csml.org/csml/cigraphics"/>
<text fontName="Dialog" fontSize="12" fontStyle=" bold" spacing="0.0" name="name" depth="0" visible="true" xmlns="http://www.csml.org/csml/cigraphics"/>
</csml:toolSpecificGraphics>
</csml:shape>
</csml:viewProperty>
<csml:biologicalProperty refCellComponentID="cso30:i:CC_CellComponent">
<csml:property key="accession" value=""/>
<csml:property key="probeID" value=""/>
<csml:property key="extension" value=""/>
</csml:biologicalProperty>
<csml:comments>
<csml:comment type="text"></csml:comment>
</csml:comments>
</csml:entity>
<csml:entity id="e10" name="Pyruvate" type="cso30:c:-">
<csml:entitySimulationProperty>
<csml:variable variableID="PYR" type="csml-variable:Double">
<csml:parameter key="csml-variable:parameter:initialValue" value="900"/>
<csml:parameter key="csml-variable:parameter:maximumValue" value="infinite"/>
<csml:parameter key="csml-variable:parameter:minimumValue" value="0"/>
<csml:parameter key="csml-variable:parameter:global" value="false"/>
</csml:variable>
</csml:entitySimulationProperty>
<csml:viewProperty>
<csml:position positionID="default" position="auto" x="1017.5" y="583.5"/>
<csml:shape shapeID="default" visible="true">
<csml:toolSpecificGraphics>
<fig:figure xmlns:fig="http://www.csml.org/csml/cigraphics">
<fig:continuousEntity name="default" depth="0" fillColor="255 175 175 255" visible="true"/>
</fig:figure>
<text fontName="Dialog" fontSize="12" fontStyle=" bold" spacing="0.0" name="probeID" depth="0" visible="false" xmlns="http://www.csml.org/csml/cigraphics"/>
<text fontName="Dialog" fontSize="12" fontStyle=" bold" spacing="0.0" name="comments" depth="0" visible="false" xmlns="http://www.csml.org/csml/cigraphics"/>
<text fontName="Dialog" fontSize="12" fontStyle=" bold" spacing="0.0" name="unit" depth="0" visible="false" xmlns="http://www.csml.org/csml/cigraphics"/>
<text fontName="Dialog" fontSize="12" fontStyle=" bold" spacing="0.0" name="value" depth="0" visible="true" xmlns="http://www.csml.org/csml/cigraphics"/>
<text fontName="Dialog" fontSize="12" fontStyle=" bold" spacing="0.0" name="variable" depth="0" visible="false" xmlns="http://www.csml.org/csml/cigraphics"/>
<text fontName="Dialog" fontSize="12" fontStyle=" bold" spacing="0.0" name="name" depth="0" visible="true" xmlns="http://www.csml.org/csml/cigraphics"/>
</csml:toolSpecificGraphics>
</csml:shape>
</csml:viewProperty>
<csml:biologicalProperty refCellComponentID="cso30:i:CC_CellComponent">
<csml:property key="accession" value=""/>
<csml:property key="probeID" value=""/>
<csml:property key="extension" value=""/>
</csml:biologicalProperty>
<csml:comments>
<csml:comment type="text"></csml:comment>
</csml:comments>
</csml:entity>
<csml:entity id="e11" name="Glucose" type="cso30:c:-">
<csml:entitySimulationProperty>
<csml:variable variableID="Glc" type="csml-variable:Double">
<csml:parameter key="csml-variable:parameter:initialValue" value="500"/>
<csml:parameter key="csml-variable:parameter:maximumValue" value="infinite"/>
<csml:parameter key="csml-variable:parameter:minimumValue" value="0"/>
<csml:parameter key="csml-variable:parameter:global" value="false"/>
</csml:variable>
</csml:entitySimulationProperty>
<csml:viewProperty>
<csml:position positionID="default" position="auto" x="177.5" y="223.5"/>
<csml:shape shapeID="default" visible="true">
<csml:toolSpecificGraphics>
<fig:figure xmlns:fig="http://www.csml.org/csml/cigraphics">
<fig:continuousEntity name="default" depth="0" fillColor="255 175 175 255" visible="true"/>
</fig:figure>
<text fontName="Dialog" fontSize="12" fontStyle=" bold" spacing="0.0" name="probeID" depth="0" visible="false" xmlns="http://www.csml.org/csml/cigraphics"/>
<text fontName="Dialog" fontSize="12" fontStyle=" bold" spacing="0.0" name="comments" depth="0" visible="false" xmlns="http://www.csml.org/csml/cigraphics"/>
<text fontName="Dialog" fontSize="12" fontStyle=" bold" spacing="0.0" name="unit" depth="0" visible="false" xmlns="http://www.csml.org/csml/cigraphics"/>
<text fontName="Dialog" fontSize="12" fontStyle=" bold" spacing="0.0" name="value" depth="0" visible="true" xmlns="http://www.csml.org/csml/cigraphics"/>
<text fontName="Dialog" fontSize="12" fontStyle=" bold" spacing="0.0" name="variable" depth="0" visible="false" xmlns="http://www.csml.org/csml/cigraphics"/>
<text fontName="Dialog" fontSize="12" fontStyle=" bold" spacing="0.0" name="name" depth="0" visible="true" xmlns="http://www.csml.org/csml/cigraphics"/>
</csml:toolSpecificGraphics>
</csml:shape>
</csml:viewProperty>
<csml:biologicalProperty refCellComponentID="cso30:i:CC_CellComponent">
<csml:property key="accession" value=""/>
<csml:property key="probeID" value=""/>
<csml:property key="extension" value=""/>
</csml:biologicalProperty>
<csml:comments>
<csml:comment type="text"></csml:comment>
</csml:comments>
</csml:entity>
<csml:entity id="e12" name="G6P" type="cso30:c:-">
<csml:entitySimulationProperty>
<csml:variable variableID="G6P" type="csml-variable:Double">
<csml:parameter key="csml-variable:parameter:initialValue" value="50"/>
<csml:parameter key="csml-variable:parameter:maximumValue" value="infinite"/>
<csml:parameter key="csml-variable:parameter:minimumValue" value="0"/>
<csml:parameter key="csml-variable:parameter:global" value="false"/>
</csml:variable>
</csml:entitySimulationProperty>
<csml:viewProperty>
<csml:position positionID="default" position="auto" x="177.5" y="583.5"/>
<csml:shape shapeID="default" visible="true">
<csml:toolSpecificGraphics>
<fig:figure xmlns:fig="http://www.csml.org/csml/cigraphics">
<fig:continuousEntity name="default" depth="0" fillColor="0 255 0 255" visible="true"/>
</fig:figure>
<text fontName="Dialog" fontSize="12" fontStyle=" bold" spacing="0.0" name="probeID" depth="0" visible="false" xmlns="http://www.csml.org/csml/cigraphics"/>
<text fontName="Dialog" fontSize="12" fontStyle=" bold" spacing="0.0" name="comments" depth="0" visible="false" xmlns="http://www.csml.org/csml/cigraphics"/>
<text fontName="Dialog" fontSize="12" fontStyle=" bold" spacing="0.0" name="unit" depth="0" visible="false" xmlns="http://www.csml.org/csml/cigraphics"/>
<text fontName="Dialog" fontSize="12" fontStyle=" bold" spacing="0.0" name="value" depth="0" visible="true" xmlns="http://www.csml.org/csml/cigraphics"/>
<text fontName="Dialog" fontSize="12" fontStyle=" bold" spacing="0.0" name="variable" depth="0" visible="false" xmlns="http://www.csml.org/csml/cigraphics"/>
<text fontName="Dialog" fontSize="12" fontStyle=" bold" spacing="0.0" name="name" depth="0" visible="true" xmlns="http://www.csml.org/csml/cigraphics"/>
</csml:toolSpecificGraphics>
</csml:shape>
</csml:viewProperty>
<csml:biologicalProperty refCellComponentID="cso30:i:CC_CellComponent">
<csml:property key="accession" value=""/>
<csml:property key="probeID" value=""/>
<csml:property key="extension" value=""/>
</csml:biologicalProperty>
<csml:comments>
<csml:comment type="text"></csml:comment>
</csml:comments>
</csml:entity>
<csml:entity id="e13" name="EI.PEP" type="cso30:c:-">
<csml:entitySimulationProperty>
<csml:variable variableID="EIPEP" type="csml-variable:Double">
<csml:parameter key="csml-variable:parameter:initialValue" value="2.4"/>
<csml:parameter key="csml-variable:parameter:maximumValue" value="infinite"/>
<csml:parameter key="csml-variable:parameter:minimumValue" value="0"/>
<csml:parameter key="csml-variable:parameter:global" value="false"/>
</csml:variable>
</csml:entitySimulationProperty>
<csml:viewProperty>
<csml:position positionID="default" position="auto" x="933.5" y="401.0"/>
<csml:shape shapeID="default" visible="true">
<csml:toolSpecificGraphics>
<fig:figure xmlns:fig="http://www.csml.org/csml/cigraphics">
<fig:continuousEntity name="default" depth="0" visible="true"/>
</fig:figure>
<text fontName="Dialog" fontSize="12" fontStyle=" bold" spacing="0.0" name="probeID" depth="0" visible="false" xmlns="http://www.csml.org/csml/cigraphics"/>
<text fontName="Dialog" fontSize="12" fontStyle=" bold" spacing="0.0" name="comments" depth="0" visible="false" xmlns="http://www.csml.org/csml/cigraphics"/>
<text fontName="Dialog" fontSize="12" fontStyle=" bold" spacing="0.0" name="unit" depth="0" visible="false" xmlns="http://www.csml.org/csml/cigraphics"/>
<text fontName="Dialog" fontSize="12" fontStyle=" bold" spacing="0.0" name="value" depth="0" visible="true" xmlns="http://www.csml.org/csml/cigraphics"/>
<text fontName="Dialog" fontSize="12" fontStyle=" bold" spacing="0.0" name="variable" depth="0" visible="false" xmlns="http://www.csml.org/csml/cigraphics"/>
<text fontName="Dialog" fontSize="12" fontStyle=" bold" spacing="0.0" name="name" depth="0" visible="true" xmlns="http://www.csml.org/csml/cigraphics"/>
</csml:toolSpecificGraphics>
</csml:shape>
</csml:viewProperty>
<csml:biologicalProperty refCellComponentID="cso30:i:CC_CellComponent">
<csml:property key="accession" value=""/>
<csml:property key="probeID" value=""/>
<csml:property key="extension" value=""/>
</csml:biologicalProperty>
<csml:comments>
<csml:comment type="text"></csml:comment>
</csml:comments>
</csml:entity>
<csml:entity id="e14" name="Hpr.P.EI" type="cso30:c:-">
<csml:entitySimulationProperty>
<csml:variable variableID="HprPEI" type="csml-variable:Double">
<csml:parameter key="csml-variable:parameter:initialValue" value="0.7"/>
<csml:parameter key="csml-variable:parameter:maximumValue" value="infinite"/>
<csml:parameter key="csml-variable:parameter:minimumValue" value="0"/>
<csml:parameter key="csml-variable:parameter:global" value="false"/>
</csml:variable>
</csml:entitySimulationProperty>
<csml:viewProperty>
<csml:position positionID="default" position="auto" x="764.5" y="400.0"/>
<csml:shape shapeID="default" visible="true">
<csml:toolSpecificGraphics>
<fig:figure xmlns:fig="http://www.csml.org/csml/cigraphics">
<fig:continuousEntity name="default" depth="0" visible="true"/>
</fig:figure>
<text fontName="Dialog" fontSize="12" fontStyle=" bold" spacing="0.0" name="probeID" depth="0" visible="false" xmlns="http://www.csml.org/csml/cigraphics"/>
<text fontName="Dialog" fontSize="12" fontStyle=" bold" spacing="0.0" name="comments" depth="0" visible="false" xmlns="http://www.csml.org/csml/cigraphics"/>
<text fontName="Dialog" fontSize="12" fontStyle=" bold" spacing="0.0" name="unit" depth="0" visible="false" xmlns="http://www.csml.org/csml/cigraphics"/>
<text fontName="Dialog" fontSize="12" fontStyle=" bold" spacing="0.0" name="value" depth="0" visible="true" xmlns="http://www.csml.org/csml/cigraphics"/>
<text fontName="Dialog" fontSize="12" fontStyle=" bold" spacing="0.0" name="variable" depth="0" visible="false" xmlns="http://www.csml.org/csml/cigraphics"/>
<text fontName="Dialog" fontSize="12" fontStyle=" bold" spacing="0.0" name="name" depth="0" visible="true" xmlns="http://www.csml.org/csml/cigraphics"/>
</csml:toolSpecificGraphics>
</csml:shape>
</csml:viewProperty>
<csml:biologicalProperty refCellComponentID="cso30:i:CC_CellComponent">
<csml:property key="accession" value=""/>
<csml:property key="probeID" value=""/>
<csml:property key="extension" value=""/>
</csml:biologicalProperty>
<csml:comments>
<csml:comment type="text"></csml:comment>
</csml:comments>
</csml:entity>
<csml:entity id="e15" name="EIIA.P.Hpr" type="cso30:c:-">
<csml:entitySimulationProperty>
<csml:variable variableID="EIIAPHpr" type="csml-variable:Double">
<csml:parameter key="csml-variable:parameter:initialValue" value="18"/>
<csml:parameter key="csml-variable:parameter:maximumValue" value="infinite"/>
<csml:parameter key="csml-variable:parameter:minimumValue" value="0"/>
<csml:parameter key="csml-variable:parameter:global" value="false"/>
</csml:variable>
</csml:entitySimulationProperty>
<csml:viewProperty>
<csml:position positionID="default" position="auto" x="594.5" y="400.0"/>
<csml:shape shapeID="default" visible="true">
<csml:toolSpecificGraphics>
<fig:figure xmlns:fig="http://www.csml.org/csml/cigraphics">
<fig:continuousEntity name="default" depth="0" visible="true"/>
</fig:figure>
<text fontName="Dialog" fontSize="12" fontStyle=" bold" spacing="0.0" name="probeID" depth="0" visible="false" xmlns="http://www.csml.org/csml/cigraphics"/>
<text fontName="Dialog" fontSize="12" fontStyle=" bold" spacing="0.0" name="comments" depth="0" visible="false" xmlns="http://www.csml.org/csml/cigraphics"/>
<text fontName="Dialog" fontSize="12" fontStyle=" bold" spacing="0.0" name="unit" depth="0" visible="false" xmlns="http://www.csml.org/csml/cigraphics"/>
<text fontName="Dialog" fontSize="12" fontStyle=" bold" spacing="0.0" name="value" depth="0" visible="true" xmlns="http://www.csml.org/csml/cigraphics"/>
<text fontName="Dialog" fontSize="12" fontStyle=" bold" spacing="0.0" name="variable" depth="0" visible="false" xmlns="http://www.csml.org/csml/cigraphics"/>
<text fontName="Dialog" fontSize="12" fontStyle=" bold" spacing="0.0" name="name" depth="0" visible="true" xmlns="http://www.csml.org/csml/cigraphics"/>
</csml:toolSpecificGraphics>
</csml:shape>
</csml:viewProperty>
<csml:biologicalProperty refCellComponentID="cso30:i:CC_CellComponent">
<csml:property key="accession" value=""/>
<csml:property key="probeID" value=""/>
<csml:property key="extension" value=""/>
</csml:biologicalProperty>
<csml:comments>
<csml:comment type="text"></csml:comment>
</csml:comments>
</csml:entity>
<csml:entity id="e16" name="EIICB.P.EIIA" type="cso30:c:-">
<csml:entitySimulationProperty>
<csml:variable variableID="EIICBPEIIA" type="csml-variable:Double">
<csml:parameter key="csml-variable:parameter:initialValue" value="1.25"/>
<csml:parameter key="csml-variable:parameter:maximumValue" value="infinite"/>
<csml:parameter key="csml-variable:parameter:minimumValue" value="0"/>
<csml:parameter key="csml-variable:parameter:global" value="false"/>
</csml:variable>
</csml:entitySimulationProperty>
<csml:viewProperty>
<csml:position positionID="default" position="auto" x="423.5" y="400.0"/>
<csml:shape shapeID="default" visible="true">
<csml:toolSpecificGraphics>
<fig:figure xmlns:fig="http://www.csml.org/csml/cigraphics">
<fig:continuousEntity name="default" depth="0" visible="true"/>
</fig:figure>
<text fontName="Dialog" fontSize="12" fontStyle=" bold" spacing="0.0" name="probeID" depth="0" visible="false" xmlns="http://www.csml.org/csml/cigraphics"/>
<text fontName="Dialog" fontSize="12" fontStyle=" bold" spacing="0.0" name="comments" depth="0" visible="false" xmlns="http://www.csml.org/csml/cigraphics"/>
<text fontName="Dialog" fontSize="12" fontStyle=" bold" spacing="0.0" name="unit" depth="0" visible="false" xmlns="http://www.csml.org/csml/cigraphics"/>
<text fontName="Dialog" fontSize="12" fontStyle=" bold" spacing="0.0" name="value" depth="0" visible="true" xmlns="http://www.csml.org/csml/cigraphics"/>
<text fontName="Dialog" fontSize="12" fontStyle=" bold" spacing="0.0" name="variable" depth="0" visible="false" xmlns="http://www.csml.org/csml/cigraphics"/>
<text fontName="Dialog" fontSize="12" fontStyle=" bold" spacing="0.0" name="name" depth="0" visible="true" xmlns="http://www.csml.org/csml/cigraphics"/>
</csml:toolSpecificGraphics>
</csml:shape>
</csml:viewProperty>
<csml:biologicalProperty refCellComponentID="cso30:i:CC_CellComponent">
<csml:property key="accession" value=""/>
<csml:property key="probeID" value=""/>
<csml:property key="extension" value=""/>
</csml:biologicalProperty>
<csml:comments>
<csml:comment type="text"></csml:comment>
</csml:comments>
</csml:entity>
<csml:entity id="e17" name="Glc.P.EIICB" type="cso30:c:-">
<csml:entitySimulationProperty>
<csml:variable variableID="GlcPEIICB" type="csml-variable:Double">
<csml:parameter key="csml-variable:parameter:initialValue" value="0"/>
<csml:parameter key="csml-variable:parameter:maximumValue" value="infinite"/>
<csml:parameter key="csml-variable:parameter:minimumValue" value="0"/>
<csml:parameter key="csml-variable:parameter:global" value="false"/>
</csml:variable>
</csml:entitySimulationProperty>
<csml:viewProperty>
<csml:position positionID="default" position="auto" x="268.5" y="400.0"/>
<csml:shape shapeID="default" visible="true">
<csml:toolSpecificGraphics>
<fig:figure xmlns:fig="http://www.csml.org/csml/cigraphics">
<fig:continuousEntity name="default" depth="0" visible="true"/>
</fig:figure>
<text fontName="Dialog" fontSize="12" fontStyle=" bold" spacing="0.0" name="probeID" depth="0" visible="false" xmlns="http://www.csml.org/csml/cigraphics"/>
<text fontName="Dialog" fontSize="12" fontStyle=" bold" spacing="0.0" name="comments" depth="0" visible="false" xmlns="http://www.csml.org/csml/cigraphics"/>
<text fontName="Dialog" fontSize="12" fontStyle=" bold" spacing="0.0" name="unit" depth="0" visible="false" xmlns="http://www.csml.org/csml/cigraphics"/>
<text fontName="Dialog" fontSize="12" fontStyle=" bold" spacing="0.0" name="value" depth="0" visible="true" xmlns="http://www.csml.org/csml/cigraphics"/>
<text fontName="Dialog" fontSize="12" fontStyle=" bold" spacing="0.0" name="variable" depth="0" visible="false" xmlns="http://www.csml.org/csml/cigraphics"/>
<text fontName="Dialog" fontSize="12" fontStyle=" bold" spacing="0.0" name="name" depth="0" visible="true" xmlns="http://www.csml.org/csml/cigraphics"/>
</csml:toolSpecificGraphics>
</csml:shape>
</csml:viewProperty>
<csml:biologicalProperty refCellComponentID="cso30:i:CC_CellComponent">
<csml:property key="accession" value=""/>
<csml:property key="probeID" value=""/>
<csml:property key="extension" value=""/>
</csml:biologicalProperty>
<csml:comments>
<csml:comment type="text"></csml:comment>
</csml:comments>
</csml:entity>
<csml:entity id="e18" name="e18" type="cso30:c:-">
<csml:entitySimulationProperty>
<csml:variable variableID="k1" type="csml-variable:Double">
<csml:parameter key="csml-variable:parameter:initialValue" value="1960"/>
<csml:parameter key="csml-variable:parameter:maximumValue" value="infinite"/>
<csml:parameter key="csml-variable:parameter:minimumValue" value="0"/>
<csml:parameter key="csml-variable:parameter:global" value="false"/>
</csml:variable>
</csml:entitySimulationProperty>
<csml:viewProperty>
<csml:position positionID="default" position="auto" x="997.5" y="25.5"/>
<csml:shape shapeID="default" visible="true">
<csml:toolSpecificGraphics>
<fig:figure xmlns:fig="http://www.csml.org/csml/cigraphics">
<fig:continuousEntity name="default" depth="0" fillColor="0 255 0 255" visible="true"/>
</fig:figure>
<text fontName="Dialog" fontSize="12" fontStyle=" bold" spacing="0.0" name="probeID" depth="0" visible="false" xmlns="http://www.csml.org/csml/cigraphics"/>
<text fontName="Dialog" fontSize="12" fontStyle=" bold" spacing="0.0" name="comments" depth="0" visible="false" xmlns="http://www.csml.org/csml/cigraphics"/>
<text fontName="Dialog" fontSize="12" fontStyle=" bold" spacing="0.0" name="unit" depth="0" visible="false" xmlns="http://www.csml.org/csml/cigraphics"/>
<text fontName="Dialog" fontSize="12" fontStyle=" bold" spacing="0.0" name="value" depth="0" visible="true" xmlns="http://www.csml.org/csml/cigraphics"/>
<text fontName="Dialog" fontSize="12" fontStyle=" bold" spacing="0.0" name="variable" depth="0" visible="false" xmlns="http://www.csml.org/csml/cigraphics"/>
<text fontName="Dialog" fontSize="12" fontStyle=" bold" spacing="0.0" name="name" depth="0" visible="true" xmlns="http://www.csml.org/csml/cigraphics"/>
</csml:toolSpecificGraphics>
</csml:shape>
</csml:viewProperty>
<csml:biologicalProperty refCellComponentID="cso30:i:CC_CellComponent">
<csml:property key="probeID" value=""/>
<csml:property key="extension" value=""/>
<csml:property key="accession" value=""/>
</csml:biologicalProperty>
<csml:comments>
<csml:comment type="text"></csml:comment>
</csml:comments>
</csml:entity>
<csml:entity id="e19" name="e19" type="cso30:c:-">
<csml:entitySimulationProperty>
<csml:variable variableID="k01" type="csml-variable:Double">
<csml:parameter key="csml-variable:parameter:initialValue" value="480000"/>
<csml:parameter key="csml-variable:parameter:maximumValue" value="infinite"/>
<csml:parameter key="csml-variable:parameter:minimumValue" value="0"/>
<csml:parameter key="csml-variable:parameter:global" value="false"/>
</csml:variable>
</csml:entitySimulationProperty>
<csml:viewProperty>
<csml:position positionID="default" position="auto" x="992.5" y="63.5"/>
<csml:shape shapeID="default" visible="true">
<csml:toolSpecificGraphics>
<fig:figure xmlns:fig="http://www.csml.org/csml/cigraphics">
<fig:continuousEntity name="default" depth="0" fillColor="255 175 175 255" visible="true"/>
</fig:figure>
<text fontName="Dialog" fontSize="12" fontStyle=" bold" spacing="0.0" name="probeID" depth="0" visible="false" xmlns="http://www.csml.org/csml/cigraphics"/>
<text fontName="Dialog" fontSize="12" fontStyle=" bold" spacing="0.0" name="comments" depth="0" visible="false" xmlns="http://www.csml.org/csml/cigraphics"/>
<text fontName="Dialog" fontSize="12" fontStyle=" bold" spacing="0.0" name="unit" depth="0" visible="false" xmlns="http://www.csml.org/csml/cigraphics"/>
<text fontName="Dialog" fontSize="12" fontStyle=" bold" spacing="0.0" name="value" depth="0" visible="true" xmlns="http://www.csml.org/csml/cigraphics"/>
<text fontName="Dialog" fontSize="12" fontStyle=" bold" spacing="0.0" name="variable" depth="0" visible="false" xmlns="http://www.csml.org/csml/cigraphics"/>
<text fontName="Dialog" fontSize="12" fontStyle=" bold" spacing="0.0" name="name" depth="0" visible="true" xmlns="http://www.csml.org/csml/cigraphics"/>
</csml:toolSpecificGraphics>
</csml:shape>
</csml:viewProperty>
<csml:biologicalProperty refCellComponentID="cso30:i:CC_CellComponent">
<csml:property key="probeID" value=""/>
<csml:property key="extension" value=""/>
<csml:property key="accession" value=""/>
</csml:biologicalProperty>
<csml:comments>
<csml:comment type="text"></csml:comment>
</csml:comments>
</csml:entity>
<csml:entity id="e20" name="e20" type="cso30:c:-">
<csml:entitySimulationProperty>
<csml:variable variableID="k2" type="csml-variable:Double">
<csml:parameter key="csml-variable:parameter:initialValue" value="108000"/>
<csml:parameter key="csml-variable:parameter:maximumValue" value="infinite"/>
<csml:parameter key="csml-variable:parameter:minimumValue" value="0"/>
<csml:parameter key="csml-variable:parameter:global" value="false"/>
</csml:variable>
</csml:entitySimulationProperty>
<csml:viewProperty>
<csml:position positionID="default" position="auto" x="913.5" y="25.5"/>
<csml:shape shapeID="default" visible="true">
<csml:toolSpecificGraphics>
<fig:figure xmlns:fig="http://www.csml.org/csml/cigraphics">
<fig:continuousEntity name="default" depth="0" fillColor="0 255 0 255" visible="true"/>
</fig:figure>
<text fontName="Dialog" fontSize="12" fontStyle=" bold" spacing="0.0" name="probeID" depth="0" visible="false" xmlns="http://www.csml.org/csml/cigraphics"/>
<text fontName="Dialog" fontSize="12" fontStyle=" bold" spacing="0.0" name="comments" depth="0" visible="false" xmlns="http://www.csml.org/csml/cigraphics"/>
<text fontName="Dialog" fontSize="12" fontStyle=" bold" spacing="0.0" name="unit" depth="0" visible="false" xmlns="http://www.csml.org/csml/cigraphics"/>
<text fontName="Dialog" fontSize="12" fontStyle=" bold" spacing="0.0" name="value" depth="0" visible="true" xmlns="http://www.csml.org/csml/cigraphics"/>
<text fontName="Dialog" fontSize="12" fontStyle=" bold" spacing="0.0" name="variable" depth="0" visible="false" xmlns="http://www.csml.org/csml/cigraphics"/>
<text fontName="Dialog" fontSize="12" fontStyle=" bold" spacing="0.0" name="name" depth="0" visible="true" xmlns="http://www.csml.org/csml/cigraphics"/>
</csml:toolSpecificGraphics>
</csml:shape>
</csml:viewProperty>
<csml:biologicalProperty refCellComponentID="cso30:i:CC_CellComponent">
<csml:property key="probeID" value=""/>
<csml:property key="extension" value=""/>
<csml:property key="accession" value=""/>
</csml:biologicalProperty>
<csml:comments>
<csml:comment type="text"></csml:comment>
</csml:comments>
</csml:entity>
<csml:entity id="e21" name="e21" type="cso30:c:-">
<csml:entitySimulationProperty>
<csml:variable variableID="k02" type="csml-variable:Double">
<csml:parameter key="csml-variable:parameter:initialValue" value="294"/>
<csml:parameter key="csml-variable:parameter:maximumValue" value="infinite"/>
<csml:parameter key="csml-variable:parameter:minimumValue" value="0"/>
<csml:parameter key="csml-variable:parameter:global" value="false"/>
</csml:variable>
</csml:entitySimulationProperty>
<csml:viewProperty>
<csml:position positionID="default" position="auto" x="908.5" y="67.5"/>
<csml:shape shapeID="default" visible="true">
<csml:toolSpecificGraphics>
<fig:figure xmlns:fig="http://www.csml.org/csml/cigraphics">
<fig:continuousEntity name="default" depth="0" fillColor="255 175 175 255" visible="true"/>
</fig:figure>
<text fontName="Dialog" fontSize="12" fontStyle=" bold" spacing="0.0" name="probeID" depth="0" visible="false" xmlns="http://www.csml.org/csml/cigraphics"/>
<text fontName="Dialog" fontSize="12" fontStyle=" bold" spacing="0.0" name="comments" depth="0" visible="false" xmlns="http://www.csml.org/csml/cigraphics"/>
<text fontName="Dialog" fontSize="12" fontStyle=" bold" spacing="0.0" name="unit" depth="0" visible="false" xmlns="http://www.csml.org/csml/cigraphics"/>
<text fontName="Dialog" fontSize="12" fontStyle=" bold" spacing="0.0" name="value" depth="0" visible="true" xmlns="http://www.csml.org/csml/cigraphics"/>
<text fontName="Dialog" fontSize="12" fontStyle=" bold" spacing="0.0" name="variable" depth="0" visible="false" xmlns="http://www.csml.org/csml/cigraphics"/>
<text fontName="Dialog" fontSize="12" fontStyle=" bold" spacing="0.0" name="name" depth="0" visible="true" xmlns="http://www.csml.org/csml/cigraphics"/>
</csml:toolSpecificGraphics>
</csml:shape>
</csml:viewProperty>
<csml:biologicalProperty refCellComponentID="cso30:i:CC_CellComponent">
<csml:property key="probeID" value=""/>
<csml:property key="extension" value=""/>
<csml:property key="accession" value=""/>
</csml:biologicalProperty>
<csml:comments>
<csml:comment type="text"></csml:comment>
</csml:comments>
</csml:entity>
<csml:entity id="e22" name="e22" type="cso30:c:-">
<csml:entitySimulationProperty>
<csml:variable variableID="k3" type="csml-variable:Double">
<csml:parameter key="csml-variable:parameter:initialValue" value="14000"/>
<csml:parameter key="csml-variable:parameter:maximumValue" value="infinite"/>
<csml:parameter key="csml-variable:parameter:minimumValue" value="0"/>
<csml:parameter key="csml-variable:parameter:global" value="false"/>
</csml:variable>
</csml:entitySimulationProperty>
<csml:viewProperty>
<csml:position positionID="default" position="auto" x="817.5" y="25.5"/>
<csml:shape shapeID="default" visible="true">
<csml:toolSpecificGraphics>
<fig:figure xmlns:fig="http://www.csml.org/csml/cigraphics">
<fig:continuousEntity name="default" depth="0" fillColor="0 255 0 255" visible="true"/>
</fig:figure>
<text fontName="Dialog" fontSize="12" fontStyle=" bold" spacing="0.0" name="probeID" depth="0" visible="false" xmlns="http://www.csml.org/csml/cigraphics"/>
<text fontName="Dialog" fontSize="12" fontStyle=" bold" spacing="0.0" name="comments" depth="0" visible="false" xmlns="http://www.csml.org/csml/cigraphics"/>
<text fontName="Dialog" fontSize="12" fontStyle=" bold" spacing="0.0" name="unit" depth="0" visible="false" xmlns="http://www.csml.org/csml/cigraphics"/>
<text fontName="Dialog" fontSize="12" fontStyle=" bold" spacing="0.0" name="value" depth="0" visible="true" xmlns="http://www.csml.org/csml/cigraphics"/>
<text fontName="Dialog" fontSize="12" fontStyle=" bold" spacing="0.0" name="variable" depth="0" visible="false" xmlns="http://www.csml.org/csml/cigraphics"/>
<text fontName="Dialog" fontSize="12" fontStyle=" bold" spacing="0.0" name="name" depth="0" visible="true" xmlns="http://www.csml.org/csml/cigraphics"/>
</csml:toolSpecificGraphics>
</csml:shape>
</csml:viewProperty>
<csml:biologicalProperty refCellComponentID="cso30:i:CC_CellComponent">
<csml:property key="probeID" value=""/>
<csml:property key="extension" value=""/>
<csml:property key="accession" value=""/>
</csml:biologicalProperty>
<csml:comments>
<csml:comment type="text"></csml:comment>
</csml:comments>
</csml:entity>
<csml:entity id="e23" name="e23" type="cso30:c:-">
<csml:entitySimulationProperty>
<csml:variable variableID="k03" type="csml-variable:Double">
<csml:parameter key="csml-variable:parameter:initialValue" value="14000"/>
<csml:parameter key="csml-variable:parameter:maximumValue" value="infinite"/>
<csml:parameter key="csml-variable:parameter:minimumValue" value="0"/>
<csml:parameter key="csml-variable:parameter:global" value="false"/>
</csml:variable>
</csml:entitySimulationProperty>
<csml:viewProperty>
<csml:position positionID="default" position="auto" x="816.5" y="67.5"/>
<csml:shape shapeID="default" visible="true">
<csml:toolSpecificGraphics>
<fig:figure xmlns:fig="http://www.csml.org/csml/cigraphics">
<fig:continuousEntity name="default" depth="0" fillColor="255 175 175 255" visible="true"/>
</fig:figure>
<text fontName="Dialog" fontSize="12" fontStyle=" bold" spacing="0.0" name="probeID" depth="0" visible="false" xmlns="http://www.csml.org/csml/cigraphics"/>
<text fontName="Dialog" fontSize="12" fontStyle=" bold" spacing="0.0" name="comments" depth="0" visible="false" xmlns="http://www.csml.org/csml/cigraphics"/>
<text fontName="Dialog" fontSize="12" fontStyle=" bold" spacing="0.0" name="unit" depth="0" visible="false" xmlns="http://www.csml.org/csml/cigraphics"/>
<text fontName="Dialog" fontSize="12" fontStyle=" bold" spacing="0.0" name="value" depth="0" visible="true" xmlns="http://www.csml.org/csml/cigraphics"/>
<text fontName="Dialog" fontSize="12" fontStyle=" bold" spacing="0.0" name="variable" depth="0" visible="false" xmlns="http://www.csml.org/csml/cigraphics"/>
<text fontName="Dialog" fontSize="12" fontStyle=" bold" spacing="0.0" name="name" depth="0" visible="true" xmlns="http://www.csml.org/csml/cigraphics"/>
</csml:toolSpecificGraphics>
</csml:shape>
</csml:viewProperty>
<csml:biologicalProperty refCellComponentID="cso30:i:CC_CellComponent">
<csml:property key="probeID" value=""/>
<csml:property key="extension" value=""/>
<csml:property key="accession" value=""/>
</csml:biologicalProperty>
<csml:comments>
<csml:comment type="text"></csml:comment>
</csml:comments>
</csml:entity>
<csml:entity id="e24" name="e24" type="cso30:c:-">
<csml:entitySimulationProperty>
<csml:variable variableID="k4" type="csml-variable:Double">
<csml:parameter key="csml-variable:parameter:initialValue" value="84000"/>
<csml:parameter key="csml-variable:parameter:maximumValue" value="infinite"/>
<csml:parameter key="csml-variable:parameter:minimumValue" value="0"/>
<csml:parameter key="csml-variable:parameter:global" value="false"/>
</csml:variable>
</csml:entitySimulationProperty>
<csml:viewProperty>
<csml:position positionID="default" position="auto" x="721.5" y="25.5"/>
<csml:shape shapeID="default" visible="true">
<csml:toolSpecificGraphics>
<fig:figure xmlns:fig="http://www.csml.org/csml/cigraphics">
<fig:continuousEntity name="default" depth="0" fillColor="0 255 0 255" visible="true"/>
</fig:figure>
<text fontName="Dialog" fontSize="12" fontStyle=" bold" spacing="0.0" name="probeID" depth="0" visible="false" xmlns="http://www.csml.org/csml/cigraphics"/>
<text fontName="Dialog" fontSize="12" fontStyle=" bold" spacing="0.0" name="comments" depth="0" visible="false" xmlns="http://www.csml.org/csml/cigraphics"/>
<text fontName="Dialog" fontSize="12" fontStyle=" bold" spacing="0.0" name="unit" depth="0" visible="false" xmlns="http://www.csml.org/csml/cigraphics"/>
<text fontName="Dialog" fontSize="12" fontStyle=" bold" spacing="0.0" name="value" depth="0" visible="true" xmlns="http://www.csml.org/csml/cigraphics"/>
<text fontName="Dialog" fontSize="12" fontStyle=" bold" spacing="0.0" name="variable" depth="0" visible="false" xmlns="http://www.csml.org/csml/cigraphics"/>
<text fontName="Dialog" fontSize="12" fontStyle=" bold" spacing="0.0" name="name" depth="0" visible="true" xmlns="http://www.csml.org/csml/cigraphics"/>
</csml:toolSpecificGraphics>
</csml:shape>
</csml:viewProperty>
<csml:biologicalProperty refCellComponentID="cso30:i:CC_CellComponent">
<csml:property key="probeID" value=""/>
<csml:property key="extension" value=""/>
<csml:property key="accession" value=""/>
</csml:biologicalProperty>
<csml:comments>
<csml:comment type="text"></csml:comment>
</csml:comments>
</csml:entity>
<csml:entity id="e25" name="e25" type="cso30:c:-">
<csml:entitySimulationProperty>
<csml:variable variableID="k04" type="csml-variable:Double">
<csml:parameter key="csml-variable:parameter:initialValue" value="3360"/>
<csml:parameter key="csml-variable:parameter:maximumValue" value="infinite"/>
<csml:parameter key="csml-variable:parameter:minimumValue" value="0"/>
<csml:parameter key="csml-variable:parameter:global" value="false"/>
</csml:variable>
</csml:entitySimulationProperty>
<csml:viewProperty>
<csml:position positionID="default" position="auto" x="716.5" y="71.5"/>
<csml:shape shapeID="default" visible="true">
<csml:toolSpecificGraphics>
<fig:figure xmlns:fig="http://www.csml.org/csml/cigraphics">
<fig:continuousEntity name="default" depth="0" fillColor="255 175 175 255" visible="true"/>
</fig:figure>
<text fontName="Dialog" fontSize="12" fontStyle=" bold" spacing="0.0" name="probeID" depth="0" visible="false" xmlns="http://www.csml.org/csml/cigraphics"/>
<text fontName="Dialog" fontSize="12" fontStyle=" bold" spacing="0.0" name="comments" depth="0" visible="false" xmlns="http://www.csml.org/csml/cigraphics"/>
<text fontName="Dialog" fontSize="12" fontStyle=" bold" spacing="0.0" name="unit" depth="0" visible="false" xmlns="http://www.csml.org/csml/cigraphics"/>
<text fontName="Dialog" fontSize="12" fontStyle=" bold" spacing="0.0" name="value" depth="0" visible="true" xmlns="http://www.csml.org/csml/cigraphics"/>
<text fontName="Dialog" fontSize="12" fontStyle=" bold" spacing="0.0" name="variable" depth="0" visible="false" xmlns="http://www.csml.org/csml/cigraphics"/>
<text fontName="Dialog" fontSize="12" fontStyle=" bold" spacing="0.0" name="name" depth="0" visible="true" xmlns="http://www.csml.org/csml/cigraphics"/>
</csml:toolSpecificGraphics>
</csml:shape>
</csml:viewProperty>
<csml:biologicalProperty refCellComponentID="cso30:i:CC_CellComponent">
<csml:property key="probeID" value=""/>
<csml:property key="extension" value=""/>
<csml:property key="accession" value=""/>
</csml:biologicalProperty>
<csml:comments>
<csml:comment type="text"></csml:comment>
</csml:comments>
</csml:entity>
<csml:entity id="e26" name="e26" type="cso30:c:-">
<csml:entitySimulationProperty>
<csml:variable variableID="k5" type="csml-variable:Double">
<csml:parameter key="csml-variable:parameter:initialValue" value="21960"/>
<csml:parameter key="csml-variable:parameter:maximumValue" value="infinite"/>
<csml:parameter key="csml-variable:parameter:minimumValue" value="0"/>
<csml:parameter key="csml-variable:parameter:global" value="false"/>
</csml:variable>
</csml:entitySimulationProperty>
<csml:viewProperty>
<csml:position positionID="default" position="auto" x="625.5" y="29.5"/>
<csml:shape shapeID="default" visible="true">
<csml:toolSpecificGraphics>
<fig:figure xmlns:fig="http://www.csml.org/csml/cigraphics">
<fig:continuousEntity name="default" depth="0" fillColor="0 255 0 255" visible="true"/>
</fig:figure>
<text fontName="Dialog" fontSize="12" fontStyle=" bold" spacing="0.0" name="probeID" depth="0" visible="false" xmlns="http://www.csml.org/csml/cigraphics"/>
<text fontName="Dialog" fontSize="12" fontStyle=" bold" spacing="0.0" name="comments" depth="0" visible="false" xmlns="http://www.csml.org/csml/cigraphics"/>
<text fontName="Dialog" fontSize="12" fontStyle=" bold" spacing="0.0" name="unit" depth="0" visible="false" xmlns="http://www.csml.org/csml/cigraphics"/>
<text fontName="Dialog" fontSize="12" fontStyle=" bold" spacing="0.0" name="value" depth="0" visible="true" xmlns="http://www.csml.org/csml/cigraphics"/>
<text fontName="Dialog" fontSize="12" fontStyle=" bold" spacing="0.0" name="variable" depth="0" visible="false" xmlns="http://www.csml.org/csml/cigraphics"/>
<text fontName="Dialog" fontSize="12" fontStyle=" bold" spacing="0.0" name="name" depth="0" visible="true" xmlns="http://www.csml.org/csml/cigraphics"/>
</csml:toolSpecificGraphics>
</csml:shape>
</csml:viewProperty>
<csml:biologicalProperty refCellComponentID="cso30:i:CC_CellComponent">
<csml:property key="probeID" value=""/>
<csml:property key="extension" value=""/>
<csml:property key="accession" value=""/>
</csml:biologicalProperty>
<csml:comments>
<csml:comment type="text"></csml:comment>
</csml:comments>
</csml:entity>
<csml:entity id="e27" name="e27" type="cso30:c:-">
<csml:entitySimulationProperty>
<csml:variable variableID="k05" type="csml-variable:Double">
<csml:parameter key="csml-variable:parameter:initialValue" value="21960"/>
<csml:parameter key="csml-variable:parameter:maximumValue" value="infinite"/>
<csml:parameter key="csml-variable:parameter:minimumValue" value="0"/>
<csml:parameter key="csml-variable:parameter:global" value="false"/>
</csml:variable>
</csml:entitySimulationProperty>
<csml:viewProperty>
<csml:position positionID="default" position="auto" x="620.5" y="75.5"/>
<csml:shape shapeID="default" visible="true">
<csml:toolSpecificGraphics>
<fig:figure xmlns:fig="http://www.csml.org/csml/cigraphics">
<fig:continuousEntity name="default" depth="0" fillColor="255 175 175 255" visible="true"/>
</fig:figure>
<text fontName="Dialog" fontSize="12" fontStyle=" bold" spacing="0.0" name="probeID" depth="0" visible="false" xmlns="http://www.csml.org/csml/cigraphics"/>
<text fontName="Dialog" fontSize="12" fontStyle=" bold" spacing="0.0" name="comments" depth="0" visible="false" xmlns="http://www.csml.org/csml/cigraphics"/>
<text fontName="Dialog" fontSize="12" fontStyle=" bold" spacing="0.0" name="unit" depth="0" visible="false" xmlns="http://www.csml.org/csml/cigraphics"/>
<text fontName="Dialog" fontSize="12" fontStyle=" bold" spacing="0.0" name="value" depth="0" visible="true" xmlns="http://www.csml.org/csml/cigraphics"/>
<text fontName="Dialog" fontSize="12" fontStyle=" bold" spacing="0.0" name="variable" depth="0" visible="false" xmlns="http://www.csml.org/csml/cigraphics"/>
<text fontName="Dialog" fontSize="12" fontStyle=" bold" spacing="0.0" name="name" depth="0" visible="true" xmlns="http://www.csml.org/csml/cigraphics"/>
</csml:toolSpecificGraphics>
</csml:shape>
</csml:viewProperty>
<csml:biologicalProperty refCellComponentID="cso30:i:CC_CellComponent">
<csml:property key="probeID" value=""/>
<csml:property key="extension" value=""/>
<csml:property key="accession" value=""/>
</csml:biologicalProperty>
<csml:comments>
<csml:comment type="text"></csml:comment>
</csml:comments>
</csml:entity>
<csml:entity id="e28" name="e23" type="cso30:c:-">
<csml:entitySimulationProperty>
<csml:variable variableID="k08" type="csml-variable:Double">
<csml:parameter key="csml-variable:parameter:initialValue" value="960"/>
<csml:parameter key="csml-variable:parameter:maximumValue" value="infinite"/>
<csml:parameter key="csml-variable:parameter:minimumValue" value="0"/>
<csml:parameter key="csml-variable:parameter:global" value="false"/>
</csml:variable>
</csml:entitySimulationProperty>
<csml:viewProperty>
<csml:position positionID="default" position="auto" x="362.5" y="75.5"/>
<csml:shape shapeID="default" visible="true">
<csml:toolSpecificGraphics>
<fig:figure xmlns:fig="http://www.csml.org/csml/cigraphics">
<fig:continuousEntity name="default" depth="0" fillColor="255 175 175 255" visible="true"/>
</fig:figure>
<text fontName="Dialog" fontSize="12" fontStyle=" bold" spacing="0.0" name="probeID" depth="0" visible="false" xmlns="http://www.csml.org/csml/cigraphics"/>
<text fontName="Dialog" fontSize="12" fontStyle=" bold" spacing="0.0" name="comments" depth="0" visible="false" xmlns="http://www.csml.org/csml/cigraphics"/>
<text fontName="Dialog" fontSize="12" fontStyle=" bold" spacing="0.0" name="unit" depth="0" visible="false" xmlns="http://www.csml.org/csml/cigraphics"/>
<text fontName="Dialog" fontSize="12" fontStyle=" bold" spacing="0.0" name="value" depth="0" visible="true" xmlns="http://www.csml.org/csml/cigraphics"/>
<text fontName="Dialog" fontSize="12" fontStyle=" bold" spacing="0.0" name="variable" depth="0" visible="false" xmlns="http://www.csml.org/csml/cigraphics"/>
<text fontName="Dialog" fontSize="12" fontStyle=" bold" spacing="0.0" name="name" depth="0" visible="true" xmlns="http://www.csml.org/csml/cigraphics"/>
</csml:toolSpecificGraphics>
</csml:shape>
</csml:viewProperty>
<csml:biologicalProperty refCellComponentID="cso30:i:CC_CellComponent">
<csml:property key="probeID" value=""/>
<csml:property key="extension" value=""/>
<csml:property key="accession" value=""/>
</csml:biologicalProperty>
<csml:comments>
<csml:comment type="text"></csml:comment>
</csml:comments>
</csml:entity>
<csml:entity id="e29" name="e18" type="cso30:c:-">
<csml:entitySimulationProperty>
<csml:variable variableID="k6" type="csml-variable:Double">
<csml:parameter key="csml-variable:parameter:initialValue" value="4392"/>
<csml:parameter key="csml-variable:parameter:maximumValue" value="infinite"/>
<csml:parameter key="csml-variable:parameter:minimumValue" value="0"/>
<csml:parameter key="csml-variable:parameter:global" value="false"/>
</csml:variable>
</csml:entitySimulationProperty>
<csml:viewProperty>
<csml:position positionID="default" position="auto" x="543.5" y="33.5"/>
<csml:shape shapeID="default" visible="true">
<csml:toolSpecificGraphics>
<fig:figure xmlns:fig="http://www.csml.org/csml/cigraphics">
<fig:continuousEntity name="default" depth="0" fillColor="0 255 0 255" visible="true"/>
</fig:figure>
<text fontName="Dialog" fontSize="12" fontStyle=" bold" spacing="0.0" name="probeID" depth="0" visible="false" xmlns="http://www.csml.org/csml/cigraphics"/>
<text fontName="Dialog" fontSize="12" fontStyle=" bold" spacing="0.0" name="comments" depth="0" visible="false" xmlns="http://www.csml.org/csml/cigraphics"/>
<text fontName="Dialog" fontSize="12" fontStyle=" bold" spacing="0.0" name="unit" depth="0" visible="false" xmlns="http://www.csml.org/csml/cigraphics"/>
<text fontName="Dialog" fontSize="12" fontStyle=" bold" spacing="0.0" name="value" depth="0" visible="true" xmlns="http://www.csml.org/csml/cigraphics"/>
<text fontName="Dialog" fontSize="12" fontStyle=" bold" spacing="0.0" name="variable" depth="0" visible="false" xmlns="http://www.csml.org/csml/cigraphics"/>
<text fontName="Dialog" fontSize="12" fontStyle=" bold" spacing="0.0" name="name" depth="0" visible="true" xmlns="http://www.csml.org/csml/cigraphics"/>
</csml:toolSpecificGraphics>
</csml:shape>
</csml:viewProperty>
<csml:biologicalProperty refCellComponentID="cso30:i:CC_CellComponent">
<csml:property key="probeID" value=""/>
<csml:property key="extension" value=""/>
<csml:property key="accession" value=""/>
</csml:biologicalProperty>
<csml:comments>
<csml:comment type="text"></csml:comment>
</csml:comments>
</csml:entity>
<csml:entity id="e30" name="e22" type="cso30:c:-">
<csml:entitySimulationProperty>
<csml:variable variableID="k8" type="csml-variable:Double">
<csml:parameter key="csml-variable:parameter:initialValue" value="2640"/>
<csml:parameter key="csml-variable:parameter:maximumValue" value="infinite"/>
<csml:parameter key="csml-variable:parameter:minimumValue" value="0"/>
<csml:parameter key="csml-variable:parameter:global" value="false"/>
</csml:variable>
</csml:entitySimulationProperty>
<csml:viewProperty>
<csml:position positionID="default" position="auto" x="363.5" y="33.5"/>
<csml:shape shapeID="default" visible="true">
<csml:toolSpecificGraphics>
<fig:figure xmlns:fig="http://www.csml.org/csml/cigraphics">
<fig:continuousEntity name="default" depth="0" fillColor="0 255 0 255" visible="true"/>
</fig:figure>
<text fontName="Dialog" fontSize="12" fontStyle=" bold" spacing="0.0" name="probeID" depth="0" visible="false" xmlns="http://www.csml.org/csml/cigraphics"/>
<text fontName="Dialog" fontSize="12" fontStyle=" bold" spacing="0.0" name="comments" depth="0" visible="false" xmlns="http://www.csml.org/csml/cigraphics"/>
<text fontName="Dialog" fontSize="12" fontStyle=" bold" spacing="0.0" name="unit" depth="0" visible="false" xmlns="http://www.csml.org/csml/cigraphics"/>
<text fontName="Dialog" fontSize="12" fontStyle=" bold" spacing="0.0" name="value" depth="0" visible="true" xmlns="http://www.csml.org/csml/cigraphics"/>
<text fontName="Dialog" fontSize="12" fontStyle=" bold" spacing="0.0" name="variable" depth="0" visible="false" xmlns="http://www.csml.org/csml/cigraphics"/>
<text fontName="Dialog" fontSize="12" fontStyle=" bold" spacing="0.0" name="name" depth="0" visible="true" xmlns="http://www.csml.org/csml/cigraphics"/>
</csml:toolSpecificGraphics>
</csml:shape>
</csml:viewProperty>
<csml:biologicalProperty refCellComponentID="cso30:i:CC_CellComponent">
<csml:property key="probeID" value=""/>
<csml:property key="extension" value=""/>
<csml:property key="accession" value=""/>
</csml:biologicalProperty>
<csml:comments>
<csml:comment type="text"></csml:comment>
</csml:comments>
</csml:entity>
<csml:entity id="e31" name="e20" type="cso30:c:-">
<csml:entitySimulationProperty>
<csml:variable variableID="k7" type="csml-variable:Double">
<csml:parameter key="csml-variable:parameter:initialValue" value="880"/>
<csml:parameter key="csml-variable:parameter:maximumValue" value="infinite"/>
<csml:parameter key="csml-variable:parameter:minimumValue" value="0"/>
<csml:parameter key="csml-variable:parameter:global" value="false"/>
</csml:variable>
</csml:entitySimulationProperty>
<csml:viewProperty>
<csml:position positionID="default" position="auto" x="459.5" y="33.5"/>
<csml:shape shapeID="default" visible="true">
<csml:toolSpecificGraphics>
<fig:figure xmlns:fig="http://www.csml.org/csml/cigraphics">
<fig:continuousEntity name="default" depth="0" fillColor="0 255 0 255" visible="true"/>
</fig:figure>
<text fontName="Dialog" fontSize="12" fontStyle=" bold" spacing="0.0" name="probeID" depth="0" visible="false" xmlns="http://www.csml.org/csml/cigraphics"/>
<text fontName="Dialog" fontSize="12" fontStyle=" bold" spacing="0.0" name="comments" depth="0" visible="false" xmlns="http://www.csml.org/csml/cigraphics"/>
<text fontName="Dialog" fontSize="12" fontStyle=" bold" spacing="0.0" name="unit" depth="0" visible="false" xmlns="http://www.csml.org/csml/cigraphics"/>
<text fontName="Dialog" fontSize="12" fontStyle=" bold" spacing="0.0" name="value" depth="0" visible="true" xmlns="http://www.csml.org/csml/cigraphics"/>
<text fontName="Dialog" fontSize="12" fontStyle=" bold" spacing="0.0" name="variable" depth="0" visible="false" xmlns="http://www.csml.org/csml/cigraphics"/>
<text fontName="Dialog" fontSize="12" fontStyle=" bold" spacing="0.0" name="name" depth="0" visible="true" xmlns="http://www.csml.org/csml/cigraphics"/>
</csml:toolSpecificGraphics>
</csml:shape>
</csml:viewProperty>
<csml:biologicalProperty refCellComponentID="cso30:i:CC_CellComponent">
<csml:property key="probeID" value=""/>
<csml:property key="extension" value=""/>
<csml:property key="accession" value=""/>
</csml:biologicalProperty>
<csml:comments>
<csml:comment type="text"></csml:comment>
</csml:comments>
</csml:entity>
<csml:entity id="e32" name="e21" type="cso30:c:-">
<csml:entitySimulationProperty>
<csml:variable variableID="k07" type="csml-variable:Double">
<csml:parameter key="csml-variable:parameter:initialValue" value="880"/>
<csml:parameter key="csml-variable:parameter:maximumValue" value="infinite"/>
<csml:parameter key="csml-variable:parameter:minimumValue" value="0"/>
<csml:parameter key="csml-variable:parameter:global" value="false"/>
</csml:variable>
</csml:entitySimulationProperty>
<csml:viewProperty>
<csml:position positionID="default" position="auto" x="454.5" y="75.5"/>
<csml:shape shapeID="default" visible="true">
<csml:toolSpecificGraphics>
<fig:figure xmlns:fig="http://www.csml.org/csml/cigraphics">
<fig:continuousEntity name="default" depth="0" fillColor="255 175 175 255" visible="true"/>
</fig:figure>
<text fontName="Dialog" fontSize="12" fontStyle=" bold" spacing="0.0" name="probeID" depth="0" visible="false" xmlns="http://www.csml.org/csml/cigraphics"/>
<text fontName="Dialog" fontSize="12" fontStyle=" bold" spacing="0.0" name="comments" depth="0" visible="false" xmlns="http://www.csml.org/csml/cigraphics"/>
<text fontName="Dialog" fontSize="12" fontStyle=" bold" spacing="0.0" name="unit" depth="0" visible="false" xmlns="http://www.csml.org/csml/cigraphics"/>
<text fontName="Dialog" fontSize="12" fontStyle=" bold" spacing="0.0" name="value" depth="0" visible="true" xmlns="http://www.csml.org/csml/cigraphics"/>
<text fontName="Dialog" fontSize="12" fontStyle=" bold" spacing="0.0" name="variable" depth="0" visible="false" xmlns="http://www.csml.org/csml/cigraphics"/>
<text fontName="Dialog" fontSize="12" fontStyle=" bold" spacing="0.0" name="name" depth="0" visible="true" xmlns="http://www.csml.org/csml/cigraphics"/>
</csml:toolSpecificGraphics>
</csml:shape>
</csml:viewProperty>
<csml:biologicalProperty refCellComponentID="cso30:i:CC_CellComponent">
<csml:property key="probeID" value=""/>
<csml:property key="extension" value=""/>
<csml:property key="accession" value=""/>
</csml:biologicalProperty>
<csml:comments>
<csml:comment type="text"></csml:comment>
</csml:comments>
</csml:entity>
<csml:entity id="e33" name="e19" type="cso30:c:-">
<csml:entitySimulationProperty>
<csml:variable variableID="k06" type="csml-variable:Double">
<csml:parameter key="csml-variable:parameter:initialValue" value="3384"/>
<csml:parameter key="csml-variable:parameter:maximumValue" value="infinite"/>
<csml:parameter key="csml-variable:parameter:minimumValue" value="0"/>
<csml:parameter key="csml-variable:parameter:global" value="false"/>
</csml:variable>
</csml:entitySimulationProperty>
<csml:viewProperty>
<csml:position positionID="default" position="auto" x="538.5" y="71.5"/>
<csml:shape shapeID="default" visible="true">
<csml:toolSpecificGraphics>
<fig:figure xmlns:fig="http://www.csml.org/csml/cigraphics">
<fig:continuousEntity name="default" depth="0" fillColor="255 175 175 255" visible="true"/>
</fig:figure>
<text fontName="Dialog" fontSize="12" fontStyle=" bold" spacing="0.0" name="probeID" depth="0" visible="false" xmlns="http://www.csml.org/csml/cigraphics"/>
<text fontName="Dialog" fontSize="12" fontStyle=" bold" spacing="0.0" name="comments" depth="0" visible="false" xmlns="http://www.csml.org/csml/cigraphics"/>
<text fontName="Dialog" fontSize="12" fontStyle=" bold" spacing="0.0" name="unit" depth="0" visible="false" xmlns="http://www.csml.org/csml/cigraphics"/>
<text fontName="Dialog" fontSize="12" fontStyle=" bold" spacing="0.0" name="value" depth="0" visible="true" xmlns="http://www.csml.org/csml/cigraphics"/>
<text fontName="Dialog" fontSize="12" fontStyle=" bold" spacing="0.0" name="variable" depth="0" visible="false" xmlns="http://www.csml.org/csml/cigraphics"/>
<text fontName="Dialog" fontSize="12" fontStyle=" bold" spacing="0.0" name="name" depth="0" visible="true" xmlns="http://www.csml.org/csml/cigraphics"/>
</csml:toolSpecificGraphics>
</csml:shape>
</csml:viewProperty>
<csml:biologicalProperty refCellComponentID="cso30:i:CC_CellComponent">
<csml:property key="probeID" value=""/>
<csml:property key="extension" value=""/>
<csml:property key="accession" value=""/>
</csml:biologicalProperty>
<csml:comments>
<csml:comment type="text"></csml:comment>
</csml:comments>
</csml:entity>
<csml:entity id="e34" name="e22" type="cso30:c:-">
<csml:entitySimulationProperty>
<csml:variable variableID="k9" type="csml-variable:Double">
<csml:parameter key="csml-variable:parameter:initialValue" value="260"/>
<csml:parameter key="csml-variable:parameter:maximumValue" value="infinite"/>
<csml:parameter key="csml-variable:parameter:minimumValue" value="0"/>
<csml:parameter key="csml-variable:parameter:global" value="false"/>
</csml:variable>
</csml:entitySimulationProperty>
<csml:viewProperty>
<csml:position positionID="default" position="auto" x="283.5" y="33.5"/>
<csml:shape shapeID="default" visible="true">
<csml:toolSpecificGraphics>
<fig:figure xmlns:fig="http://www.csml.org/csml/cigraphics">
<fig:continuousEntity name="default" depth="0" fillColor="0 255 0 255" visible="true"/>
</fig:figure>
<text fontName="Dialog" fontSize="12" fontStyle=" bold" spacing="0.0" name="probeID" depth="0" visible="false" xmlns="http://www.csml.org/csml/cigraphics"/>
<text fontName="Dialog" fontSize="12" fontStyle=" bold" spacing="0.0" name="comments" depth="0" visible="false" xmlns="http://www.csml.org/csml/cigraphics"/>
<text fontName="Dialog" fontSize="12" fontStyle=" bold" spacing="0.0" name="unit" depth="0" visible="false" xmlns="http://www.csml.org/csml/cigraphics"/>
<text fontName="Dialog" fontSize="12" fontStyle=" bold" spacing="0.0" name="value" depth="0" visible="true" xmlns="http://www.csml.org/csml/cigraphics"/>
<text fontName="Dialog" fontSize="12" fontStyle=" bold" spacing="0.0" name="variable" depth="0" visible="false" xmlns="http://www.csml.org/csml/cigraphics"/>
<text fontName="Dialog" fontSize="12" fontStyle=" bold" spacing="0.0" name="name" depth="0" visible="true" xmlns="http://www.csml.org/csml/cigraphics"/>
</csml:toolSpecificGraphics>
</csml:shape>
</csml:viewProperty>
<csml:biologicalProperty refCellComponentID="cso30:i:CC_CellComponent">
<csml:property key="probeID" value=""/>
<csml:property key="extension" value=""/>
<csml:property key="accession" value=""/>
</csml:biologicalProperty>
<csml:comments>
<csml:comment type="text"></csml:comment>
</csml:comments>
</csml:entity>
<csml:entity id="e35" name="e23" type="cso30:c:-">
<csml:entitySimulationProperty>
<csml:variable variableID="k09" type="csml-variable:Double">
<csml:parameter key="csml-variable:parameter:initialValue" value="389"/>
<csml:parameter key="csml-variable:parameter:maximumValue" value="infinite"/>
<csml:parameter key="csml-variable:parameter:minimumValue" value="0"/>
<csml:parameter key="csml-variable:parameter:global" value="false"/>
</csml:variable>
</csml:entitySimulationProperty>
<csml:viewProperty>
<csml:position positionID="default" position="auto" x="282.5" y="75.5"/>
<csml:shape shapeID="default" visible="true">
<csml:toolSpecificGraphics>
<fig:figure xmlns:fig="http://www.csml.org/csml/cigraphics">
<fig:continuousEntity name="default" depth="0" fillColor="255 175 175 255" visible="true"/>
</fig:figure>
<text fontName="Dialog" fontSize="12" fontStyle=" bold" spacing="0.0" name="probeID" depth="0" visible="false" xmlns="http://www.csml.org/csml/cigraphics"/>
<text fontName="Dialog" fontSize="12" fontStyle=" bold" spacing="0.0" name="comments" depth="0" visible="false" xmlns="http://www.csml.org/csml/cigraphics"/>
<text fontName="Dialog" fontSize="12" fontStyle=" bold" spacing="0.0" name="unit" depth="0" visible="false" xmlns="http://www.csml.org/csml/cigraphics"/>
<text fontName="Dialog" fontSize="12" fontStyle=" bold" spacing="0.0" name="value" depth="0" visible="true" xmlns="http://www.csml.org/csml/cigraphics"/>
<text fontName="Dialog" fontSize="12" fontStyle=" bold" spacing="0.0" name="variable" depth="0" visible="false" xmlns="http://www.csml.org/csml/cigraphics"/>
<text fontName="Dialog" fontSize="12" fontStyle=" bold" spacing="0.0" name="name" depth="0" visible="true" xmlns="http://www.csml.org/csml/cigraphics"/>
</csml:toolSpecificGraphics>
</csml:shape>
</csml:viewProperty>
<csml:biologicalProperty refCellComponentID="cso30:i:CC_CellComponent">
<csml:property key="probeID" value=""/>
<csml:property key="extension" value=""/>
<csml:property key="accession" value=""/>
</csml:biologicalProperty>
<csml:comments>
<csml:comment type="text"></csml:comment>
</csml:comments>
</csml:entity>
<csml:entity id="e36" name="e22" type="cso30:c:-">
<csml:entitySimulationProperty>
<csml:variable variableID="k10" type="csml-variable:Double">
<csml:parameter key="csml-variable:parameter:initialValue" value="4800"/>
<csml:parameter key="csml-variable:parameter:maximumValue" value="infinite"/>
<csml:parameter key="csml-variable:parameter:minimumValue" value="0"/>
<csml:parameter key="csml-variable:parameter:global" value="false"/>
</csml:variable>
</csml:entitySimulationProperty>
<csml:viewProperty>
<csml:position positionID="default" position="auto" x="207.5" y="33.5"/>
<csml:shape shapeID="default" visible="true">
<csml:toolSpecificGraphics>
<fig:figure xmlns:fig="http://www.csml.org/csml/cigraphics">
<fig:continuousEntity name="default" depth="0" fillColor="0 255 0 255" visible="true"/>
</fig:figure>
<text fontName="Dialog" fontSize="12" fontStyle=" bold" spacing="0.0" name="probeID" depth="0" visible="false" xmlns="http://www.csml.org/csml/cigraphics"/>
<text fontName="Dialog" fontSize="12" fontStyle=" bold" spacing="0.0" name="comments" depth="0" visible="false" xmlns="http://www.csml.org/csml/cigraphics"/>
<text fontName="Dialog" fontSize="12" fontStyle=" bold" spacing="0.0" name="unit" depth="0" visible="false" xmlns="http://www.csml.org/csml/cigraphics"/>
<text fontName="Dialog" fontSize="12" fontStyle=" bold" spacing="0.0" name="value" depth="0" visible="true" xmlns="http://www.csml.org/csml/cigraphics"/>
<text fontName="Dialog" fontSize="12" fontStyle=" bold" spacing="0.0" name="variable" depth="0" visible="false" xmlns="http://www.csml.org/csml/cigraphics"/>
<text fontName="Dialog" fontSize="12" fontStyle=" bold" spacing="0.0" name="name" depth="0" visible="true" xmlns="http://www.csml.org/csml/cigraphics"/>
</csml:toolSpecificGraphics>
</csml:shape>
</csml:viewProperty>
<csml:biologicalProperty refCellComponentID="cso30:i:CC_CellComponent">
<csml:property key="probeID" value=""/>
<csml:property key="extension" value=""/>
<csml:property key="accession" value=""/>
</csml:biologicalProperty>
<csml:comments>
<csml:comment type="text"></csml:comment>
</csml:comments>
</csml:entity>
<csml:entity id="e37" name="e23" type="cso30:c:-">
<csml:entitySimulationProperty>
<csml:variable variableID="k010" type="csml-variable:Double">
<csml:parameter key="csml-variable:parameter:initialValue" value="0.0054"/>
<csml:parameter key="csml-variable:parameter:maximumValue" value="infinite"/>
<csml:parameter key="csml-variable:parameter:minimumValue" value="0"/>
<csml:parameter key="csml-variable:parameter:global" value="false"/>
</csml:variable>
</csml:entitySimulationProperty>
<csml:viewProperty>
<csml:position positionID="default" position="auto" x="206.5" y="75.5"/>
<csml:shape shapeID="default" visible="true">
<csml:toolSpecificGraphics>
<fig:figure xmlns:fig="http://www.csml.org/csml/cigraphics">
<fig:continuousEntity name="default" depth="0" fillColor="255 175 175 255" visible="true"/>
</fig:figure>
<text fontName="Dialog" fontSize="12" fontStyle=" bold" spacing="0.0" name="probeID" depth="0" visible="false" xmlns="http://www.csml.org/csml/cigraphics"/>
<text fontName="Dialog" fontSize="12" fontStyle=" bold" spacing="0.0" name="comments" depth="0" visible="false" xmlns="http://www.csml.org/csml/cigraphics"/>
<text fontName="Dialog" fontSize="12" fontStyle=" bold" spacing="0.0" name="unit" depth="0" visible="false" xmlns="http://www.csml.org/csml/cigraphics"/>
<text fontName="Dialog" fontSize="12" fontStyle=" bold" spacing="0.0" name="value" depth="0" visible="true" xmlns="http://www.csml.org/csml/cigraphics"/>
<text fontName="Dialog" fontSize="12" fontStyle=" bold" spacing="0.0" name="variable" depth="0" visible="false" xmlns="http://www.csml.org/csml/cigraphics"/>
<text fontName="Dialog" fontSize="12" fontStyle=" bold" spacing="0.0" name="name" depth="0" visible="true" xmlns="http://www.csml.org/csml/cigraphics"/>
</csml:toolSpecificGraphics>
</csml:shape>
</csml:viewProperty>
<csml:biologicalProperty refCellComponentID="cso30:i:CC_CellComponent">
<csml:property key="probeID" value=""/>
<csml:property key="extension" value=""/>
<csml:property key="accession" value=""/>
</csml:biologicalProperty>
<csml:comments>
<csml:comment type="text"></csml:comment>
</csml:comments>
</csml:entity>
<csml:entity id="e38" name="e38" type="cso30:c:-">
<csml:entitySimulationProperty>
<csml:variable variableID="k" type="csml-variable:Double">
<csml:parameter key="csml-variable:parameter:initialValue" value="1"/>
<csml:parameter key="csml-variable:parameter:maximumValue" value="infinite"/>
<csml:parameter key="csml-variable:parameter:minimumValue" value="0"/>
<csml:parameter key="csml-variable:parameter:global" value="false"/>
</csml:variable>
</csml:entitySimulationProperty>
<csml:viewProperty>
<csml:position positionID="default" position="auto" x="1113.5" y="29.5"/>
<csml:shape shapeID="default" visible="true">
<csml:toolSpecificGraphics>
<fig:figure xmlns:fig="http://www.csml.org/csml/cigraphics">
<fig:continuousEntity name="default" depth="0" fillColor="255 0 0 255" visible="true"/>
</fig:figure>
<text fontName="Dialog" fontSize="12" fontStyle=" bold" spacing="0.0" name="probeID" depth="0" visible="false" xmlns="http://www.csml.org/csml/cigraphics"/>
<text fontName="Dialog" fontSize="12" fontStyle=" bold" spacing="0.0" name="comments" depth="0" visible="false" xmlns="http://www.csml.org/csml/cigraphics"/>
<text fontName="Dialog" fontSize="12" fontStyle=" bold" spacing="0.0" name="unit" depth="0" visible="false" xmlns="http://www.csml.org/csml/cigraphics"/>
<text fontName="Dialog" fontSize="12" fontStyle=" bold" spacing="0.0" name="value" depth="0" visible="true" xmlns="http://www.csml.org/csml/cigraphics"/>
<text fontName="Dialog" fontSize="12" fontStyle=" bold" spacing="0.0" name="variable" depth="0" visible="false" xmlns="http://www.csml.org/csml/cigraphics"/>
<text fontName="Dialog" fontSize="12" fontStyle=" bold" spacing="0.0" name="name" depth="0" visible="true" xmlns="http://www.csml.org/csml/cigraphics"/>
</csml:toolSpecificGraphics>
</csml:shape>
</csml:viewProperty>
<csml:biologicalProperty refCellComponentID="cso30:i:CC_CellComponent">
<csml:property key="probeID" value=""/>
<csml:property key="extension" value=""/>
<csml:property key="accession" value=""/>
</csml:biologicalProperty>
<csml:comments>
<csml:comment type="text"></csml:comment>
</csml:comments>
</csml:entity>
<csml:entity id="e39" name="e38" type="cso30:c:-">
<csml:entitySimulationProperty>
<csml:variable variableID="c" type="csml-variable:Double">
<csml:parameter key="csml-variable:parameter:initialValue" value="1"/>
<csml:parameter key="csml-variable:parameter:maximumValue" value="infinite"/>
<csml:parameter key="csml-variable:parameter:minimumValue" value="0"/>
<csml:parameter key="csml-variable:parameter:global" value="false"/>
</csml:variable>
</csml:entitySimulationProperty>
<csml:viewProperty>
<csml:position positionID="default" position="auto" x="1193.5" y="53.5"/>
<csml:shape shapeID="default" visible="true">
<csml:toolSpecificGraphics>
<fig:figure xmlns:fig="http://www.csml.org/csml/cigraphics">
<fig:continuousEntity name="default" depth="0" fillColor="255 0 0 255" visible="true"/>
</fig:figure>
<text fontName="Dialog" fontSize="12" fontStyle=" bold" spacing="0.0" name="probeID" depth="0" visible="false" xmlns="http://www.csml.org/csml/cigraphics"/>
<text fontName="Dialog" fontSize="12" fontStyle=" bold" spacing="0.0" name="comments" depth="0" visible="false" xmlns="http://www.csml.org/csml/cigraphics"/>
<text fontName="Dialog" fontSize="12" fontStyle=" bold" spacing="0.0" name="unit" depth="0" visible="false" xmlns="http://www.csml.org/csml/cigraphics"/>
<text fontName="Dialog" fontSize="12" fontStyle=" bold" spacing="0.0" name="value" depth="0" visible="true" xmlns="http://www.csml.org/csml/cigraphics"/>
<text fontName="Dialog" fontSize="12" fontStyle=" bold" spacing="0.0" name="variable" depth="0" visible="false" xmlns="http://www.csml.org/csml/cigraphics"/>
<text fontName="Dialog" fontSize="12" fontStyle=" bold" spacing="0.0" name="name" depth="0" visible="true" xmlns="http://www.csml.org/csml/cigraphics"/>
</csml:toolSpecificGraphics>
</csml:shape>
</csml:viewProperty>
<csml:biologicalProperty refCellComponentID="cso30:i:CC_CellComponent">
<csml:property key="probeID" value=""/>
<csml:property key="extension" value=""/>
<csml:property key="accession" value=""/>
</csml:biologicalProperty>
<csml:comments>
<csml:comment type="text"></csml:comment>
</csml:comments>
</csml:entity>
<csml:entity id="e40" name="D_EI_EIPEP_PEI" type="cso30:c:-">
<csml:entitySimulationProperty>
<csml:variable variableID="D1" type="csml-variable:Double">
<csml:parameter key="csml-variable:parameter:maximumValue" value="infinite"/>
<csml:parameter key="csml-variable:parameter:minimumValue" value="0"/>
<csml:parameter key="csml-variable:parameter:global" value="false"/>
<csml:script key="csml-variable:parameter:initialValue" language="pnuts">197.8*d</csml:script>
</csml:variable>
</csml:entitySimulationProperty>
<csml:viewProperty>
<csml:position positionID="default" position="auto" x="294.5" y="729.5"/>
<csml:shape shapeID="default" visible="true">
<csml:toolSpecificGraphics>
<fig:figure xmlns:fig="http://www.csml.org/csml/cigraphics">
<fig:continuousEntity name="default" depth="0" fillColor="0 255 255 255" visible="true"/>
</fig:figure>
<text fontName="Dialog" fontSize="12" fontStyle=" bold" spacing="0.0" name="probeID" depth="0" visible="false" xmlns="http://www.csml.org/csml/cigraphics"/>
<text fontName="Dialog" fontSize="12" fontStyle=" bold" spacing="0.0" name="comments" depth="0" visible="false" xmlns="http://www.csml.org/csml/cigraphics"/>
<text fontName="Dialog" fontSize="12" fontStyle=" bold" spacing="0.0" name="unit" depth="0" visible="false" xmlns="http://www.csml.org/csml/cigraphics"/>
<text fontName="Dialog" fontSize="12" fontStyle=" bold" spacing="0.0" name="value" depth="0" visible="true" xmlns="http://www.csml.org/csml/cigraphics"/>
<text fontName="Dialog" fontSize="12" fontStyle=" bold" spacing="0.0" name="variable" depth="0" visible="false" xmlns="http://www.csml.org/csml/cigraphics"/>
<text fontName="Dialog" fontSize="12" fontStyle=" bold" spacing="0.0" name="name" depth="0" visible="true" xmlns="http://www.csml.org/csml/cigraphics"/>
</csml:toolSpecificGraphics>
</csml:shape>
</csml:viewProperty>
<csml:biologicalProperty refCellComponentID="cso30:i:CC_CellComponent">
<csml:property key="accession" value=""/>
<csml:property key="probeID" value=""/>
<csml:property key="extension" value=""/>
</csml:biologicalProperty>
<csml:comments>
<csml:comment type="text"></csml:comment>
</csml:comments>
</csml:entity>
<csml:entity id="e52" name="d" type="cso30:c:-">
<csml:entitySimulationProperty>
<csml:variable variableID="d" type="csml-variable:Double">
<csml:parameter key="csml-variable:parameter:initialValue" value="0.0001"/>
<csml:parameter key="csml-variable:parameter:maximumValue" value="infinite"/>
<csml:parameter key="csml-variable:parameter:minimumValue" value="0"/>
<csml:parameter key="csml-variable:parameter:global" value="false"/>
</csml:variable>
</csml:entitySimulationProperty>
<csml:viewProperty>
<csml:position positionID="default" position="auto" x="1059.5" y="729.5"/>
<csml:shape shapeID="default" visible="true">
<csml:toolSpecificGraphics>
<fig:figure xmlns:fig="http://www.csml.org/csml/cigraphics">
<fig:continuousEntity name="default" depth="0" fillColor="0 255 255 255" visible="true"/>
</fig:figure>
<text fontName="Dialog" fontSize="12" fontStyle=" bold" spacing="0.0" name="probeID" depth="0" visible="false" xmlns="http://www.csml.org/csml/cigraphics"/>
<text fontName="Dialog" fontSize="12" fontStyle=" bold" spacing="0.0" name="comments" depth="0" visible="false" xmlns="http://www.csml.org/csml/cigraphics"/>
<text fontName="Dialog" fontSize="12" fontStyle=" bold" spacing="0.0" name="unit" depth="0" visible="false" xmlns="http://www.csml.org/csml/cigraphics"/>
<text fontName="Dialog" fontSize="12" fontStyle=" bold" spacing="0.0" name="value" depth="0" visible="true" xmlns="http://www.csml.org/csml/cigraphics"/>
<text fontName="Dialog" fontSize="12" fontStyle=" bold" spacing="0.0" name="variable" depth="0" visible="false" xmlns="http://www.csml.org/csml/cigraphics"/>
<text fontName="Dialog" fontSize="12" fontStyle=" bold" spacing="0.0" name="name" depth="0" visible="true" xmlns="http://www.csml.org/csml/cigraphics"/>
</csml:toolSpecificGraphics>
</csml:shape>
</csml:viewProperty>
<csml:biologicalProperty refCellComponentID="cso30:i:CC_CellComponent">
<csml:property key="accession" value=""/>
<csml:property key="probeID" value=""/>
<csml:property key="extension" value=""/>
</csml:biologicalProperty>
<csml:comments>
<csml:comment type="text"></csml:comment>
</csml:comments>
</csml:entity>
<csml:entity id="e41" name="D_HprPEI" type="cso30:c:-">
<csml:entitySimulationProperty>
<csml:variable variableID="D2" type="csml-variable:Double">
<csml:parameter key="csml-variable:parameter:maximumValue" value="infinite"/>
<csml:parameter key="csml-variable:parameter:minimumValue" value="0"/>
<csml:parameter key="csml-variable:parameter:global" value="false"/>
<csml:script key="csml-variable:parameter:initialValue" language="pnuts">189.1*d</csml:script>
</csml:variable>
</csml:entitySimulationProperty>
<csml:viewProperty>
<csml:position positionID="default" position="auto" x="424.5" y="729.5"/>
<csml:shape shapeID="default" visible="true">
<csml:toolSpecificGraphics>
<fig:figure xmlns:fig="http://www.csml.org/csml/cigraphics">
<fig:continuousEntity name="default" depth="0" fillColor="0 255 255 255" visible="true"/>
</fig:figure>
<text fontName="Dialog" fontSize="12" fontStyle=" bold" spacing="0.0" name="probeID" depth="0" visible="false" xmlns="http://www.csml.org/csml/cigraphics"/>
<text fontName="Dialog" fontSize="12" fontStyle=" bold" spacing="0.0" name="comments" depth="0" visible="false" xmlns="http://www.csml.org/csml/cigraphics"/>
<text fontName="Dialog" fontSize="12" fontStyle=" bold" spacing="0.0" name="unit" depth="0" visible="false" xmlns="http://www.csml.org/csml/cigraphics"/>
<text fontName="Dialog" fontSize="12" fontStyle=" bold" spacing="0.0" name="value" depth="0" visible="true" xmlns="http://www.csml.org/csml/cigraphics"/>
<text fontName="Dialog" fontSize="12" fontStyle=" bold" spacing="0.0" name="variable" depth="0" visible="false" xmlns="http://www.csml.org/csml/cigraphics"/>
<text fontName="Dialog" fontSize="12" fontStyle=" bold" spacing="0.0" name="name" depth="0" visible="true" xmlns="http://www.csml.org/csml/cigraphics"/>
</csml:toolSpecificGraphics>
</csml:shape>
</csml:viewProperty>
<csml:biologicalProperty refCellComponentID="cso30:i:CC_CellComponent">
<csml:property key="accession" value=""/>
<csml:property key="probeID" value=""/>
<csml:property key="extension" value=""/>
</csml:biologicalProperty>
<csml:comments>
<csml:comment type="text"></csml:comment>
</csml:comments>
</csml:entity>
<csml:entity id="e44" name="D_EIIA_PEIIA" type="cso30:c:-">
<csml:entitySimulationProperty>
<csml:variable variableID="D5" type="csml-variable:Double">
<csml:parameter key="csml-variable:parameter:maximumValue" value="infinite"/>
<csml:parameter key="csml-variable:parameter:minimumValue" value="0"/>
<csml:parameter key="csml-variable:parameter:global" value="false"/>
<csml:script key="csml-variable:parameter:initialValue" language="pnuts">300*d</csml:script>
</csml:variable>
</csml:entitySimulationProperty>
<csml:viewProperty>
<csml:position positionID="default" position="auto" x="854.5" y="729.5"/>
<csml:shape shapeID="default" visible="true">
<csml:toolSpecificGraphics>
<fig:figure xmlns:fig="http://www.csml.org/csml/cigraphics">
<fig:continuousEntity name="default" depth="0" fillColor="0 255 255 255" visible="true"/>
</fig:figure>
<text fontName="Dialog" fontSize="12" fontStyle=" bold" spacing="0.0" name="probeID" depth="0" visible="false" xmlns="http://www.csml.org/csml/cigraphics"/>
<text fontName="Dialog" fontSize="12" fontStyle=" bold" spacing="0.0" name="comments" depth="0" visible="false" xmlns="http://www.csml.org/csml/cigraphics"/>
<text fontName="Dialog" fontSize="12" fontStyle=" bold" spacing="0.0" name="unit" depth="0" visible="false" xmlns="http://www.csml.org/csml/cigraphics"/>
<text fontName="Dialog" fontSize="12" fontStyle=" bold" spacing="0.0" name="value" depth="0" visible="true" xmlns="http://www.csml.org/csml/cigraphics"/>
<text fontName="Dialog" fontSize="12" fontStyle=" bold" spacing="0.0" name="variable" depth="0" visible="false" xmlns="http://www.csml.org/csml/cigraphics"/>
<text fontName="Dialog" fontSize="12" fontStyle=" bold" spacing="0.0" name="name" depth="0" visible="true" xmlns="http://www.csml.org/csml/cigraphics"/>
</csml:toolSpecificGraphics>
</csml:shape>
</csml:viewProperty>
<csml:biologicalProperty refCellComponentID="cso30:i:CC_CellComponent">
<csml:property key="accession" value=""/>
<csml:property key="probeID" value=""/>
<csml:property key="extension" value=""/>
</csml:biologicalProperty>
<csml:comments>
<csml:comment type="text"></csml:comment>
</csml:comments>
</csml:entity>
<csml:entity id="e42" name="D_PHprEIIA" type="cso30:c:-">
<csml:entitySimulationProperty>
<csml:variable variableID="D4" type="csml-variable:Double">
<csml:parameter key="csml-variable:parameter:maximumValue" value="infinite"/>
<csml:parameter key="csml-variable:parameter:minimumValue" value="0"/>
<csml:parameter key="csml-variable:parameter:global" value="false"/>
<csml:script key="csml-variable:parameter:initialValue" language="pnuts">262.1*d</csml:script>
</csml:variable>
</csml:entitySimulationProperty>
<csml:viewProperty>
<csml:position positionID="default" position="auto" x="704.5" y="729.5"/>
<csml:shape shapeID="default" visible="true">
<csml:toolSpecificGraphics>
<fig:figure xmlns:fig="http://www.csml.org/csml/cigraphics">
<fig:continuousEntity name="default" depth="0" fillColor="0 255 255 255" visible="true"/>
</fig:figure>
<text fontName="Dialog" fontSize="12" fontStyle=" bold" spacing="0.0" name="probeID" depth="0" visible="false" xmlns="http://www.csml.org/csml/cigraphics"/>
<text fontName="Dialog" fontSize="12" fontStyle=" bold" spacing="0.0" name="comments" depth="0" visible="false" xmlns="http://www.csml.org/csml/cigraphics"/>
<text fontName="Dialog" fontSize="12" fontStyle=" bold" spacing="0.0" name="unit" depth="0" visible="false" xmlns="http://www.csml.org/csml/cigraphics"/>
<text fontName="Dialog" fontSize="12" fontStyle=" bold" spacing="0.0" name="value" depth="0" visible="true" xmlns="http://www.csml.org/csml/cigraphics"/>
<text fontName="Dialog" fontSize="12" fontStyle=" bold" spacing="0.0" name="variable" depth="0" visible="false" xmlns="http://www.csml.org/csml/cigraphics"/>
<text fontName="Dialog" fontSize="12" fontStyle=" bold" spacing="0.0" name="name" depth="0" visible="true" xmlns="http://www.csml.org/csml/cigraphics"/>
</csml:toolSpecificGraphics>
</csml:shape>
</csml:viewProperty>
<csml:biologicalProperty refCellComponentID="cso30:i:CC_CellComponent">
<csml:property key="accession" value=""/>
<csml:property key="probeID" value=""/>
<csml:property key="extension" value=""/>
</csml:biologicalProperty>
<csml:comments>
<csml:comment type="text"></csml:comment>
</csml:comments>
</csml:entity>
<csml:entity id="e51" name="D_Glc_PYR_PEP_G6P" type="cso30:c:-">
<csml:entitySimulationProperty>
<csml:variable variableID="D6" type="csml-variable:Double">
<csml:parameter key="csml-variable:parameter:maximumValue" value="infinite"/>
<csml:parameter key="csml-variable:parameter:minimumValue" value="0"/>
<csml:parameter key="csml-variable:parameter:global" value="false"/>
<csml:script key="csml-variable:parameter:initialValue" language="pnuts">18000*d</csml:script>
</csml:variable>
</csml:entitySimulationProperty>
<csml:viewProperty>
<csml:position positionID="default" position="auto" x="984.5" y="729.5"/>
<csml:shape shapeID="default" visible="true">
<csml:toolSpecificGraphics>
<fig:figure xmlns:fig="http://www.csml.org/csml/cigraphics">
<fig:continuousEntity name="default" depth="0" fillColor="0 255 255 255" visible="true"/>
</fig:figure>
<text fontName="Dialog" fontSize="12" fontStyle=" bold" spacing="0.0" name="probeID" depth="0" visible="false" xmlns="http://www.csml.org/csml/cigraphics"/>
<text fontName="Dialog" fontSize="12" fontStyle=" bold" spacing="0.0" name="comments" depth="0" visible="false" xmlns="http://www.csml.org/csml/cigraphics"/>
<text fontName="Dialog" fontSize="12" fontStyle=" bold" spacing="0.0" name="unit" depth="0" visible="false" xmlns="http://www.csml.org/csml/cigraphics"/>
<text fontName="Dialog" fontSize="12" fontStyle=" bold" spacing="0.0" name="value" depth="0" visible="true" xmlns="http://www.csml.org/csml/cigraphics"/>
<text fontName="Dialog" fontSize="12" fontStyle=" bold" spacing="0.0" name="variable" depth="0" visible="false" xmlns="http://www.csml.org/csml/cigraphics"/>
<text fontName="Dialog" fontSize="12" fontStyle=" bold" spacing="0.0" name="name" depth="0" visible="true" xmlns="http://www.csml.org/csml/cigraphics"/>
</csml:toolSpecificGraphics>
</csml:shape>
</csml:viewProperty>
<csml:biologicalProperty refCellComponentID="cso30:i:CC_CellComponent">
<csml:property key="accession" value=""/>
<csml:property key="probeID" value=""/>
<csml:property key="extension" value=""/>
</csml:biologicalProperty>
<csml:comments>
<csml:comment type="text"></csml:comment>
</csml:comments>
</csml:entity>
<csml:entity id="e55" name="D_EIICB_PEIICB_GlcPEIICB_EIICBPEIIA" type="cso30:c:-">
<csml:entitySimulationProperty>
<csml:variable variableID="D0" type="csml-variable:Double">
<csml:parameter key="csml-variable:parameter:maximumValue" value="infinite"/>
<csml:parameter key="csml-variable:parameter:minimumValue" value="0"/>
<csml:parameter key="csml-variable:parameter:global" value="false"/>
<csml:script key="csml-variable:parameter:initialValue" language="pnuts">0*d</csml:script>
</csml:variable>
</csml:entitySimulationProperty>
<csml:viewProperty>
<csml:position positionID="default" position="auto" x="169.5" y="729.5"/>
<csml:shape shapeID="default" visible="true">
<csml:toolSpecificGraphics>
<fig:figure xmlns:fig="http://www.csml.org/csml/cigraphics">
<fig:continuousEntity name="default" depth="0" fillColor="0 255 255 255" visible="true"/>
</fig:figure>
<text fontName="Dialog" fontSize="12" fontStyle=" bold" spacing="0.0" name="probeID" depth="0" visible="false" xmlns="http://www.csml.org/csml/cigraphics"/>
<text fontName="Dialog" fontSize="12" fontStyle=" bold" spacing="0.0" name="comments" depth="0" visible="false" xmlns="http://www.csml.org/csml/cigraphics"/>
<text fontName="Dialog" fontSize="12" fontStyle=" bold" spacing="0.0" name="unit" depth="0" visible="false" xmlns="http://www.csml.org/csml/cigraphics"/>
<text fontName="Dialog" fontSize="12" fontStyle=" bold" spacing="0.0" name="value" depth="0" visible="true" xmlns="http://www.csml.org/csml/cigraphics"/>
<text fontName="Dialog" fontSize="12" fontStyle=" bold" spacing="0.0" name="variable" depth="0" visible="false" xmlns="http://www.csml.org/csml/cigraphics"/>
<text fontName="Dialog" fontSize="12" fontStyle=" bold" spacing="0.0" name="name" depth="0" visible="true" xmlns="http://www.csml.org/csml/cigraphics"/>
</csml:toolSpecificGraphics>
</csml:shape>
</csml:viewProperty>
<csml:biologicalProperty refCellComponentID="cso30:i:CC_CellComponent">
<csml:property key="accession" value=""/>
<csml:property key="probeID" value=""/>
<csml:property key="extension" value=""/>
</csml:biologicalProperty>
<csml:comments>
<csml:comment type="text"></csml:comment>
</csml:comments>
</csml:entity>
<csml:entity id="e43" name="D_Hpr_PHpr" type="cso30:c:-">
<csml:entitySimulationProperty>
<csml:variable variableID="D3" type="csml-variable:Double">
<csml:parameter key="csml-variable:parameter:maximumValue" value="infinite"/>
<csml:parameter key="csml-variable:parameter:minimumValue" value="0"/>
<csml:parameter key="csml-variable:parameter:global" value="false"/>
<csml:script key="csml-variable:parameter:initialValue" language="pnuts">378*d</csml:script>
</csml:variable>
</csml:entitySimulationProperty>
<csml:viewProperty>
<csml:position positionID="default" position="auto" x="564.5" y="729.5"/>
<csml:shape shapeID="default" visible="true">
<csml:toolSpecificGraphics>
<fig:figure xmlns:fig="http://www.csml.org/csml/cigraphics">
<fig:continuousEntity name="default" depth="0" fillColor="0 255 255 255" visible="true"/>
</fig:figure>
<text fontName="Dialog" fontSize="12" fontStyle=" bold" spacing="0.0" name="probeID" depth="0" visible="false" xmlns="http://www.csml.org/csml/cigraphics"/>
<text fontName="Dialog" fontSize="12" fontStyle=" bold" spacing="0.0" name="comments" depth="0" visible="false" xmlns="http://www.csml.org/csml/cigraphics"/>
<text fontName="Dialog" fontSize="12" fontStyle=" bold" spacing="0.0" name="unit" depth="0" visible="false" xmlns="http://www.csml.org/csml/cigraphics"/>
<text fontName="Dialog" fontSize="12" fontStyle=" bold" spacing="0.0" name="value" depth="0" visible="true" xmlns="http://www.csml.org/csml/cigraphics"/>
<text fontName="Dialog" fontSize="12" fontStyle=" bold" spacing="0.0" name="variable" depth="0" visible="false" xmlns="http://www.csml.org/csml/cigraphics"/>
<text fontName="Dialog" fontSize="12" fontStyle=" bold" spacing="0.0" name="name" depth="0" visible="true" xmlns="http://www.csml.org/csml/cigraphics"/>
</csml:toolSpecificGraphics>
</csml:shape>
</csml:viewProperty>
<csml:biologicalProperty refCellComponentID="cso30:i:CC_CellComponent">
<csml:property key="accession" value=""/>
<csml:property key="probeID" value=""/>
<csml:property key="extension" value=""/>
</csml:biologicalProperty>
<csml:comments>
<csml:comment type="text"></csml:comment>
</csml:comments>
</csml:entity>
</csml:entitySet>
<csml:processSet>
<csml:process id="p1" name="k1" type="cso30:c:-">
<csml:connector id="c1" name="c1" refID="e9" type="cso30:c:InputProcessBiological">
<csml:connectorSimulationProperty>
<csml:connectorFiring connectorFiringStyle="csml-connectorFiringStyle:threshold" value="0"/>
<csml:connectorKinetic/>
</csml:connectorSimulationProperty>
<csml:viewProperty>
<csml:position positionID="default" position="auto" x="956.1601724872445" y="241.0"/>
<csml:shape shapeID="default" visible="true">
<csml:toolSpecificGraphics>
<fig:figure xmlns:fig="http://www.csml.org/csml/cigraphics">
<fig:processConnector name="default" depth="0" points="1020.0 241.0 956.1601724872445 293.8958570819974" visible="true"/>
</fig:figure>
<targetArrow xmlns="http://www.csml.org/csml/cigraphics">
<processConnectorArrow size="8.0 6.0" points="0.0 0.0 0.0 6.0 8.0 3.0" pointsInAbsoluteCoordinate="958.0742260814955 296.2059217647141 954.2461188929935 291.5857923992807 950.0 299.0"/>
</targetArrow>
<text offsets="0.0 0.0" fontName="Dialog" fontSize="12" fontStyle=" bold" spacing="0.0" name="firingStyle" depth="0" visible="false" xmlns="http://www.csml.org/csml/cigraphics"/>
<text fontName="Dialog" fontSize="12" fontStyle=" bold" spacing="0.0" name="firingOperation" depth="0" visible="true" xmlns="http://www.csml.org/csml/cigraphics"/>
<text fontName="Dialog" fontSize="12" fontStyle=" bold" spacing="0.0" name="name" depth="0" visible="false" xmlns="http://www.csml.org/csml/cigraphics"/>
</csml:toolSpecificGraphics>
</csml:shape>
</csml:viewProperty>
<csml:comments>
<csml:comment type="text"></csml:comment>
</csml:comments>
</csml:connector>
<csml:connector id="c3" name="c3" refID="e1" type="cso30:c:InputProcessBiological">
<csml:connectorSimulationProperty>
<csml:connectorFiring connectorFiringStyle="csml-connectorFiringStyle:threshold" value="0"/>
<csml:connectorKinetic/>
</csml:connectorSimulationProperty>
<csml:viewProperty>
<csml:position positionID="default" position="auto" x="880.0" y="241.0"/>
<csml:shape shapeID="default" visible="true">
<csml:toolSpecificGraphics>
<fig:figure xmlns:fig="http://www.csml.org/csml/cigraphics">
<fig:processConnector name="default" depth="0" points="880.0 241.0 931.3925477854264 293.29417143078473" visible="true"/>
</fig:figure>
<targetArrow xmlns="http://www.csml.org/csml/cigraphics">
<processConnectorArrow size="8.0 6.0" points="0.0 0.0 0.0 6.0 8.0 3.0" pointsInAbsoluteCoordinate="933.5322334988821 291.1913768503196 929.2528620719706 295.39696601124984 937.0 299.0"/>
</targetArrow>
<text offsets="0.0 0.0" fontName="Dialog" fontSize="12" fontStyle=" bold" spacing="0.0" name="firingStyle" depth="0" visible="false" xmlns="http://www.csml.org/csml/cigraphics"/>
<text fontName="Dialog" fontSize="12" fontStyle=" bold" spacing="0.0" name="firingOperation" depth="0" visible="true" xmlns="http://www.csml.org/csml/cigraphics"/>
<text fontName="Dialog" fontSize="12" fontStyle=" bold" spacing="0.0" name="name" depth="0" visible="false" xmlns="http://www.csml.org/csml/cigraphics"/>
</csml:toolSpecificGraphics>
</csml:shape>
</csml:viewProperty>
<csml:comments>
<csml:comment type="text"></csml:comment>
</csml:comments>
</csml:connector>
<csml:connector id="c2" name="c2" refID="e13" type="cso30:c:OutputProcessBiological">
<csml:connectorSimulationProperty>
<csml:connectorFiring connectorFiringStyle="csml-connectorFiringStyle:threshold" value="0"/>
<csml:connectorKinetic/>
</csml:connectorSimulationProperty>
<csml:viewProperty>
<csml:position positionID="default" position="auto" x="943.0" y="310.0"/>
<csml:shape shapeID="default" visible="true">
<csml:toolSpecificGraphics>
<fig:figure xmlns:fig="http://www.csml.org/csml/cigraphics">
<fig:processConnector name="default" depth="0" points="943.0 310.0 943.9120932196671 393.0004829897067" visible="true"/>
</fig:figure>
<targetArrow xmlns="http://www.csml.org/csml/cigraphics">
<processConnectorArrow size="8.0 6.0" points="0.0 0.0 0.0 6.0 8.0 3.0" pointsInAbsoluteCoordinate="946.9119120985271 392.9675179470819 940.9122743408071 393.03344803233153 944.0 401.0"/>
</targetArrow>
<text offsets="0.0 0.0" fontName="Dialog" fontSize="12" fontStyle=" bold" spacing="0.0" name="firingStyle" depth="0" visible="false" xmlns="http://www.csml.org/csml/cigraphics"/>
<text fontName="Dialog" fontSize="12" fontStyle=" bold" spacing="0.0" name="firingOperation" depth="0" visible="false" xmlns="http://www.csml.org/csml/cigraphics"/>
<text fontName="Dialog" fontSize="12" fontStyle=" bold" spacing="0.0" name="name" depth="0" visible="false" xmlns="http://www.csml.org/csml/cigraphics"/>
</csml:toolSpecificGraphics>
</csml:shape>
</csml:viewProperty>
<csml:comments>
<csml:comment type="text"></csml:comment>
</csml:comments>
</csml:connector>
<csml:processSimulationProperty>
<csml:priority value="0"/>
<csml:firing firingStyle="csml-firingStyle:and" firingOnce="false" type="csml-variable:Boolean" value="true"/>
<csml:delay delayStyle="nodelay" value="0.0"/>
<csml:processKinetic calcStyle="csml-calcStyle:speed" kineticStyle="csml-kineticStyle:custom" fast="false">
<csml:parameter key="custom" value="k1*PEP*EI*k"/>
</csml:processKinetic>
</csml:processSimulationProperty>
<csml:viewProperty>
<csml:position positionID="default" position="auto" x="932.0" y="299.0"/>
<csml:shape shapeID="default" visible="true">
<csml:toolSpecificGraphics>
<fig:figure xmlns:fig="http://www.csml.org/csml/cigraphics">
<fig:continuousProcess name="default" depth="0" fillColor="0 255 0 255" visible="true"/>
</fig:figure>
<text fontName="Dialog" fontSize="12" fontStyle=" bold" textColor="255 0 255 255" spacing="0.0" name="edgeScore" depth="0" visible="false" xmlns="http://www.csml.org/csml/cigraphics"/>
<text fontName="Dialog" fontSize="12" fontStyle=" bold" textColor="255 0 255 255" spacing="0.0" name="firing" depth="0" visible="false" xmlns="http://www.csml.org/csml/cigraphics"/>
<text fontName="Dialog" fontSize="12" fontStyle=" bold" textColor="255 0 255 255" spacing="0.0" name="delay" depth="0" visible="false" xmlns="http://www.csml.org/csml/cigraphics"/>
<text fontName="Dialog" fontSize="12" fontStyle=" bold" textColor="255 0 255 255" spacing="0.0" name="speed" depth="0" visible="true" xmlns="http://www.csml.org/csml/cigraphics"/>
<text fontName="Dialog" fontSize="12" fontStyle=" bold" textColor="255 0 255 255" spacing="0.0" name="name" depth="0" visible="true" xmlns="http://www.csml.org/csml/cigraphics"/>
</csml:toolSpecificGraphics>
</csml:shape>
</csml:viewProperty>
<csml:biologicalProperty refBiologicalEventID="cso30:i:-" refCellComponentID="cso30:i:CC_CellComponent">
<csml:property key="edgeScore" value="1.0"/>
<csml:property key="relationType" value="Type 0"/>
</csml:biologicalProperty>
<csml:comments>
<csml:comment type="text"></csml:comment>
</csml:comments>
</csml:process>
<csml:process id="p2" name="k2" type="cso30:c:-">
<csml:connector id="c5" name="c5" refID="e13" type="cso30:c:InputProcessBiological">
<csml:connectorSimulationProperty>
<csml:connectorFiring connectorFiringStyle="csml-connectorFiringStyle:threshold" value="0"/>
<csml:connectorKinetic/>
</csml:connectorSimulationProperty>
<csml:viewProperty>
<csml:position positionID="default" position="auto" x="909.5777087639997" y="421.0"/>
<csml:shape shapeID="default" visible="true">
<csml:toolSpecificGraphics>
<fig:figure xmlns:fig="http://www.csml.org/csml/cigraphics">
<fig:processConnector name="default" depth="0" points="940.0 421.0 909.5777087639997 481.8445824720007" visible="true"/>
</fig:figure>
<targetArrow xmlns="http://www.csml.org/csml/cigraphics">
<processConnectorArrow size="8.0 6.0" points="0.0 0.0 0.0 6.0 8.0 3.0" pointsInAbsoluteCoordinate="912.2609903369994 483.18622325850055 906.8944271909999 480.5029416855008 906.0 489.0"/>
</targetArrow>
<text offsets="0.0 0.0" fontName="Dialog" fontSize="12" fontStyle=" bold" spacing="0.0" name="firingStyle" depth="0" visible="false" xmlns="http://www.csml.org/csml/cigraphics"/>
<text fontName="Dialog" fontSize="12" fontStyle=" bold" spacing="0.0" name="firingOperation" depth="0" visible="true" xmlns="http://www.csml.org/csml/cigraphics"/>
<text fontName="Dialog" fontSize="12" fontStyle=" bold" spacing="0.0" name="name" depth="0" visible="false" xmlns="http://www.csml.org/csml/cigraphics"/>
</csml:toolSpecificGraphics>
</csml:shape>
</csml:viewProperty>
<csml:comments>
<csml:comment type="text"></csml:comment>
</csml:comments>
</csml:connector>
<csml:connector id="c4" name="c4" refID="e5" type="cso30:c:OutputProcessBiological">
<csml:connectorSimulationProperty>
<csml:connectorFiring connectorFiringStyle="csml-connectorFiringStyle:threshold" value="0"/>
<csml:connectorKinetic/>
</csml:connectorSimulationProperty>
<csml:viewProperty>
<csml:position positionID="default" position="auto" x="878.2820287581935" y="500.0"/>
<csml:shape shapeID="default" visible="true">
<csml:toolSpecificGraphics>
<fig:figure xmlns:fig="http://www.csml.org/csml/cigraphics">
<fig:processConnector name="default" depth="0" points="901.0 500.0 878.2820287581935 576.3323833724697" visible="true"/>
</fig:figure>
<targetArrow xmlns="http://www.csml.org/csml/cigraphics">
<processConnectorArrow size="8.0 6.0" points="0.0 0.0 0.0 6.0 8.0 3.0" pointsInAbsoluteCoordinate="881.1573849935173 577.1881441567923 875.4066725228697 575.4766225881472 876.0 584.0"/>
</targetArrow>
<text offsets="0.0 0.0" fontName="Dialog" fontSize="12" fontStyle=" bold" spacing="0.0" name="firingStyle" depth="0" visible="false" xmlns="http://www.csml.org/csml/cigraphics"/>
<text fontName="Dialog" fontSize="12" fontStyle=" bold" spacing="0.0" name="firingOperation" depth="0" visible="false" xmlns="http://www.csml.org/csml/cigraphics"/>
<text fontName="Dialog" fontSize="12" fontStyle=" bold" spacing="0.0" name="name" depth="0" visible="false" xmlns="http://www.csml.org/csml/cigraphics"/>
</csml:toolSpecificGraphics>
</csml:shape>
</csml:viewProperty>
<csml:comments>
<csml:comment type="text"></csml:comment>
</csml:comments>
</csml:connector>
<csml:connector id="c6" name="c6" refID="e10" type="cso30:c:OutputProcessBiological">
<csml:connectorSimulationProperty>
<csml:connectorFiring connectorFiringStyle="csml-connectorFiringStyle:threshold" value="0"/>
<csml:connectorKinetic/>
</csml:connectorSimulationProperty>
<csml:viewProperty>
<csml:position positionID="default" position="auto" x="909.0" y="500.0"/>
<csml:shape shapeID="default" visible="true">
<csml:toolSpecificGraphics>
<fig:figure xmlns:fig="http://www.csml.org/csml/cigraphics">
<fig:processConnector name="default" depth="0" points="909.0 500.0 1013.7035526787895 582.0649466941863" visible="true"/>
</fig:figure>
<targetArrow xmlns="http://www.csml.org/csml/cigraphics">
<processConnectorArrow size="8.0 6.0" points="0.0 0.0 0.0 6.0 8.0 3.0" pointsInAbsoluteCoordinate="1015.5541976684696 579.7037789487324 1011.8529076891093 584.4261144396403 1019.9999999999999 586.9999999999999"/>
</targetArrow>
<text offsets="0.0 0.0" fontName="Dialog" fontSize="12" fontStyle=" bold" spacing="0.0" name="firingStyle" depth="0" visible="false" xmlns="http://www.csml.org/csml/cigraphics"/>
<text fontName="Dialog" fontSize="12" fontStyle=" bold" spacing="0.0" name="firingOperation" depth="0" visible="false" xmlns="http://www.csml.org/csml/cigraphics"/>
<text fontName="Dialog" fontSize="12" fontStyle=" bold" spacing="0.0" name="name" depth="0" visible="false" xmlns="http://www.csml.org/csml/cigraphics"/>
</csml:toolSpecificGraphics>
</csml:shape>
</csml:viewProperty>
<csml:comments>
<csml:comment type="text"></csml:comment>
</csml:comments>
</csml:connector>
<csml:processSimulationProperty>
<csml:priority value="0"/>
<csml:firing firingStyle="csml-firingStyle:and" firingOnce="false" type="csml-variable:Boolean" value="true"/>
<csml:delay delayStyle="nodelay" value="0.0"/>
<csml:processKinetic calcStyle="csml-calcStyle:speed" kineticStyle="csml-kineticStyle:custom" fast="false">
<csml:parameter key="custom" value="k2*EIPEP*k"/>
</csml:processKinetic>
</csml:processSimulationProperty>
<csml:viewProperty>
<csml:position positionID="default" position="auto" x="892.0" y="489.0"/>
<csml:shape shapeID="default" visible="true">
<csml:toolSpecificGraphics>
<fig:figure xmlns:fig="http://www.csml.org/csml/cigraphics">
<fig:continuousProcess name="default" depth="0" fillColor="0 255 0 255" visible="true"/>
</fig:figure>
<text fontName="Dialog" fontSize="12" fontStyle=" bold" textColor="255 0 255 255" spacing="0.0" name="edgeScore" depth="0" visible="false" xmlns="http://www.csml.org/csml/cigraphics"/>
<text fontName="Dialog" fontSize="12" fontStyle=" bold" textColor="255 0 255 255" spacing="0.0" name="firing" depth="0" visible="false" xmlns="http://www.csml.org/csml/cigraphics"/>
<text fontName="Dialog" fontSize="12" fontStyle=" bold" textColor="255 0 255 255" spacing="0.0" name="delay" depth="0" visible="false" xmlns="http://www.csml.org/csml/cigraphics"/>
<text fontName="Dialog" fontSize="12" fontStyle=" bold" textColor="255 0 255 255" spacing="0.0" name="speed" depth="0" visible="true" xmlns="http://www.csml.org/csml/cigraphics"/>
<text fontName="Dialog" fontSize="12" fontStyle=" bold" textColor="255 0 255 255" spacing="0.0" name="name" depth="0" visible="true" xmlns="http://www.csml.org/csml/cigraphics"/>
</csml:toolSpecificGraphics>
</csml:shape>
</csml:viewProperty>
<csml:biologicalProperty refBiologicalEventID="cso30:i:-" refCellComponentID="cso30:i:CC_CellComponent">
<csml:property key="edgeScore" value="1.0"/>
<csml:property key="relationType" value="Type 0"/>
</csml:biologicalProperty>
<csml:comments>
<csml:comment type="text"></csml:comment>
</csml:comments>
</csml:process>
<csml:process id="p3" name="k-1" type="cso30:c:-">
<csml:connector id="c8" name="c8" refID="e13" type="cso30:c:InputProcessBiological">
<csml:connectorSimulationProperty>
<csml:connectorFiring connectorFiringStyle="csml-connectorFiringStyle:threshold" value="0"/>
<csml:connectorKinetic/>
</csml:connectorSimulationProperty>
<csml:viewProperty>
<csml:position positionID="default" position="auto" x="950.0" y="376.8415826524321"/>
<csml:shape shapeID="default" visible="true">
<csml:toolSpecificGraphics>
<fig:figure xmlns:fig="http://www.csml.org/csml/cigraphics">
<fig:processConnector name="default" depth="0" points="950.0 403.0 965.8535862712532 376.8415826524321" visible="true"/>
</fig:figure>
<targetArrow xmlns="http://www.csml.org/csml/cigraphics">
<processConnectorArrow size="8.0 6.0" points="0.0 0.0 0.0 6.0 8.0 3.0" pointsInAbsoluteCoordinate="963.2879927765912 375.28667750415207 968.4191797659153 378.3964878007121 970.0 369.99999999999994"/>
</targetArrow>
<text offsets="0.0 0.0" fontName="Dialog" fontSize="12" fontStyle=" bold" spacing="0.0" name="firingStyle" depth="0" visible="false" xmlns="http://www.csml.org/csml/cigraphics"/>
<text fontName="Dialog" fontSize="12" fontStyle=" bold" spacing="0.0" name="firingOperation" depth="0" visible="true" xmlns="http://www.csml.org/csml/cigraphics"/>
<text fontName="Dialog" fontSize="12" fontStyle=" bold" spacing="0.0" name="name" depth="0" visible="false" xmlns="http://www.csml.org/csml/cigraphics"/>
</csml:toolSpecificGraphics>
</csml:shape>
</csml:viewProperty>
<csml:comments>
<csml:comment type="text"></csml:comment>
</csml:comments>
</csml:connector>
<csml:connector id="c7" name="c7" refID="e1" type="cso30:c:OutputProcessBiological">
<csml:connectorSimulationProperty>
<csml:connectorFiring connectorFiringStyle="csml-connectorFiringStyle:threshold" value="0"/>
<csml:connectorKinetic/>
</csml:connectorSimulationProperty>
<csml:viewProperty>
<csml:position positionID="default" position="auto" x="883.8434253466307" y="248.36719961298647"/>
<csml:shape shapeID="default" visible="true">
<csml:toolSpecificGraphics>
<fig:figure xmlns:fig="http://www.csml.org/csml/cigraphics">
<fig:processConnector name="default" depth="0" points="968.0 359.0 883.8434253466307 248.36719961298647" visible="true"/>
</fig:figure>
<targetArrow xmlns="http://www.csml.org/csml/cigraphics">
<processConnectorArrow size="8.0 6.0" points="0.0 0.0 0.0 6.0 8.0 3.0" pointsInAbsoluteCoordinate="881.4557254917609 250.183484117973 886.2311252015007 246.55091510799994 879.0 242.0"/>
</targetArrow>
<text offsets="0.0 0.0" fontName="Dialog" fontSize="12" fontStyle=" bold" spacing="0.0" name="firingStyle" depth="0" visible="false" xmlns="http://www.csml.org/csml/cigraphics"/>
<text fontName="Dialog" fontSize="12" fontStyle=" bold" spacing="0.0" name="firingOperation" depth="0" visible="false" xmlns="http://www.csml.org/csml/cigraphics"/>
<text fontName="Dialog" fontSize="12" fontStyle=" bold" spacing="0.0" name="name" depth="0" visible="false" xmlns="http://www.csml.org/csml/cigraphics"/>
</csml:toolSpecificGraphics>
</csml:shape>
</csml:viewProperty>
<csml:comments>
<csml:comment type="text"></csml:comment>
</csml:comments>
</csml:connector>
<csml:connector id="c9" name="c9" refID="e9" type="cso30:c:OutputProcessBiological">
<csml:connectorSimulationProperty>
<csml:connectorFiring connectorFiringStyle="csml-connectorFiringStyle:threshold" value="0"/>
<csml:connectorKinetic/>
</csml:connectorSimulationProperty>
<csml:viewProperty>
<csml:position positionID="default" position="auto" x="976.0" y="251.38271464283"/>
<csml:shape shapeID="default" visible="true">
<csml:toolSpecificGraphics>
<fig:figure xmlns:fig="http://www.csml.org/csml/cigraphics">
<fig:processConnector name="default" depth="0" points="976.0 359.0 1020.9185191056014 251.38271464283" visible="true"/>
</fig:figure>
<targetArrow xmlns="http://www.csml.org/csml/cigraphics">
<processConnectorArrow size="8.0 6.0" points="0.0 0.0 0.0 6.0 8.0 3.0" pointsInAbsoluteCoordinate="1018.1500011145401 250.22715930743053 1023.6870370966626 252.5382699782295 1024.0 244.0"/>
</targetArrow>
<text offsets="0.0 0.0" fontName="Dialog" fontSize="12" fontStyle=" bold" spacing="0.0" name="firingStyle" depth="0" visible="false" xmlns="http://www.csml.org/csml/cigraphics"/>
<text fontName="Dialog" fontSize="12" fontStyle=" bold" spacing="0.0" name="firingOperation" depth="0" visible="false" xmlns="http://www.csml.org/csml/cigraphics"/>
<text fontName="Dialog" fontSize="12" fontStyle=" bold" spacing="0.0" name="name" depth="0" visible="false" xmlns="http://www.csml.org/csml/cigraphics"/>
</csml:toolSpecificGraphics>
</csml:shape>
</csml:viewProperty>
<csml:comments>
<csml:comment type="text"></csml:comment>
</csml:comments>
</csml:connector>
<csml:processSimulationProperty>
<csml:priority value="0"/>
<csml:firing firingStyle="csml-firingStyle:and" firingOnce="false" type="csml-variable:Boolean" value="true"/>
<csml:delay delayStyle="nodelay" value="0.0"/>
<csml:processKinetic calcStyle="csml-calcStyle:speed" kineticStyle="csml-kineticStyle:custom" fast="false">
<csml:parameter key="custom" value="k01*EIPEP*k"/>
</csml:processKinetic>
</csml:processSimulationProperty>
<csml:viewProperty>
<csml:position positionID="default" position="auto" x="962.0" y="359.0"/>
<csml:shape shapeID="default" visible="true">
<csml:toolSpecificGraphics>
<fig:figure xmlns:fig="http://www.csml.org/csml/cigraphics">
<fig:continuousProcess name="default" depth="0" fillColor="255 175 175 255" visible="true"/>
</fig:figure>
<text fontName="Dialog" fontSize="12" fontStyle=" bold" textColor="255 0 255 255" spacing="0.0" name="edgeScore" depth="0" visible="false" xmlns="http://www.csml.org/csml/cigraphics"/>
<text fontName="Dialog" fontSize="12" fontStyle=" bold" textColor="255 0 255 255" spacing="0.0" name="firing" depth="0" visible="false" xmlns="http://www.csml.org/csml/cigraphics"/>
<text fontName="Dialog" fontSize="12" fontStyle=" bold" textColor="255 0 255 255" spacing="0.0" name="delay" depth="0" visible="false" xmlns="http://www.csml.org/csml/cigraphics"/>
<text fontName="Dialog" fontSize="12" fontStyle=" bold" textColor="255 0 255 255" spacing="0.0" name="speed" depth="0" visible="true" xmlns="http://www.csml.org/csml/cigraphics"/>
<text fontName="Dialog" fontSize="12" fontStyle=" bold" textColor="255 0 255 255" spacing="0.0" name="name" depth="0" visible="true" xmlns="http://www.csml.org/csml/cigraphics"/>
</csml:toolSpecificGraphics>
</csml:shape>
</csml:viewProperty>
<csml:biologicalProperty refBiologicalEventID="cso30:i:-" refCellComponentID="cso30:i:CC_CellComponent">
<csml:property key="edgeScore" value="1.0"/>
<csml:property key="relationType" value="Type 0"/>
</csml:biologicalProperty>
<csml:comments>
<csml:comment type="text"></csml:comment>
</csml:comments>
</csml:process>
<csml:process id="p4" name="k-2" type="cso30:c:-">
<csml:connector id="c11" name="c11" refID="e5" type="cso30:c:InputProcessBiological">
<csml:connectorSimulationProperty>
<csml:connectorFiring connectorFiringStyle="csml-connectorFiringStyle:threshold" value="0"/>
<csml:connectorKinetic/>
</csml:connectorSimulationProperty>
<csml:viewProperty>
<csml:position positionID="default" position="auto" x="881.0" y="545.1429699900013"/>
<csml:shape shapeID="default" visible="true">
<csml:toolSpecificGraphics>
<fig:figure xmlns:fig="http://www.csml.org/csml/cigraphics">
<fig:processConnector name="default" depth="0" points="881.0 587.0 930.8722059693602 545.1429699900013" visible="true"/>
</fig:figure>
<targetArrow xmlns="http://www.csml.org/csml/cigraphics">
<processConnectorArrow size="8.0 6.0" points="0.0 0.0 0.0 6.0 8.0 3.0" pointsInAbsoluteCoordinate="928.9435922231097 542.8450472285114 932.8008197156107 547.4408927514912 937.0000000000001 540.0"/>
</targetArrow>
<text offsets="0.0 0.0" fontName="Dialog" fontSize="12" fontStyle=" bold" spacing="0.0" name="firingStyle" depth="0" visible="false" xmlns="http://www.csml.org/csml/cigraphics"/>
<text fontName="Dialog" fontSize="12" fontStyle=" bold" spacing="0.0" name="firingOperation" depth="0" visible="true" xmlns="http://www.csml.org/csml/cigraphics"/>
<text fontName="Dialog" fontSize="12" fontStyle=" bold" spacing="0.0" name="name" depth="0" visible="false" xmlns="http://www.csml.org/csml/cigraphics"/>
</csml:toolSpecificGraphics>
</csml:shape>
</csml:viewProperty>
<csml:comments>
<csml:comment type="text"></csml:comment>
</csml:comments>
</csml:connector>
<csml:connector id="c12" name="c12" refID="e10" type="cso30:c:InputProcessBiological">
<csml:connectorSimulationProperty>
<csml:connectorFiring connectorFiringStyle="csml-connectorFiringStyle:threshold" value="0"/>
<csml:connectorKinetic/>
</csml:connectorSimulationProperty>
<csml:viewProperty>
<csml:position positionID="default" position="auto" x="956.567241614284" y="544.5685159055888"/>
<csml:shape shapeID="default" visible="true">
<csml:toolSpecificGraphics>
<fig:figure xmlns:fig="http://www.csml.org/csml/cigraphics">
<fig:processConnector name="default" depth="0" points="1019.0 588.0 956.567241614284 544.5685159055888" visible="true"/>
</fig:figure>
<targetArrow xmlns="http://www.csml.org/csml/cigraphics">
<processConnectorArrow size="8.0 6.0" points="0.0 0.0 0.0 6.0 8.0 3.0" pointsInAbsoluteCoordinate="954.8540481496882 547.0312315109453 958.2804350788798 542.1058003002324 950.0000000000001 540.0"/>
</targetArrow>
<text offsets="0.0 0.0" fontName="Dialog" fontSize="12" fontStyle=" bold" spacing="0.0" name="firingStyle" depth="0" visible="false" xmlns="http://www.csml.org/csml/cigraphics"/>
<text fontName="Dialog" fontSize="12" fontStyle=" bold" spacing="0.0" name="firingOperation" depth="0" visible="true" xmlns="http://www.csml.org/csml/cigraphics"/>
<text fontName="Dialog" fontSize="12" fontStyle=" bold" spacing="0.0" name="name" depth="0" visible="false" xmlns="http://www.csml.org/csml/cigraphics"/>
</csml:toolSpecificGraphics>
</csml:shape>
</csml:viewProperty>
<csml:comments>
<csml:comment type="text"></csml:comment>
</csml:comments>
</csml:connector>
<csml:connector id="c10" name="c10" refID="e13" type="cso30:c:OutputProcessBiological">
<csml:connectorSimulationProperty>
<csml:connectorFiring connectorFiringStyle="csml-connectorFiringStyle:threshold" value="0"/>
<csml:connectorKinetic/>
</csml:connectorSimulationProperty>
<csml:viewProperty>
<csml:position positionID="default" position="auto" x="943.0" y="429.9996506473939"/>
<csml:shape shapeID="default" visible="true">
<csml:toolSpecificGraphics>
<fig:figure xmlns:fig="http://www.csml.org/csml/cigraphics">
<fig:processConnector name="default" depth="0" points="943.0 529.0 943.9252369098374 429.9996506473939" visible="true"/>
</fig:figure>
<targetArrow xmlns="http://www.csml.org/csml/cigraphics">
<processConnectorArrow size="8.0 6.0" points="0.0 0.0 0.0 6.0 8.0 3.0" pointsInAbsoluteCoordinate="940.9253679170647 429.97161448858293 946.9251059026101 430.0276868062048 944.0 422.0"/>
</targetArrow>
<text offsets="0.0 0.0" fontName="Dialog" fontSize="12" fontStyle=" bold" spacing="0.0" name="firingStyle" depth="0" visible="false" xmlns="http://www.csml.org/csml/cigraphics"/>
<text fontName="Dialog" fontSize="12" fontStyle=" bold" spacing="0.0" name="firingOperation" depth="0" visible="false" xmlns="http://www.csml.org/csml/cigraphics"/>
<text fontName="Dialog" fontSize="12" fontStyle=" bold" spacing="0.0" name="name" depth="0" visible="false" xmlns="http://www.csml.org/csml/cigraphics"/>
</csml:toolSpecificGraphics>
</csml:shape>
</csml:viewProperty>
<csml:comments>
<csml:comment type="text"></csml:comment>
</csml:comments>
</csml:connector>
<csml:processSimulationProperty>
<csml:priority value="0"/>
<csml:firing firingStyle="csml-firingStyle:and" firingOnce="false" type="csml-variable:Boolean" value="true"/>
<csml:delay delayStyle="nodelay" value="0.0"/>
<csml:processKinetic calcStyle="csml-calcStyle:speed" kineticStyle="csml-kineticStyle:custom" fast="false">
<csml:parameter key="custom" value="k02*PYR*PEI*k"/>
</csml:processKinetic>
</csml:processSimulationProperty>
<csml:viewProperty>
<csml:position positionID="default" position="auto" x="932.0" y="529.0"/>
<csml:shape shapeID="default" visible="true">
<csml:toolSpecificGraphics>
<fig:figure xmlns:fig="http://www.csml.org/csml/cigraphics">
<fig:continuousProcess name="default" depth="0" fillColor="255 175 175 255" visible="true"/>
</fig:figure>
<text fontName="Dialog" fontSize="12" fontStyle=" bold" textColor="255 0 255 255" spacing="0.0" name="edgeScore" depth="0" visible="false" xmlns="http://www.csml.org/csml/cigraphics"/>
<text fontName="Dialog" fontSize="12" fontStyle=" bold" textColor="255 0 255 255" spacing="0.0" name="firing" depth="0" visible="false" xmlns="http://www.csml.org/csml/cigraphics"/>
<text fontName="Dialog" fontSize="12" fontStyle=" bold" textColor="255 0 255 255" spacing="0.0" name="delay" depth="0" visible="false" xmlns="http://www.csml.org/csml/cigraphics"/>
<text fontName="Dialog" fontSize="12" fontStyle=" bold" textColor="255 0 255 255" spacing="0.0" name="speed" depth="0" visible="true" xmlns="http://www.csml.org/csml/cigraphics"/>
<text fontName="Dialog" fontSize="12" fontStyle=" bold" textColor="255 0 255 255" spacing="0.0" name="name" depth="0" visible="true" xmlns="http://www.csml.org/csml/cigraphics"/>
</csml:toolSpecificGraphics>
</csml:shape>
</csml:viewProperty>
<csml:biologicalProperty refBiologicalEventID="cso30:i:-" refCellComponentID="cso30:i:CC_CellComponent">
<csml:property key="edgeScore" value="1.0"/>
<csml:property key="relationType" value="Type 0"/>
</csml:biologicalProperty>
<csml:comments>
<csml:comment type="text"></csml:comment>
</csml:comments>
</csml:process>
<csml:process id="p5" name="k3" type="cso30:c:-">
<csml:connector id="c14" name="c14" refID="e5" type="cso30:c:InputProcessBiological">
<csml:connectorSimulationProperty>
<csml:connectorFiring connectorFiringStyle="csml-connectorFiringStyle:threshold" value="0"/>
<csml:connectorKinetic/>
</csml:connectorSimulationProperty>
<csml:viewProperty>
<csml:position positionID="default" position="auto" x="786.8743430752777" y="543.0918708781414"/>
<csml:shape shapeID="default" visible="true">
<csml:toolSpecificGraphics>
<fig:figure xmlns:fig="http://www.csml.org/csml/cigraphics">
<fig:processConnector name="default" depth="0" points="864.0 589.0 786.8743430752777 543.0918708781414" visible="true"/>
</fig:figure>
<targetArrow xmlns="http://www.csml.org/csml/cigraphics">
<processConnectorArrow size="8.0 6.0" points="0.0 0.0 0.0 6.0 8.0 3.0" pointsInAbsoluteCoordinate="785.3398914959746 545.6697495313706 788.4087946545807 540.5139922249124 780.0 539.0"/>
</targetArrow>
<text offsets="0.0 0.0" fontName="Dialog" fontSize="12" fontStyle=" bold" spacing="0.0" name="firingStyle" depth="0" visible="false" xmlns="http://www.csml.org/csml/cigraphics"/>
<text fontName="Dialog" fontSize="12" fontStyle=" bold" spacing="0.0" name="firingOperation" depth="0" visible="true" xmlns="http://www.csml.org/csml/cigraphics"/>
<text fontName="Dialog" fontSize="12" fontStyle=" bold" spacing="0.0" name="name" depth="0" visible="false" xmlns="http://www.csml.org/csml/cigraphics"/>
</csml:toolSpecificGraphics>
</csml:shape>
</csml:viewProperty>
<csml:comments>
<csml:comment type="text"></csml:comment>
</csml:comments>
</csml:connector>
<csml:connector id="c15" name="c15" refID="e2" type="cso30:c:InputProcessBiological">
<csml:connectorSimulationProperty>
<csml:connectorFiring connectorFiringStyle="csml-connectorFiringStyle:threshold" value="0"/>
<csml:connectorKinetic/>
</csml:connectorSimulationProperty>
<csml:viewProperty>
<csml:position positionID="default" position="auto" x="700.0" y="543.8157102798598"/>
<csml:shape shapeID="default" visible="true">
<csml:toolSpecificGraphics>
<fig:figure xmlns:fig="http://www.csml.org/csml/cigraphics">
<fig:processConnector name="default" depth="0" points="700.0 588.0 758.6118128940635 543.8157102798598" visible="true"/>
</fig:figure>
<targetArrow xmlns="http://www.csml.org/csml/cigraphics">
<processConnectorArrow size="8.0 6.0" points="0.0 0.0 0.0 6.0 8.0 3.0" pointsInAbsoluteCoordinate="756.8059215391161 541.4201401151336 760.417704249011 546.2112804445859 765.0 539.0"/>
</targetArrow>
<text offsets="0.0 0.0" fontName="Dialog" fontSize="12" fontStyle=" bold" spacing="0.0" name="firingStyle" depth="0" visible="false" xmlns="http://www.csml.org/csml/cigraphics"/>
<text fontName="Dialog" fontSize="12" fontStyle=" bold" spacing="0.0" name="firingOperation" depth="0" visible="true" xmlns="http://www.csml.org/csml/cigraphics"/>
<text fontName="Dialog" fontSize="12" fontStyle=" bold" spacing="0.0" name="name" depth="0" visible="false" xmlns="http://www.csml.org/csml/cigraphics"/>
</csml:toolSpecificGraphics>
</csml:shape>
</csml:viewProperty>
<csml:comments>
<csml:comment type="text"></csml:comment>
</csml:comments>
</csml:connector>
<csml:connector id="c13" name="c13" refID="e14" type="cso30:c:OutputProcessBiological">
<csml:connectorSimulationProperty>
<csml:connectorFiring connectorFiringStyle="csml-connectorFiringStyle:threshold" value="0"/>
<csml:connectorKinetic/>
</csml:connectorSimulationProperty>
<csml:viewProperty>
<csml:position positionID="default" position="auto" x="772.0" y="428.9968574732"/>
<csml:shape shapeID="default" visible="true">
<csml:toolSpecificGraphics>
<fig:figure xmlns:fig="http://www.csml.org/csml/cigraphics">
<fig:processConnector name="default" depth="0" points="772.0 528.0 774.7757890428074 428.9968574732" visible="true"/>
</fig:figure>
<targetArrow xmlns="http://www.csml.org/csml/cigraphics">
<processConnectorArrow size="8.0 6.0" points="0.0 0.0 0.0 6.0 8.0 3.0" pointsInAbsoluteCoordinate="771.7769674903575 428.9127783642528 777.7746105952575 429.0809365821472 775.0 421.0"/>
</targetArrow>
<text offsets="0.0 0.0" fontName="Dialog" fontSize="12" fontStyle=" bold" spacing="0.0" name="firingStyle" depth="0" visible="false" xmlns="http://www.csml.org/csml/cigraphics"/>
<text fontName="Dialog" fontSize="12" fontStyle=" bold" spacing="0.0" name="firingOperation" depth="0" visible="false" xmlns="http://www.csml.org/csml/cigraphics"/>
<text fontName="Dialog" fontSize="12" fontStyle=" bold" spacing="0.0" name="name" depth="0" visible="false" xmlns="http://www.csml.org/csml/cigraphics"/>
</csml:toolSpecificGraphics>
</csml:shape>
</csml:viewProperty>
<csml:comments>
<csml:comment type="text"></csml:comment>
</csml:comments>
</csml:connector>
<csml:processSimulationProperty>
<csml:priority value="0"/>
<csml:firing firingStyle="csml-firingStyle:and" firingOnce="false" type="csml-variable:Boolean" value="true"/>
<csml:delay delayStyle="nodelay" value="0.0"/>
<csml:processKinetic calcStyle="csml-calcStyle:speed" kineticStyle="csml-kineticStyle:custom" fast="false">
<csml:parameter key="custom" value="k3*PEI*Hpr*k"/>
</csml:processKinetic>
</csml:processSimulationProperty>
<csml:viewProperty>
<csml:position positionID="default" position="auto" x="761.0" y="528.0"/>
<csml:shape shapeID="default" visible="true">
<csml:toolSpecificGraphics>
<fig:figure xmlns:fig="http://www.csml.org/csml/cigraphics">
<fig:continuousProcess name="default" depth="0" fillColor="0 255 0 255" visible="true"/>
</fig:figure>
<text fontName="Dialog" fontSize="12" fontStyle=" bold" textColor="255 0 255 255" spacing="0.0" name="edgeScore" depth="0" visible="false" xmlns="http://www.csml.org/csml/cigraphics"/>
<text fontName="Dialog" fontSize="12" fontStyle=" bold" textColor="255 0 255 255" spacing="0.0" name="firing" depth="0" visible="false" xmlns="http://www.csml.org/csml/cigraphics"/>
<text fontName="Dialog" fontSize="12" fontStyle=" bold" textColor="255 0 255 255" spacing="0.0" name="delay" depth="0" visible="false" xmlns="http://www.csml.org/csml/cigraphics"/>
<text fontName="Dialog" fontSize="12" fontStyle=" bold" textColor="255 0 255 255" spacing="0.0" name="speed" depth="0" visible="true" xmlns="http://www.csml.org/csml/cigraphics"/>
<text fontName="Dialog" fontSize="12" fontStyle=" bold" textColor="255 0 255 255" spacing="0.0" name="name" depth="0" visible="true" xmlns="http://www.csml.org/csml/cigraphics"/>
</csml:toolSpecificGraphics>
</csml:shape>
</csml:viewProperty>
<csml:biologicalProperty refBiologicalEventID="cso30:i:-" refCellComponentID="cso30:i:CC_CellComponent">
<csml:property key="edgeScore" value="1.0"/>
<csml:property key="relationType" value="Type 0"/>
</csml:biologicalProperty>
<csml:comments>
<csml:comment type="text"></csml:comment>
</csml:comments>
</csml:process>
<csml:process id="p7" name="k4" type="cso30:c:-">
<csml:connector id="c16" name="c16" refID="e14" type="cso30:c:InputProcessBiological">
<csml:connectorSimulationProperty>
<csml:connectorFiring connectorFiringStyle="csml-connectorFiringStyle:threshold" value="0"/>
<csml:connectorKinetic/>
</csml:connectorSimulationProperty>
<csml:viewProperty>
<csml:position positionID="default" position="auto" x="782.0" y="375.2839333778203"/>
<csml:shape shapeID="default" visible="true">
<csml:toolSpecificGraphics>
<fig:figure xmlns:fig="http://www.csml.org/csml/cigraphics">
<fig:processConnector name="default" depth="0" points="782.0 402.0 803.0490221871719 375.2839333778203" visible="true"/>
</fig:figure>
<targetArrow xmlns="http://www.csml.org/csml/cigraphics">
<processConnectorArrow size="8.0 6.0" points="0.0 0.0 0.0 6.0 8.0 3.0" pointsInAbsoluteCoordinate="800.6925471704893 373.42731669800975 805.4054972038546 377.14055005763083 808.0 369.0"/>
</targetArrow>
<text offsets="0.0 0.0" fontName="Dialog" fontSize="12" fontStyle=" bold" spacing="0.0" name="firingStyle" depth="0" visible="false" xmlns="http://www.csml.org/csml/cigraphics"/>
<text fontName="Dialog" fontSize="12" fontStyle=" bold" spacing="0.0" name="firingOperation" depth="0" visible="true" xmlns="http://www.csml.org/csml/cigraphics"/>
<text fontName="Dialog" fontSize="12" fontStyle=" bold" spacing="0.0" name="name" depth="0" visible="false" xmlns="http://www.csml.org/csml/cigraphics"/>
</csml:toolSpecificGraphics>
</csml:shape>
</csml:viewProperty>
<csml:comments>
<csml:comment type="text"></csml:comment>
</csml:comments>
</csml:connector>
<csml:connector id="c17" name="c17" refID="e6" type="cso30:c:OutputProcessBiological">
<csml:connectorSimulationProperty>
<csml:connectorFiring connectorFiringStyle="csml-connectorFiringStyle:threshold" value="0"/>
<csml:connectorKinetic/>
</csml:connectorSimulationProperty>
<csml:viewProperty>
<csml:position positionID="default" position="auto" x="704.4241350199562" y="247.88037067584042"/>
<csml:shape shapeID="default" visible="true">
<csml:toolSpecificGraphics>
<fig:figure xmlns:fig="http://www.csml.org/csml/cigraphics">
<fig:processConnector name="default" depth="0" points="806.0 358.0 704.4241350199562 247.88037067584042" visible="true"/>
</fig:figure>
<targetArrow xmlns="http://www.csml.org/csml/cigraphics">
<processConnectorArrow size="8.0 6.0" points="0.0 0.0 0.0 6.0 8.0 3.0" pointsInAbsoluteCoordinate="702.218996016516 249.91442130832402 706.6292740233963 245.84632004335683 698.9999999999999 242.0"/>
</targetArrow>
<text offsets="0.0 0.0" fontName="Dialog" fontSize="12" fontStyle=" bold" spacing="0.0" name="firingStyle" depth="0" visible="false" xmlns="http://www.csml.org/csml/cigraphics"/>
<text fontName="Dialog" fontSize="12" fontStyle=" bold" spacing="0.0" name="firingOperation" depth="0" visible="false" xmlns="http://www.csml.org/csml/cigraphics"/>
<text fontName="Dialog" fontSize="12" fontStyle=" bold" spacing="0.0" name="name" depth="0" visible="false" xmlns="http://www.csml.org/csml/cigraphics"/>
</csml:toolSpecificGraphics>
</csml:shape>
</csml:viewProperty>
<csml:comments>
<csml:comment type="text"></csml:comment>
</csml:comments>
</csml:connector>
<csml:connector id="c18" name="c18" refID="e1" type="cso30:c:OutputProcessBiological">
<csml:connectorSimulationProperty>
<csml:connectorFiring connectorFiringStyle="csml-connectorFiringStyle:threshold" value="0"/>
<csml:connectorKinetic/>
</csml:connectorSimulationProperty>
<csml:viewProperty>
<csml:position positionID="default" position="auto" x="815.0" y="251.2299027111483"/>
<csml:shape shapeID="default" visible="true">
<csml:toolSpecificGraphics>
<fig:figure xmlns:fig="http://www.csml.org/csml/cigraphics">
<fig:processConnector name="default" depth="0" points="815.0 358.0 865.5753092420877 251.2299027111483" visible="true"/>
</fig:figure>
<targetArrow xmlns="http://www.csml.org/csml/cigraphics">
<processConnectorArrow size="8.0 6.0" points="0.0 0.0 0.0 6.0 8.0 3.0" pointsInAbsoluteCoordinate="862.8640957254071 249.94564367693116 868.2865227587683 252.5141617453654 869.0 243.99999999999997"/>
</targetArrow>
<text offsets="0.0 0.0" fontName="Dialog" fontSize="12" fontStyle=" bold" spacing="0.0" name="firingStyle" depth="0" visible="false" xmlns="http://www.csml.org/csml/cigraphics"/>
<text fontName="Dialog" fontSize="12" fontStyle=" bold" spacing="0.0" name="firingOperation" depth="0" visible="false" xmlns="http://www.csml.org/csml/cigraphics"/>
<text fontName="Dialog" fontSize="12" fontStyle=" bold" spacing="0.0" name="name" depth="0" visible="false" xmlns="http://www.csml.org/csml/cigraphics"/>
</csml:toolSpecificGraphics>
</csml:shape>
</csml:viewProperty>
<csml:comments>
<csml:comment type="text"></csml:comment>
</csml:comments>
</csml:connector>
<csml:processSimulationProperty>
<csml:priority value="0"/>
<csml:firing firingStyle="csml-firingStyle:and" firingOnce="false" type="csml-variable:Boolean" value="true"/>
<csml:delay delayStyle="nodelay" value="0.0"/>
<csml:processKinetic calcStyle="csml-calcStyle:speed" kineticStyle="csml-kineticStyle:custom" fast="false">
<csml:parameter key="custom" value="k4*HprPEI*k"/>
</csml:processKinetic>
</csml:processSimulationProperty>
<csml:viewProperty>
<csml:position positionID="default" position="auto" x="801.0" y="358.0"/>
<csml:shape shapeID="default" visible="true">
<csml:toolSpecificGraphics>
<fig:figure xmlns:fig="http://www.csml.org/csml/cigraphics">
<fig:continuousProcess name="default" depth="0" fillColor="0 255 0 255" visible="true"/>
</fig:figure>
<text fontName="Dialog" fontSize="12" fontStyle=" bold" textColor="255 0 255 255" spacing="0.0" name="edgeScore" depth="0" visible="false" xmlns="http://www.csml.org/csml/cigraphics"/>
<text fontName="Dialog" fontSize="12" fontStyle=" bold" textColor="255 0 255 255" spacing="0.0" name="firing" depth="0" visible="false" xmlns="http://www.csml.org/csml/cigraphics"/>
<text fontName="Dialog" fontSize="12" fontStyle=" bold" textColor="255 0 255 255" spacing="0.0" name="delay" depth="0" visible="false" xmlns="http://www.csml.org/csml/cigraphics"/>
<text fontName="Dialog" fontSize="12" fontStyle=" bold" textColor="255 0 255 255" spacing="0.0" name="speed" depth="0" visible="true" xmlns="http://www.csml.org/csml/cigraphics"/>
<text fontName="Dialog" fontSize="12" fontStyle=" bold" textColor="255 0 255 255" spacing="0.0" name="name" depth="0" visible="true" xmlns="http://www.csml.org/csml/cigraphics"/>
</csml:toolSpecificGraphics>
</csml:shape>
</csml:viewProperty>
<csml:biologicalProperty refBiologicalEventID="cso30:i:-" refCellComponentID="cso30:i:CC_CellComponent">
<csml:property key="edgeScore" value="1.0"/>
<csml:property key="relationType" value="Type 0"/>
</csml:biologicalProperty>
<csml:comments>
<csml:comment type="text"></csml:comment>
</csml:comments>
</csml:process>
<csml:process id="p8" name="k-3" type="cso30:c:-">
<csml:connector id="c20" name="c20" refID="e14" type="cso30:c:InputProcessBiological">
<csml:connectorSimulationProperty>
<csml:connectorFiring connectorFiringStyle="csml-connectorFiringStyle:threshold" value="0"/>
<csml:connectorKinetic/>
</csml:connectorSimulationProperty>
<csml:viewProperty>
<csml:position positionID="default" position="auto" x="740.5777087639997" y="420.0"/>
<csml:shape shapeID="default" visible="true">
<csml:toolSpecificGraphics>
<fig:figure xmlns:fig="http://www.csml.org/csml/cigraphics">
<fig:processConnector name="default" depth="0" points="771.0 420.0 740.5777087639997 480.8445824720007" visible="true"/>
</fig:figure>
<targetArrow xmlns="http://www.csml.org/csml/cigraphics">
<processConnectorArrow size="8.0 6.0" points="0.0 0.0 0.0 6.0 8.0 3.0" pointsInAbsoluteCoordinate="743.2609903369994 482.18622325850055 737.8944271909999 479.5029416855008 737.0 488.0"/>
</targetArrow>
<text offsets="0.0 0.0" fontName="Dialog" fontSize="12" fontStyle=" bold" spacing="0.0" name="firingStyle" depth="0" visible="false" xmlns="http://www.csml.org/csml/cigraphics"/>
<text fontName="Dialog" fontSize="12" fontStyle=" bold" spacing="0.0" name="firingOperation" depth="0" visible="true" xmlns="http://www.csml.org/csml/cigraphics"/>
<text fontName="Dialog" fontSize="12" fontStyle=" bold" spacing="0.0" name="name" depth="0" visible="false" xmlns="http://www.csml.org/csml/cigraphics"/>
</csml:toolSpecificGraphics>
</csml:shape>
</csml:viewProperty>
<csml:comments>
<csml:comment type="text"></csml:comment>
</csml:comments>
</csml:connector>
<csml:connector id="c19" name="c19" refID="e2" type="cso30:c:OutputProcessBiological">
<csml:connectorSimulationProperty>
<csml:connectorFiring connectorFiringStyle="csml-connectorFiringStyle:threshold" value="0"/>
<csml:connectorKinetic/>
</csml:connectorSimulationProperty>
<csml:viewProperty>
<csml:position positionID="default" position="auto" x="699.1199469180214" y="499.0"/>
<csml:shape shapeID="default" visible="true">
<csml:toolSpecificGraphics>
<fig:figure xmlns:fig="http://www.csml.org/csml/cigraphics">
<fig:processConnector name="default" depth="0" points="732.0 499.0 699.1199469180214 576.6334586657829" visible="true"/>
</fig:figure>
<targetArrow xmlns="http://www.csml.org/csml/cigraphics">
<processConnectorArrow size="8.0 6.0" points="0.0 0.0 0.0 6.0 8.0 3.0" pointsInAbsoluteCoordinate="701.8823999183528 577.8034387600409 696.35749391769 575.4634785715249 696.0 584.0"/>
</targetArrow>
<text offsets="0.0 0.0" fontName="Dialog" fontSize="12" fontStyle=" bold" spacing="0.0" name="firingStyle" depth="0" visible="false" xmlns="http://www.csml.org/csml/cigraphics"/>
<text fontName="Dialog" fontSize="12" fontStyle=" bold" spacing="0.0" name="firingOperation" depth="0" visible="false" xmlns="http://www.csml.org/csml/cigraphics"/>
<text fontName="Dialog" fontSize="12" fontStyle=" bold" spacing="0.0" name="name" depth="0" visible="false" xmlns="http://www.csml.org/csml/cigraphics"/>
</csml:toolSpecificGraphics>
</csml:shape>
</csml:viewProperty>
<csml:comments>
<csml:comment type="text"></csml:comment>
</csml:comments>
</csml:connector>
<csml:connector id="c23" name="c23" refID="e5" type="cso30:c:OutputProcessBiological">
<csml:connectorSimulationProperty>
<csml:connectorFiring connectorFiringStyle="csml-connectorFiringStyle:threshold" value="0"/>
<csml:connectorKinetic/>
</csml:connectorSimulationProperty>
<csml:viewProperty>
<csml:position positionID="default" position="auto" x="741.0" y="499.0"/>
<csml:shape shapeID="default" visible="true">
<csml:toolSpecificGraphics>
<fig:figure xmlns:fig="http://www.csml.org/csml/cigraphics">
<fig:processConnector name="default" depth="0" points="741.0 499.0 857.5187371681224 583.3103057557959" visible="true"/>
</fig:figure>
<targetArrow xmlns="http://www.csml.org/csml/cigraphics">
<processConnectorArrow size="8.0 6.0" points="0.0 0.0 0.0 6.0 8.0 3.0" pointsInAbsoluteCoordinate="859.2773725096989 580.8798321938417 855.7601018265458 585.7407793177499 864.0 588.0"/>
</targetArrow>
<text offsets="0.0 0.0" fontName="Dialog" fontSize="12" fontStyle=" bold" spacing="0.0" name="firingStyle" depth="0" visible="false" xmlns="http://www.csml.org/csml/cigraphics"/>
<text fontName="Dialog" fontSize="12" fontStyle=" bold" spacing="0.0" name="firingOperation" depth="0" visible="false" xmlns="http://www.csml.org/csml/cigraphics"/>
<text fontName="Dialog" fontSize="12" fontStyle=" bold" spacing="0.0" name="name" depth="0" visible="false" xmlns="http://www.csml.org/csml/cigraphics"/>
</csml:toolSpecificGraphics>
</csml:shape>
</csml:viewProperty>
<csml:comments>
<csml:comment type="text"></csml:comment>
</csml:comments>
</csml:connector>
<csml:processSimulationProperty>
<csml:priority value="0"/>
<csml:firing firingStyle="csml-firingStyle:and" firingOnce="false" type="csml-variable:Boolean" value="true"/>
<csml:delay delayStyle="nodelay" value="0.0"/>
<csml:processKinetic calcStyle="csml-calcStyle:speed" kineticStyle="csml-kineticStyle:custom" fast="false">
<csml:parameter key="custom" value="k03*HprPEI*k"/>
</csml:processKinetic>
</csml:processSimulationProperty>
<csml:viewProperty>
<csml:position positionID="default" position="auto" x="723.0" y="488.0"/>
<csml:shape shapeID="default" visible="true">
<csml:toolSpecificGraphics>
<fig:figure xmlns:fig="http://www.csml.org/csml/cigraphics">
<fig:continuousProcess name="default" depth="0" fillColor="255 175 175 255" visible="true"/>
</fig:figure>
<text fontName="Dialog" fontSize="12" fontStyle=" bold" textColor="255 0 255 255" spacing="0.0" name="edgeScore" depth="0" visible="false" xmlns="http://www.csml.org/csml/cigraphics"/>
<text fontName="Dialog" fontSize="12" fontStyle=" bold" textColor="255 0 255 255" spacing="0.0" name="firing" depth="0" visible="false" xmlns="http://www.csml.org/csml/cigraphics"/>
<text fontName="Dialog" fontSize="12" fontStyle=" bold" textColor="255 0 255 255" spacing="0.0" name="delay" depth="0" visible="false" xmlns="http://www.csml.org/csml/cigraphics"/>
<text fontName="Dialog" fontSize="12" fontStyle=" bold" textColor="255 0 255 255" spacing="0.0" name="speed" depth="0" visible="true" xmlns="http://www.csml.org/csml/cigraphics"/>
<text fontName="Dialog" fontSize="12" fontStyle=" bold" textColor="255 0 255 255" spacing="0.0" name="name" depth="0" visible="true" xmlns="http://www.csml.org/csml/cigraphics"/>
</csml:toolSpecificGraphics>
</csml:shape>
</csml:viewProperty>
<csml:biologicalProperty refBiologicalEventID="cso30:i:-" refCellComponentID="cso30:i:CC_CellComponent">
<csml:property key="edgeScore" value="1.0"/>
<csml:property key="relationType" value="Type 0"/>
</csml:biologicalProperty>
<csml:comments>
<csml:comment type="text"></csml:comment>
</csml:comments>
</csml:process>
<csml:process id="p9" name="k-4" type="cso30:c:-">
<csml:connector id="c25" name="c25" refID="e6" type="cso30:c:InputProcessBiological">
<csml:connectorSimulationProperty>
<csml:connectorFiring connectorFiringStyle="csml-connectorFiringStyle:threshold" value="0"/>
<csml:connectorKinetic/>
</csml:connectorSimulationProperty>
<csml:viewProperty>
<csml:position positionID="default" position="auto" x="700.0" y="241.0"/>
<csml:shape shapeID="default" visible="true">
<csml:toolSpecificGraphics>
<fig:figure xmlns:fig="http://www.csml.org/csml/cigraphics">
<fig:processConnector name="default" depth="0" points="700.0 241.0 760.9067299390077 292.81617323169314" visible="true"/>
</fig:figure>
<targetArrow xmlns="http://www.csml.org/csml/cigraphics">
<processConnectorArrow size="8.0 6.0" points="0.0 0.0 0.0 6.0 8.0 3.0" pointsInAbsoluteCoordinate="762.8506649771228 290.53119695882106 758.9627949008927 295.1011495045653 767.0000000000001 298.00000000000006"/>
</targetArrow>
<text offsets="0.0 0.0" fontName="Dialog" fontSize="12" fontStyle=" bold" spacing="0.0" name="firingStyle" depth="0" visible="false" xmlns="http://www.csml.org/csml/cigraphics"/>
<text fontName="Dialog" fontSize="12" fontStyle=" bold" spacing="0.0" name="firingOperation" depth="0" visible="true" xmlns="http://www.csml.org/csml/cigraphics"/>
<text fontName="Dialog" fontSize="12" fontStyle=" bold" spacing="0.0" name="name" depth="0" visible="false" xmlns="http://www.csml.org/csml/cigraphics"/>
</csml:toolSpecificGraphics>
</csml:shape>
</csml:viewProperty>
<csml:comments>
<csml:comment type="text"></csml:comment>
</csml:comments>
</csml:connector>
<csml:connector id="c26" name="c26" refID="e1" type="cso30:c:InputProcessBiological">
<csml:connectorSimulationProperty>
<csml:connectorFiring connectorFiringStyle="csml-connectorFiringStyle:threshold" value="0"/>
<csml:connectorKinetic/>
</csml:connectorSimulationProperty>
<csml:viewProperty>
<csml:position positionID="default" position="auto" x="788.531325116055" y="240.0"/>
<csml:shape shapeID="default" visible="true">
<csml:toolSpecificGraphics>
<fig:figure xmlns:fig="http://www.csml.org/csml/cigraphics">
<fig:processConnector name="default" depth="0" points="864.0 240.0 788.531325116055 293.38028223498554" visible="true"/>
</fig:figure>
<targetArrow xmlns="http://www.csml.org/csml/cigraphics">
<processConnectorArrow size="8.0 6.0" points="0.0 0.0 0.0 6.0 8.0 3.0" pointsInAbsoluteCoordinate="790.2637192779354 295.82952915350614 786.7989309541746 290.93103531646494 782.0 298.0"/>
</targetArrow>
<text offsets="0.0 0.0" fontName="Dialog" fontSize="12" fontStyle=" bold" spacing="0.0" name="firingStyle" depth="0" visible="false" xmlns="http://www.csml.org/csml/cigraphics"/>
<text fontName="Dialog" fontSize="12" fontStyle=" bold" spacing="0.0" name="firingOperation" depth="0" visible="true" xmlns="http://www.csml.org/csml/cigraphics"/>
<text fontName="Dialog" fontSize="12" fontStyle=" bold" spacing="0.0" name="name" depth="0" visible="false" xmlns="http://www.csml.org/csml/cigraphics"/>
</csml:toolSpecificGraphics>
</csml:shape>
</csml:viewProperty>
<csml:comments>
<csml:comment type="text"></csml:comment>
</csml:comments>
</csml:connector>
<csml:connector id="c24" name="c24" refID="e14" type="cso30:c:OutputProcessBiological">
<csml:connectorSimulationProperty>
<csml:connectorFiring connectorFiringStyle="csml-connectorFiringStyle:threshold" value="0"/>
<csml:connectorKinetic/>
</csml:connectorSimulationProperty>
<csml:viewProperty>
<csml:position positionID="default" position="auto" x="774.0" y="309.0"/>
<csml:shape shapeID="default" visible="true">
<csml:toolSpecificGraphics>
<fig:figure xmlns:fig="http://www.csml.org/csml/cigraphics">
<fig:processConnector name="default" depth="0" points="774.0 309.0 774.9120932196671 392.0004829897067" visible="true"/>
</fig:figure>
<targetArrow xmlns="http://www.csml.org/csml/cigraphics">
<processConnectorArrow size="8.0 6.0" points="0.0 0.0 0.0 6.0 8.0 3.0" pointsInAbsoluteCoordinate="777.9119120985271 391.9675179470819 771.9122743408071 392.03344803233153 775.0 400.0"/>
</targetArrow>
<text offsets="0.0 0.0" fontName="Dialog" fontSize="12" fontStyle=" bold" spacing="0.0" name="firingStyle" depth="0" visible="false" xmlns="http://www.csml.org/csml/cigraphics"/>
<text fontName="Dialog" fontSize="12" fontStyle=" bold" spacing="0.0" name="firingOperation" depth="0" visible="false" xmlns="http://www.csml.org/csml/cigraphics"/>
<text fontName="Dialog" fontSize="12" fontStyle=" bold" spacing="0.0" name="name" depth="0" visible="false" xmlns="http://www.csml.org/csml/cigraphics"/>
</csml:toolSpecificGraphics>
</csml:shape>
</csml:viewProperty>
<csml:comments>
<csml:comment type="text"></csml:comment>
</csml:comments>
</csml:connector>
<csml:processSimulationProperty>
<csml:priority value="0"/>
<csml:firing firingStyle="csml-firingStyle:and" firingOnce="false" type="csml-variable:Boolean" value="true"/>
<csml:delay delayStyle="nodelay" value="0.0"/>
<csml:processKinetic calcStyle="csml-calcStyle:speed" kineticStyle="csml-kineticStyle:custom" fast="false">
<csml:parameter key="custom" value="k04*EI*PHpr*k"/>
</csml:processKinetic>
</csml:processSimulationProperty>
<csml:viewProperty>
<csml:position positionID="default" position="auto" x="763.0" y="298.0"/>
<csml:shape shapeID="default" visible="true">
<csml:toolSpecificGraphics>
<fig:figure xmlns:fig="http://www.csml.org/csml/cigraphics">
<fig:continuousProcess name="default" depth="0" fillColor="255 175 175 255" visible="true"/>
</fig:figure>
<text fontName="Dialog" fontSize="12" fontStyle=" bold" textColor="255 0 255 255" spacing="0.0" name="edgeScore" depth="0" visible="false" xmlns="http://www.csml.org/csml/cigraphics"/>
<text fontName="Dialog" fontSize="12" fontStyle=" bold" textColor="255 0 255 255" spacing="0.0" name="firing" depth="0" visible="false" xmlns="http://www.csml.org/csml/cigraphics"/>
<text fontName="Dialog" fontSize="12" fontStyle=" bold" textColor="255 0 255 255" spacing="0.0" name="delay" depth="0" visible="false" xmlns="http://www.csml.org/csml/cigraphics"/>
<text fontName="Dialog" fontSize="12" fontStyle=" bold" textColor="255 0 255 255" spacing="0.0" name="speed" depth="0" visible="true" xmlns="http://www.csml.org/csml/cigraphics"/>
<text fontName="Dialog" fontSize="12" fontStyle=" bold" textColor="255 0 255 255" spacing="0.0" name="name" depth="0" visible="true" xmlns="http://www.csml.org/csml/cigraphics"/>
</csml:toolSpecificGraphics>
</csml:shape>
</csml:viewProperty>
<csml:biologicalProperty refBiologicalEventID="cso30:i:-" refCellComponentID="cso30:i:CC_CellComponent">
<csml:property key="edgeScore" value="1.0"/>
<csml:property key="relationType" value="Type 0"/>
</csml:biologicalProperty>
<csml:comments>
<csml:comment type="text"></csml:comment>
</csml:comments>
</csml:process>
<csml:process id="p10" name="k5" type="cso30:c:-">
<csml:connector id="c27" name="c27" refID="e6" type="cso30:c:InputProcessBiological">
<csml:connectorSimulationProperty>
<csml:connectorFiring connectorFiringStyle="csml-connectorFiringStyle:threshold" value="0"/>
<csml:connectorKinetic/>
</csml:connectorSimulationProperty>
<csml:viewProperty>
<csml:position positionID="default" position="auto" x="618.272366595694" y="241.0"/>
<csml:shape shapeID="default" visible="true">
<csml:toolSpecificGraphics>
<fig:figure xmlns:fig="http://www.csml.org/csml/cigraphics">
<fig:processConnector name="default" depth="0" points="684.0 241.0 618.272366595694 293.0343764450755" visible="true"/>
</fig:figure>
<targetArrow xmlns="http://www.csml.org/csml/cigraphics">
<processConnectorArrow size="8.0 6.0" points="0.0 0.0 0.0 6.0 8.0 3.0" pointsInAbsoluteCoordinate="620.1344754287908 295.3865139184608 616.4102577625974 290.68223897169025 612.0 298.0"/>
</targetArrow>
<text offsets="0.0 0.0" fontName="Dialog" fontSize="12" fontStyle=" bold" spacing="0.0" name="firingStyle" depth="0" visible="false" xmlns="http://www.csml.org/csml/cigraphics"/>
<text fontName="Dialog" fontSize="12" fontStyle=" bold" spacing="0.0" name="firingOperation" depth="0" visible="true" xmlns="http://www.csml.org/csml/cigraphics"/>
<text fontName="Dialog" fontSize="12" fontStyle=" bold" spacing="0.0" name="name" depth="0" visible="false" xmlns="http://www.csml.org/csml/cigraphics"/>
</csml:toolSpecificGraphics>
</csml:shape>
</csml:viewProperty>
<csml:comments>
<csml:comment type="text"></csml:comment>
</csml:comments>
</csml:connector>
<csml:connector id="c29" name="c29" refID="e3" type="cso30:c:InputProcessBiological">
<csml:connectorSimulationProperty>
<csml:connectorFiring connectorFiringStyle="csml-connectorFiringStyle:threshold" value="0"/>
<csml:connectorKinetic/>
</csml:connectorSimulationProperty>
<csml:viewProperty>
<csml:position positionID="default" position="auto" x="519.0" y="240.0"/>
<csml:shape shapeID="default" visible="true">
<csml:toolSpecificGraphics>
<fig:figure xmlns:fig="http://www.csml.org/csml/cigraphics">
<fig:processConnector name="default" depth="0" points="519.0 240.0 589.6099722586148 293.18673235064495" visible="true"/>
</fig:figure>
<targetArrow xmlns="http://www.csml.org/csml/cigraphics">
<processConnectorArrow size="8.0 6.0" points="0.0 0.0 0.0 6.0 8.0 3.0" pointsInAbsoluteCoordinate="591.414947627123 290.7904719476255 587.8049968901066 295.58299275366437 596.0 298.0"/>
</targetArrow>
<text offsets="0.0 0.0" fontName="Dialog" fontSize="12" fontStyle=" bold" spacing="0.0" name="firingStyle" depth="0" visible="false" xmlns="http://www.csml.org/csml/cigraphics"/>
<text fontName="Dialog" fontSize="12" fontStyle=" bold" spacing="0.0" name="firingOperation" depth="0" visible="true" xmlns="http://www.csml.org/csml/cigraphics"/>
<text fontName="Dialog" fontSize="12" fontStyle=" bold" spacing="0.0" name="name" depth="0" visible="false" xmlns="http://www.csml.org/csml/cigraphics"/>
</csml:toolSpecificGraphics>
</csml:shape>
</csml:viewProperty>
<csml:comments>
<csml:comment type="text"></csml:comment>
</csml:comments>
</csml:connector>
<csml:connector id="c28" name="c28" refID="e15" type="cso30:c:OutputProcessBiological">
<csml:connectorSimulationProperty>
<csml:connectorFiring connectorFiringStyle="csml-connectorFiringStyle:threshold" value="0"/>
<csml:connectorKinetic/>
</csml:connectorSimulationProperty>
<csml:viewProperty>
<csml:position positionID="default" position="auto" x="604.0" y="309.0"/>
<csml:shape shapeID="default" visible="true">
<csml:toolSpecificGraphics>
<fig:figure xmlns:fig="http://www.csml.org/csml/cigraphics">
<fig:processConnector name="default" depth="0" points="604.0 309.0 604.9120932196671 392.0004829897067" visible="true"/>
</fig:figure>
<targetArrow xmlns="http://www.csml.org/csml/cigraphics">
<processConnectorArrow size="8.0 6.0" points="0.0 0.0 0.0 6.0 8.0 3.0" pointsInAbsoluteCoordinate="607.9119120985271 391.9675179470819 601.9122743408071 392.03344803233153 605.0 400.0"/>
</targetArrow>
<text offsets="0.0 0.0" fontName="Dialog" fontSize="12" fontStyle=" bold" spacing="0.0" name="firingStyle" depth="0" visible="false" xmlns="http://www.csml.org/csml/cigraphics"/>
<text fontName="Dialog" fontSize="12" fontStyle=" bold" spacing="0.0" name="firingOperation" depth="0" visible="false" xmlns="http://www.csml.org/csml/cigraphics"/>
<text fontName="Dialog" fontSize="12" fontStyle=" bold" spacing="0.0" name="name" depth="0" visible="false" xmlns="http://www.csml.org/csml/cigraphics"/>
</csml:toolSpecificGraphics>
</csml:shape>
</csml:viewProperty>
<csml:comments>
<csml:comment type="text"></csml:comment>
</csml:comments>
</csml:connector>
<csml:processSimulationProperty>
<csml:priority value="0"/>
<csml:firing firingStyle="csml-firingStyle:and" firingOnce="false" type="csml-variable:Boolean" value="true"/>
<csml:delay delayStyle="nodelay" value="0.0"/>
<csml:processKinetic calcStyle="csml-calcStyle:speed" kineticStyle="csml-kineticStyle:custom" fast="false">
<csml:parameter key="custom" value="k5*PHpr*EIIA*k"/>
</csml:processKinetic>
</csml:processSimulationProperty>
<csml:viewProperty>
<csml:position positionID="default" position="auto" x="593.0" y="298.0"/>
<csml:shape shapeID="default" visible="true">
<csml:toolSpecificGraphics>
<fig:figure xmlns:fig="http://www.csml.org/csml/cigraphics">
<fig:continuousProcess name="default" depth="0" fillColor="0 255 0 255" visible="true"/>
</fig:figure>
<text fontName="Dialog" fontSize="12" fontStyle=" bold" textColor="255 0 255 255" spacing="0.0" name="edgeScore" depth="0" visible="false" xmlns="http://www.csml.org/csml/cigraphics"/>
<text fontName="Dialog" fontSize="12" fontStyle=" bold" textColor="255 0 255 255" spacing="0.0" name="firing" depth="0" visible="false" xmlns="http://www.csml.org/csml/cigraphics"/>
<text fontName="Dialog" fontSize="12" fontStyle=" bold" textColor="255 0 255 255" spacing="0.0" name="delay" depth="0" visible="false" xmlns="http://www.csml.org/csml/cigraphics"/>
<text fontName="Dialog" fontSize="12" fontStyle=" bold" textColor="255 0 255 255" spacing="0.0" name="speed" depth="0" visible="true" xmlns="http://www.csml.org/csml/cigraphics"/>
<text fontName="Dialog" fontSize="12" fontStyle=" bold" textColor="255 0 255 255" spacing="0.0" name="name" depth="0" visible="true" xmlns="http://www.csml.org/csml/cigraphics"/>
</csml:toolSpecificGraphics>
</csml:shape>
</csml:viewProperty>
<csml:biologicalProperty refBiologicalEventID="cso30:i:-" refCellComponentID="cso30:i:CC_CellComponent">
<csml:property key="edgeScore" value="1.0"/>
<csml:property key="relationType" value="Type 0"/>
</csml:biologicalProperty>
<csml:comments>
<csml:comment type="text"></csml:comment>
</csml:comments>
</csml:process>
<csml:process id="p11" name="k6" type="cso30:c:-">
<csml:connector id="c31" name="c31" refID="e15" type="cso30:c:InputProcessBiological">
<csml:connectorSimulationProperty>
<csml:connectorFiring connectorFiringStyle="csml-connectorFiringStyle:threshold" value="0"/>
<csml:connectorKinetic/>
</csml:connectorSimulationProperty>
<csml:viewProperty>
<csml:position positionID="default" position="auto" x="570.5777087639997" y="420.0"/>
<csml:shape shapeID="default" visible="true">
<csml:toolSpecificGraphics>
<fig:figure xmlns:fig="http://www.csml.org/csml/cigraphics">
<fig:processConnector name="default" depth="0" points="601.0 420.0 570.5777087639997 480.8445824720007" visible="true"/>
</fig:figure>
<targetArrow xmlns="http://www.csml.org/csml/cigraphics">
<processConnectorArrow size="8.0 6.0" points="0.0 0.0 0.0 6.0 8.0 3.0" fillColor="0 255 0 255" pointsInAbsoluteCoordinate="573.2609903369994 482.18622325850055 567.8944271909999 479.5029416855008 567.0 488.0"/>
</targetArrow>
<text offsets="0.0 0.0" fontName="Dialog" fontSize="12" fontStyle=" bold" spacing="0.0" name="firingStyle" depth="0" visible="false" xmlns="http://www.csml.org/csml/cigraphics"/>
<text fontName="Dialog" fontSize="12" fontStyle=" bold" spacing="0.0" name="firingOperation" depth="0" visible="true" xmlns="http://www.csml.org/csml/cigraphics"/>
<text fontName="Dialog" fontSize="12" fontStyle=" bold" spacing="0.0" name="name" depth="0" visible="false" xmlns="http://www.csml.org/csml/cigraphics"/>
</csml:toolSpecificGraphics>
</csml:shape>
</csml:viewProperty>
<csml:comments>
<csml:comment type="text"></csml:comment>
</csml:comments>
</csml:connector>
<csml:connector id="c30" name="c30" refID="e7" type="cso30:c:OutputProcessBiological">
<csml:connectorSimulationProperty>
<csml:connectorFiring connectorFiringStyle="csml-connectorFiringStyle:threshold" value="0"/>
<csml:connectorKinetic/>
</csml:connectorSimulationProperty>
<csml:viewProperty>
<csml:position positionID="default" position="auto" x="519.7089757929878" y="499.0"/>
<csml:shape shapeID="default" visible="true">
<csml:toolSpecificGraphics>
<fig:figure xmlns:fig="http://www.csml.org/csml/cigraphics">
<fig:processConnector name="default" depth="0" points="561.0 499.0 519.7089757929878 577.9117351511791" visible="true"/>
</fig:figure>
<targetArrow xmlns="http://www.csml.org/csml/cigraphics">
<processConnectorArrow size="8.0 6.0" points="0.0 0.0 0.0 6.0 8.0 3.0" pointsInAbsoluteCoordinate="522.3670751112957 579.3026010735495 517.05087647468 576.5208692288087 516.0000000000001 585.0"/>
</targetArrow>
<text offsets="0.0 0.0" fontName="Dialog" fontSize="12" fontStyle=" bold" spacing="0.0" name="firingStyle" depth="0" visible="false" xmlns="http://www.csml.org/csml/cigraphics"/>
<text fontName="Dialog" fontSize="12" fontStyle=" bold" spacing="0.0" name="firingOperation" depth="0" visible="false" xmlns="http://www.csml.org/csml/cigraphics"/>
<text fontName="Dialog" fontSize="12" fontStyle=" bold" spacing="0.0" name="name" depth="0" visible="false" xmlns="http://www.csml.org/csml/cigraphics"/>
</csml:toolSpecificGraphics>
</csml:shape>
</csml:viewProperty>
<csml:comments>
<csml:comment type="text"></csml:comment>
</csml:comments>
</csml:connector>
<csml:connector id="c32" name="c32" refID="e2" type="cso30:c:OutputProcessBiological">
<csml:connectorSimulationProperty>
<csml:connectorFiring connectorFiringStyle="csml-connectorFiringStyle:threshold" value="0"/>
<csml:connectorKinetic/>
</csml:connectorSimulationProperty>
<csml:viewProperty>
<csml:position positionID="default" position="auto" x="570.0" y="499.0"/>
<csml:shape shapeID="default" visible="true">
<csml:toolSpecificGraphics>
<fig:figure xmlns:fig="http://www.csml.org/csml/cigraphics">
<fig:processConnector name="default" depth="0" points="570.0 499.0 677.694128157273 583.0769947894499" visible="true"/>
</fig:figure>
<targetArrow xmlns="http://www.csml.org/csml/cigraphics">
<processConnectorArrow size="8.0 6.0" points="0.0 0.0 0.0 6.0 8.0 3.0" pointsInAbsoluteCoordinate="679.5402551112293 580.7122928484273 675.8480012033167 585.4416967304726 684.0 588.0"/>
</targetArrow>
<text offsets="0.0 0.0" fontName="Dialog" fontSize="12" fontStyle=" bold" spacing="0.0" name="firingStyle" depth="0" visible="false" xmlns="http://www.csml.org/csml/cigraphics"/>
<text fontName="Dialog" fontSize="12" fontStyle=" bold" spacing="0.0" name="firingOperation" depth="0" visible="false" xmlns="http://www.csml.org/csml/cigraphics"/>
<text fontName="Dialog" fontSize="12" fontStyle=" bold" spacing="0.0" name="name" depth="0" visible="false" xmlns="http://www.csml.org/csml/cigraphics"/>
</csml:toolSpecificGraphics>
</csml:shape>
</csml:viewProperty>
<csml:comments>
<csml:comment type="text"></csml:comment>
</csml:comments>
</csml:connector>
<csml:processSimulationProperty>
<csml:priority value="0"/>
<csml:firing firingStyle="csml-firingStyle:and" firingOnce="false" type="csml-variable:Boolean" value="true"/>
<csml:delay delayStyle="nodelay" value="0.0"/>
<csml:processKinetic calcStyle="csml-calcStyle:speed" kineticStyle="csml-kineticStyle:custom" fast="false">
<csml:parameter key="custom" value="k6*EIIAPHpr*k"/>
</csml:processKinetic>
</csml:processSimulationProperty>
<csml:viewProperty>
<csml:position positionID="default" position="auto" x="553.0" y="488.0"/>
<csml:shape shapeID="default" visible="true">
<csml:toolSpecificGraphics>
<fig:figure xmlns:fig="http://www.csml.org/csml/cigraphics">
<fig:continuousProcess name="default" depth="0" fillColor="0 255 0 255" visible="true"/>
</fig:figure>
<text fontName="Dialog" fontSize="12" fontStyle=" bold" textColor="255 0 255 255" spacing="0.0" name="edgeScore" depth="0" visible="false" xmlns="http://www.csml.org/csml/cigraphics"/>
<text fontName="Dialog" fontSize="12" fontStyle=" bold" textColor="255 0 255 255" spacing="0.0" name="firing" depth="0" visible="false" xmlns="http://www.csml.org/csml/cigraphics"/>
<text fontName="Dialog" fontSize="12" fontStyle=" bold" textColor="255 0 255 255" spacing="0.0" name="delay" depth="0" visible="false" xmlns="http://www.csml.org/csml/cigraphics"/>
<text fontName="Dialog" fontSize="12" fontStyle=" bold" textColor="255 0 255 255" spacing="0.0" name="speed" depth="0" visible="true" xmlns="http://www.csml.org/csml/cigraphics"/>
<text fontName="Dialog" fontSize="12" fontStyle=" bold" textColor="255 0 255 255" spacing="0.0" name="name" depth="0" visible="true" xmlns="http://www.csml.org/csml/cigraphics"/>
</csml:toolSpecificGraphics>
</csml:shape>
</csml:viewProperty>
<csml:biologicalProperty refBiologicalEventID="cso30:i:-" refCellComponentID="cso30:i:CC_CellComponent">
<csml:property key="edgeScore" value="1.0"/>
<csml:property key="relationType" value="Type 0"/>
</csml:biologicalProperty>
<csml:comments>
<csml:comment type="text"></csml:comment>
</csml:comments>
</csml:process>
<csml:process id="p12" name="k-5" type="cso30:c:-">
<csml:connector id="c33" name="c33" refID="e15" type="cso30:c:InputProcessBiological">
<csml:connectorSimulationProperty>
<csml:connectorFiring connectorFiringStyle="csml-connectorFiringStyle:threshold" value="0"/>
<csml:connectorKinetic/>
</csml:connectorSimulationProperty>
<csml:viewProperty>
<csml:position positionID="default" position="auto" x="611.0" y="375.56318533415987"/>
<csml:shape shapeID="default" visible="true">
<csml:toolSpecificGraphics>
<fig:figure xmlns:fig="http://www.csml.org/csml/cigraphics">
<fig:processConnector name="default" depth="0" points="611.0 402.0 629.4256587064946 375.56318533415987" visible="true"/>
</fig:figure>
<targetArrow xmlns="http://www.csml.org/csml/cigraphics">
<processConnectorArrow size="8.0 6.0" points="0.0 0.0 0.0 6.0 8.0 3.0" pointsInAbsoluteCoordinate="626.9644642061846 373.8478073490954 631.8868532068045 377.2785633192244 634.0 369.0"/>
</targetArrow>
<text offsets="0.0 0.0" fontName="Dialog" fontSize="12" fontStyle=" bold" spacing="0.0" name="firingStyle" depth="0" visible="false" xmlns="http://www.csml.org/csml/cigraphics"/>
<text fontName="Dialog" fontSize="12" fontStyle=" bold" spacing="0.0" name="firingOperation" depth="0" visible="true" xmlns="http://www.csml.org/csml/cigraphics"/>
<text fontName="Dialog" fontSize="12" fontStyle=" bold" spacing="0.0" name="name" depth="0" visible="false" xmlns="http://www.csml.org/csml/cigraphics"/>
</csml:toolSpecificGraphics>
</csml:shape>
</csml:viewProperty>
<csml:comments>
<csml:comment type="text"></csml:comment>
</csml:comments>
</csml:connector>
<csml:connector id="c34" name="c34" refID="e3" type="cso30:c:OutputProcessBiological">
<csml:connectorSimulationProperty>
<csml:connectorFiring connectorFiringStyle="csml-connectorFiringStyle:threshold" value="0"/>
<csml:connectorKinetic/>
</csml:connectorSimulationProperty>
<csml:viewProperty>
<csml:position positionID="default" position="auto" x="523.6074522145736" y="247.70582856921527"/>
<csml:shape shapeID="default" visible="true">
<csml:toolSpecificGraphics>
<fig:figure xmlns:fig="http://www.csml.org/csml/cigraphics">
<fig:processConnector name="default" depth="0" points="632.0 358.0 523.6074522145736 247.70582856921527" visible="true"/>
</fig:figure>
<targetArrow xmlns="http://www.csml.org/csml/cigraphics">
<processConnectorArrow size="8.0 6.0" points="0.0 0.0 0.0 6.0 8.0 3.0" pointsInAbsoluteCoordinate="521.4677665011179 249.8086231496804 525.7471379280294 245.60303398875016 518.0 242.0"/>
</targetArrow>
<text offsets="0.0 0.0" fontName="Dialog" fontSize="12" fontStyle=" bold" spacing="0.0" name="firingStyle" depth="0" visible="false" xmlns="http://www.csml.org/csml/cigraphics"/>
<text fontName="Dialog" fontSize="12" fontStyle=" bold" spacing="0.0" name="firingOperation" depth="0" visible="false" xmlns="http://www.csml.org/csml/cigraphics"/>
<text fontName="Dialog" fontSize="12" fontStyle=" bold" spacing="0.0" name="name" depth="0" visible="false" xmlns="http://www.csml.org/csml/cigraphics"/>
</csml:toolSpecificGraphics>
</csml:shape>
</csml:viewProperty>
<csml:comments>
<csml:comment type="text"></csml:comment>
</csml:comments>
</csml:connector>
<csml:connector id="c35" name="c35" refID="e6" type="cso30:c:OutputProcessBiological">
<csml:connectorSimulationProperty>
<csml:connectorFiring connectorFiringStyle="csml-connectorFiringStyle:threshold" value="0"/>
<csml:connectorKinetic/>
</csml:connectorSimulationProperty>
<csml:viewProperty>
<csml:position positionID="default" position="auto" x="641.0" y="251.39608044298504"/>
<csml:shape shapeID="default" visible="true">
<csml:toolSpecificGraphics>
<fig:figure xmlns:fig="http://www.csml.org/csml/cigraphics">
<fig:processConnector name="default" depth="0" points="641.0 358.0 684.9507387647343 251.39608044298504" visible="true"/>
</fig:figure>
<targetArrow xmlns="http://www.csml.org/csml/cigraphics">
<processConnectorArrow size="8.0 6.0" points="0.0 0.0 0.0 6.0 8.0 3.0" pointsInAbsoluteCoordinate="682.1772085986149 250.25260747976037 687.7242689308537 252.53955340620968 688.0000000000001 244.0"/>
</targetArrow>
<text offsets="0.0 0.0" fontName="Dialog" fontSize="12" fontStyle=" bold" spacing="0.0" name="firingStyle" depth="0" visible="false" xmlns="http://www.csml.org/csml/cigraphics"/>
<text fontName="Dialog" fontSize="12" fontStyle=" bold" spacing="0.0" name="firingOperation" depth="0" visible="false" xmlns="http://www.csml.org/csml/cigraphics"/>
<text fontName="Dialog" fontSize="12" fontStyle=" bold" spacing="0.0" name="name" depth="0" visible="false" xmlns="http://www.csml.org/csml/cigraphics"/>
</csml:toolSpecificGraphics>
</csml:shape>
</csml:viewProperty>
<csml:comments>
<csml:comment type="text"></csml:comment>
</csml:comments>
</csml:connector>
<csml:processSimulationProperty>
<csml:priority value="0"/>
<csml:firing firingStyle="csml-firingStyle:and" firingOnce="false" type="csml-variable:Boolean" value="true"/>
<csml:delay delayStyle="nodelay" value="0.0"/>
<csml:processKinetic calcStyle="csml-calcStyle:speed" kineticStyle="csml-kineticStyle:custom" fast="false">
<csml:parameter key="custom" value="k05*EIIAPHpr*k"/>
</csml:processKinetic>
</csml:processSimulationProperty>
<csml:viewProperty>
<csml:position positionID="default" position="auto" x="627.0" y="358.0"/>
<csml:shape shapeID="default" visible="true">
<csml:toolSpecificGraphics>
<fig:figure xmlns:fig="http://www.csml.org/csml/cigraphics">
<fig:continuousProcess name="default" depth="0" fillColor="255 175 175 255" visible="true"/>
</fig:figure>
<text fontName="Dialog" fontSize="12" fontStyle=" bold" textColor="255 0 255 255" spacing="0.0" name="edgeScore" depth="0" visible="false" xmlns="http://www.csml.org/csml/cigraphics"/>
<text fontName="Dialog" fontSize="12" fontStyle=" bold" textColor="255 0 255 255" spacing="0.0" name="firing" depth="0" visible="false" xmlns="http://www.csml.org/csml/cigraphics"/>
<text fontName="Dialog" fontSize="12" fontStyle=" bold" textColor="255 0 255 255" spacing="0.0" name="delay" depth="0" visible="false" xmlns="http://www.csml.org/csml/cigraphics"/>
<text fontName="Dialog" fontSize="12" fontStyle=" bold" textColor="255 0 255 255" spacing="0.0" name="speed" depth="0" visible="true" xmlns="http://www.csml.org/csml/cigraphics"/>
<text fontName="Dialog" fontSize="12" fontStyle=" bold" textColor="255 0 255 255" spacing="0.0" name="name" depth="0" visible="true" xmlns="http://www.csml.org/csml/cigraphics"/>
</csml:toolSpecificGraphics>
</csml:shape>
</csml:viewProperty>
<csml:biologicalProperty refBiologicalEventID="cso30:i:-" refCellComponentID="cso30:i:CC_CellComponent">
<csml:property key="edgeScore" value="1.0"/>
<csml:property key="relationType" value="Type 0"/>
</csml:biologicalProperty>
<csml:comments>
<csml:comment type="text"></csml:comment>
</csml:comments>
</csml:process>
<csml:process id="p13" name="k-6" type="cso30:c:-">
<csml:connector id="c36" name="c36" refID="e7" type="cso30:c:InputProcessBiological">
<csml:connectorSimulationProperty>
<csml:connectorFiring connectorFiringStyle="csml-connectorFiringStyle:threshold" value="0"/>
<csml:connectorKinetic/>
</csml:connectorSimulationProperty>
<csml:viewProperty>
<csml:position positionID="default" position="auto" x="520.0" y="543.2555935667983"/>
<csml:shape shapeID="default" visible="true">
<csml:toolSpecificGraphics>
<fig:figure xmlns:fig="http://www.csml.org/csml/cigraphics">
<fig:processConnector name="default" depth="0" points="520.0 588.0 591.2257898324435 543.2555935667983" visible="true"/>
</fig:figure>
<targetArrow xmlns="http://www.csml.org/csml/cigraphics">
<processConnectorArrow size="8.0 6.0" points="0.0 0.0 0.0 6.0 8.0 3.0" pointsInAbsoluteCoordinate="589.6299422448942 540.7152647539647 592.821637419993 545.795922379632 598.0 539.0000000000001"/>
</targetArrow>
<text offsets="0.0 0.0" fontName="Dialog" fontSize="12" fontStyle=" bold" spacing="0.0" name="firingStyle" depth="0" visible="false" xmlns="http://www.csml.org/csml/cigraphics"/>
<text fontName="Dialog" fontSize="12" fontStyle=" bold" spacing="0.0" name="firingOperation" depth="0" visible="true" xmlns="http://www.csml.org/csml/cigraphics"/>
<text fontName="Dialog" fontSize="12" fontStyle=" bold" spacing="0.0" name="name" depth="0" visible="false" xmlns="http://www.csml.org/csml/cigraphics"/>
</csml:toolSpecificGraphics>
</csml:shape>
</csml:viewProperty>
<csml:comments>
<csml:comment type="text"></csml:comment>
</csml:comments>
</csml:connector>
<csml:connector id="c38" name="c38" refID="e2" type="cso30:c:InputProcessBiological">
<csml:connectorSimulationProperty>
<csml:connectorFiring connectorFiringStyle="csml-connectorFiringStyle:threshold" value="0"/>
<csml:connectorKinetic/>
</csml:connectorSimulationProperty>
<csml:viewProperty>
<csml:position positionID="default" position="auto" x="619.5538553641524" y="543.5876987549067"/>
<csml:shape shapeID="default" visible="true">
<csml:toolSpecificGraphics>
<fig:figure xmlns:fig="http://www.csml.org/csml/cigraphics">
<fig:processConnector name="default" depth="0" points="683.0 588.0 619.5538553641524 543.5876987549067" visible="true"/>
</fig:figure>
<targetArrow xmlns="http://www.csml.org/csml/cigraphics">
<processConnectorArrow size="8.0 6.0" points="0.0 0.0 0.0 6.0 8.0 3.0" pointsInAbsoluteCoordinate="617.8334683310624 546.0453945164638 621.2742423972423 541.1300029933495 613.0 539.0000000000001"/>
</targetArrow>
<text offsets="0.0 0.0" fontName="Dialog" fontSize="12" fontStyle=" bold" spacing="0.0" name="firingStyle" depth="0" visible="false" xmlns="http://www.csml.org/csml/cigraphics"/>
<text fontName="Dialog" fontSize="12" fontStyle=" bold" spacing="0.0" name="firingOperation" depth="0" visible="true" xmlns="http://www.csml.org/csml/cigraphics"/>
<text fontName="Dialog" fontSize="12" fontStyle=" bold" spacing="0.0" name="name" depth="0" visible="false" xmlns="http://www.csml.org/csml/cigraphics"/>
</csml:toolSpecificGraphics>
</csml:shape>
</csml:viewProperty>
<csml:comments>
<csml:comment type="text"></csml:comment>
</csml:comments>
</csml:connector>
<csml:connector id="c37" name="c37" refID="e15" type="cso30:c:OutputProcessBiological">
<csml:connectorSimulationProperty>
<csml:connectorFiring connectorFiringStyle="csml-connectorFiringStyle:threshold" value="0"/>
<csml:connectorKinetic/>
</csml:connectorSimulationProperty>
<csml:viewProperty>
<csml:position positionID="default" position="auto" x="605.0747630901626" y="428.9996506473939"/>
<csml:shape shapeID="default" visible="true">
<csml:toolSpecificGraphics>
<fig:figure xmlns:fig="http://www.csml.org/csml/cigraphics">
<fig:processConnector name="default" depth="0" points="606.0 528.0 605.0747630901626 428.9996506473939" visible="true"/>
</fig:figure>
<targetArrow xmlns="http://www.csml.org/csml/cigraphics">
<processConnectorArrow size="8.0 6.0" points="0.0 0.0 0.0 6.0 8.0 3.0" pointsInAbsoluteCoordinate="602.0748940973899 429.0276868062048 608.0746320829353 428.97161448858293 605.0000000000001 421.0"/>
</targetArrow>
<text offsets="0.0 0.0" fontName="Dialog" fontSize="12" fontStyle=" bold" spacing="0.0" name="firingStyle" depth="0" visible="false" xmlns="http://www.csml.org/csml/cigraphics"/>
<text fontName="Dialog" fontSize="12" fontStyle=" bold" spacing="0.0" name="firingOperation" depth="0" visible="false" xmlns="http://www.csml.org/csml/cigraphics"/>
<text fontName="Dialog" fontSize="12" fontStyle=" bold" spacing="0.0" name="name" depth="0" visible="false" xmlns="http://www.csml.org/csml/cigraphics"/>
</csml:toolSpecificGraphics>
</csml:shape>
</csml:viewProperty>
<csml:comments>
<csml:comment type="text"></csml:comment>
</csml:comments>
</csml:connector>
<csml:processSimulationProperty>
<csml:priority value="0"/>
<csml:firing firingStyle="csml-firingStyle:and" firingOnce="false" type="csml-variable:Boolean" value="true"/>
<csml:delay delayStyle="nodelay" value="0.0"/>
<csml:processKinetic calcStyle="csml-calcStyle:speed" kineticStyle="csml-kineticStyle:custom" fast="false">
<csml:parameter key="custom" value="k06*Hpr*PEIIA*k"/>
</csml:processKinetic>
</csml:processSimulationProperty>
<csml:viewProperty>
<csml:position positionID="default" position="auto" x="595.0" y="528.0"/>
<csml:shape shapeID="default" visible="true">
<csml:toolSpecificGraphics>
<fig:figure xmlns:fig="http://www.csml.org/csml/cigraphics">
<fig:continuousProcess name="default" depth="0" fillColor="255 175 175 255" visible="true"/>
</fig:figure>
<text fontName="Dialog" fontSize="12" fontStyle=" bold" textColor="255 0 255 255" spacing="0.0" name="edgeScore" depth="0" visible="false" xmlns="http://www.csml.org/csml/cigraphics"/>
<text fontName="Dialog" fontSize="12" fontStyle=" bold" textColor="255 0 255 255" spacing="0.0" name="firing" depth="0" visible="false" xmlns="http://www.csml.org/csml/cigraphics"/>
<text fontName="Dialog" fontSize="12" fontStyle=" bold" textColor="255 0 255 255" spacing="0.0" name="delay" depth="0" visible="false" xmlns="http://www.csml.org/csml/cigraphics"/>
<text fontName="Dialog" fontSize="12" fontStyle=" bold" textColor="255 0 255 255" spacing="0.0" name="speed" depth="0" visible="true" xmlns="http://www.csml.org/csml/cigraphics"/>
<text fontName="Dialog" fontSize="12" fontStyle=" bold" textColor="255 0 255 255" spacing="0.0" name="name" depth="0" visible="true" xmlns="http://www.csml.org/csml/cigraphics"/>
</csml:toolSpecificGraphics>
</csml:shape>
</csml:viewProperty>
<csml:biologicalProperty refBiologicalEventID="cso30:i:-" refCellComponentID="cso30:i:CC_CellComponent">
<csml:property key="edgeScore" value="1.0"/>
<csml:property key="relationType" value="Type 0"/>
</csml:biologicalProperty>
<csml:comments>
<csml:comment type="text"></csml:comment>
</csml:comments>
</csml:process>
<csml:process id="p14" name="k7" type="cso30:c:-">
<csml:connector id="c40" name="c40" refID="e7" type="cso30:c:InputProcessBiological">
<csml:connectorSimulationProperty>
<csml:connectorFiring connectorFiringStyle="csml-connectorFiringStyle:threshold" value="0"/>
<csml:connectorKinetic/>
</csml:connectorSimulationProperty>
<csml:viewProperty>
<csml:position positionID="default" position="auto" x="445.3520444365522" y="543.8632840217354"/>
<csml:shape shapeID="default" visible="true">
<csml:toolSpecificGraphics>
<fig:figure xmlns:fig="http://www.csml.org/csml/cigraphics">
<fig:processConnector name="default" depth="0" points="503.0 588.0 445.3520444365522 543.8632840217354" visible="true"/>
</fig:figure>
<targetArrow xmlns="http://www.csml.org/csml/cigraphics">
<processConnectorArrow size="8.0 6.0" points="0.0 0.0 0.0 6.0 8.0 3.0" pointsInAbsoluteCoordinate="443.5283129284015 546.2453006854424 447.17577594470293 541.4812673580283 439.0 539.0"/>
</targetArrow>
<text offsets="0.0 0.0" fontName="Dialog" fontSize="12" fontStyle=" bold" spacing="0.0" name="firingStyle" depth="0" visible="false" xmlns="http://www.csml.org/csml/cigraphics"/>
<text fontName="Dialog" fontSize="12" fontStyle=" bold" spacing="0.0" name="firingOperation" depth="0" visible="true" xmlns="http://www.csml.org/csml/cigraphics"/>
<text fontName="Dialog" fontSize="12" fontStyle=" bold" spacing="0.0" name="name" depth="0" visible="false" xmlns="http://www.csml.org/csml/cigraphics"/>
</csml:toolSpecificGraphics>
</csml:shape>
</csml:viewProperty>
<csml:comments>
<csml:comment type="text"></csml:comment>
</csml:comments>
</csml:connector>
<csml:connector id="c41" name="c41" refID="e4" type="cso30:c:InputProcessBiological">
<csml:connectorSimulationProperty>
<csml:connectorFiring connectorFiringStyle="csml-connectorFiringStyle:threshold" value="0"/>
<csml:connectorKinetic/>
</csml:connectorSimulationProperty>
<csml:viewProperty>
<csml:position positionID="default" position="auto" x="352.0" y="543.4167787461936"/>
<csml:shape shapeID="default" visible="true">
<csml:toolSpecificGraphics>
<fig:figure xmlns:fig="http://www.csml.org/csml/cigraphics">
<fig:processConnector name="default" depth="0" points="352.0 588.0 419.3297627098301 543.4167787461936" visible="true"/>
</fig:figure>
<targetArrow xmlns="http://www.csml.org/csml/cigraphics">
<processConnectorArrow size="8.0 6.0" points="0.0 0.0 0.0 6.0 8.0 3.0" pointsInAbsoluteCoordinate="417.67347068000754 540.9154397623798 420.98605473965273 545.9181177300072 426.0 539.0"/>
</targetArrow>
<text offsets="0.0 0.0" fontName="Dialog" fontSize="12" fontStyle=" bold" spacing="0.0" name="firingStyle" depth="0" visible="false" xmlns="http://www.csml.org/csml/cigraphics"/>
<text fontName="Dialog" fontSize="12" fontStyle=" bold" spacing="0.0" name="firingOperation" depth="0" visible="true" xmlns="http://www.csml.org/csml/cigraphics"/>
<text fontName="Dialog" fontSize="12" fontStyle=" bold" spacing="0.0" name="name" depth="0" visible="false" xmlns="http://www.csml.org/csml/cigraphics"/>
</csml:toolSpecificGraphics>
</csml:shape>
</csml:viewProperty>
<csml:comments>
<csml:comment type="text"></csml:comment>
</csml:comments>
</csml:connector>
<csml:connector id="c39" name="c39" refID="e16" type="cso30:c:OutputProcessBiological">
<csml:connectorSimulationProperty>
<csml:connectorFiring connectorFiringStyle="csml-connectorFiringStyle:threshold" value="0"/>
<csml:connectorKinetic/>
</csml:connectorSimulationProperty>
<csml:viewProperty>
<csml:position positionID="default" position="auto" x="433.0" y="428.9996506473939"/>
<csml:shape shapeID="default" visible="true">
<csml:toolSpecificGraphics>
<fig:figure xmlns:fig="http://www.csml.org/csml/cigraphics">
<fig:processConnector name="default" depth="0" points="433.0 528.0 433.92523690983745 428.9996506473939" visible="true"/>
</fig:figure>
<targetArrow xmlns="http://www.csml.org/csml/cigraphics">
<processConnectorArrow size="8.0 6.0" points="0.0 0.0 0.0 6.0 8.0 3.0" pointsInAbsoluteCoordinate="430.92536791706476 428.97161448858293 436.9251059026102 429.0276868062048 434.0 421.0"/>
</targetArrow>
<text offsets="0.0 0.0" fontName="Dialog" fontSize="12" fontStyle=" bold" spacing="0.0" name="firingStyle" depth="0" visible="false" xmlns="http://www.csml.org/csml/cigraphics"/>
<text fontName="Dialog" fontSize="12" fontStyle=" bold" spacing="0.0" name="firingOperation" depth="0" visible="false" xmlns="http://www.csml.org/csml/cigraphics"/>
<text fontName="Dialog" fontSize="12" fontStyle=" bold" spacing="0.0" name="name" depth="0" visible="false" xmlns="http://www.csml.org/csml/cigraphics"/>
</csml:toolSpecificGraphics>
</csml:shape>
</csml:viewProperty>
<csml:comments>
<csml:comment type="text"></csml:comment>
</csml:comments>
</csml:connector>
<csml:processSimulationProperty>
<csml:priority value="0"/>
<csml:firing firingStyle="csml-firingStyle:and" firingOnce="false" type="csml-variable:Boolean" value="true"/>
<csml:delay delayStyle="nodelay" value="0.0"/>
<csml:processKinetic calcStyle="csml-calcStyle:speed" kineticStyle="csml-kineticStyle:custom" fast="false">
<csml:parameter key="custom" value="k7*PEIIA*EIICB*k"/>
</csml:processKinetic>
</csml:processSimulationProperty>
<csml:viewProperty>
<csml:position positionID="default" position="auto" x="422.0" y="528.0"/>
<csml:shape shapeID="default" visible="true">
<csml:toolSpecificGraphics>
<fig:figure xmlns:fig="http://www.csml.org/csml/cigraphics">
<fig:continuousProcess name="default" depth="0" fillColor="0 255 0 255" visible="true"/>
</fig:figure>
<text fontName="Dialog" fontSize="12" fontStyle=" bold" textColor="255 0 255 255" spacing="0.0" name="edgeScore" depth="0" visible="false" xmlns="http://www.csml.org/csml/cigraphics"/>
<text fontName="Dialog" fontSize="12" fontStyle=" bold" textColor="255 0 255 255" spacing="0.0" name="firing" depth="0" visible="false" xmlns="http://www.csml.org/csml/cigraphics"/>
<text fontName="Dialog" fontSize="12" fontStyle=" bold" textColor="255 0 255 255" spacing="0.0" name="delay" depth="0" visible="false" xmlns="http://www.csml.org/csml/cigraphics"/>
<text fontName="Dialog" fontSize="12" fontStyle=" bold" textColor="255 0 255 255" spacing="0.0" name="speed" depth="0" visible="true" xmlns="http://www.csml.org/csml/cigraphics"/>
<text fontName="Dialog" fontSize="12" fontStyle=" bold" textColor="255 0 255 255" spacing="0.0" name="name" depth="0" visible="true" xmlns="http://www.csml.org/csml/cigraphics"/>
</csml:toolSpecificGraphics>
</csml:shape>
</csml:viewProperty>
<csml:biologicalProperty refBiologicalEventID="cso30:i:-" refCellComponentID="cso30:i:CC_CellComponent">
<csml:property key="edgeScore" value="1.0"/>
<csml:property key="relationType" value="Type 0"/>
</csml:biologicalProperty>
<csml:comments>
<csml:comment type="text"></csml:comment>
</csml:comments>
</csml:process>
<csml:process id="p15" name="k8" type="cso30:c:-">
<csml:connector id="c43" name="c43" refID="e16" type="cso30:c:InputProcessBiological">
<csml:connectorSimulationProperty>
<csml:connectorFiring connectorFiringStyle="csml-connectorFiringStyle:threshold" value="0"/>
<csml:connectorKinetic/>
</csml:connectorSimulationProperty>
<csml:viewProperty>
<csml:position positionID="default" position="auto" x="440.0" y="375.56318533415987"/>
<csml:shape shapeID="default" visible="true">
<csml:toolSpecificGraphics>
<fig:figure xmlns:fig="http://www.csml.org/csml/cigraphics">
<fig:processConnector name="default" depth="0" points="440.0 402.0 458.42565870649463 375.56318533415987" visible="true"/>
</fig:figure>
<targetArrow xmlns="http://www.csml.org/csml/cigraphics">
<processConnectorArrow size="8.0 6.0" points="0.0 0.0 0.0 6.0 8.0 3.0" pointsInAbsoluteCoordinate="455.9644642061847 373.8478073490954 460.88685320680463 377.2785633192244 463.0 369.0"/>
</targetArrow>
<text offsets="0.0 0.0" fontName="Dialog" fontSize="12" fontStyle=" bold" spacing="0.0" name="firingStyle" depth="0" visible="false" xmlns="http://www.csml.org/csml/cigraphics"/>
<text fontName="Dialog" fontSize="12" fontStyle=" bold" spacing="0.0" name="firingOperation" depth="0" visible="true" xmlns="http://www.csml.org/csml/cigraphics"/>
<text fontName="Dialog" fontSize="12" fontStyle=" bold" spacing="0.0" name="name" depth="0" visible="false" xmlns="http://www.csml.org/csml/cigraphics"/>
</csml:toolSpecificGraphics>
</csml:shape>
</csml:viewProperty>
<csml:comments>
<csml:comment type="text"></csml:comment>
</csml:comments>
</csml:connector>
<csml:connector id="c42" name="c42" refID="e8" type="cso30:c:OutputProcessBiological">
<csml:connectorSimulationProperty>
<csml:connectorFiring connectorFiringStyle="csml-connectorFiringStyle:threshold" value="0"/>
<csml:connectorKinetic/>
</csml:connectorSimulationProperty>
<csml:viewProperty>
<csml:position positionID="default" position="auto" x="355.53091239937726" y="247.7800525975474"/>
<csml:shape shapeID="default" visible="true">
<csml:toolSpecificGraphics>
<fig:figure xmlns:fig="http://www.csml.org/csml/cigraphics">
<fig:processConnector name="default" depth="0" points="461.0 358.0 355.53091239937726 247.7800525975474" visible="true"/>
</fig:figure>
<targetArrow xmlns="http://www.csml.org/csml/cigraphics">
<processConnectorArrow size="8.0 6.0" points="0.0 0.0 0.0 6.0 8.0 3.0" pointsInAbsoluteCoordinate="353.36339267529695 249.85414474731388 357.6984321234575 245.7059604477809 349.99999999999994 241.99999999999997"/>
</targetArrow>
<text offsets="0.0 0.0" fontName="Dialog" fontSize="12" fontStyle=" bold" spacing="0.0" name="firingStyle" depth="0" visible="false" xmlns="http://www.csml.org/csml/cigraphics"/>
<text fontName="Dialog" fontSize="12" fontStyle=" bold" spacing="0.0" name="firingOperation" depth="0" visible="false" xmlns="http://www.csml.org/csml/cigraphics"/>
<text fontName="Dialog" fontSize="12" fontStyle=" bold" spacing="0.0" name="name" depth="0" visible="false" xmlns="http://www.csml.org/csml/cigraphics"/>
</csml:toolSpecificGraphics>
</csml:shape>
</csml:viewProperty>
<csml:comments>
<csml:comment type="text"></csml:comment>
</csml:comments>
</csml:connector>
<csml:connector id="c44" name="c44" refID="e3" type="cso30:c:OutputProcessBiological">
<csml:connectorSimulationProperty>
<csml:connectorFiring connectorFiringStyle="csml-connectorFiringStyle:threshold" value="0"/>
<csml:connectorKinetic/>
</csml:connectorSimulationProperty>
<csml:viewProperty>
<csml:position positionID="default" position="auto" x="469.0" y="251.56931187962684"/>
<csml:shape shapeID="default" visible="true">
<csml:toolSpecificGraphics>
<fig:figure xmlns:fig="http://www.csml.org/csml/cigraphics">
<fig:processConnector name="default" depth="0" points="469.0 358.0 505.41049856749606 251.56931187962684" visible="true"/>
</fig:figure>
<targetArrow xmlns="http://www.csml.org/csml/cigraphics">
<processConnectorArrow size="8.0 6.0" points="0.0 0.0 0.0 6.0 8.0 3.0" pointsInAbsoluteCoordinate="502.572006612636 250.59824884243787 508.24899052235617 252.5403749168158 508.0 244.0"/>
</targetArrow>
<text offsets="0.0 0.0" fontName="Dialog" fontSize="12" fontStyle=" bold" spacing="0.0" name="firingStyle" depth="0" visible="false" xmlns="http://www.csml.org/csml/cigraphics"/>
<text fontName="Dialog" fontSize="12" fontStyle=" bold" spacing="0.0" name="firingOperation" depth="0" visible="false" xmlns="http://www.csml.org/csml/cigraphics"/>
<text fontName="Dialog" fontSize="12" fontStyle=" bold" spacing="0.0" name="name" depth="0" visible="false" xmlns="http://www.csml.org/csml/cigraphics"/>
</csml:toolSpecificGraphics>
</csml:shape>
</csml:viewProperty>
<csml:comments>
<csml:comment type="text"></csml:comment>
</csml:comments>
</csml:connector>
<csml:processSimulationProperty>
<csml:priority value="0"/>
<csml:firing firingStyle="csml-firingStyle:and" firingOnce="false" type="csml-variable:Boolean" value="true"/>
<csml:delay delayStyle="nodelay" value="0.0"/>
<csml:processKinetic calcStyle="csml-calcStyle:speed" kineticStyle="csml-kineticStyle:custom" fast="false">
<csml:parameter key="custom" value="k8*EIICBPEIIA*k"/>
</csml:processKinetic>
</csml:processSimulationProperty>
<csml:viewProperty>
<csml:position positionID="default" position="auto" x="456.0" y="358.0"/>
<csml:shape shapeID="default" visible="true">
<csml:toolSpecificGraphics>
<fig:figure xmlns:fig="http://www.csml.org/csml/cigraphics">
<fig:continuousProcess name="default" depth="0" fillColor="0 255 0 255" visible="true"/>
</fig:figure>
<text fontName="Dialog" fontSize="12" fontStyle=" bold" textColor="255 0 255 255" spacing="0.0" name="edgeScore" depth="0" visible="false" xmlns="http://www.csml.org/csml/cigraphics"/>
<text fontName="Dialog" fontSize="12" fontStyle=" bold" textColor="255 0 255 255" spacing="0.0" name="firing" depth="0" visible="false" xmlns="http://www.csml.org/csml/cigraphics"/>
<text fontName="Dialog" fontSize="12" fontStyle=" bold" textColor="255 0 255 255" spacing="0.0" name="delay" depth="0" visible="false" xmlns="http://www.csml.org/csml/cigraphics"/>
<text fontName="Dialog" fontSize="12" fontStyle=" bold" textColor="255 0 255 255" spacing="0.0" name="speed" depth="0" visible="true" xmlns="http://www.csml.org/csml/cigraphics"/>
<text fontName="Dialog" fontSize="12" fontStyle=" bold" textColor="255 0 255 255" spacing="0.0" name="name" depth="0" visible="true" xmlns="http://www.csml.org/csml/cigraphics"/>
</csml:toolSpecificGraphics>
</csml:shape>
</csml:viewProperty>
<csml:biologicalProperty refBiologicalEventID="cso30:i:-" refCellComponentID="cso30:i:CC_CellComponent">
<csml:property key="edgeScore" value="1.0"/>
<csml:property key="relationType" value="Type 0"/>
</csml:biologicalProperty>
<csml:comments>
<csml:comment type="text"></csml:comment>
</csml:comments>
</csml:process>
<csml:process id="p16" name="k-8" type="cso30:c:-">
<csml:connector id="c45" name="c45" refID="e3" type="cso30:c:InputProcessBiological">
<csml:connectorSimulationProperty>
<csml:connectorFiring connectorFiringStyle="csml-connectorFiringStyle:threshold" value="0"/>
<csml:connectorKinetic/>
</csml:connectorSimulationProperty>
<csml:viewProperty>
<csml:position positionID="default" position="auto" x="438.5978308147678" y="240.0"/>
<csml:shape shapeID="default" visible="true">
<csml:toolSpecificGraphics>
<fig:figure xmlns:fig="http://www.csml.org/csml/cigraphics">
<fig:processConnector name="default" depth="0" points="502.0 240.0 438.5978308147678 283.4757731555878" visible="true"/>
</fig:figure>
<targetArrow xmlns="http://www.csml.org/csml/cigraphics">
<processConnectorArrow size="8.0 6.0" points="0.0 0.0 0.0 6.0 8.0 3.0" pointsInAbsoluteCoordinate="440.29441588142237 285.9499597111257 436.9012457481132 281.00158660004985 431.99999999999994 288.0"/>
</targetArrow>
<text offsets="0.0 0.0" fontName="Dialog" fontSize="12" fontStyle=" bold" spacing="0.0" name="firingStyle" depth="0" visible="false" xmlns="http://www.csml.org/csml/cigraphics"/>
<text fontName="Dialog" fontSize="12" fontStyle=" bold" spacing="0.0" name="firingOperation" depth="0" visible="true" xmlns="http://www.csml.org/csml/cigraphics"/>
<text fontName="Dialog" fontSize="12" fontStyle=" bold" spacing="0.0" name="name" depth="0" visible="false" xmlns="http://www.csml.org/csml/cigraphics"/>
</csml:toolSpecificGraphics>
</csml:shape>
</csml:viewProperty>
<csml:comments>
<csml:comment type="text"></csml:comment>
</csml:comments>
</csml:connector>
<csml:connector id="c47" name="c47" refID="e8" type="cso30:c:InputProcessBiological">
<csml:connectorSimulationProperty>
<csml:connectorFiring connectorFiringStyle="csml-connectorFiringStyle:threshold" value="0"/>
<csml:connectorKinetic/>
</csml:connectorSimulationProperty>
<csml:viewProperty>
<csml:position positionID="default" position="auto" x="351.0" y="240.0"/>
<csml:shape shapeID="default" visible="true">
<csml:toolSpecificGraphics>
<fig:figure xmlns:fig="http://www.csml.org/csml/cigraphics">
<fig:processConnector name="default" depth="0" points="351.0 240.0 408.6 283.2" visible="true"/>
</fig:figure>
<targetArrow xmlns="http://www.csml.org/csml/cigraphics">
<processConnectorArrow size="8.0 6.0" points="0.0 0.0 0.0 6.0 8.0 3.0" pointsInAbsoluteCoordinate="410.40000000000003 280.8 406.8 285.6 415.00000000000006 288.0"/>
</targetArrow>
<text offsets="0.0 0.0" fontName="Dialog" fontSize="12" fontStyle=" bold" spacing="0.0" name="firingStyle" depth="0" visible="false" xmlns="http://www.csml.org/csml/cigraphics"/>
<text fontName="Dialog" fontSize="12" fontStyle=" bold" spacing="0.0" name="firingOperation" depth="0" visible="true" xmlns="http://www.csml.org/csml/cigraphics"/>
<text fontName="Dialog" fontSize="12" fontStyle=" bold" spacing="0.0" name="name" depth="0" visible="false" xmlns="http://www.csml.org/csml/cigraphics"/>
</csml:toolSpecificGraphics>
</csml:shape>
</csml:viewProperty>
<csml:comments>
<csml:comment type="text"></csml:comment>
</csml:comments>
</csml:connector>
<csml:connector id="c46" name="c46" refID="e16" type="cso30:c:OutputProcessBiological">
<csml:connectorSimulationProperty>
<csml:connectorFiring connectorFiringStyle="csml-connectorFiringStyle:threshold" value="0"/>
<csml:connectorKinetic/>
</csml:connectorSimulationProperty>
<csml:viewProperty>
<csml:position positionID="default" position="auto" x="423.0" y="299.0"/>
<csml:shape shapeID="default" visible="true">
<csml:toolSpecificGraphics>
<fig:figure xmlns:fig="http://www.csml.org/csml/cigraphics">
<fig:processConnector name="default" depth="0" points="423.0 299.0 432.2117748398972 392.03892588296145" visible="true"/>
</fig:figure>
<targetArrow xmlns="http://www.csml.org/csml/cigraphics">
<processConnectorArrow size="8.0 6.0" points="0.0 0.0 0.0 6.0 8.0 3.0" pointsInAbsoluteCoordinate="435.1971776337867 391.7433414479229 429.2263720460078 392.334510318 433.00000000000006 400.0"/>
</targetArrow>
<text offsets="0.0 0.0" fontName="Dialog" fontSize="12" fontStyle=" bold" spacing="0.0" name="firingStyle" depth="0" visible="false" xmlns="http://www.csml.org/csml/cigraphics"/>
<text fontName="Dialog" fontSize="12" fontStyle=" bold" spacing="0.0" name="firingOperation" depth="0" visible="false" xmlns="http://www.csml.org/csml/cigraphics"/>
<text fontName="Dialog" fontSize="12" fontStyle=" bold" spacing="0.0" name="name" depth="0" visible="false" xmlns="http://www.csml.org/csml/cigraphics"/>
</csml:toolSpecificGraphics>
</csml:shape>
</csml:viewProperty>
<csml:comments>
<csml:comment type="text"></csml:comment>
</csml:comments>
</csml:connector>
<csml:processSimulationProperty>
<csml:priority value="0"/>
<csml:firing firingStyle="csml-firingStyle:and" firingOnce="false" type="csml-variable:Boolean" value="true"/>
<csml:delay delayStyle="nodelay" value="0.0"/>
<csml:processKinetic calcStyle="csml-calcStyle:speed" kineticStyle="csml-kineticStyle:custom" fast="false">
<csml:parameter key="custom" value="k08*EIIA*PEIICB*k"/>
</csml:processKinetic>
</csml:processSimulationProperty>
<csml:viewProperty>
<csml:position positionID="default" position="auto" x="412.0" y="288.0"/>
<csml:shape shapeID="default" visible="true">
<csml:toolSpecificGraphics>
<fig:figure xmlns:fig="http://www.csml.org/csml/cigraphics">
<fig:continuousProcess name="default" depth="0" fillColor="255 175 175 255" visible="true"/>
</fig:figure>
<text fontName="Dialog" fontSize="12" fontStyle=" bold" textColor="255 0 255 255" spacing="0.0" name="edgeScore" depth="0" visible="false" xmlns="http://www.csml.org/csml/cigraphics"/>
<text fontName="Dialog" fontSize="12" fontStyle=" bold" textColor="255 0 255 255" spacing="0.0" name="firing" depth="0" visible="false" xmlns="http://www.csml.org/csml/cigraphics"/>
<text fontName="Dialog" fontSize="12" fontStyle=" bold" textColor="255 0 255 255" spacing="0.0" name="delay" depth="0" visible="false" xmlns="http://www.csml.org/csml/cigraphics"/>
<text fontName="Dialog" fontSize="12" fontStyle=" bold" textColor="255 0 255 255" spacing="0.0" name="speed" depth="0" visible="true" xmlns="http://www.csml.org/csml/cigraphics"/>
<text fontName="Dialog" fontSize="12" fontStyle=" bold" textColor="255 0 255 255" spacing="0.0" name="name" depth="0" visible="true" xmlns="http://www.csml.org/csml/cigraphics"/>
</csml:toolSpecificGraphics>
</csml:shape>
</csml:viewProperty>
<csml:biologicalProperty refBiologicalEventID="cso30:i:-" refCellComponentID="cso30:i:CC_CellComponent">
<csml:property key="edgeScore" value="1.0"/>
<csml:property key="relationType" value="Type 0"/>
</csml:biologicalProperty>
<csml:comments>
<csml:comment type="text"></csml:comment>
</csml:comments>
</csml:process>
<csml:process id="p17" name="k-7" type="cso30:c:-">
<csml:connector id="c48" name="c48" refID="e16" type="cso30:c:InputProcessBiological">
<csml:connectorSimulationProperty>
<csml:connectorFiring connectorFiringStyle="csml-connectorFiringStyle:threshold" value="0"/>
<csml:connectorKinetic/>
</csml:connectorSimulationProperty>
<csml:viewProperty>
<csml:position positionID="default" position="auto" x="403.22912165261033" y="420.0"/>
<csml:shape shapeID="default" visible="true">
<csml:toolSpecificGraphics>
<fig:figure xmlns:fig="http://www.csml.org/csml/cigraphics">
<fig:processConnector name="default" depth="0" points="430.0 420.0 403.22912165261033 480.68065758741653" visible="true"/>
</fig:figure>
<targetArrow xmlns="http://www.csml.org/csml/cigraphics">
<processConnectorArrow size="8.0 6.0" points="0.0 0.0 0.0 6.0 8.0 3.0" pointsInAbsoluteCoordinate="405.9738750573291 481.8915782071454 400.4843682478915 479.46973696768765 399.99999999999994 488.0"/>
</targetArrow>
<text offsets="0.0 0.0" fontName="Dialog" fontSize="12" fontStyle=" bold" spacing="0.0" name="firingStyle" depth="0" visible="false" xmlns="http://www.csml.org/csml/cigraphics"/>
<text fontName="Dialog" fontSize="12" fontStyle=" bold" spacing="0.0" name="firingOperation" depth="0" visible="true" xmlns="http://www.csml.org/csml/cigraphics"/>
<text fontName="Dialog" fontSize="12" fontStyle=" bold" spacing="0.0" name="name" depth="0" visible="false" xmlns="http://www.csml.org/csml/cigraphics"/>
</csml:toolSpecificGraphics>
</csml:shape>
</csml:viewProperty>
<csml:comments>
<csml:comment type="text"></csml:comment>
</csml:comments>
</csml:connector>
<csml:connector id="c49" name="c49" refID="e4" type="cso30:c:OutputProcessBiological">
<csml:connectorSimulationProperty>
<csml:connectorFiring connectorFiringStyle="csml-connectorFiringStyle:threshold" value="0"/>
<csml:connectorKinetic/>
</csml:connectorSimulationProperty>
<csml:viewProperty>
<csml:position positionID="default" position="auto" x="351.77321800269726" y="499.0"/>
<csml:shape shapeID="default" visible="true">
<csml:toolSpecificGraphics>
<fig:figure xmlns:fig="http://www.csml.org/csml/cigraphics">
<fig:processConnector name="default" depth="0" points="394.0 499.0 351.77321800269726 577.9457228645225" visible="true"/>
</fig:figure>
<targetArrow xmlns="http://www.csml.org/csml/cigraphics">
<processConnectorArrow size="8.0 6.0" points="0.0 0.0 0.0 6.0 8.0 3.0" pointsInAbsoluteCoordinate="354.41857192850136 579.360679615534 349.1278640768932 576.530766113511 348.0 585.0"/>
</targetArrow>
<text offsets="0.0 0.0" fontName="Dialog" fontSize="12" fontStyle=" bold" spacing="0.0" name="firingStyle" depth="0" visible="false" xmlns="http://www.csml.org/csml/cigraphics"/>
<text fontName="Dialog" fontSize="12" fontStyle=" bold" spacing="0.0" name="firingOperation" depth="0" visible="false" xmlns="http://www.csml.org/csml/cigraphics"/>
<text fontName="Dialog" fontSize="12" fontStyle=" bold" spacing="0.0" name="name" depth="0" visible="false" xmlns="http://www.csml.org/csml/cigraphics"/>
</csml:toolSpecificGraphics>
</csml:shape>
</csml:viewProperty>
<csml:comments>
<csml:comment type="text"></csml:comment>
</csml:comments>
</csml:connector>
<csml:connector id="c50" name="c50" refID="e7" type="cso30:c:OutputProcessBiological">
<csml:connectorSimulationProperty>
<csml:connectorFiring connectorFiringStyle="csml-connectorFiringStyle:threshold" value="0"/>
<csml:connectorKinetic/>
</csml:connectorSimulationProperty>
<csml:viewProperty>
<csml:position positionID="default" position="auto" x="403.0" y="499.0"/>
<csml:shape shapeID="default" visible="true">
<csml:toolSpecificGraphics>
<fig:figure xmlns:fig="http://www.csml.org/csml/cigraphics">
<fig:processConnector name="default" depth="0" points="403.0 499.0 496.99429186461794 581.7149768408638" visible="true"/>
</fig:figure>
<targetArrow xmlns="http://www.csml.org/csml/cigraphics">
<processConnectorArrow size="8.0 6.0" points="0.0 0.0 0.0 6.0 8.0 3.0" pointsInAbsoluteCoordinate="498.976175549294 579.4628362900955 495.0124081799419 583.9671173916321 502.99999999999994 587.0"/>
</targetArrow>
<text offsets="0.0 0.0" fontName="Dialog" fontSize="12" fontStyle=" bold" spacing="0.0" name="firingStyle" depth="0" visible="false" xmlns="http://www.csml.org/csml/cigraphics"/>
<text fontName="Dialog" fontSize="12" fontStyle=" bold" spacing="0.0" name="firingOperation" depth="0" visible="false" xmlns="http://www.csml.org/csml/cigraphics"/>
<text fontName="Dialog" fontSize="12" fontStyle=" bold" spacing="0.0" name="name" depth="0" visible="false" xmlns="http://www.csml.org/csml/cigraphics"/>
</csml:toolSpecificGraphics>
</csml:shape>
</csml:viewProperty>
<csml:comments>
<csml:comment type="text"></csml:comment>
</csml:comments>
</csml:connector>
<csml:processSimulationProperty>
<csml:priority value="0"/>
<csml:firing firingStyle="csml-firingStyle:and" firingOnce="false" type="csml-variable:Boolean" value="true"/>
<csml:delay delayStyle="nodelay" value="0.0"/>
<csml:processKinetic calcStyle="csml-calcStyle:speed" kineticStyle="csml-kineticStyle:custom" fast="false">
<csml:parameter key="custom" value="k07*EIICBPEIIA*k"/>
</csml:processKinetic>
</csml:processSimulationProperty>
<csml:viewProperty>
<csml:position positionID="default" position="auto" x="386.5" y="488.0"/>
<csml:shape shapeID="default" visible="true">
<csml:toolSpecificGraphics>
<fig:figure xmlns:fig="http://www.csml.org/csml/cigraphics">
<fig:continuousProcess name="default" depth="0" fillColor="255 175 175 255" visible="true"/>
</fig:figure>
<text fontName="Dialog" fontSize="12" fontStyle=" bold" textColor="255 0 255 255" spacing="0.0" name="edgeScore" depth="0" visible="false" xmlns="http://www.csml.org/csml/cigraphics"/>
<text fontName="Dialog" fontSize="12" fontStyle=" bold" textColor="255 0 255 255" spacing="0.0" name="firing" depth="0" visible="false" xmlns="http://www.csml.org/csml/cigraphics"/>
<text fontName="Dialog" fontSize="12" fontStyle=" bold" textColor="255 0 255 255" spacing="0.0" name="delay" depth="0" visible="false" xmlns="http://www.csml.org/csml/cigraphics"/>
<text fontName="Dialog" fontSize="12" fontStyle=" bold" textColor="255 0 255 255" spacing="0.0" name="speed" depth="0" visible="true" xmlns="http://www.csml.org/csml/cigraphics"/>
<text fontName="Dialog" fontSize="12" fontStyle=" bold" textColor="255 0 255 255" spacing="0.0" name="name" depth="0" visible="true" xmlns="http://www.csml.org/csml/cigraphics"/>
</csml:toolSpecificGraphics>
</csml:shape>
</csml:viewProperty>
<csml:biologicalProperty refBiologicalEventID="cso30:i:-" refCellComponentID="cso30:i:CC_CellComponent">
<csml:property key="edgeScore" value="1.0"/>
<csml:property key="relationType" value="Type 0"/>
</csml:biologicalProperty>
<csml:comments>
<csml:comment type="text"></csml:comment>
</csml:comments>
</csml:process>
<csml:process id="p6" name="k9" type="cso30:c:-">
<csml:connector id="c21" name="c21" refID="e8" type="cso30:c:InputProcessBiological">
<csml:connectorSimulationProperty>
<csml:connectorFiring connectorFiringStyle="csml-connectorFiringStyle:threshold" value="0"/>
<csml:connectorKinetic/>
</csml:connectorSimulationProperty>
<csml:viewProperty>
<csml:position positionID="default" position="auto" x="289.4436087949382" y="242.0"/>
<csml:shape shapeID="default" visible="true">
<csml:toolSpecificGraphics>
<fig:figure xmlns:fig="http://www.csml.org/csml/cigraphics">
<fig:processConnector name="default" depth="0" points="336.0 242.0 289.4436087949382 292.13765206698963" visible="true"/>
</fig:figure>
<targetArrow xmlns="http://www.csml.org/csml/cigraphics">
<processConnectorArrow size="8.0 6.0" points="0.0 0.0 0.0 6.0 8.0 3.0" pointsInAbsoluteCoordinate="291.6419892698171 294.1790053650915 287.2452283200593 290.09629876888783 283.99999999999994 298.00000000000006"/>
</targetArrow>
<text offsets="0.0 0.0" fontName="Dialog" fontSize="12" fontStyle=" bold" spacing="0.0" name="firingStyle" depth="0" visible="false" xmlns="http://www.csml.org/csml/cigraphics"/>
<text fontName="Dialog" fontSize="12" fontStyle=" bold" spacing="0.0" name="firingOperation" depth="0" visible="true" xmlns="http://www.csml.org/csml/cigraphics"/>
<text fontName="Dialog" fontSize="12" fontStyle=" bold" spacing="0.0" name="name" depth="0" visible="false" xmlns="http://www.csml.org/csml/cigraphics"/>
</csml:toolSpecificGraphics>
</csml:shape>
</csml:viewProperty>
<csml:comments>
<csml:comment type="text"></csml:comment>
</csml:comments>
</csml:connector>
<csml:connector id="c51" name="c51" refID="e11" type="cso30:c:InputProcessBiological">
<csml:connectorSimulationProperty>
<csml:connectorFiring connectorFiringStyle="csml-connectorFiringStyle:threshold" value="0"/>
<csml:connectorKinetic/>
</csml:connectorSimulationProperty>
<csml:viewProperty>
<csml:position positionID="default" position="auto" x="196.0" y="240.0"/>
<csml:shape shapeID="default" visible="true">
<csml:toolSpecificGraphics>
<fig:figure xmlns:fig="http://www.csml.org/csml/cigraphics">
<fig:processConnector name="default" depth="0" points="196.0 240.0 263.70355267878955 293.0649466941864" visible="true"/>
</fig:figure>
<targetArrow xmlns="http://www.csml.org/csml/cigraphics">
<processConnectorArrow size="8.0 6.0" points="0.0 0.0 0.0 6.0 8.0 3.0" pointsInAbsoluteCoordinate="265.55419766846967 290.70377894873246 261.8529076891095 295.4261144396403 270.0 298.0"/>
</targetArrow>
<text offsets="0.0 0.0" fontName="Dialog" fontSize="12" fontStyle=" bold" spacing="0.0" name="firingStyle" depth="0" visible="false" xmlns="http://www.csml.org/csml/cigraphics"/>
<text fontName="Dialog" fontSize="12" fontStyle=" bold" spacing="0.0" name="firingOperation" depth="0" visible="true" xmlns="http://www.csml.org/csml/cigraphics"/>
<text fontName="Dialog" fontSize="12" fontStyle=" bold" spacing="0.0" name="name" depth="0" visible="false" xmlns="http://www.csml.org/csml/cigraphics"/>
</csml:toolSpecificGraphics>
</csml:shape>
</csml:viewProperty>
<csml:comments>
<csml:comment type="text"></csml:comment>
</csml:comments>
</csml:connector>
<csml:connector id="c22" name="c22" refID="e17" type="cso30:c:OutputProcessBiological">
<csml:connectorSimulationProperty>
<csml:connectorFiring connectorFiringStyle="csml-connectorFiringStyle:threshold" value="0"/>
<csml:connectorKinetic/>
</csml:connectorSimulationProperty>
<csml:viewProperty>
<csml:position positionID="default" position="auto" x="278.0" y="309.0"/>
<csml:shape shapeID="default" visible="true">
<csml:toolSpecificGraphics>
<fig:figure xmlns:fig="http://www.csml.org/csml/cigraphics">
<fig:processConnector name="default" depth="0" points="278.0 309.0 278.9120932196671 392.0004829897067" visible="true"/>
</fig:figure>
<targetArrow xmlns="http://www.csml.org/csml/cigraphics">
<processConnectorArrow size="8.0 6.0" points="0.0 0.0 0.0 6.0 8.0 3.0" pointsInAbsoluteCoordinate="281.91191209852707 391.9675179470819 275.91227434080713 392.03344803233153 279.0 400.0"/>
</targetArrow>
<text offsets="0.0 0.0" fontName="Dialog" fontSize="12" fontStyle=" bold" spacing="0.0" name="firingStyle" depth="0" visible="false" xmlns="http://www.csml.org/csml/cigraphics"/>
<text fontName="Dialog" fontSize="12" fontStyle=" bold" spacing="0.0" name="firingOperation" depth="0" visible="false" xmlns="http://www.csml.org/csml/cigraphics"/>
<text fontName="Dialog" fontSize="12" fontStyle=" bold" spacing="0.0" name="name" depth="0" visible="false" xmlns="http://www.csml.org/csml/cigraphics"/>
</csml:toolSpecificGraphics>
</csml:shape>
</csml:viewProperty>
<csml:comments>
<csml:comment type="text"></csml:comment>
</csml:comments>
</csml:connector>
<csml:processSimulationProperty>
<csml:priority value="0"/>
<csml:firing firingStyle="csml-firingStyle:and" firingOnce="false" type="csml-variable:Boolean" value="true"/>
<csml:delay delayStyle="nodelay" value="0.0"/>
<csml:processKinetic calcStyle="csml-calcStyle:speed" kineticStyle="csml-kineticStyle:custom" fast="false">
<csml:parameter key="custom" value="k9*PEIICB*Glc*k"/>
</csml:processKinetic>
</csml:processSimulationProperty>
<csml:viewProperty>
<csml:position positionID="default" position="auto" x="267.0" y="298.0"/>
<csml:shape shapeID="default" visible="true">
<csml:toolSpecificGraphics>
<fig:figure xmlns:fig="http://www.csml.org/csml/cigraphics">
<fig:continuousProcess name="default" depth="0" fillColor="0 255 0 255" visible="true"/>
</fig:figure>
<text fontName="Dialog" fontSize="12" fontStyle=" bold" textColor="255 0 255 255" spacing="0.0" name="edgeScore" depth="0" visible="false" xmlns="http://www.csml.org/csml/cigraphics"/>
<text fontName="Dialog" fontSize="12" fontStyle=" bold" textColor="255 0 255 255" spacing="0.0" name="firing" depth="0" visible="false" xmlns="http://www.csml.org/csml/cigraphics"/>
<text fontName="Dialog" fontSize="12" fontStyle=" bold" textColor="255 0 255 255" spacing="0.0" name="delay" depth="0" visible="false" xmlns="http://www.csml.org/csml/cigraphics"/>
<text fontName="Dialog" fontSize="12" fontStyle=" bold" textColor="255 0 255 255" spacing="0.0" name="speed" depth="0" visible="true" xmlns="http://www.csml.org/csml/cigraphics"/>
<text fontName="Dialog" fontSize="12" fontStyle=" bold" textColor="255 0 255 255" spacing="0.0" name="name" depth="0" visible="true" xmlns="http://www.csml.org/csml/cigraphics"/>
</csml:toolSpecificGraphics>
</csml:shape>
</csml:viewProperty>
<csml:biologicalProperty refBiologicalEventID="cso30:i:-" refCellComponentID="cso30:i:CC_CellComponent">
<csml:property key="edgeScore" value="1.0"/>
<csml:property key="relationType" value="Type 0"/>
</csml:biologicalProperty>
<csml:comments>
<csml:comment type="text"></csml:comment>
</csml:comments>
</csml:process>
<csml:process id="p18" name="k10" type="cso30:c:-">
<csml:connector id="c53" name="c53" refID="e17" type="cso30:c:InputProcessBiological">
<csml:connectorSimulationProperty>
<csml:connectorFiring connectorFiringStyle="csml-connectorFiringStyle:threshold" value="0"/>
<csml:connectorKinetic/>
</csml:connectorSimulationProperty>
<csml:viewProperty>
<csml:position positionID="default" position="auto" x="244.57770876399965" y="420.0"/>
<csml:shape shapeID="default" visible="true">
<csml:toolSpecificGraphics>
<fig:figure xmlns:fig="http://www.csml.org/csml/cigraphics">
<fig:processConnector name="default" depth="0" points="275.0 420.0 244.57770876399965 480.8445824720007" visible="true"/>
</fig:figure>
<targetArrow xmlns="http://www.csml.org/csml/cigraphics">
<processConnectorArrow size="8.0 6.0" points="0.0 0.0 0.0 6.0 8.0 3.0" pointsInAbsoluteCoordinate="247.2609903369994 482.18622325850055 241.89442719099992 479.5029416855008 241.0 488.0"/>
</targetArrow>
<text offsets="0.0 0.0" fontName="Dialog" fontSize="12" fontStyle=" bold" spacing="0.0" name="firingStyle" depth="0" visible="false" xmlns="http://www.csml.org/csml/cigraphics"/>
<text fontName="Dialog" fontSize="12" fontStyle=" bold" spacing="0.0" name="firingOperation" depth="0" visible="true" xmlns="http://www.csml.org/csml/cigraphics"/>
<text fontName="Dialog" fontSize="12" fontStyle=" bold" spacing="0.0" name="name" depth="0" visible="false" xmlns="http://www.csml.org/csml/cigraphics"/>
</csml:toolSpecificGraphics>
</csml:shape>
</csml:viewProperty>
<csml:comments>
<csml:comment type="text"></csml:comment>
</csml:comments>
</csml:connector>
<csml:connector id="c52" name="c52" refID="e12" type="cso30:c:OutputProcessBiological">
<csml:connectorSimulationProperty>
<csml:connectorFiring connectorFiringStyle="csml-connectorFiringStyle:threshold" value="0"/>
<csml:connectorKinetic/>
</csml:connectorSimulationProperty>
<csml:viewProperty>
<csml:position positionID="default" position="auto" x="196.57770876399965" y="499.0"/>
<csml:shape shapeID="default" visible="true">
<csml:toolSpecificGraphics>
<fig:figure xmlns:fig="http://www.csml.org/csml/cigraphics">
<fig:processConnector name="default" depth="0" points="236.0 499.0 196.57770876399965 577.8445824720006" visible="true"/>
</fig:figure>
<targetArrow xmlns="http://www.csml.org/csml/cigraphics">
<processConnectorArrow size="8.0 6.0" points="0.0 0.0 0.0 6.0 8.0 3.0" pointsInAbsoluteCoordinate="199.2609903369994 579.1862232585005 193.89442719099992 576.5029416855008 193.0 585.0"/>
</targetArrow>
<text offsets="0.0 0.0" fontName="Dialog" fontSize="12" fontStyle=" bold" spacing="0.0" name="firingStyle" depth="0" visible="false" xmlns="http://www.csml.org/csml/cigraphics"/>
<text fontName="Dialog" fontSize="12" fontStyle=" bold" spacing="0.0" name="firingOperation" depth="0" visible="false" xmlns="http://www.csml.org/csml/cigraphics"/>
<text fontName="Dialog" fontSize="12" fontStyle=" bold" spacing="0.0" name="name" depth="0" visible="false" xmlns="http://www.csml.org/csml/cigraphics"/>
</csml:toolSpecificGraphics>
</csml:shape>
</csml:viewProperty>
<csml:comments>
<csml:comment type="text"></csml:comment>
</csml:comments>
</csml:connector>
<csml:connector id="c54" name="c54" refID="e4" type="cso30:c:OutputProcessBiological">
<csml:connectorSimulationProperty>
<csml:connectorFiring connectorFiringStyle="csml-connectorFiringStyle:threshold" value="0"/>
<csml:connectorKinetic/>
</csml:connectorSimulationProperty>
<csml:viewProperty>
<csml:position positionID="default" position="auto" x="243.0" y="499.0"/>
<csml:shape shapeID="default" visible="true">
<csml:toolSpecificGraphics>
<fig:figure xmlns:fig="http://www.csml.org/csml/cigraphics">
<fig:processConnector name="default" depth="0" points="243.0 499.0 329.2188651428184 581.4702188322611" visible="true"/>
</fig:figure>
<targetArrow xmlns="http://www.csml.org/csml/cigraphics">
<processConnectorArrow size="8.0 6.0" points="0.0 0.0 0.0 6.0 8.0 3.0" pointsInAbsoluteCoordinate="331.2925330807205 579.302293260818 327.1451972049163 583.6381444037042 335.0 587.0"/>
</targetArrow>
<text offsets="0.0 0.0" fontName="Dialog" fontSize="12" fontStyle=" bold" spacing="0.0" name="firingStyle" depth="0" visible="false" xmlns="http://www.csml.org/csml/cigraphics"/>
<text fontName="Dialog" fontSize="12" fontStyle=" bold" spacing="0.0" name="firingOperation" depth="0" visible="false" xmlns="http://www.csml.org/csml/cigraphics"/>
<text fontName="Dialog" fontSize="12" fontStyle=" bold" spacing="0.0" name="name" depth="0" visible="false" xmlns="http://www.csml.org/csml/cigraphics"/>
</csml:toolSpecificGraphics>
</csml:shape>
</csml:viewProperty>
<csml:comments>
<csml:comment type="text"></csml:comment>
</csml:comments>
</csml:connector>
<csml:processSimulationProperty>
<csml:priority value="0"/>
<csml:firing firingStyle="csml-firingStyle:and" firingOnce="false" type="csml-variable:Boolean" value="true"/>
<csml:delay delayStyle="nodelay" value="0.0"/>
<csml:processKinetic calcStyle="csml-calcStyle:speed" kineticStyle="csml-kineticStyle:custom" fast="false">
<csml:parameter key="custom" value="k10*GlcPEIICB*k"/>
</csml:processKinetic>
</csml:processSimulationProperty>
<csml:viewProperty>
<csml:position positionID="default" position="auto" x="227.0" y="488.0"/>
<csml:shape shapeID="default" visible="true">
<csml:toolSpecificGraphics>
<fig:figure xmlns:fig="http://www.csml.org/csml/cigraphics">
<fig:continuousProcess name="default" depth="0" fillColor="0 255 0 255" visible="true"/>
</fig:figure>
<text fontName="Dialog" fontSize="12" fontStyle=" bold" textColor="255 0 255 255" spacing="0.0" name="edgeScore" depth="0" visible="false" xmlns="http://www.csml.org/csml/cigraphics"/>
<text fontName="Dialog" fontSize="12" fontStyle=" bold" textColor="255 0 255 255" spacing="0.0" name="firing" depth="0" visible="false" xmlns="http://www.csml.org/csml/cigraphics"/>
<text fontName="Dialog" fontSize="12" fontStyle=" bold" textColor="255 0 255 255" spacing="0.0" name="delay" depth="0" visible="false" xmlns="http://www.csml.org/csml/cigraphics"/>
<text fontName="Dialog" fontSize="12" fontStyle=" bold" textColor="255 0 255 255" spacing="0.0" name="speed" depth="0" visible="true" xmlns="http://www.csml.org/csml/cigraphics"/>
<text fontName="Dialog" fontSize="12" fontStyle=" bold" textColor="255 0 255 255" spacing="0.0" name="name" depth="0" visible="true" xmlns="http://www.csml.org/csml/cigraphics"/>
</csml:toolSpecificGraphics>
</csml:shape>
</csml:viewProperty>
<csml:biologicalProperty refBiologicalEventID="cso30:i:-" refCellComponentID="cso30:i:CC_CellComponent">
<csml:property key="edgeScore" value="1.0"/>
<csml:property key="relationType" value="Type 0"/>
</csml:biologicalProperty>
<csml:comments>
<csml:comment type="text"></csml:comment>
</csml:comments>
</csml:process>
<csml:process id="p19" name="k-9" type="cso30:c:-">
<csml:connector id="c56" name="c56" refID="e17" type="cso30:c:InputProcessBiological">
<csml:connectorSimulationProperty>
<csml:connectorFiring connectorFiringStyle="csml-connectorFiringStyle:threshold" value="0"/>
<csml:connectorKinetic/>
</csml:connectorSimulationProperty>
<csml:viewProperty>
<csml:position positionID="default" position="auto" x="283.0" y="376.4117326169785"/>
<csml:shape shapeID="default" visible="true">
<csml:toolSpecificGraphics>
<fig:figure xmlns:fig="http://www.csml.org/csml/cigraphics">
<fig:processConnector name="default" depth="0" points="283.0 401.0 292.9889836243525 376.4117326169785" visible="true"/>
</fig:figure>
<targetArrow xmlns="http://www.csml.org/csml/cigraphics">
<processConnectorArrow size="8.0 6.0" points="0.0 0.0 0.0 6.0 8.0 3.0" pointsInAbsoluteCoordinate="290.20958389298556 375.2826014761107 295.76838335571944 377.54086375784635 296.0 369.00000000000006"/>
</targetArrow>
<text offsets="0.0 0.0" fontName="Dialog" fontSize="12" fontStyle=" bold" spacing="0.0" name="firingStyle" depth="0" visible="false" xmlns="http://www.csml.org/csml/cigraphics"/>
<text fontName="Dialog" fontSize="12" fontStyle=" bold" spacing="0.0" name="firingOperation" depth="0" visible="true" xmlns="http://www.csml.org/csml/cigraphics"/>
<text fontName="Dialog" fontSize="12" fontStyle=" bold" spacing="0.0" name="name" depth="0" visible="false" xmlns="http://www.csml.org/csml/cigraphics"/>
</csml:toolSpecificGraphics>
</csml:shape>
</csml:viewProperty>
<csml:comments>
<csml:comment type="text"></csml:comment>
</csml:comments>
</csml:connector>
<csml:connector id="c57" name="c57" refID="e8" type="cso30:c:OutputProcessBiological">
<csml:connectorSimulationProperty>
<csml:connectorFiring connectorFiringStyle="csml-connectorFiringStyle:threshold" value="0"/>
<csml:connectorKinetic/>
</csml:connectorSimulationProperty>
<csml:viewProperty>
<csml:position positionID="default" position="auto" x="300.0" y="251.54879985706305"/>
<csml:shape shapeID="default" visible="true">
<csml:toolSpecificGraphics>
<fig:figure xmlns:fig="http://www.csml.org/csml/cigraphics">
<fig:processConnector name="default" depth="0" points="300.0 358.0 337.3512982957674 251.54879985706305" visible="true"/>
</fig:figure>
<targetArrow xmlns="http://www.csml.org/csml/cigraphics">
<processConnectorArrow size="8.0 6.0" points="0.0 0.0 0.0 6.0 8.0 3.0" pointsInAbsoluteCoordinate="334.5204983493687 250.5555367179758 340.18209824216603 252.5420629961503 340.0 244.0"/>
</targetArrow>
<text offsets="0.0 0.0" fontName="Dialog" fontSize="12" fontStyle=" bold" spacing="0.0" name="firingStyle" depth="0" visible="false" xmlns="http://www.csml.org/csml/cigraphics"/>
<text fontName="Dialog" fontSize="12" fontStyle=" bold" spacing="0.0" name="firingOperation" depth="0" visible="false" xmlns="http://www.csml.org/csml/cigraphics"/>
<text fontName="Dialog" fontSize="12" fontStyle=" bold" spacing="0.0" name="name" depth="0" visible="false" xmlns="http://www.csml.org/csml/cigraphics"/>
</csml:toolSpecificGraphics>
</csml:shape>
</csml:viewProperty>
<csml:comments>
<csml:comment type="text"></csml:comment>
</csml:comments>
</csml:connector>
<csml:connector id="c67" name="c67" refID="e11" type="cso30:c:OutputProcessBiological">
<csml:connectorSimulationProperty>
<csml:connectorFiring connectorFiringStyle="csml-connectorFiringStyle:threshold" value="0"/>
<csml:connectorKinetic/>
</csml:connectorSimulationProperty>
<csml:viewProperty>
<csml:position positionID="default" position="auto" x="200.16281319334567" y="248.11108500436836"/>
<csml:shape shapeID="default" visible="true">
<csml:toolSpecificGraphics>
<fig:figure xmlns:fig="http://www.csml.org/csml/cigraphics">
<fig:processConnector name="default" depth="0" points="293.0 358.0 200.16281319334567 248.11108500436836" visible="true"/>
</fig:figure>
<targetArrow xmlns="http://www.csml.org/csml/cigraphics">
<processConnectorArrow size="8.0 6.0" points="0.0 0.0 0.0 6.0 8.0 3.0" pointsInAbsoluteCoordinate="197.87115631670753 250.047139951873 202.45447006998378 246.17503005686373 194.99999999999997 242.0"/>
</targetArrow>
<text offsets="0.0 0.0" fontName="Dialog" fontSize="12" fontStyle=" bold" spacing="0.0" name="firingStyle" depth="0" visible="false" xmlns="http://www.csml.org/csml/cigraphics"/>
<text fontName="Dialog" fontSize="12" fontStyle=" bold" spacing="0.0" name="firingOperation" depth="0" visible="false" xmlns="http://www.csml.org/csml/cigraphics"/>
<text fontName="Dialog" fontSize="12" fontStyle=" bold" spacing="0.0" name="name" depth="0" visible="false" xmlns="http://www.csml.org/csml/cigraphics"/>
</csml:toolSpecificGraphics>
</csml:shape>
</csml:viewProperty>
<csml:comments>
<csml:comment type="text"></csml:comment>
</csml:comments>
</csml:connector>
<csml:processSimulationProperty>
<csml:priority value="0"/>
<csml:firing firingStyle="csml-firingStyle:and" firingOnce="false" type="csml-variable:Boolean" value="true"/>
<csml:delay delayStyle="nodelay" value="0.0"/>
<csml:processKinetic calcStyle="csml-calcStyle:speed" kineticStyle="csml-kineticStyle:custom" fast="false">
<csml:parameter key="custom" value="k09*GlcPEIICB*k"/>
</csml:processKinetic>
</csml:processSimulationProperty>
<csml:viewProperty>
<csml:position positionID="default" position="auto" x="287.0" y="358.0"/>
<csml:shape shapeID="default" visible="true">
<csml:toolSpecificGraphics>
<fig:figure xmlns:fig="http://www.csml.org/csml/cigraphics">
<fig:continuousProcess name="default" depth="0" fillColor="255 175 175 255" visible="true"/>
</fig:figure>
<text fontName="Dialog" fontSize="12" fontStyle=" bold" textColor="255 0 255 255" spacing="0.0" name="edgeScore" depth="0" visible="false" xmlns="http://www.csml.org/csml/cigraphics"/>
<text fontName="Dialog" fontSize="12" fontStyle=" bold" textColor="255 0 255 255" spacing="0.0" name="firing" depth="0" visible="false" xmlns="http://www.csml.org/csml/cigraphics"/>
<text fontName="Dialog" fontSize="12" fontStyle=" bold" textColor="255 0 255 255" spacing="0.0" name="delay" depth="0" visible="false" xmlns="http://www.csml.org/csml/cigraphics"/>
<text fontName="Dialog" fontSize="12" fontStyle=" bold" textColor="255 0 255 255" spacing="0.0" name="speed" depth="0" visible="true" xmlns="http://www.csml.org/csml/cigraphics"/>
<text fontName="Dialog" fontSize="12" fontStyle=" bold" textColor="255 0 255 255" spacing="0.0" name="name" depth="0" visible="true" xmlns="http://www.csml.org/csml/cigraphics"/>
</csml:toolSpecificGraphics>
</csml:shape>
</csml:viewProperty>
<csml:biologicalProperty refBiologicalEventID="cso30:i:-" refCellComponentID="cso30:i:CC_CellComponent">
<csml:property key="edgeScore" value="1.0"/>
<csml:property key="relationType" value="Type 0"/>
</csml:biologicalProperty>
<csml:comments>
<csml:comment type="text"></csml:comment>
</csml:comments>
</csml:process>
<csml:process id="p20" name="k-10" type="cso30:c:-">
<csml:connector id="c59" name="c59" refID="e12" type="cso30:c:InputProcessBiological">
<csml:connectorSimulationProperty>
<csml:connectorFiring connectorFiringStyle="csml-connectorFiringStyle:threshold" value="0"/>
<csml:connectorKinetic/>
</csml:connectorSimulationProperty>
<csml:viewProperty>
<csml:position positionID="default" position="auto" x="197.0" y="543.4167787461936"/>
<csml:shape shapeID="default" visible="true">
<csml:toolSpecificGraphics>
<fig:figure xmlns:fig="http://www.csml.org/csml/cigraphics">
<fig:processConnector name="default" depth="0" points="197.0 588.0 264.3297627098301 543.4167787461936" visible="true"/>
</fig:figure>
<targetArrow xmlns="http://www.csml.org/csml/cigraphics">
<processConnectorArrow size="8.0 6.0" points="0.0 0.0 0.0 6.0 8.0 3.0" pointsInAbsoluteCoordinate="262.67347068000754 540.9154397623798 265.98605473965273 545.9181177300072 271.0 539.0"/>
</targetArrow>
<text offsets="0.0 0.0" fontName="Dialog" fontSize="12" fontStyle=" bold" spacing="0.0" name="firingStyle" depth="0" visible="false" xmlns="http://www.csml.org/csml/cigraphics"/>
<text fontName="Dialog" fontSize="12" fontStyle=" bold" spacing="0.0" name="firingOperation" depth="0" visible="true" xmlns="http://www.csml.org/csml/cigraphics"/>
<text fontName="Dialog" fontSize="12" fontStyle=" bold" spacing="0.0" name="name" depth="0" visible="false" xmlns="http://www.csml.org/csml/cigraphics"/>
</csml:toolSpecificGraphics>
</csml:shape>
</csml:viewProperty>
<csml:comments>
<csml:comment type="text"></csml:comment>
</csml:comments>
</csml:connector>
<csml:connector id="c60" name="c60" refID="e4" type="cso30:c:InputProcessBiological">
<csml:connectorSimulationProperty>
<csml:connectorFiring connectorFiringStyle="csml-connectorFiringStyle:threshold" value="0"/>
<csml:connectorKinetic/>
</csml:connectorSimulationProperty>
<csml:viewProperty>
<csml:position positionID="default" position="auto" x="288.8784275570199" y="544.4262408218646"/>
<csml:shape shapeID="default" visible="true">
<csml:toolSpecificGraphics>
<fig:figure xmlns:fig="http://www.csml.org/csml/cigraphics">
<fig:processConnector name="default" depth="0" points="335.0 587.0 288.8784275570199 544.4262408218646" visible="true"/>
</fig:figure>
<targetArrow xmlns="http://www.csml.org/csml/cigraphics">
<processConnectorArrow size="8.0 6.0" points="0.0 0.0 0.0 6.0 8.0 3.0" pointsInAbsoluteCoordinate="286.8435872488207 546.630651155747 290.9132678652191 542.2218304879821 283.0 539.0"/>
</targetArrow>
<text offsets="0.0 0.0" fontName="Dialog" fontSize="12" fontStyle=" bold" spacing="0.0" name="firingStyle" depth="0" visible="false" xmlns="http://www.csml.org/csml/cigraphics"/>
<text fontName="Dialog" fontSize="12" fontStyle=" bold" spacing="0.0" name="firingOperation" depth="0" visible="true" xmlns="http://www.csml.org/csml/cigraphics"/>
<text fontName="Dialog" fontSize="12" fontStyle=" bold" spacing="0.0" name="name" depth="0" visible="false" xmlns="http://www.csml.org/csml/cigraphics"/>
</csml:toolSpecificGraphics>
</csml:shape>
</csml:viewProperty>
<csml:comments>
<csml:comment type="text"></csml:comment>
</csml:comments>
</csml:connector>
<csml:connector id="c58" name="c58" refID="e17" type="cso30:c:OutputProcessBiological">
<csml:connectorSimulationProperty>
<csml:connectorFiring connectorFiringStyle="csml-connectorFiringStyle:threshold" value="0"/>
<csml:connectorKinetic/>
</csml:connectorSimulationProperty>
<csml:viewProperty>
<csml:position positionID="default" position="auto" x="278.0" y="428.9996506473939"/>
<csml:shape shapeID="default" visible="true">
<csml:toolSpecificGraphics>
<fig:figure xmlns:fig="http://www.csml.org/csml/cigraphics">
<fig:processConnector name="default" depth="0" points="278.0 528.0 278.92523690983745 428.9996506473939" visible="true"/>
</fig:figure>
<targetArrow xmlns="http://www.csml.org/csml/cigraphics">
<processConnectorArrow size="8.0 6.0" points="0.0 0.0 0.0 6.0 8.0 3.0" pointsInAbsoluteCoordinate="275.92536791706476 428.97161448858293 281.9251059026102 429.0276868062048 279.0 421.0"/>
</targetArrow>
<text offsets="0.0 0.0" fontName="Dialog" fontSize="12" fontStyle=" bold" spacing="0.0" name="firingStyle" depth="0" visible="false" xmlns="http://www.csml.org/csml/cigraphics"/>
<text fontName="Dialog" fontSize="12" fontStyle=" bold" spacing="0.0" name="firingOperation" depth="0" visible="false" xmlns="http://www.csml.org/csml/cigraphics"/>
<text fontName="Dialog" fontSize="12" fontStyle=" bold" spacing="0.0" name="name" depth="0" visible="false" xmlns="http://www.csml.org/csml/cigraphics"/>
</csml:toolSpecificGraphics>
</csml:shape>
</csml:viewProperty>
<csml:comments>
<csml:comment type="text"></csml:comment>
</csml:comments>
</csml:connector>
<csml:processSimulationProperty>
<csml:priority value="0"/>
<csml:firing firingStyle="csml-firingStyle:and" firingOnce="false" type="csml-variable:Boolean" value="true"/>
<csml:delay delayStyle="nodelay" value="0.0"/>
<csml:processKinetic calcStyle="csml-calcStyle:speed" kineticStyle="csml-kineticStyle:custom" fast="false">
<csml:parameter key="custom" value="k010*EIICB*G6P*k"/>
</csml:processKinetic>
</csml:processSimulationProperty>
<csml:viewProperty>
<csml:position positionID="default" position="auto" x="267.0" y="528.0"/>
<csml:shape shapeID="default" visible="true">
<csml:toolSpecificGraphics>
<fig:figure xmlns:fig="http://www.csml.org/csml/cigraphics">
<fig:continuousProcess name="default" depth="0" fillColor="255 175 175 255" visible="true"/>
</fig:figure>
<text fontName="Dialog" fontSize="12" fontStyle=" bold" textColor="255 0 255 255" spacing="0.0" name="edgeScore" depth="0" visible="false" xmlns="http://www.csml.org/csml/cigraphics"/>
<text fontName="Dialog" fontSize="12" fontStyle=" bold" textColor="255 0 255 255" spacing="0.0" name="firing" depth="0" visible="false" xmlns="http://www.csml.org/csml/cigraphics"/>
<text fontName="Dialog" fontSize="12" fontStyle=" bold" textColor="255 0 255 255" spacing="0.0" name="delay" depth="0" visible="false" xmlns="http://www.csml.org/csml/cigraphics"/>
<text fontName="Dialog" fontSize="12" fontStyle=" bold" textColor="255 0 255 255" spacing="0.0" name="speed" depth="0" visible="true" xmlns="http://www.csml.org/csml/cigraphics"/>
<text fontName="Dialog" fontSize="12" fontStyle=" bold" textColor="255 0 255 255" spacing="0.0" name="name" depth="0" visible="true" xmlns="http://www.csml.org/csml/cigraphics"/>
</csml:toolSpecificGraphics>
</csml:shape>
</csml:viewProperty>
<csml:biologicalProperty refBiologicalEventID="cso30:i:-" refCellComponentID="cso30:i:CC_CellComponent">
<csml:property key="edgeScore" value="1.0"/>
<csml:property key="relationType" value="Type 0"/>
</csml:biologicalProperty>
<csml:comments>
<csml:comment type="text"></csml:comment>
</csml:comments>
</csml:process>
<csml:process id="p21" name="D" type="cso30:c:-">
<csml:connector id="c55" name="c55" refID="e11" type="cso30:c:InputProcessBiological">
<csml:connectorSimulationProperty>
<csml:connectorFiring connectorFiringStyle="csml-connectorFiringStyle:threshold" value="0"/>
<csml:connectorKinetic/>
</csml:connectorSimulationProperty>
<csml:viewProperty>
<csml:position positionID="default" position="auto" x="188.0" y="193.0"/>
<csml:shape shapeID="default" visible="true">
<csml:toolSpecificGraphics>
<fig:figure xmlns:fig="http://www.csml.org/csml/cigraphics">
<fig:processConnector name="default" depth="0" points="188.0 224.0 188.0 193.0" visible="true" lineColor="0 255 255 255"/>
</fig:figure>
<targetArrow xmlns="http://www.csml.org/csml/cigraphics">
<processConnectorArrow size="8.0 6.0" points="0.0 0.0 0.0 6.0 8.0 3.0" fillColor="0 255 255 255" outlineColor="0 255 255 255" pointsInAbsoluteCoordinate="185.0 193.0 191.0 193.0 188.0 185.0"/>
</targetArrow>
<text offsets="0.0 0.0" fontName="Default" fontSize="12" fontStyle=" bold" textColor="0 255 255 255" spacing="0.0" name="firingStyle" depth="0" visible="false" xmlns="http://www.csml.org/csml/cigraphics"/>
<text fontName="Default" fontSize="12" fontStyle=" bold" textColor="0 255 255 255" spacing="0.0" name="firingOperation" depth="0" visible="true" xmlns="http://www.csml.org/csml/cigraphics"/>
<text fontName="Default" fontSize="12" fontStyle=" bold" textColor="0 255 255 255" spacing="0.0" name="name" depth="0" visible="false" xmlns="http://www.csml.org/csml/cigraphics"/>
</csml:toolSpecificGraphics>
</csml:shape>
</csml:viewProperty>
<csml:comments>
<csml:comment type="text"></csml:comment>
</csml:comments>
</csml:connector>
<csml:processSimulationProperty>
<csml:priority value="0"/>
<csml:firing firingStyle="csml-firingStyle:and" firingOnce="false" type="csml-variable:Boolean" value="true"/>
<csml:delay delayStyle="nodelay" value="0.0"/>
<csml:processKinetic calcStyle="csml-calcStyle:speed" kineticStyle="csml-kineticStyle:custom" fast="false">
<csml:parameter key="custom" value="Glc*D6"/>
</csml:processKinetic>
</csml:processSimulationProperty>
<csml:viewProperty>
<csml:position positionID="default" position="auto" x="177.5" y="173.5"/>
<csml:shape shapeID="default" visible="true">
<csml:toolSpecificGraphics>
<fig:figure xmlns:fig="http://www.csml.org/csml/cigraphics">
<fig:continuousProcess name="default" depth="0" fillColor="0 255 255 255" outlineColor="0 255 255 255" visible="true"/>
</fig:figure>
<text fontName="Default" fontSize="12" fontStyle=" bold" textColor="0 255 255 255" spacing="0.0" name="edgeScore" depth="0" visible="false" xmlns="http://www.csml.org/csml/cigraphics"/>
<text fontName="Default" fontSize="12" fontStyle=" bold" textColor="0 255 255 255" spacing="0.0" name="firing" depth="0" visible="false" xmlns="http://www.csml.org/csml/cigraphics"/>
<text fontName="Default" fontSize="12" fontStyle=" bold" textColor="0 255 255 255" spacing="0.0" name="delay" depth="0" visible="false" xmlns="http://www.csml.org/csml/cigraphics"/>
<text fontName="Default" fontSize="12" fontStyle=" bold" textColor="0 255 255 255" spacing="0.0" name="speed" depth="0" visible="true" xmlns="http://www.csml.org/csml/cigraphics"/>
<text fontName="Default" fontSize="12" fontStyle=" bold" textColor="0 255 255 255" spacing="0.0" name="name" depth="0" visible="true" xmlns="http://www.csml.org/csml/cigraphics"/>
</csml:toolSpecificGraphics>
</csml:shape>
</csml:viewProperty>
<csml:biologicalProperty refBiologicalEventID="cso30:i:-" refCellComponentID="cso30:i:CC_CellComponent">
<csml:property key="edgeScore" value="1.0"/>
<csml:property key="relationType" value="Type 0"/>
</csml:biologicalProperty>
<csml:comments>
<csml:comment type="text"></csml:comment>
</csml:comments>
</csml:process>
<csml:process id="p22" name="D" type="cso30:c:-">
<csml:connector id="c61" name="c61" refID="e8" type="cso30:c:InputProcessBiological">
<csml:connectorSimulationProperty>
<csml:connectorFiring connectorFiringStyle="csml-connectorFiringStyle:threshold" value="0"/>
<csml:connectorKinetic/>
</csml:connectorSimulationProperty>
<csml:viewProperty>
<csml:position positionID="default" position="auto" x="343.0" y="193.0"/>
<csml:shape shapeID="default" visible="true">
<csml:toolSpecificGraphics>
<fig:figure xmlns:fig="http://www.csml.org/csml/cigraphics">
<fig:processConnector name="default" depth="0" points="343.0 224.0 343.0 193.0" visible="true" lineColor="0 255 255 255"/>
</fig:figure>
<targetArrow xmlns="http://www.csml.org/csml/cigraphics">
<processConnectorArrow size="8.0 6.0" points="0.0 0.0 0.0 6.0 8.0 3.0" fillColor="0 255 255 255" outlineColor="0 255 255 255" pointsInAbsoluteCoordinate="340.0 193.0 346.0 193.0 343.0 185.0"/>
</targetArrow>
<text offsets="0.0 0.0" fontName="Default" fontSize="12" fontStyle=" bold" textColor="0 255 255 255" spacing="0.0" name="firingStyle" depth="0" visible="false" xmlns="http://www.csml.org/csml/cigraphics"/>
<text fontName="Default" fontSize="12" fontStyle=" bold" textColor="0 255 255 255" spacing="0.0" name="firingOperation" depth="0" visible="true" xmlns="http://www.csml.org/csml/cigraphics"/>
<text fontName="Default" fontSize="12" fontStyle=" bold" textColor="0 255 255 255" spacing="0.0" name="name" depth="0" visible="false" xmlns="http://www.csml.org/csml/cigraphics"/>
</csml:toolSpecificGraphics>
</csml:shape>
</csml:viewProperty>
<csml:comments>
<csml:comment type="text"></csml:comment>
</csml:comments>
</csml:connector>
<csml:processSimulationProperty>
<csml:priority value="0"/>
<csml:firing firingStyle="csml-firingStyle:and" firingOnce="false" type="csml-variable:Boolean" value="true"/>
<csml:delay delayStyle="nodelay" value="0.0"/>
<csml:processKinetic calcStyle="csml-calcStyle:speed" kineticStyle="csml-kineticStyle:custom" fast="false">
<csml:parameter key="custom" value="PEIICB*D0"/>
</csml:processKinetic>
</csml:processSimulationProperty>
<csml:viewProperty>
<csml:position positionID="default" position="auto" x="332.5" y="173.5"/>
<csml:shape shapeID="default" visible="true">
<csml:toolSpecificGraphics>
<fig:figure xmlns:fig="http://www.csml.org/csml/cigraphics">
<fig:continuousProcess name="default" depth="0" fillColor="0 255 255 255" outlineColor="0 255 255 255" visible="true"/>
</fig:figure>
<text fontName="Default" fontSize="12" fontStyle=" bold" textColor="0 255 255 255" spacing="0.0" name="edgeScore" depth="0" visible="false" xmlns="http://www.csml.org/csml/cigraphics"/>
<text fontName="Default" fontSize="12" fontStyle=" bold" textColor="0 255 255 255" spacing="0.0" name="firing" depth="0" visible="false" xmlns="http://www.csml.org/csml/cigraphics"/>
<text fontName="Default" fontSize="12" fontStyle=" bold" textColor="0 255 255 255" spacing="0.0" name="delay" depth="0" visible="false" xmlns="http://www.csml.org/csml/cigraphics"/>
<text fontName="Default" fontSize="12" fontStyle=" bold" textColor="0 255 255 255" spacing="0.0" name="speed" depth="0" visible="true" xmlns="http://www.csml.org/csml/cigraphics"/>
<text fontName="Default" fontSize="12" fontStyle=" bold" textColor="0 255 255 255" spacing="0.0" name="name" depth="0" visible="true" xmlns="http://www.csml.org/csml/cigraphics"/>
</csml:toolSpecificGraphics>
</csml:shape>
</csml:viewProperty>
<csml:biologicalProperty refBiologicalEventID="cso30:i:-" refCellComponentID="cso30:i:CC_CellComponent">
<csml:property key="edgeScore" value="1.0"/>
<csml:property key="relationType" value="Type 0"/>
</csml:biologicalProperty>
<csml:comments>
<csml:comment type="text"></csml:comment>
</csml:comments>
</csml:process>
<csml:process id="p23" name="D" type="cso30:c:-">
<csml:connector id="c62" name="c62" refID="e3" type="cso30:c:InputProcessBiological">
<csml:connectorSimulationProperty>
<csml:connectorFiring connectorFiringStyle="csml-connectorFiringStyle:threshold" value="0"/>
<csml:connectorKinetic/>
</csml:connectorSimulationProperty>
<csml:viewProperty>
<csml:position positionID="default" position="auto" x="511.0" y="193.0"/>
<csml:shape shapeID="default" visible="true">
<csml:toolSpecificGraphics>
<fig:figure xmlns:fig="http://www.csml.org/csml/cigraphics">
<fig:processConnector name="default" depth="0" points="511.0 224.0 511.0 193.0" visible="true" lineColor="0 255 255 255"/>
</fig:figure>
<targetArrow xmlns="http://www.csml.org/csml/cigraphics">
<processConnectorArrow size="8.0 6.0" points="0.0 0.0 0.0 6.0 8.0 3.0" fillColor="0 255 255 255" outlineColor="0 255 255 255" pointsInAbsoluteCoordinate="508.0 193.0 514.0 193.0 511.0 185.0"/>
</targetArrow>
<text offsets="0.0 0.0" fontName="Default" fontSize="12" fontStyle=" bold" textColor="0 255 255 255" spacing="0.0" name="firingStyle" depth="0" visible="false" xmlns="http://www.csml.org/csml/cigraphics"/>
<text fontName="Default" fontSize="12" fontStyle=" bold" textColor="0 255 255 255" spacing="0.0" name="firingOperation" depth="0" visible="true" xmlns="http://www.csml.org/csml/cigraphics"/>
<text fontName="Default" fontSize="12" fontStyle=" bold" textColor="0 255 255 255" spacing="0.0" name="name" depth="0" visible="false" xmlns="http://www.csml.org/csml/cigraphics"/>
</csml:toolSpecificGraphics>
</csml:shape>
</csml:viewProperty>
<csml:comments>
<csml:comment type="text"></csml:comment>
</csml:comments>
</csml:connector>
<csml:processSimulationProperty>
<csml:priority value="0"/>
<csml:firing firingStyle="csml-firingStyle:and" firingOnce="false" type="csml-variable:Boolean" value="true"/>
<csml:delay delayStyle="nodelay" value="0.0"/>
<csml:processKinetic calcStyle="csml-calcStyle:speed" kineticStyle="csml-kineticStyle:custom" fast="false">
<csml:parameter key="custom" value="EIIA*D5"/>
</csml:processKinetic>
</csml:processSimulationProperty>
<csml:viewProperty>
<csml:position positionID="default" position="auto" x="500.5" y="173.5"/>
<csml:shape shapeID="default" visible="true">
<csml:toolSpecificGraphics>
<fig:figure xmlns:fig="http://www.csml.org/csml/cigraphics">
<fig:continuousProcess name="default" depth="0" fillColor="0 255 255 255" outlineColor="0 255 255 255" visible="true"/>
</fig:figure>
<text fontName="Default" fontSize="12" fontStyle=" bold" textColor="0 255 255 255" spacing="0.0" name="edgeScore" depth="0" visible="false" xmlns="http://www.csml.org/csml/cigraphics"/>
<text fontName="Default" fontSize="12" fontStyle=" bold" textColor="0 255 255 255" spacing="0.0" name="firing" depth="0" visible="false" xmlns="http://www.csml.org/csml/cigraphics"/>
<text fontName="Default" fontSize="12" fontStyle=" bold" textColor="0 255 255 255" spacing="0.0" name="delay" depth="0" visible="false" xmlns="http://www.csml.org/csml/cigraphics"/>
<text fontName="Default" fontSize="12" fontStyle=" bold" textColor="0 255 255 255" spacing="0.0" name="speed" depth="0" visible="true" xmlns="http://www.csml.org/csml/cigraphics"/>
<text fontName="Default" fontSize="12" fontStyle=" bold" textColor="0 255 255 255" spacing="0.0" name="name" depth="0" visible="true" xmlns="http://www.csml.org/csml/cigraphics"/>
</csml:toolSpecificGraphics>
</csml:shape>
</csml:viewProperty>
<csml:biologicalProperty refBiologicalEventID="cso30:i:-" refCellComponentID="cso30:i:CC_CellComponent">
<csml:property key="edgeScore" value="1.0"/>
<csml:property key="relationType" value="Type 0"/>
</csml:biologicalProperty>
<csml:comments>
<csml:comment type="text"></csml:comment>
</csml:comments>
</csml:process>
<csml:process id="p24" name="D" type="cso30:c:-">
<csml:connector id="c63" name="c63" refID="e6" type="cso30:c:InputProcessBiological">
<csml:connectorSimulationProperty>
<csml:connectorFiring connectorFiringStyle="csml-connectorFiringStyle:threshold" value="0"/>
<csml:connectorKinetic/>
</csml:connectorSimulationProperty>
<csml:viewProperty>
<csml:position positionID="default" position="auto" x="692.0" y="193.0"/>
<csml:shape shapeID="default" visible="true">
<csml:toolSpecificGraphics>
<fig:figure xmlns:fig="http://www.csml.org/csml/cigraphics">
<fig:processConnector name="default" depth="0" points="692.0 224.0 692.0 193.0" visible="true" lineColor="0 255 255 255"/>
</fig:figure>
<targetArrow xmlns="http://www.csml.org/csml/cigraphics">
<processConnectorArrow size="8.0 6.0" points="0.0 0.0 0.0 6.0 8.0 3.0" fillColor="0 255 255 255" outlineColor="0 255 255 255" pointsInAbsoluteCoordinate="689.0 193.0 695.0 193.0 692.0 185.0"/>
</targetArrow>
<text offsets="0.0 0.0" fontName="Default" fontSize="12" fontStyle=" bold" textColor="0 255 255 255" spacing="0.0" name="firingStyle" depth="0" visible="false" xmlns="http://www.csml.org/csml/cigraphics"/>
<text fontName="Default" fontSize="12" fontStyle=" bold" textColor="0 255 255 255" spacing="0.0" name="firingOperation" depth="0" visible="true" xmlns="http://www.csml.org/csml/cigraphics"/>
<text fontName="Default" fontSize="12" fontStyle=" bold" textColor="0 255 255 255" spacing="0.0" name="name" depth="0" visible="false" xmlns="http://www.csml.org/csml/cigraphics"/>
</csml:toolSpecificGraphics>
</csml:shape>
</csml:viewProperty>
<csml:comments>
<csml:comment type="text"></csml:comment>
</csml:comments>
</csml:connector>
<csml:processSimulationProperty>
<csml:priority value="0"/>
<csml:firing firingStyle="csml-firingStyle:and" firingOnce="false" type="csml-variable:Boolean" value="true"/>
<csml:delay delayStyle="nodelay" value="0.0"/>
<csml:processKinetic calcStyle="csml-calcStyle:speed" kineticStyle="csml-kineticStyle:custom" fast="false">
<csml:parameter key="custom" value="PHpr*D3"/>
</csml:processKinetic>
</csml:processSimulationProperty>
<csml:viewProperty>
<csml:position positionID="default" position="auto" x="681.5" y="173.5"/>
<csml:shape shapeID="default" visible="true">
<csml:toolSpecificGraphics>
<fig:figure xmlns:fig="http://www.csml.org/csml/cigraphics">
<fig:continuousProcess name="default" depth="0" fillColor="0 255 255 255" outlineColor="0 255 255 255" visible="true"/>
</fig:figure>
<text fontName="Default" fontSize="12" fontStyle=" bold" textColor="0 255 255 255" spacing="0.0" name="edgeScore" depth="0" visible="false" xmlns="http://www.csml.org/csml/cigraphics"/>
<text fontName="Default" fontSize="12" fontStyle=" bold" textColor="0 255 255 255" spacing="0.0" name="firing" depth="0" visible="false" xmlns="http://www.csml.org/csml/cigraphics"/>
<text fontName="Default" fontSize="12" fontStyle=" bold" textColor="0 255 255 255" spacing="0.0" name="delay" depth="0" visible="false" xmlns="http://www.csml.org/csml/cigraphics"/>
<text fontName="Default" fontSize="12" fontStyle=" bold" textColor="0 255 255 255" spacing="0.0" name="speed" depth="0" visible="true" xmlns="http://www.csml.org/csml/cigraphics"/>
<text fontName="Default" fontSize="12" fontStyle=" bold" textColor="0 255 255 255" spacing="0.0" name="name" depth="0" visible="true" xmlns="http://www.csml.org/csml/cigraphics"/>
</csml:toolSpecificGraphics>
</csml:shape>
</csml:viewProperty>
<csml:biologicalProperty refBiologicalEventID="cso30:i:-" refCellComponentID="cso30:i:CC_CellComponent">
<csml:property key="edgeScore" value="1.0"/>
<csml:property key="relationType" value="Type 0"/>
</csml:biologicalProperty>
<csml:comments>
<csml:comment type="text"></csml:comment>
</csml:comments>
</csml:process>
<csml:process id="p25" name="D" type="cso30:c:-">
<csml:connector id="c64" name="c64" refID="e1" type="cso30:c:InputProcessBiological">
<csml:connectorSimulationProperty>
<csml:connectorFiring connectorFiringStyle="csml-connectorFiringStyle:threshold" value="0"/>
<csml:connectorKinetic/>
</csml:connectorSimulationProperty>
<csml:viewProperty>
<csml:position positionID="default" position="auto" x="873.0" y="193.0"/>
<csml:shape shapeID="default" visible="true">
<csml:toolSpecificGraphics>
<fig:figure xmlns:fig="http://www.csml.org/csml/cigraphics">
<fig:processConnector name="default" depth="0" points="873.0 224.0 873.0 193.0" visible="true" lineColor="0 255 255 255"/>
</fig:figure>
<targetArrow xmlns="http://www.csml.org/csml/cigraphics">
<processConnectorArrow size="8.0 6.0" points="0.0 0.0 0.0 6.0 8.0 3.0" fillColor="0 255 255 255" outlineColor="0 255 255 255" pointsInAbsoluteCoordinate="870.0 193.0 876.0 193.0 873.0 185.0"/>
</targetArrow>
<text offsets="0.0 0.0" fontName="Default" fontSize="12" fontStyle=" bold" textColor="0 255 255 255" spacing="0.0" name="firingStyle" depth="0" visible="false" xmlns="http://www.csml.org/csml/cigraphics"/>
<text fontName="Default" fontSize="12" fontStyle=" bold" textColor="0 255 255 255" spacing="0.0" name="firingOperation" depth="0" visible="true" xmlns="http://www.csml.org/csml/cigraphics"/>
<text fontName="Default" fontSize="12" fontStyle=" bold" textColor="0 255 255 255" spacing="0.0" name="name" depth="0" visible="false" xmlns="http://www.csml.org/csml/cigraphics"/>
</csml:toolSpecificGraphics>
</csml:shape>
</csml:viewProperty>
<csml:comments>
<csml:comment type="text"></csml:comment>
</csml:comments>
</csml:connector>
<csml:processSimulationProperty>
<csml:priority value="0"/>
<csml:firing firingStyle="csml-firingStyle:and" firingOnce="false" type="csml-variable:Boolean" value="true"/>
<csml:delay delayStyle="nodelay" value="0.0"/>
<csml:processKinetic calcStyle="csml-calcStyle:speed" kineticStyle="csml-kineticStyle:custom" fast="false">
<csml:parameter key="custom" value="EI*D1"/>
</csml:processKinetic>
</csml:processSimulationProperty>
<csml:viewProperty>
<csml:position positionID="default" position="auto" x="862.5" y="173.5"/>
<csml:shape shapeID="default" visible="true">
<csml:toolSpecificGraphics>
<fig:figure xmlns:fig="http://www.csml.org/csml/cigraphics">
<fig:continuousProcess name="default" depth="0" fillColor="0 255 255 255" outlineColor="0 255 255 255" visible="true"/>
</fig:figure>
<text fontName="Default" fontSize="12" fontStyle=" bold" textColor="0 255 255 255" spacing="0.0" name="edgeScore" depth="0" visible="false" xmlns="http://www.csml.org/csml/cigraphics"/>
<text fontName="Default" fontSize="12" fontStyle=" bold" textColor="0 255 255 255" spacing="0.0" name="firing" depth="0" visible="false" xmlns="http://www.csml.org/csml/cigraphics"/>
<text fontName="Default" fontSize="12" fontStyle=" bold" textColor="0 255 255 255" spacing="0.0" name="delay" depth="0" visible="false" xmlns="http://www.csml.org/csml/cigraphics"/>
<text fontName="Default" fontSize="12" fontStyle=" bold" textColor="0 255 255 255" spacing="0.0" name="speed" depth="0" visible="true" xmlns="http://www.csml.org/csml/cigraphics"/>
<text fontName="Default" fontSize="12" fontStyle=" bold" textColor="0 255 255 255" spacing="0.0" name="name" depth="0" visible="true" xmlns="http://www.csml.org/csml/cigraphics"/>
</csml:toolSpecificGraphics>
</csml:shape>
</csml:viewProperty>
<csml:biologicalProperty refBiologicalEventID="cso30:i:-" refCellComponentID="cso30:i:CC_CellComponent">
<csml:property key="edgeScore" value="1.0"/>
<csml:property key="relationType" value="Type 0"/>
</csml:biologicalProperty>
<csml:comments>
<csml:comment type="text"></csml:comment>
</csml:comments>
</csml:process>
<csml:process id="p26" name="D" type="cso30:c:-">
<csml:connector id="c65" name="c65" refID="e9" type="cso30:c:InputProcessBiological">
<csml:connectorSimulationProperty>
<csml:connectorFiring connectorFiringStyle="csml-connectorFiringStyle:threshold" value="0"/>
<csml:connectorKinetic/>
</csml:connectorSimulationProperty>
<csml:viewProperty>
<csml:position positionID="default" position="auto" x="1028.0" y="193.0"/>
<csml:shape shapeID="default" visible="true">
<csml:toolSpecificGraphics>
<fig:figure xmlns:fig="http://www.csml.org/csml/cigraphics">
<fig:processConnector name="default" depth="0" points="1028.0 224.0 1028.0 193.0" visible="true" lineColor="0 255 255 255"/>
</fig:figure>
<targetArrow xmlns="http://www.csml.org/csml/cigraphics">
<processConnectorArrow size="8.0 6.0" points="0.0 0.0 0.0 6.0 8.0 3.0" fillColor="0 255 255 255" outlineColor="0 255 255 255" pointsInAbsoluteCoordinate="1025.0 193.0 1031.0 193.0 1028.0 185.0"/>
</targetArrow>
<text offsets="0.0 0.0" fontName="Default" fontSize="12" fontStyle=" bold" textColor="0 255 255 255" spacing="0.0" name="firingStyle" depth="0" visible="false" xmlns="http://www.csml.org/csml/cigraphics"/>
<text fontName="Default" fontSize="12" fontStyle=" bold" textColor="0 255 255 255" spacing="0.0" name="firingOperation" depth="0" visible="true" xmlns="http://www.csml.org/csml/cigraphics"/>
<text fontName="Default" fontSize="12" fontStyle=" bold" textColor="0 255 255 255" spacing="0.0" name="name" depth="0" visible="false" xmlns="http://www.csml.org/csml/cigraphics"/>
</csml:toolSpecificGraphics>
</csml:shape>
</csml:viewProperty>
<csml:comments>
<csml:comment type="text"></csml:comment>
</csml:comments>
</csml:connector>
<csml:processSimulationProperty>
<csml:priority value="0"/>
<csml:firing firingStyle="csml-firingStyle:and" firingOnce="false" type="csml-variable:Boolean" value="true"/>
<csml:delay delayStyle="nodelay" value="0.0"/>
<csml:processKinetic calcStyle="csml-calcStyle:speed" kineticStyle="csml-kineticStyle:custom" fast="false">
<csml:parameter key="custom" value="PEP*D6"/>
</csml:processKinetic>
</csml:processSimulationProperty>
<csml:viewProperty>
<csml:position positionID="default" position="auto" x="1017.5" y="173.5"/>
<csml:shape shapeID="default" visible="true">
<csml:toolSpecificGraphics>
<fig:figure xmlns:fig="http://www.csml.org/csml/cigraphics">
<fig:continuousProcess name="default" depth="0" fillColor="0 255 255 255" outlineColor="0 255 255 255" visible="true"/>
</fig:figure>
<text fontName="Default" fontSize="12" fontStyle=" bold" textColor="0 255 255 255" spacing="0.0" name="edgeScore" depth="0" visible="false" xmlns="http://www.csml.org/csml/cigraphics"/>
<text fontName="Default" fontSize="12" fontStyle=" bold" textColor="0 255 255 255" spacing="0.0" name="firing" depth="0" visible="false" xmlns="http://www.csml.org/csml/cigraphics"/>
<text fontName="Default" fontSize="12" fontStyle=" bold" textColor="0 255 255 255" spacing="0.0" name="delay" depth="0" visible="false" xmlns="http://www.csml.org/csml/cigraphics"/>
<text fontName="Default" fontSize="12" fontStyle=" bold" textColor="0 255 255 255" spacing="0.0" name="speed" depth="0" visible="true" xmlns="http://www.csml.org/csml/cigraphics"/>
<text fontName="Default" fontSize="12" fontStyle=" bold" textColor="0 255 255 255" spacing="0.0" name="name" depth="0" visible="true" xmlns="http://www.csml.org/csml/cigraphics"/>
</csml:toolSpecificGraphics>
</csml:shape>
</csml:viewProperty>
<csml:biologicalProperty refBiologicalEventID="cso30:i:-" refCellComponentID="cso30:i:CC_CellComponent">
<csml:property key="edgeScore" value="1.0"/>
<csml:property key="relationType" value="Type 0"/>
</csml:biologicalProperty>
<csml:comments>
<csml:comment type="text"></csml:comment>
</csml:comments>
</csml:process>
<csml:process id="p27" name="D" type="cso30:c:-">
<csml:connector id="c72" name="c72" refID="e12" type="cso30:c:InputProcessBiological">
<csml:connectorSimulationProperty>
<csml:connectorFiring connectorFiringStyle="csml-connectorFiringStyle:threshold" value="0"/>
<csml:connectorKinetic/>
</csml:connectorSimulationProperty>
<csml:viewProperty>
<csml:position positionID="default" position="auto" x="188.0" y="605.0"/>
<csml:shape shapeID="default" visible="true">
<csml:toolSpecificGraphics>
<fig:figure xmlns:fig="http://www.csml.org/csml/cigraphics">
<fig:processConnector name="default" depth="0" points="188.0 605.0 188.0 628.0" visible="true" lineColor="0 255 255 255"/>
</fig:figure>
<targetArrow xmlns="http://www.csml.org/csml/cigraphics">
<processConnectorArrow size="8.0 6.0" points="0.0 0.0 0.0 6.0 8.0 3.0" fillColor="0 255 255 255" outlineColor="0 255 255 255" pointsInAbsoluteCoordinate="191.0 628.0 185.0 628.0 188.0 636.0"/>
</targetArrow>
<text offsets="0.0 0.0" fontName="Default" fontSize="12" fontStyle=" bold" textColor="0 255 255 255" spacing="0.0" name="firingStyle" depth="0" visible="false" xmlns="http://www.csml.org/csml/cigraphics"/>
<text fontName="Default" fontSize="12" fontStyle=" bold" textColor="0 255 255 255" spacing="0.0" name="firingOperation" depth="0" visible="true" xmlns="http://www.csml.org/csml/cigraphics"/>
<text fontName="Default" fontSize="12" fontStyle=" bold" textColor="0 255 255 255" spacing="0.0" name="name" depth="0" visible="false" xmlns="http://www.csml.org/csml/cigraphics"/>
</csml:toolSpecificGraphics>
</csml:shape>
</csml:viewProperty>
<csml:comments>
<csml:comment type="text"></csml:comment>
</csml:comments>
</csml:connector>
<csml:processSimulationProperty>
<csml:priority value="0"/>
<csml:firing firingStyle="csml-firingStyle:and" firingOnce="false" type="csml-variable:Boolean" value="true"/>
<csml:delay delayStyle="nodelay" value="0.0"/>
<csml:processKinetic calcStyle="csml-calcStyle:speed" kineticStyle="csml-kineticStyle:custom" fast="false">
<csml:parameter key="custom" value="G6P*D6"/>
</csml:processKinetic>
</csml:processSimulationProperty>
<csml:viewProperty>
<csml:position positionID="default" position="auto" x="177.5" y="636.0"/>
<csml:shape shapeID="default" visible="true">
<csml:toolSpecificGraphics>
<fig:figure xmlns:fig="http://www.csml.org/csml/cigraphics">
<fig:continuousProcess name="default" depth="0" fillColor="0 255 255 255" outlineColor="0 255 255 255" visible="true"/>
</fig:figure>
<text fontName="Default" fontSize="12" fontStyle=" bold" textColor="0 255 255 255" spacing="0.0" name="edgeScore" depth="0" visible="false" xmlns="http://www.csml.org/csml/cigraphics"/>
<text fontName="Default" fontSize="12" fontStyle=" bold" textColor="0 255 255 255" spacing="0.0" name="firing" depth="0" visible="false" xmlns="http://www.csml.org/csml/cigraphics"/>
<text fontName="Default" fontSize="12" fontStyle=" bold" textColor="0 255 255 255" spacing="0.0" name="delay" depth="0" visible="false" xmlns="http://www.csml.org/csml/cigraphics"/>
<text fontName="Default" fontSize="12" fontStyle=" bold" textColor="0 255 255 255" spacing="0.0" name="speed" depth="0" visible="true" xmlns="http://www.csml.org/csml/cigraphics"/>
<text fontName="Default" fontSize="12" fontStyle=" bold" textColor="0 255 255 255" spacing="0.0" name="name" depth="0" visible="true" xmlns="http://www.csml.org/csml/cigraphics"/>
</csml:toolSpecificGraphics>
</csml:shape>
</csml:viewProperty>
<csml:biologicalProperty refBiologicalEventID="cso30:i:-" refCellComponentID="cso30:i:CC_CellComponent">
<csml:property key="edgeScore" value="1.0"/>
<csml:property key="relationType" value="Type 0"/>
</csml:biologicalProperty>
<csml:comments>
<csml:comment type="text"></csml:comment>
</csml:comments>
</csml:process>
<csml:process id="p28" name="D" type="cso30:c:-">
<csml:connector id="c71" name="c71" refID="e4" type="cso30:c:InputProcessBiological">
<csml:connectorSimulationProperty>
<csml:connectorFiring connectorFiringStyle="csml-connectorFiringStyle:threshold" value="0"/>
<csml:connectorKinetic/>
</csml:connectorSimulationProperty>
<csml:viewProperty>
<csml:position positionID="default" position="auto" x="343.0" y="605.0"/>
<csml:shape shapeID="default" visible="true">
<csml:toolSpecificGraphics>
<fig:figure xmlns:fig="http://www.csml.org/csml/cigraphics">
<fig:processConnector name="default" depth="0" points="343.0 605.0 343.0 628.0" visible="true" lineColor="0 255 255 255"/>
</fig:figure>
<targetArrow xmlns="http://www.csml.org/csml/cigraphics">
<processConnectorArrow size="8.0 6.0" points="0.0 0.0 0.0 6.0 8.0 3.0" fillColor="0 255 255 255" outlineColor="0 255 255 255" pointsInAbsoluteCoordinate="346.0 628.0 340.0 628.0 343.0 636.0"/>
</targetArrow>
<text offsets="0.0 0.0" fontName="Default" fontSize="12" fontStyle=" bold" textColor="0 255 255 255" spacing="0.0" name="firingStyle" depth="0" visible="false" xmlns="http://www.csml.org/csml/cigraphics"/>
<text fontName="Default" fontSize="12" fontStyle=" bold" textColor="0 255 255 255" spacing="0.0" name="firingOperation" depth="0" visible="true" xmlns="http://www.csml.org/csml/cigraphics"/>
<text fontName="Default" fontSize="12" fontStyle=" bold" textColor="0 255 255 255" spacing="0.0" name="name" depth="0" visible="false" xmlns="http://www.csml.org/csml/cigraphics"/>
</csml:toolSpecificGraphics>
</csml:shape>
</csml:viewProperty>
<csml:comments>
<csml:comment type="text"></csml:comment>
</csml:comments>
</csml:connector>
<csml:processSimulationProperty>
<csml:priority value="0"/>
<csml:firing firingStyle="csml-firingStyle:and" firingOnce="false" type="csml-variable:Boolean" value="true"/>
<csml:delay delayStyle="nodelay" value="0.0"/>
<csml:processKinetic calcStyle="csml-calcStyle:speed" kineticStyle="csml-kineticStyle:custom" fast="false">
<csml:parameter key="custom" value="EIICB*D0"/>
</csml:processKinetic>
</csml:processSimulationProperty>
<csml:viewProperty>
<csml:position positionID="default" position="auto" x="332.5" y="636.0"/>
<csml:shape shapeID="default" visible="true">
<csml:toolSpecificGraphics>
<fig:figure xmlns:fig="http://www.csml.org/csml/cigraphics">
<fig:continuousProcess name="default" depth="0" fillColor="0 255 255 255" outlineColor="0 255 255 255" visible="true"/>
</fig:figure>
<text fontName="Default" fontSize="12" fontStyle=" bold" textColor="0 255 255 255" spacing="0.0" name="edgeScore" depth="0" visible="false" xmlns="http://www.csml.org/csml/cigraphics"/>
<text fontName="Default" fontSize="12" fontStyle=" bold" textColor="0 255 255 255" spacing="0.0" name="firing" depth="0" visible="false" xmlns="http://www.csml.org/csml/cigraphics"/>
<text fontName="Default" fontSize="12" fontStyle=" bold" textColor="0 255 255 255" spacing="0.0" name="delay" depth="0" visible="false" xmlns="http://www.csml.org/csml/cigraphics"/>
<text fontName="Default" fontSize="12" fontStyle=" bold" textColor="0 255 255 255" spacing="0.0" name="speed" depth="0" visible="true" xmlns="http://www.csml.org/csml/cigraphics"/>
<text fontName="Default" fontSize="12" fontStyle=" bold" textColor="0 255 255 255" spacing="0.0" name="name" depth="0" visible="true" xmlns="http://www.csml.org/csml/cigraphics"/>
</csml:toolSpecificGraphics>
</csml:shape>
</csml:viewProperty>
<csml:biologicalProperty refBiologicalEventID="cso30:i:-" refCellComponentID="cso30:i:CC_CellComponent">
<csml:property key="edgeScore" value="1.0"/>
<csml:property key="relationType" value="Type 0"/>
</csml:biologicalProperty>
<csml:comments>
<csml:comment type="text"></csml:comment>
</csml:comments>
</csml:process>
<csml:process id="p29" name="D" type="cso30:c:-">
<csml:connector id="c70" name="c70" refID="e7" type="cso30:c:InputProcessBiological">
<csml:connectorSimulationProperty>
<csml:connectorFiring connectorFiringStyle="csml-connectorFiringStyle:threshold" value="0"/>
<csml:connectorKinetic/>
</csml:connectorSimulationProperty>
<csml:viewProperty>
<csml:position positionID="default" position="auto" x="511.0" y="605.0"/>
<csml:shape shapeID="default" visible="true">
<csml:toolSpecificGraphics>
<fig:figure xmlns:fig="http://www.csml.org/csml/cigraphics">
<fig:processConnector name="default" depth="0" points="511.0 605.0 511.0 628.0" visible="true" lineColor="0 255 255 255"/>
</fig:figure>
<targetArrow xmlns="http://www.csml.org/csml/cigraphics">
<processConnectorArrow size="8.0 6.0" points="0.0 0.0 0.0 6.0 8.0 3.0" fillColor="0 255 255 255" outlineColor="0 255 255 255" pointsInAbsoluteCoordinate="514.0 628.0 508.0 628.0 511.0 636.0"/>
</targetArrow>
<text offsets="0.0 0.0" fontName="Default" fontSize="12" fontStyle=" bold" textColor="0 255 255 255" spacing="0.0" name="firingStyle" depth="0" visible="false" xmlns="http://www.csml.org/csml/cigraphics"/>
<text fontName="Default" fontSize="12" fontStyle=" bold" textColor="0 255 255 255" spacing="0.0" name="firingOperation" depth="0" visible="true" xmlns="http://www.csml.org/csml/cigraphics"/>
<text fontName="Default" fontSize="12" fontStyle=" bold" textColor="0 255 255 255" spacing="0.0" name="name" depth="0" visible="false" xmlns="http://www.csml.org/csml/cigraphics"/>
</csml:toolSpecificGraphics>
</csml:shape>
</csml:viewProperty>
<csml:comments>
<csml:comment type="text"></csml:comment>
</csml:comments>
</csml:connector>
<csml:processSimulationProperty>
<csml:priority value="0"/>
<csml:firing firingStyle="csml-firingStyle:and" firingOnce="false" type="csml-variable:Boolean" value="true"/>
<csml:delay delayStyle="nodelay" value="0.0"/>
<csml:processKinetic calcStyle="csml-calcStyle:speed" kineticStyle="csml-kineticStyle:custom" fast="false">
<csml:parameter key="custom" value="PEIIA*D5"/>
</csml:processKinetic>
</csml:processSimulationProperty>
<csml:viewProperty>
<csml:position positionID="default" position="auto" x="500.5" y="636.0"/>
<csml:shape shapeID="default" visible="true">
<csml:toolSpecificGraphics>
<fig:figure xmlns:fig="http://www.csml.org/csml/cigraphics">
<fig:continuousProcess name="default" depth="0" fillColor="0 255 255 255" outlineColor="0 255 255 255" visible="true"/>
</fig:figure>
<text fontName="Default" fontSize="12" fontStyle=" bold" textColor="0 255 255 255" spacing="0.0" name="edgeScore" depth="0" visible="false" xmlns="http://www.csml.org/csml/cigraphics"/>
<text fontName="Default" fontSize="12" fontStyle=" bold" textColor="0 255 255 255" spacing="0.0" name="firing" depth="0" visible="false" xmlns="http://www.csml.org/csml/cigraphics"/>
<text fontName="Default" fontSize="12" fontStyle=" bold" textColor="0 255 255 255" spacing="0.0" name="delay" depth="0" visible="false" xmlns="http://www.csml.org/csml/cigraphics"/>
<text fontName="Default" fontSize="12" fontStyle=" bold" textColor="0 255 255 255" spacing="0.0" name="speed" depth="0" visible="true" xmlns="http://www.csml.org/csml/cigraphics"/>
<text fontName="Default" fontSize="12" fontStyle=" bold" textColor="0 255 255 255" spacing="0.0" name="name" depth="0" visible="true" xmlns="http://www.csml.org/csml/cigraphics"/>
</csml:toolSpecificGraphics>
</csml:shape>
</csml:viewProperty>
<csml:biologicalProperty refBiologicalEventID="cso30:i:-" refCellComponentID="cso30:i:CC_CellComponent">
<csml:property key="edgeScore" value="1.0"/>
<csml:property key="relationType" value="Type 0"/>
</csml:biologicalProperty>
<csml:comments>
<csml:comment type="text"></csml:comment>
</csml:comments>
</csml:process>
<csml:process id="p30" name="D" type="cso30:c:-">
<csml:connector id="c69" name="c69" refID="e2" type="cso30:c:InputProcessBiological">
<csml:connectorSimulationProperty>
<csml:connectorFiring connectorFiringStyle="csml-connectorFiringStyle:threshold" value="0"/>
<csml:connectorKinetic/>
</csml:connectorSimulationProperty>
<csml:viewProperty>
<csml:position positionID="default" position="auto" x="692.0" y="605.0"/>
<csml:shape shapeID="default" visible="true">
<csml:toolSpecificGraphics>
<fig:figure xmlns:fig="http://www.csml.org/csml/cigraphics">
<fig:processConnector name="default" depth="0" points="692.0 605.0 692.0 628.0" visible="true" lineColor="0 255 255 255"/>
</fig:figure>
<targetArrow xmlns="http://www.csml.org/csml/cigraphics">
<processConnectorArrow size="8.0 6.0" points="0.0 0.0 0.0 6.0 8.0 3.0" fillColor="0 255 255 255" outlineColor="0 255 255 255" pointsInAbsoluteCoordinate="695.0 628.0 689.0 628.0 692.0 636.0"/>
</targetArrow>
<text offsets="0.0 0.0" fontName="Default" fontSize="12" fontStyle=" bold" textColor="0 255 255 255" spacing="0.0" name="firingStyle" depth="0" visible="false" xmlns="http://www.csml.org/csml/cigraphics"/>
<text fontName="Default" fontSize="12" fontStyle=" bold" textColor="0 255 255 255" spacing="0.0" name="firingOperation" depth="0" visible="true" xmlns="http://www.csml.org/csml/cigraphics"/>
<text fontName="Default" fontSize="12" fontStyle=" bold" textColor="0 255 255 255" spacing="0.0" name="name" depth="0" visible="false" xmlns="http://www.csml.org/csml/cigraphics"/>
</csml:toolSpecificGraphics>
</csml:shape>
</csml:viewProperty>
<csml:comments>
<csml:comment type="text"></csml:comment>
</csml:comments>
</csml:connector>
<csml:processSimulationProperty>
<csml:priority value="0"/>
<csml:firing firingStyle="csml-firingStyle:and" firingOnce="false" type="csml-variable:Boolean" value="true"/>
<csml:delay delayStyle="nodelay" value="0.0"/>
<csml:processKinetic calcStyle="csml-calcStyle:speed" kineticStyle="csml-kineticStyle:custom" fast="false">
<csml:parameter key="custom" value="Hpr*D3"/>
</csml:processKinetic>
</csml:processSimulationProperty>
<csml:viewProperty>
<csml:position positionID="default" position="auto" x="681.5" y="636.0"/>
<csml:shape shapeID="default" visible="true">
<csml:toolSpecificGraphics>
<fig:figure xmlns:fig="http://www.csml.org/csml/cigraphics">
<fig:continuousProcess name="default" depth="0" fillColor="0 255 255 255" outlineColor="0 255 255 255" visible="true"/>
</fig:figure>
<text fontName="Default" fontSize="12" fontStyle=" bold" textColor="0 255 255 255" spacing="0.0" name="edgeScore" depth="0" visible="false" xmlns="http://www.csml.org/csml/cigraphics"/>
<text fontName="Default" fontSize="12" fontStyle=" bold" textColor="0 255 255 255" spacing="0.0" name="firing" depth="0" visible="false" xmlns="http://www.csml.org/csml/cigraphics"/>
<text fontName="Default" fontSize="12" fontStyle=" bold" textColor="0 255 255 255" spacing="0.0" name="delay" depth="0" visible="false" xmlns="http://www.csml.org/csml/cigraphics"/>
<text fontName="Default" fontSize="12" fontStyle=" bold" textColor="0 255 255 255" spacing="0.0" name="speed" depth="0" visible="true" xmlns="http://www.csml.org/csml/cigraphics"/>
<text fontName="Default" fontSize="12" fontStyle=" bold" textColor="0 255 255 255" spacing="0.0" name="name" depth="0" visible="true" xmlns="http://www.csml.org/csml/cigraphics"/>
</csml:toolSpecificGraphics>
</csml:shape>
</csml:viewProperty>
<csml:biologicalProperty refBiologicalEventID="cso30:i:-" refCellComponentID="cso30:i:CC_CellComponent">
<csml:property key="edgeScore" value="1.0"/>
<csml:property key="relationType" value="Type 0"/>
</csml:biologicalProperty>
<csml:comments>
<csml:comment type="text"></csml:comment>
</csml:comments>
</csml:process>
<csml:process id="p31" name="D" type="cso30:c:-">
<csml:connector id="c68" name="c68" refID="e5" type="cso30:c:InputProcessBiological">
<csml:connectorSimulationProperty>
<csml:connectorFiring connectorFiringStyle="csml-connectorFiringStyle:threshold" value="0"/>
<csml:connectorKinetic/>
</csml:connectorSimulationProperty>
<csml:viewProperty>
<csml:position positionID="default" position="auto" x="873.0" y="605.0"/>
<csml:shape shapeID="default" visible="true">
<csml:toolSpecificGraphics>
<fig:figure xmlns:fig="http://www.csml.org/csml/cigraphics">
<fig:processConnector name="default" depth="0" points="873.0 605.0 873.0 628.0" visible="true" lineColor="0 255 255 255"/>
</fig:figure>
<targetArrow xmlns="http://www.csml.org/csml/cigraphics">
<processConnectorArrow size="8.0 6.0" points="0.0 0.0 0.0 6.0 8.0 3.0" fillColor="0 255 255 255" outlineColor="0 255 255 255" pointsInAbsoluteCoordinate="876.0 628.0 870.0 628.0 873.0 636.0"/>
</targetArrow>
<text offsets="0.0 0.0" fontName="Default" fontSize="12" fontStyle=" bold" textColor="0 255 255 255" spacing="0.0" name="firingStyle" depth="0" visible="false" xmlns="http://www.csml.org/csml/cigraphics"/>
<text fontName="Default" fontSize="12" fontStyle=" bold" textColor="0 255 255 255" spacing="0.0" name="firingOperation" depth="0" visible="true" xmlns="http://www.csml.org/csml/cigraphics"/>
<text fontName="Default" fontSize="12" fontStyle=" bold" textColor="0 255 255 255" spacing="0.0" name="name" depth="0" visible="false" xmlns="http://www.csml.org/csml/cigraphics"/>
</csml:toolSpecificGraphics>
</csml:shape>
</csml:viewProperty>
<csml:comments>
<csml:comment type="text"></csml:comment>
</csml:comments>
</csml:connector>
<csml:processSimulationProperty>
<csml:priority value="0"/>
<csml:firing firingStyle="csml-firingStyle:and" firingOnce="false" type="csml-variable:Boolean" value="true"/>
<csml:delay delayStyle="nodelay" value="0.0"/>
<csml:processKinetic calcStyle="csml-calcStyle:speed" kineticStyle="csml-kineticStyle:custom" fast="false">
<csml:parameter key="custom" value="PEI*D1"/>
</csml:processKinetic>
</csml:processSimulationProperty>
<csml:viewProperty>
<csml:position positionID="default" position="auto" x="862.5" y="636.0"/>
<csml:shape shapeID="default" visible="true">
<csml:toolSpecificGraphics>
<fig:figure xmlns:fig="http://www.csml.org/csml/cigraphics">
<fig:continuousProcess name="default" depth="0" fillColor="0 255 255 255" outlineColor="0 255 255 255" visible="true"/>
</fig:figure>
<text fontName="Default" fontSize="12" fontStyle=" bold" textColor="0 255 255 255" spacing="0.0" name="edgeScore" depth="0" visible="false" xmlns="http://www.csml.org/csml/cigraphics"/>
<text fontName="Default" fontSize="12" fontStyle=" bold" textColor="0 255 255 255" spacing="0.0" name="firing" depth="0" visible="false" xmlns="http://www.csml.org/csml/cigraphics"/>
<text fontName="Default" fontSize="12" fontStyle=" bold" textColor="0 255 255 255" spacing="0.0" name="delay" depth="0" visible="false" xmlns="http://www.csml.org/csml/cigraphics"/>
<text fontName="Default" fontSize="12" fontStyle=" bold" textColor="0 255 255 255" spacing="0.0" name="speed" depth="0" visible="true" xmlns="http://www.csml.org/csml/cigraphics"/>
<text fontName="Default" fontSize="12" fontStyle=" bold" textColor="0 255 255 255" spacing="0.0" name="name" depth="0" visible="true" xmlns="http://www.csml.org/csml/cigraphics"/>
</csml:toolSpecificGraphics>
</csml:shape>
</csml:viewProperty>
<csml:biologicalProperty refBiologicalEventID="cso30:i:-" refCellComponentID="cso30:i:CC_CellComponent">
<csml:property key="edgeScore" value="1.0"/>
<csml:property key="relationType" value="Type 0"/>
</csml:biologicalProperty>
<csml:comments>
<csml:comment type="text"></csml:comment>
</csml:comments>
</csml:process>
<csml:process id="p32" name="D" type="cso30:c:-">
<csml:connector id="c66" name="c66" refID="e10" type="cso30:c:InputProcessBiological">
<csml:connectorSimulationProperty>
<csml:connectorFiring connectorFiringStyle="csml-connectorFiringStyle:threshold" value="0"/>
<csml:connectorKinetic/>
</csml:connectorSimulationProperty>
<csml:viewProperty>
<csml:position positionID="default" position="auto" x="1028.0" y="605.0"/>
<csml:shape shapeID="default" visible="true">
<csml:toolSpecificGraphics>
<fig:figure xmlns:fig="http://www.csml.org/csml/cigraphics">
<fig:processConnector name="default" depth="0" points="1028.0 605.0 1028.0 628.0" visible="true" lineColor="0 255 255 255"/>
</fig:figure>
<targetArrow xmlns="http://www.csml.org/csml/cigraphics">
<processConnectorArrow size="8.0 6.0" points="0.0 0.0 0.0 6.0 8.0 3.0" fillColor="0 255 255 255" outlineColor="0 255 255 255" pointsInAbsoluteCoordinate="1031.0 628.0 1025.0 628.0 1028.0 636.0"/>
</targetArrow>
<text offsets="0.0 0.0" fontName="Default" fontSize="12" fontStyle=" bold" textColor="0 255 255 255" spacing="0.0" name="firingStyle" depth="0" visible="false" xmlns="http://www.csml.org/csml/cigraphics"/>
<text fontName="Default" fontSize="12" fontStyle=" bold" textColor="0 255 255 255" spacing="0.0" name="firingOperation" depth="0" visible="true" xmlns="http://www.csml.org/csml/cigraphics"/>
<text fontName="Default" fontSize="12" fontStyle=" bold" textColor="0 255 255 255" spacing="0.0" name="name" depth="0" visible="false" xmlns="http://www.csml.org/csml/cigraphics"/>
</csml:toolSpecificGraphics>
</csml:shape>
</csml:viewProperty>
<csml:comments>
<csml:comment type="text"></csml:comment>
</csml:comments>
</csml:connector>
<csml:processSimulationProperty>
<csml:priority value="0"/>
<csml:firing firingStyle="csml-firingStyle:and" firingOnce="false" type="csml-variable:Boolean" value="true"/>
<csml:delay delayStyle="nodelay" value="0.0"/>
<csml:processKinetic calcStyle="csml-calcStyle:speed" kineticStyle="csml-kineticStyle:custom" fast="false">
<csml:parameter key="custom" value="PYR*D6"/>
</csml:processKinetic>
</csml:processSimulationProperty>
<csml:viewProperty>
<csml:position positionID="default" position="auto" x="1017.5" y="636.0"/>
<csml:shape shapeID="default" visible="true">
<csml:toolSpecificGraphics>
<fig:figure xmlns:fig="http://www.csml.org/csml/cigraphics">
<fig:continuousProcess name="default" depth="0" fillColor="0 255 255 255" outlineColor="0 255 255 255" visible="true"/>
</fig:figure>
<text fontName="Default" fontSize="12" fontStyle=" bold" textColor="0 255 255 255" spacing="0.0" name="edgeScore" depth="0" visible="false" xmlns="http://www.csml.org/csml/cigraphics"/>
<text fontName="Default" fontSize="12" fontStyle=" bold" textColor="0 255 255 255" spacing="0.0" name="firing" depth="0" visible="false" xmlns="http://www.csml.org/csml/cigraphics"/>
<text fontName="Default" fontSize="12" fontStyle=" bold" textColor="0 255 255 255" spacing="0.0" name="delay" depth="0" visible="false" xmlns="http://www.csml.org/csml/cigraphics"/>
<text fontName="Default" fontSize="12" fontStyle=" bold" textColor="0 255 255 255" spacing="0.0" name="speed" depth="0" visible="true" xmlns="http://www.csml.org/csml/cigraphics"/>
<text fontName="Default" fontSize="12" fontStyle=" bold" textColor="0 255 255 255" spacing="0.0" name="name" depth="0" visible="true" xmlns="http://www.csml.org/csml/cigraphics"/>
</csml:toolSpecificGraphics>
</csml:shape>
</csml:viewProperty>
<csml:biologicalProperty refBiologicalEventID="cso30:i:-" refCellComponentID="cso30:i:CC_CellComponent">
<csml:property key="edgeScore" value="1.0"/>
<csml:property key="relationType" value="Type 0"/>
</csml:biologicalProperty>
<csml:comments>
<csml:comment type="text"></csml:comment>
</csml:comments>
</csml:process>
<csml:process id="p33" name="D" type="cso30:c:-">
<csml:connector id="c73" name="c73" refID="e17" type="cso30:c:InputProcessBiological">
<csml:connectorSimulationProperty>
<csml:connectorFiring connectorFiringStyle="csml-connectorFiringStyle:threshold" value="0"/>
<csml:connectorKinetic/>
</csml:connectorSimulationProperty>
<csml:viewProperty>
<csml:position positionID="default" position="auto" x="284.0" y="420.0"/>
<csml:shape shapeID="default" visible="true">
<csml:toolSpecificGraphics>
<fig:figure xmlns:fig="http://www.csml.org/csml/cigraphics">
<fig:processConnector name="default" depth="0" points="284.0 420.0 290.99170983566637 432.076589716151" visible="true" lineColor="0 255 255 255"/>
</fig:figure>
<targetArrow xmlns="http://www.csml.org/csml/cigraphics">
<processConnectorArrow size="8.0 6.0" points="0.0 0.0 0.0 6.0 8.0 3.0" fillColor="0 255 255 255" outlineColor="0 255 255 255" pointsInAbsoluteCoordinate="293.5879886921098 430.57348090452587 288.395430979223 433.5796985277761 295.00000000000006 439.0"/>
</targetArrow>
<text offsets="0.0 0.0" fontName="Default" fontSize="12" fontStyle=" bold" textColor="0 255 255 255" spacing="0.0" name="firingStyle" depth="0" visible="false" xmlns="http://www.csml.org/csml/cigraphics"/>
<text fontName="Default" fontSize="12" fontStyle=" bold" textColor="0 255 255 255" spacing="0.0" name="firingOperation" depth="0" visible="true" xmlns="http://www.csml.org/csml/cigraphics"/>
<text fontName="Default" fontSize="12" fontStyle=" bold" textColor="0 255 255 255" spacing="0.0" name="name" depth="0" visible="false" xmlns="http://www.csml.org/csml/cigraphics"/>
</csml:toolSpecificGraphics>
</csml:shape>
</csml:viewProperty>
<csml:comments>
<csml:comment type="text"></csml:comment>
</csml:comments>
</csml:connector>
<csml:processSimulationProperty>
<csml:priority value="0"/>
<csml:firing firingStyle="csml-firingStyle:and" firingOnce="false" type="csml-variable:Boolean" value="true"/>
<csml:delay delayStyle="nodelay" value="0.0"/>
<csml:processKinetic calcStyle="csml-calcStyle:speed" kineticStyle="csml-kineticStyle:custom" fast="false">
<csml:parameter key="custom" value="GlcPEIICB*D6"/>
</csml:processKinetic>
</csml:processSimulationProperty>
<csml:viewProperty>
<csml:position positionID="default" position="auto" x="287.5" y="438.5"/>
<csml:shape shapeID="default" visible="true">
<csml:toolSpecificGraphics>
<fig:figure xmlns:fig="http://www.csml.org/csml/cigraphics">
<fig:continuousProcess name="default" depth="0" fillColor="0 255 255 255" outlineColor="0 255 255 255" visible="true"/>
</fig:figure>
<text fontName="Default" fontSize="12" fontStyle=" bold" textColor="0 255 255 255" spacing="0.0" name="edgeScore" depth="0" visible="false" xmlns="http://www.csml.org/csml/cigraphics"/>
<text fontName="Default" fontSize="12" fontStyle=" bold" textColor="0 255 255 255" spacing="0.0" name="firing" depth="0" visible="false" xmlns="http://www.csml.org/csml/cigraphics"/>
<text fontName="Default" fontSize="12" fontStyle=" bold" textColor="0 255 255 255" spacing="0.0" name="delay" depth="0" visible="false" xmlns="http://www.csml.org/csml/cigraphics"/>
<text fontName="Default" fontSize="12" fontStyle=" bold" textColor="0 255 255 255" spacing="0.0" name="speed" depth="0" visible="true" xmlns="http://www.csml.org/csml/cigraphics"/>
<text fontName="Default" fontSize="12" fontStyle=" bold" textColor="0 255 255 255" spacing="0.0" name="name" depth="0" visible="true" xmlns="http://www.csml.org/csml/cigraphics"/>
</csml:toolSpecificGraphics>
</csml:shape>
</csml:viewProperty>
<csml:biologicalProperty refBiologicalEventID="cso30:i:-" refCellComponentID="cso30:i:CC_CellComponent">
<csml:property key="edgeScore" value="1.0"/>
<csml:property key="relationType" value="Type 0"/>
</csml:biologicalProperty>
<csml:comments>
<csml:comment type="text"></csml:comment>
</csml:comments>
</csml:process>
<csml:process id="p34" name="D" type="cso30:c:-">
<csml:connector id="c74" name="c74" refID="e16" type="cso30:c:InputProcessBiological">
<csml:connectorSimulationProperty>
<csml:connectorFiring connectorFiringStyle="csml-connectorFiringStyle:threshold" value="0"/>
<csml:connectorKinetic/>
</csml:connectorSimulationProperty>
<csml:viewProperty>
<csml:position positionID="default" position="auto" x="442.0" y="418.0"/>
<csml:shape shapeID="default" visible="true">
<csml:toolSpecificGraphics>
<fig:figure xmlns:fig="http://www.csml.org/csml/cigraphics">
<fig:processConnector name="default" depth="0" points="442.0 418.0 459.979386442345 433.7319631370519" visible="true" lineColor="0 255 255 255"/>
</fig:figure>
<targetArrow xmlns="http://www.csml.org/csml/cigraphics">
<processConnectorArrow size="8.0 6.0" points="0.0 0.0 0.0 6.0 8.0 3.0" fillColor="0 255 255 255" outlineColor="0 255 255 255" pointsInAbsoluteCoordinate="461.9549002659506 431.47423305293125 458.0038726187395 435.9896932211725 466.00000000000006 439.00000000000006"/>
</targetArrow>
<text offsets="0.0 0.0" fontName="Default" fontSize="12" fontStyle=" bold" textColor="0 255 255 255" spacing="0.0" name="firingStyle" depth="0" visible="false" xmlns="http://www.csml.org/csml/cigraphics"/>
<text fontName="Default" fontSize="12" fontStyle=" bold" textColor="0 255 255 255" spacing="0.0" name="firingOperation" depth="0" visible="true" xmlns="http://www.csml.org/csml/cigraphics"/>
<text fontName="Default" fontSize="12" fontStyle=" bold" textColor="0 255 255 255" spacing="0.0" name="name" depth="0" visible="false" xmlns="http://www.csml.org/csml/cigraphics"/>
</csml:toolSpecificGraphics>
</csml:shape>
</csml:viewProperty>
<csml:comments>
<csml:comment type="text"></csml:comment>
</csml:comments>
</csml:connector>
<csml:processSimulationProperty>
<csml:priority value="0"/>
<csml:firing firingStyle="csml-firingStyle:and" firingOnce="false" type="csml-variable:Boolean" value="true"/>
<csml:delay delayStyle="nodelay" value="0.0"/>
<csml:processKinetic calcStyle="csml-calcStyle:speed" kineticStyle="csml-kineticStyle:custom" fast="false">
<csml:parameter key="custom" value="EIICBPEIIA*D0"/>
</csml:processKinetic>
</csml:processSimulationProperty>
<csml:viewProperty>
<csml:position positionID="default" position="auto" x="462.5" y="438.5"/>
<csml:shape shapeID="default" visible="true">
<csml:toolSpecificGraphics>
<fig:figure xmlns:fig="http://www.csml.org/csml/cigraphics">
<fig:continuousProcess name="default" depth="0" fillColor="0 255 255 255" outlineColor="0 255 255 255" visible="true"/>
</fig:figure>
<text fontName="Default" fontSize="12" fontStyle=" bold" textColor="0 255 255 255" spacing="0.0" name="edgeScore" depth="0" visible="false" xmlns="http://www.csml.org/csml/cigraphics"/>
<text fontName="Default" fontSize="12" fontStyle=" bold" textColor="0 255 255 255" spacing="0.0" name="firing" depth="0" visible="false" xmlns="http://www.csml.org/csml/cigraphics"/>
<text fontName="Default" fontSize="12" fontStyle=" bold" textColor="0 255 255 255" spacing="0.0" name="delay" depth="0" visible="false" xmlns="http://www.csml.org/csml/cigraphics"/>
<text fontName="Default" fontSize="12" fontStyle=" bold" textColor="0 255 255 255" spacing="0.0" name="speed" depth="0" visible="true" xmlns="http://www.csml.org/csml/cigraphics"/>
<text fontName="Default" fontSize="12" fontStyle=" bold" textColor="0 255 255 255" spacing="0.0" name="name" depth="0" visible="true" xmlns="http://www.csml.org/csml/cigraphics"/>
</csml:toolSpecificGraphics>
</csml:shape>
</csml:viewProperty>
<csml:biologicalProperty refBiologicalEventID="cso30:i:-" refCellComponentID="cso30:i:CC_CellComponent">
<csml:property key="edgeScore" value="1.0"/>
<csml:property key="relationType" value="Type 0"/>
</csml:biologicalProperty>
<csml:comments>
<csml:comment type="text"></csml:comment>
</csml:comments>
</csml:process>
<csml:process id="p35" name="D" type="cso30:c:-">
<csml:connector id="c75" name="c75" refID="e15" type="cso30:c:InputProcessBiological">
<csml:connectorSimulationProperty>
<csml:connectorFiring connectorFiringStyle="csml-connectorFiringStyle:threshold" value="0"/>
<csml:connectorKinetic/>
</csml:connectorSimulationProperty>
<csml:viewProperty>
<csml:position positionID="default" position="auto" x="612.0" y="418.0"/>
<csml:shape shapeID="default" visible="true">
<csml:toolSpecificGraphics>
<fig:figure xmlns:fig="http://www.csml.org/csml/cigraphics">
<fig:processConnector name="default" depth="0" points="612.0 418.0 628.2131556468514 433.47619402654" visible="true" lineColor="0 255 255 255"/>
</fig:figure>
<targetArrow xmlns="http://www.csml.org/csml/cigraphics">
<processConnectorArrow size="8.0 6.0" points="0.0 0.0 0.0 6.0 8.0 3.0" fillColor="0 255 255 255" outlineColor="0 255 255 255" pointsInAbsoluteCoordinate="630.2845828868989 431.3061273941093 626.1417284068038 435.64626065897073 634.0 439.0"/>
</targetArrow>
<text offsets="0.0 0.0" fontName="Default" fontSize="12" fontStyle=" bold" textColor="0 255 255 255" spacing="0.0" name="firingStyle" depth="0" visible="false" xmlns="http://www.csml.org/csml/cigraphics"/>
<text fontName="Default" fontSize="12" fontStyle=" bold" textColor="0 255 255 255" spacing="0.0" name="firingOperation" depth="0" visible="true" xmlns="http://www.csml.org/csml/cigraphics"/>
<text fontName="Default" fontSize="12" fontStyle=" bold" textColor="0 255 255 255" spacing="0.0" name="name" depth="0" visible="false" xmlns="http://www.csml.org/csml/cigraphics"/>
</csml:toolSpecificGraphics>
</csml:shape>
</csml:viewProperty>
<csml:comments>
<csml:comment type="text"></csml:comment>
</csml:comments>
</csml:connector>
<csml:processSimulationProperty>
<csml:priority value="0"/>
<csml:firing firingStyle="csml-firingStyle:and" firingOnce="false" type="csml-variable:Boolean" value="true"/>
<csml:delay delayStyle="nodelay" value="0.0"/>
<csml:processKinetic calcStyle="csml-calcStyle:speed" kineticStyle="csml-kineticStyle:custom" fast="false">
<csml:parameter key="custom" value="EIIAPHpr*D4"/>
</csml:processKinetic>
</csml:processSimulationProperty>
<csml:viewProperty>
<csml:position positionID="default" position="auto" x="629.5" y="438.5"/>
<csml:shape shapeID="default" visible="true">
<csml:toolSpecificGraphics>
<fig:figure xmlns:fig="http://www.csml.org/csml/cigraphics">
<fig:continuousProcess name="default" depth="0" fillColor="0 255 255 255" outlineColor="0 255 255 255" visible="true"/>
</fig:figure>
<text fontName="Default" fontSize="12" fontStyle=" bold" textColor="0 255 255 255" spacing="0.0" name="edgeScore" depth="0" visible="false" xmlns="http://www.csml.org/csml/cigraphics"/>
<text fontName="Default" fontSize="12" fontStyle=" bold" textColor="0 255 255 255" spacing="0.0" name="firing" depth="0" visible="false" xmlns="http://www.csml.org/csml/cigraphics"/>
<text fontName="Default" fontSize="12" fontStyle=" bold" textColor="0 255 255 255" spacing="0.0" name="delay" depth="0" visible="false" xmlns="http://www.csml.org/csml/cigraphics"/>
<text fontName="Default" fontSize="12" fontStyle=" bold" textColor="0 255 255 255" spacing="0.0" name="speed" depth="0" visible="true" xmlns="http://www.csml.org/csml/cigraphics"/>
<text fontName="Default" fontSize="12" fontStyle=" bold" textColor="0 255 255 255" spacing="0.0" name="name" depth="0" visible="true" xmlns="http://www.csml.org/csml/cigraphics"/>
</csml:toolSpecificGraphics>
</csml:shape>
</csml:viewProperty>
<csml:biologicalProperty refBiologicalEventID="cso30:i:-" refCellComponentID="cso30:i:CC_CellComponent">
<csml:property key="edgeScore" value="1.0"/>
<csml:property key="relationType" value="Type 0"/>
</csml:biologicalProperty>
<csml:comments>
<csml:comment type="text"></csml:comment>
</csml:comments>
</csml:process>
<csml:process id="p36" name="D" type="cso30:c:-">
<csml:connector id="c76" name="c76" refID="e14" type="cso30:c:InputProcessBiological">
<csml:connectorSimulationProperty>
<csml:connectorFiring connectorFiringStyle="csml-connectorFiringStyle:threshold" value="0"/>
<csml:connectorKinetic/>
</csml:connectorSimulationProperty>
<csml:viewProperty>
<csml:position positionID="default" position="auto" x="782.0" y="418.0"/>
<csml:shape shapeID="default" visible="true">
<csml:toolSpecificGraphics>
<fig:figure xmlns:fig="http://www.csml.org/csml/cigraphics">
<fig:processConnector name="default" depth="0" points="782.0 418.0 797.3431457505076 433.34314575050763" visible="true" lineColor="0 255 255 255"/>
</fig:figure>
<targetArrow xmlns="http://www.csml.org/csml/cigraphics">
<processConnectorArrow size="8.0 6.0" points="0.0 0.0 0.0 6.0 8.0 3.0" fillColor="0 255 255 255" outlineColor="0 255 255 255" pointsInAbsoluteCoordinate="799.4644660940672 431.22182540694797 795.2218254069479 435.46446609406723 803.0 439.0"/>
</targetArrow>
<text offsets="0.0 0.0" fontName="Default" fontSize="12" fontStyle=" bold" textColor="0 255 255 255" spacing="0.0" name="firingStyle" depth="0" visible="false" xmlns="http://www.csml.org/csml/cigraphics"/>
<text fontName="Default" fontSize="12" fontStyle=" bold" textColor="0 255 255 255" spacing="0.0" name="firingOperation" depth="0" visible="true" xmlns="http://www.csml.org/csml/cigraphics"/>
<text fontName="Default" fontSize="12" fontStyle=" bold" textColor="0 255 255 255" spacing="0.0" name="name" depth="0" visible="false" xmlns="http://www.csml.org/csml/cigraphics"/>
</csml:toolSpecificGraphics>
</csml:shape>
</csml:viewProperty>
<csml:comments>
<csml:comment type="text"></csml:comment>
</csml:comments>
</csml:connector>
<csml:processSimulationProperty>
<csml:priority value="0"/>
<csml:firing firingStyle="csml-firingStyle:and" firingOnce="false" type="csml-variable:Boolean" value="true"/>
<csml:delay delayStyle="nodelay" value="0.0"/>
<csml:processKinetic calcStyle="csml-calcStyle:speed" kineticStyle="csml-kineticStyle:custom" fast="false">
<csml:parameter key="custom" value="HprPEI*D2"/>
</csml:processKinetic>
</csml:processSimulationProperty>
<csml:viewProperty>
<csml:position positionID="default" position="auto" x="797.5" y="438.5"/>
<csml:shape shapeID="default" visible="true">
<csml:toolSpecificGraphics>
<fig:figure xmlns:fig="http://www.csml.org/csml/cigraphics">
<fig:continuousProcess name="default" depth="0" fillColor="0 255 255 255" outlineColor="0 255 255 255" visible="true"/>
</fig:figure>
<text fontName="Default" fontSize="12" fontStyle=" bold" textColor="0 255 255 255" spacing="0.0" name="edgeScore" depth="0" visible="false" xmlns="http://www.csml.org/csml/cigraphics"/>
<text fontName="Default" fontSize="12" fontStyle=" bold" textColor="0 255 255 255" spacing="0.0" name="firing" depth="0" visible="false" xmlns="http://www.csml.org/csml/cigraphics"/>
<text fontName="Default" fontSize="12" fontStyle=" bold" textColor="0 255 255 255" spacing="0.0" name="delay" depth="0" visible="false" xmlns="http://www.csml.org/csml/cigraphics"/>
<text fontName="Default" fontSize="12" fontStyle=" bold" textColor="0 255 255 255" spacing="0.0" name="speed" depth="0" visible="true" xmlns="http://www.csml.org/csml/cigraphics"/>
<text fontName="Default" fontSize="12" fontStyle=" bold" textColor="0 255 255 255" spacing="0.0" name="name" depth="0" visible="true" xmlns="http://www.csml.org/csml/cigraphics"/>
</csml:toolSpecificGraphics>
</csml:shape>
</csml:viewProperty>
<csml:biologicalProperty refBiologicalEventID="cso30:i:-" refCellComponentID="cso30:i:CC_CellComponent">
<csml:property key="edgeScore" value="1.0"/>
<csml:property key="relationType" value="Type 0"/>
</csml:biologicalProperty>
<csml:comments>
<csml:comment type="text"></csml:comment>
</csml:comments>
</csml:process>
<csml:process id="p37" name="D" type="cso30:c:-">
<csml:connector id="c77" name="c77" refID="e13" type="cso30:c:InputProcessBiological">
<csml:connectorSimulationProperty>
<csml:connectorFiring connectorFiringStyle="csml-connectorFiringStyle:threshold" value="0"/>
<csml:connectorKinetic/>
</csml:connectorSimulationProperty>
<csml:viewProperty>
<csml:position positionID="default" position="auto" x="953.0" y="417.0"/>
<csml:shape shapeID="default" visible="true">
<csml:toolSpecificGraphics>
<fig:figure xmlns:fig="http://www.csml.org/csml/cigraphics">
<fig:processConnector name="default" depth="0" points="953.0 417.0 982.1737453307843 434.8283999243682" visible="true" lineColor="0 255 255 255"/>
</fig:figure>
<targetArrow xmlns="http://www.csml.org/csml/cigraphics">
<processConnectorArrow size="8.0 6.0" points="0.0 0.0 0.0 6.0 8.0 3.0" fillColor="0 255 255 255" outlineColor="0 255 255 255" pointsInAbsoluteCoordinate="983.7380953591462 432.26855442341235 980.6093953024224 437.3882454253241 989.0 439.00000000000006"/>
</targetArrow>
<text offsets="0.0 0.0" fontName="Default" fontSize="12" fontStyle=" bold" textColor="0 255 255 255" spacing="0.0" name="firingStyle" depth="0" visible="false" xmlns="http://www.csml.org/csml/cigraphics"/>
<text fontName="Default" fontSize="12" fontStyle=" bold" textColor="0 255 255 255" spacing="0.0" name="firingOperation" depth="0" visible="true" xmlns="http://www.csml.org/csml/cigraphics"/>
<text fontName="Default" fontSize="12" fontStyle=" bold" textColor="0 255 255 255" spacing="0.0" name="name" depth="0" visible="false" xmlns="http://www.csml.org/csml/cigraphics"/>
</csml:toolSpecificGraphics>
</csml:shape>
</csml:viewProperty>
<csml:comments>
<csml:comment type="text"></csml:comment>
</csml:comments>
</csml:connector>
<csml:processSimulationProperty>
<csml:priority value="0"/>
<csml:firing firingStyle="csml-firingStyle:and" firingOnce="false" type="csml-variable:Boolean" value="true"/>
<csml:delay delayStyle="nodelay" value="0.0"/>
<csml:processKinetic calcStyle="csml-calcStyle:speed" kineticStyle="csml-kineticStyle:custom" fast="false">
<csml:parameter key="custom" value="EIPEP*D1"/>
</csml:processKinetic>
</csml:processSimulationProperty>
<csml:viewProperty>
<csml:position positionID="default" position="auto" x="987.5" y="438.5"/>
<csml:shape shapeID="default" visible="true">
<csml:toolSpecificGraphics>
<fig:figure xmlns:fig="http://www.csml.org/csml/cigraphics">
<fig:continuousProcess name="default" depth="0" fillColor="0 255 255 255" outlineColor="0 255 255 255" visible="true"/>
</fig:figure>
<text fontName="Default" fontSize="12" fontStyle=" bold" textColor="0 255 255 255" spacing="0.0" name="edgeScore" depth="0" visible="false" xmlns="http://www.csml.org/csml/cigraphics"/>
<text fontName="Default" fontSize="12" fontStyle=" bold" textColor="0 255 255 255" spacing="0.0" name="firing" depth="0" visible="false" xmlns="http://www.csml.org/csml/cigraphics"/>
<text fontName="Default" fontSize="12" fontStyle=" bold" textColor="0 255 255 255" spacing="0.0" name="delay" depth="0" visible="false" xmlns="http://www.csml.org/csml/cigraphics"/>
<text fontName="Default" fontSize="12" fontStyle=" bold" textColor="0 255 255 255" spacing="0.0" name="speed" depth="0" visible="true" xmlns="http://www.csml.org/csml/cigraphics"/>
<text fontName="Default" fontSize="12" fontStyle=" bold" textColor="0 255 255 255" spacing="0.0" name="name" depth="0" visible="true" xmlns="http://www.csml.org/csml/cigraphics"/>
</csml:toolSpecificGraphics>
</csml:shape>
</csml:viewProperty>
<csml:biologicalProperty refBiologicalEventID="cso30:i:-" refCellComponentID="cso30:i:CC_CellComponent">
<csml:property key="edgeScore" value="1.0"/>
<csml:property key="relationType" value="Type 0"/>
</csml:biologicalProperty>
<csml:comments>
<csml:comment type="text"></csml:comment>
</csml:comments>
</csml:process>
</csml:processSet>
<csml:factSet/>
<csml:modelSimulationProperty>
<csml:parameter key="enhancedFiring" value="true"/>
<csml:parameter key="discreteWeakFiring" value="true"/>
<csml:parameter key="continousWeakFiring" value="true"/>
<csml:parameter key="samplingInterval" value="1.0E-6"/>
<csml:parameter key="plotUpdateInterval" value="1.0E-4"/>
<csml:parameter key="logUpdateInterval" value="1.0E-6"/>
<csml:parameter key="simulationTime" value="0.1"/>
<csml:parameter key="firingAccuracy" value="1.0E-10"/>
</csml:modelSimulationProperty>
<csml:comments>
<csml:comment type="text"></csml:comment>
</csml:comments>
</csml:model>
<csml:subModelSet/>
<csml:chartSet>
<csml:chart chartID="Chart 1">
<csml:property key="csml-chartProperty:height" value="241"/>
<csml:property key="csml-chartProperty:color" value="-43691;-11184641;-11141291;-171;"/>
<csml:property key="csml-chartProperty:width" value="500"/>
<csml:property key="csml-chartProperty:y" value="362"/>
<csml:property key="csml-chartProperty:x" value="41"/>
<csml:refChartElement refID="e1;e13;e5;e14;" refProperty="csml-accessibleProperty:simulation:currentValue"/>
</csml:chart>
<csml:chart chartID="Chart 3">
<csml:property key="csml-chartProperty:height" value="241"/>
<csml:property key="csml-chartProperty:color" value="-43691;-11184641;-11141291;-171;"/>
<csml:property key="csml-chartProperty:width" value="500"/>
<csml:property key="csml-chartProperty:y" value="365"/>
<csml:property key="csml-chartProperty:x" value="906"/>
<csml:refChartElement refID="e17;e8;e16;e4;" refProperty="csml-accessibleProperty:simulation:currentValue"/>
</csml:chart>
<csml:chart chartID="Chart 4">
<csml:property key="csml-chartProperty:height" value="241"/>
<csml:property key="csml-chartProperty:color" value="-43691;-11184641;-11141291;-171;"/>
<csml:property key="csml-chartProperty:width" value="500"/>
<csml:property key="csml-chartProperty:y" value="363"/>
<csml:property key="csml-chartProperty:x" value="485"/>
<csml:refChartElement refID="e7;e15;e6;e2;" refProperty="csml-accessibleProperty:simulation:currentValue"/>
</csml:chart>
<csml:chart chartID="Chart 5">
<csml:property key="csml-chartProperty:height" value="241"/>
<csml:property key="csml-chartProperty:color" value="-43691;"/>
<csml:property key="csml-chartProperty:width" value="500"/>
<csml:property key="csml-chartProperty:y" value="125"/>
<csml:property key="csml-chartProperty:x" value="41"/>
<csml:refChartElement refID="e11;" refProperty="csml-accessibleProperty:simulation:currentValue"/>
</csml:chart>
<csml:chart chartID="Chart 6">
<csml:property key="csml-chartProperty:height" value="241"/>
<csml:property key="csml-chartProperty:color" value="-43691;"/>
<csml:property key="csml-chartProperty:width" value="500"/>
<csml:property key="csml-chartProperty:y" value="126"/>
<csml:property key="csml-chartProperty:x" value="484"/>
<csml:refChartElement refID="e12;" refProperty="csml-accessibleProperty:simulation:currentValue"/>
</csml:chart>
<csml:chart chartID="Chart 7">
<csml:property key="csml-chartProperty:height" value="241"/>
<csml:property key="csml-chartProperty:color" value="-43691;"/>
<csml:property key="csml-chartProperty:width" value="500"/>
<csml:property key="csml-chartProperty:y" value="124"/>
<csml:property key="csml-chartProperty:x" value="905"/>
<csml:refChartElement refID="e9;" refProperty="csml-accessibleProperty:simulation:currentValue"/>
</csml:chart>
<csml:chart chartID="Chart 8">
<csml:property key="csml-chartProperty:height" value="241"/>
<csml:property key="csml-chartProperty:color" value="-43691;"/>
<csml:property key="csml-chartProperty:width" value="500"/>
<csml:property key="csml-chartProperty:y" value="604"/>
<csml:property key="csml-chartProperty:x" value="40"/>
<csml:refChartElement refID="e10;" refProperty="csml-accessibleProperty:simulation:currentValue"/>
</csml:chart>
</csml:chartSet>
<csml:viewSet>
<csml:view name="Default View" viewID="default" refModelID="undef" refShapeID="default" refPositionID="default" refAnimationID="default"/>
</csml:viewSet>
</csml:project>
