# Supplementary material for: Identification of key regulators in glycogen utilization in E. coli based on the simulations from a hybrid functional Petri net model
Source: BMC Syst Biol. 2013 Dec 13;7(Suppl 6):S1. doi: 10.1186/1752-0509-7-S6-S1 (PMC4029488; doi:10.1186/1752-0509-7-S6-S1)
Supplement: Additional file 3 — Model-3. Cell Illustrator 4.0 file of HFPN model of combination of central metabolism pathway and PTS, which can be download from URL [36]. [file 1752-0509-7-S6-S1-S3.csml]

<?xml version="1.0" encoding="UTF-8" standalone="yes"?>
<csml:project majorVersion="3" minorVersion="0" projectID="local" projectVersionID="undef" xmlns:csml="http://www.csml.org/csml/version3" xmlns:xlink="http://www.w3.org/1999/xlink">
<csml:model modelID="Chassagnole2002_Carbon_Metabolism" modelVersionID="undef">
<csml:entitySet>
<csml:entity id="compartment_size_extracellular" name="compartment_size_extracellular" type="cso30:c:-">
<csml:entitySimulationProperty>
<csml:variable variableID="extracellular" type="csml-variable:Double">
<csml:parameter key="csml-variable:parameter:initialValue" value="1"/>
<csml:parameter key="csml-variable:parameter:maximumValue" value="infinite"/>
<csml:parameter key="csml-variable:parameter:minimumValue" value="0"/>
<csml:parameter key="csml-variable:parameter:global" value="false"/>
</csml:variable>
</csml:entitySimulationProperty>
<csml:viewProperty>
<csml:position positionID="default" position="auto" x="509.0" y="69.0"/>
<csml:shape shapeID="default" visible="true">
<csml:toolSpecificGraphics>
<fig:figure xmlns:fig="http://www.csml.org/csml/cigraphics">
<fig:continuousEntity name="default" depth="0" outlineColor="0 255 255 255" outlineWidth="1.0" visible="true"/>
</fig:figure>
<text fontName="Dialog" fontSize="22" fontStyle=" bold" spacing="0.0" name="probeID" depth="0" visible="false" xmlns="http://www.csml.org/csml/cigraphics"/>
<text fontName="Dialog" fontSize="22" fontStyle=" bold" spacing="0.0" name="comments" depth="0" visible="false" xmlns="http://www.csml.org/csml/cigraphics"/>
<text fontName="Dialog" fontSize="22" fontStyle=" bold" spacing="0.0" name="unit" depth="0" visible="false" xmlns="http://www.csml.org/csml/cigraphics"/>
<text fontName="Dialog" fontSize="22" fontStyle=" bold" spacing="0.0" name="value" depth="0" visible="false" xmlns="http://www.csml.org/csml/cigraphics"/>
<text fontName="Dialog" fontSize="22" fontStyle=" bold" spacing="0.0" name="variable" depth="0" visible="false" xmlns="http://www.csml.org/csml/cigraphics"/>
<text fontName="Dialog" fontSize="22" fontStyle=" bold" spacing="0.0" name="name" depth="0" visible="true" xmlns="http://www.csml.org/csml/cigraphics"/>
</csml:toolSpecificGraphics>
</csml:shape>
</csml:viewProperty>
<csml:biologicalProperty refCellComponentID="cso30:i:CC_CellComponent">
<csml:property key="accession" value=""/>
<csml:property key="probeID" value=""/>
<csml:property key="extension" value=""/>
</csml:biologicalProperty>
<csml:comments>
<csml:comment type="text"></csml:comment>
</csml:comments>
</csml:entity>
<csml:entity id="compartment_size_cytosol" name="compartment_size_cytosol" type="cso30:c:-">
<csml:entitySimulationProperty>
<csml:variable variableID="cytosol" type="csml-variable:Double">
<csml:parameter key="csml-variable:parameter:initialValue" value="1"/>
<csml:parameter key="csml-variable:parameter:maximumValue" value="infinite"/>
<csml:parameter key="csml-variable:parameter:minimumValue" value="0"/>
<csml:parameter key="csml-variable:parameter:global" value="false"/>
</csml:variable>
</csml:entitySimulationProperty>
<csml:viewProperty>
<csml:position positionID="default" position="auto" x="659.0" y="69.0"/>
<csml:shape shapeID="default" visible="true">
<csml:toolSpecificGraphics>
<fig:figure xmlns:fig="http://www.csml.org/csml/cigraphics">
<fig:continuousEntity name="default" depth="0" outlineColor="0 255 255 255" outlineWidth="1.0" visible="true"/>
</fig:figure>
<text fontName="Dialog" fontSize="22" fontStyle=" bold" spacing="0.0" name="probeID" depth="0" visible="false" xmlns="http://www.csml.org/csml/cigraphics"/>
<text fontName="Dialog" fontSize="22" fontStyle=" bold" spacing="0.0" name="comments" depth="0" visible="false" xmlns="http://www.csml.org/csml/cigraphics"/>
<text fontName="Dialog" fontSize="22" fontStyle=" bold" spacing="0.0" name="unit" depth="0" visible="false" xmlns="http://www.csml.org/csml/cigraphics"/>
<text fontName="Dialog" fontSize="22" fontStyle=" bold" spacing="0.0" name="value" depth="0" visible="false" xmlns="http://www.csml.org/csml/cigraphics"/>
<text fontName="Dialog" fontSize="22" fontStyle=" bold" spacing="0.0" name="variable" depth="0" visible="false" xmlns="http://www.csml.org/csml/cigraphics"/>
<text fontName="Dialog" fontSize="22" fontStyle=" bold" spacing="0.0" name="name" depth="0" visible="true" xmlns="http://www.csml.org/csml/cigraphics"/>
</csml:toolSpecificGraphics>
</csml:shape>
</csml:viewProperty>
<csml:biologicalProperty refCellComponentID="cso30:i:CC_CellComponent">
<csml:property key="accession" value=""/>
<csml:property key="probeID" value=""/>
<csml:property key="extension" value=""/>
</csml:biologicalProperty>
<csml:comments>
<csml:comment type="text"></csml:comment>
</csml:comments>
</csml:entity>
<csml:entity id="species_cpep" name="PEP" type="cso30:c:-">
<csml:entitySimulationProperty>
<csml:variable variableID="cpep" type="csml-variable:Double">
<csml:parameter key="csml-variable:parameter:initialValue" value="2.67"/>
<csml:parameter key="csml-variable:parameter:maximumValue" value="infinite"/>
<csml:parameter key="csml-variable:parameter:minimumValue" value="0"/>
<csml:parameter key="csml-variable:parameter:global" value="false"/>
</csml:variable>
</csml:entitySimulationProperty>
<csml:viewProperty>
<csml:position positionID="default" position="auto" x="1174.0" y="3340.0"/>
<csml:shape shapeID="default" visible="true">
<csml:toolSpecificGraphics>
<fig:figure xmlns:fig="http://www.csml.org/csml/cigraphics">
<fig:continuousEntity name="default" depth="0" fillColor="0 255 0 255" outlineWidth="1.0" visible="true"/>
</fig:figure>
<text fontName="Dialog" fontSize="22" fontStyle=" bold" spacing="0.0" name="probeID" depth="0" visible="false" xmlns="http://www.csml.org/csml/cigraphics"/>
<text fontName="Dialog" fontSize="22" fontStyle=" bold" spacing="0.0" name="comments" depth="0" visible="false" xmlns="http://www.csml.org/csml/cigraphics"/>
<text fontName="Dialog" fontSize="22" fontStyle=" bold" spacing="0.0" name="unit" depth="0" visible="false" xmlns="http://www.csml.org/csml/cigraphics"/>
<text fontName="Dialog" fontSize="22" fontStyle=" bold" spacing="0.0" name="value" depth="0" visible="false" xmlns="http://www.csml.org/csml/cigraphics"/>
<text fontName="Dialog" fontSize="22" fontStyle=" bold" spacing="0.0" name="variable" depth="0" visible="false" xmlns="http://www.csml.org/csml/cigraphics"/>
<text fontName="Dialog" fontSize="22" fontStyle=" bold" spacing="0.0" name="name" depth="0" visible="true" xmlns="http://www.csml.org/csml/cigraphics"/>
</csml:toolSpecificGraphics>
</csml:shape>
</csml:viewProperty>
<csml:biologicalProperty refCellComponentID="cso30:i:CC_CellComponent">
<csml:property key="accession" value=""/>
<csml:property key="probeID" value=""/>
<csml:property key="extension" value=""/>
</csml:biologicalProperty>
<csml:comments>
<csml:comment type="text"></csml:comment>
</csml:comments>
</csml:entity>
<csml:entity id="species_cglcex" name="Glucose" type="cso30:c:-">
<csml:entitySimulationProperty>
<csml:variable variableID="cglcex" type="csml-variable:Double">
<csml:parameter key="csml-variable:parameter:initialValue" value="0"/>
<csml:parameter key="csml-variable:parameter:maximumValue" value="infinite"/>
<csml:parameter key="csml-variable:parameter:minimumValue" value="0"/>
<csml:parameter key="csml-variable:parameter:global" value="false"/>
</csml:variable>
</csml:entitySimulationProperty>
<csml:viewProperty>
<csml:position positionID="default" position="auto" x="245.0" y="2938.0"/>
<csml:shape shapeID="default" visible="true">
<csml:toolSpecificGraphics>
<fig:figure xmlns:fig="http://www.csml.org/csml/cigraphics">
<fig:continuousEntity name="default" depth="0" fillColor="0 255 0 255" outlineWidth="1.0" visible="true"/>
</fig:figure>
<text fontName="Dialog" fontSize="22" fontStyle=" bold" spacing="0.0" name="probeID" depth="0" visible="false" xmlns="http://www.csml.org/csml/cigraphics"/>
<text fontName="Dialog" fontSize="22" fontStyle=" bold" spacing="0.0" name="comments" depth="0" visible="false" xmlns="http://www.csml.org/csml/cigraphics"/>
<text fontName="Dialog" fontSize="22" fontStyle=" bold" spacing="0.0" name="unit" depth="0" visible="false" xmlns="http://www.csml.org/csml/cigraphics"/>
<text fontName="Dialog" fontSize="22" fontStyle=" bold" spacing="0.0" name="value" depth="0" visible="false" xmlns="http://www.csml.org/csml/cigraphics"/>
<text fontName="Dialog" fontSize="22" fontStyle=" bold" spacing="0.0" name="variable" depth="0" visible="false" xmlns="http://www.csml.org/csml/cigraphics"/>
<text fontName="Dialog" fontSize="22" fontStyle=" bold" spacing="0.0" name="name" depth="0" visible="true" xmlns="http://www.csml.org/csml/cigraphics"/>
</csml:toolSpecificGraphics>
</csml:shape>
</csml:viewProperty>
<csml:biologicalProperty refCellComponentID="cso30:i:CC_CellComponent">
<csml:property key="accession" value=""/>
<csml:property key="probeID" value=""/>
<csml:property key="extension" value=""/>
</csml:biologicalProperty>
<csml:comments>
<csml:comment type="text"></csml:comment>
</csml:comments>
</csml:entity>
<csml:entity id="species_cg6p" name="G6P" type="cso30:c:-">
<csml:entitySimulationProperty>
<csml:variable variableID="cg6p" type="csml-variable:Double">
<csml:parameter key="csml-variable:parameter:initialValue" value="3.48"/>
<csml:parameter key="csml-variable:parameter:maximumValue" value="infinite"/>
<csml:parameter key="csml-variable:parameter:minimumValue" value="0"/>
<csml:parameter key="csml-variable:parameter:global" value="false"/>
</csml:variable>
</csml:entitySimulationProperty>
<csml:viewProperty>
<csml:position positionID="default" position="auto" x="1174.0" y="2601.0"/>
<csml:shape shapeID="default" visible="true">
<csml:toolSpecificGraphics>
<fig:figure xmlns:fig="http://www.csml.org/csml/cigraphics">
<fig:continuousEntity name="default" depth="0" fillColor="0 255 0 255" outlineWidth="1.0" visible="true"/>
</fig:figure>
<text fontName="Dialog" fontSize="22" fontStyle=" bold" spacing="0.0" name="probeID" depth="0" visible="false" xmlns="http://www.csml.org/csml/cigraphics"/>
<text fontName="Dialog" fontSize="22" fontStyle=" bold" spacing="0.0" name="comments" depth="0" visible="false" xmlns="http://www.csml.org/csml/cigraphics"/>
<text fontName="Dialog" fontSize="22" fontStyle=" bold" spacing="0.0" name="unit" depth="0" visible="false" xmlns="http://www.csml.org/csml/cigraphics"/>
<text fontName="Dialog" fontSize="22" fontStyle=" bold" spacing="0.0" name="value" depth="0" visible="false" xmlns="http://www.csml.org/csml/cigraphics"/>
<text fontName="Dialog" fontSize="22" fontStyle=" bold" spacing="0.0" name="variable" depth="0" visible="false" xmlns="http://www.csml.org/csml/cigraphics"/>
<text fontName="Dialog" fontSize="22" fontStyle=" bold" spacing="0.0" name="name" depth="0" visible="true" xmlns="http://www.csml.org/csml/cigraphics"/>
</csml:toolSpecificGraphics>
</csml:shape>
</csml:viewProperty>
<csml:biologicalProperty refCellComponentID="cso30:i:CC_CellComponent">
<csml:property key="accession" value=""/>
<csml:property key="probeID" value=""/>
<csml:property key="extension" value=""/>
</csml:biologicalProperty>
<csml:comments>
<csml:comment type="text"></csml:comment>
</csml:comments>
</csml:entity>
<csml:entity id="species_cpyr" name="PYR" type="cso30:c:-">
<csml:entitySimulationProperty>
<csml:variable variableID="cpyr" type="csml-variable:Double">
<csml:parameter key="csml-variable:parameter:initialValue" value="2.67"/>
<csml:parameter key="csml-variable:parameter:maximumValue" value="infinite"/>
<csml:parameter key="csml-variable:parameter:minimumValue" value="0"/>
<csml:parameter key="csml-variable:parameter:global" value="false"/>
</csml:variable>
</csml:entitySimulationProperty>
<csml:viewProperty>
<csml:position positionID="default" position="auto" x="1174.0" y="3405.0"/>
<csml:shape shapeID="default" visible="true">
<csml:toolSpecificGraphics>
<fig:figure xmlns:fig="http://www.csml.org/csml/cigraphics">
<fig:continuousEntity name="default" depth="0" fillColor="0 255 0 255" outlineWidth="1.0" visible="true"/>
</fig:figure>
<text fontName="Dialog" fontSize="22" fontStyle=" bold" spacing="0.0" name="probeID" depth="0" visible="false" xmlns="http://www.csml.org/csml/cigraphics"/>
<text fontName="Dialog" fontSize="22" fontStyle=" bold" spacing="0.0" name="comments" depth="0" visible="false" xmlns="http://www.csml.org/csml/cigraphics"/>
<text fontName="Dialog" fontSize="22" fontStyle=" bold" spacing="0.0" name="unit" depth="0" visible="false" xmlns="http://www.csml.org/csml/cigraphics"/>
<text fontName="Dialog" fontSize="22" fontStyle=" bold" spacing="0.0" name="value" depth="0" visible="false" xmlns="http://www.csml.org/csml/cigraphics"/>
<text fontName="Dialog" fontSize="22" fontStyle=" bold" spacing="0.0" name="variable" depth="0" visible="false" xmlns="http://www.csml.org/csml/cigraphics"/>
<text fontName="Dialog" fontSize="22" fontStyle=" bold" spacing="0.0" name="name" depth="0" visible="true" xmlns="http://www.csml.org/csml/cigraphics"/>
</csml:toolSpecificGraphics>
</csml:shape>
</csml:viewProperty>
<csml:biologicalProperty refCellComponentID="cso30:i:CC_CellComponent">
<csml:property key="accession" value=""/>
<csml:property key="probeID" value=""/>
<csml:property key="extension" value=""/>
</csml:biologicalProperty>
<csml:comments>
<csml:comment type="text"></csml:comment>
</csml:comments>
</csml:entity>
<csml:entity id="species_cf6p" name="F6P" type="cso30:c:-">
<csml:entitySimulationProperty>
<csml:variable variableID="cf6p" type="csml-variable:Double">
<csml:parameter key="csml-variable:parameter:initialValue" value="0.6"/>
<csml:parameter key="csml-variable:parameter:maximumValue" value="infinite"/>
<csml:parameter key="csml-variable:parameter:minimumValue" value="0"/>
<csml:parameter key="csml-variable:parameter:global" value="false"/>
</csml:variable>
</csml:entitySimulationProperty>
<csml:viewProperty>
<csml:position positionID="default" position="auto" x="1174.0" y="2691.0"/>
<csml:shape shapeID="default" visible="true">
<csml:toolSpecificGraphics>
<fig:figure xmlns:fig="http://www.csml.org/csml/cigraphics">
<fig:continuousEntity name="default" depth="0" fillColor="0 255 0 255" outlineWidth="1.0" visible="true"/>
</fig:figure>
<text fontName="Dialog" fontSize="22" fontStyle=" bold" spacing="0.0" name="probeID" depth="0" visible="false" xmlns="http://www.csml.org/csml/cigraphics"/>
<text fontName="Dialog" fontSize="22" fontStyle=" bold" spacing="0.0" name="comments" depth="0" visible="false" xmlns="http://www.csml.org/csml/cigraphics"/>
<text fontName="Dialog" fontSize="22" fontStyle=" bold" spacing="0.0" name="unit" depth="0" visible="false" xmlns="http://www.csml.org/csml/cigraphics"/>
<text fontName="Dialog" fontSize="22" fontStyle=" bold" spacing="0.0" name="value" depth="0" visible="false" xmlns="http://www.csml.org/csml/cigraphics"/>
<text fontName="Dialog" fontSize="22" fontStyle=" bold" spacing="0.0" name="variable" depth="0" visible="false" xmlns="http://www.csml.org/csml/cigraphics"/>
<text fontName="Dialog" fontSize="22" fontStyle=" bold" spacing="0.0" name="name" depth="0" visible="true" xmlns="http://www.csml.org/csml/cigraphics"/>
</csml:toolSpecificGraphics>
</csml:shape>
</csml:viewProperty>
<csml:biologicalProperty refCellComponentID="cso30:i:CC_CellComponent">
<csml:property key="accession" value=""/>
<csml:property key="probeID" value=""/>
<csml:property key="extension" value=""/>
</csml:biologicalProperty>
<csml:comments>
<csml:comment type="text"></csml:comment>
</csml:comments>
</csml:entity>
<csml:entity id="species_cg1p" name="G1P" type="cso30:c:-">
<csml:entitySimulationProperty>
<csml:variable variableID="cg1p" type="csml-variable:Double">
<csml:parameter key="csml-variable:parameter:initialValue" value="0.653"/>
<csml:parameter key="csml-variable:parameter:maximumValue" value="infinite"/>
<csml:parameter key="csml-variable:parameter:minimumValue" value="0"/>
<csml:parameter key="csml-variable:parameter:global" value="false"/>
</csml:variable>
</csml:entitySimulationProperty>
<csml:viewProperty>
<csml:position positionID="default" position="auto" x="649.0" y="2599.0"/>
<csml:shape shapeID="default" visible="true">
<csml:toolSpecificGraphics>
<fig:figure xmlns:fig="http://www.csml.org/csml/cigraphics">
<fig:continuousEntity name="default" depth="0" fillColor="0 0 255 255" outlineWidth="1.0" visible="true"/>
</fig:figure>
<text fontName="Dialog" fontSize="22" fontStyle=" bold" spacing="0.0" name="probeID" depth="0" visible="false" xmlns="http://www.csml.org/csml/cigraphics"/>
<text fontName="Dialog" fontSize="22" fontStyle=" bold" spacing="0.0" name="comments" depth="0" visible="false" xmlns="http://www.csml.org/csml/cigraphics"/>
<text fontName="Dialog" fontSize="22" fontStyle=" bold" spacing="0.0" name="unit" depth="0" visible="false" xmlns="http://www.csml.org/csml/cigraphics"/>
<text fontName="Dialog" fontSize="22" fontStyle=" bold" spacing="0.0" name="value" depth="0" visible="false" xmlns="http://www.csml.org/csml/cigraphics"/>
<text fontName="Dialog" fontSize="22" fontStyle=" bold" spacing="0.0" name="variable" depth="0" visible="false" xmlns="http://www.csml.org/csml/cigraphics"/>
<text fontName="Dialog" fontSize="22" fontStyle=" bold" spacing="0.0" name="name" depth="0" visible="true" xmlns="http://www.csml.org/csml/cigraphics"/>
</csml:toolSpecificGraphics>
</csml:shape>
</csml:viewProperty>
<csml:biologicalProperty refCellComponentID="cso30:i:CC_CellComponent">
<csml:property key="accession" value=""/>
<csml:property key="probeID" value=""/>
<csml:property key="extension" value=""/>
</csml:biologicalProperty>
<csml:comments>
<csml:comment type="text"></csml:comment>
</csml:comments>
</csml:entity>
<csml:entity id="species_cpg" name="6PG" type="cso30:c:-">
<csml:entitySimulationProperty>
<csml:variable variableID="cpg" type="csml-variable:Double">
<csml:parameter key="csml-variable:parameter:initialValue" value="0.808"/>
<csml:parameter key="csml-variable:parameter:maximumValue" value="infinite"/>
<csml:parameter key="csml-variable:parameter:minimumValue" value="0"/>
<csml:parameter key="csml-variable:parameter:global" value="false"/>
</csml:variable>
</csml:entitySimulationProperty>
<csml:viewProperty>
<csml:position positionID="default" position="auto" x="1524.0" y="2604.0"/>
<csml:shape shapeID="default" visible="true">
<csml:toolSpecificGraphics>
<fig:figure xmlns:fig="http://www.csml.org/csml/cigraphics">
<fig:continuousEntity name="default" depth="0" fillColor="255 175 175 255" outlineWidth="1.0" visible="true"/>
</fig:figure>
<text fontName="Dialog" fontSize="22" fontStyle=" bold" spacing="0.0" name="probeID" depth="0" visible="false" xmlns="http://www.csml.org/csml/cigraphics"/>
<text fontName="Dialog" fontSize="22" fontStyle=" bold" spacing="0.0" name="comments" depth="0" visible="false" xmlns="http://www.csml.org/csml/cigraphics"/>
<text fontName="Dialog" fontSize="22" fontStyle=" bold" spacing="0.0" name="unit" depth="0" visible="false" xmlns="http://www.csml.org/csml/cigraphics"/>
<text fontName="Dialog" fontSize="22" fontStyle=" bold" spacing="0.0" name="value" depth="0" visible="false" xmlns="http://www.csml.org/csml/cigraphics"/>
<text fontName="Dialog" fontSize="22" fontStyle=" bold" spacing="0.0" name="variable" depth="0" visible="false" xmlns="http://www.csml.org/csml/cigraphics"/>
<text fontName="Dialog" fontSize="22" fontStyle=" bold" spacing="0.0" name="name" depth="0" visible="true" xmlns="http://www.csml.org/csml/cigraphics"/>
</csml:toolSpecificGraphics>
</csml:shape>
</csml:viewProperty>
<csml:biologicalProperty refCellComponentID="cso30:i:CC_CellComponent">
<csml:property key="accession" value=""/>
<csml:property key="probeID" value=""/>
<csml:property key="extension" value=""/>
</csml:biologicalProperty>
<csml:comments>
<csml:comment type="text"></csml:comment>
</csml:comments>
</csml:entity>
<csml:entity id="species_cfdp" name="FDP" type="cso30:c:-">
<csml:entitySimulationProperty>
<csml:variable variableID="cfdp" type="csml-variable:Double">
<csml:parameter key="csml-variable:parameter:initialValue" value="0.272"/>
<csml:parameter key="csml-variable:parameter:maximumValue" value="infinite"/>
<csml:parameter key="csml-variable:parameter:minimumValue" value="0"/>
<csml:parameter key="csml-variable:parameter:global" value="false"/>
</csml:variable>
</csml:entitySimulationProperty>
<csml:viewProperty>
<csml:position positionID="default" position="auto" x="1174.0" y="2771.0"/>
<csml:shape shapeID="default" visible="true">
<csml:toolSpecificGraphics>
<fig:figure xmlns:fig="http://www.csml.org/csml/cigraphics">
<fig:continuousEntity name="default" depth="0" fillColor="0 255 0 255" outlineWidth="1.0" visible="true"/>
</fig:figure>
<text fontName="Dialog" fontSize="22" fontStyle=" bold" spacing="0.0" name="probeID" depth="0" visible="false" xmlns="http://www.csml.org/csml/cigraphics"/>
<text fontName="Dialog" fontSize="22" fontStyle=" bold" spacing="0.0" name="comments" depth="0" visible="false" xmlns="http://www.csml.org/csml/cigraphics"/>
<text fontName="Dialog" fontSize="22" fontStyle=" bold" spacing="0.0" name="unit" depth="0" visible="false" xmlns="http://www.csml.org/csml/cigraphics"/>
<text fontName="Dialog" fontSize="22" fontStyle=" bold" spacing="0.0" name="value" depth="0" visible="false" xmlns="http://www.csml.org/csml/cigraphics"/>
<text fontName="Dialog" fontSize="22" fontStyle=" bold" spacing="0.0" name="variable" depth="0" visible="false" xmlns="http://www.csml.org/csml/cigraphics"/>
<text fontName="Dialog" fontSize="22" fontStyle=" bold" spacing="0.0" name="name" depth="0" visible="true" xmlns="http://www.csml.org/csml/cigraphics"/>
</csml:toolSpecificGraphics>
</csml:shape>
</csml:viewProperty>
<csml:biologicalProperty refCellComponentID="cso30:i:CC_CellComponent">
<csml:property key="accession" value=""/>
<csml:property key="probeID" value=""/>
<csml:property key="extension" value=""/>
</csml:biologicalProperty>
<csml:comments>
<csml:comment type="text"></csml:comment>
</csml:comments>
</csml:entity>
<csml:entity id="species_csed7p" name="S7P" type="cso30:c:-">
<csml:entitySimulationProperty>
<csml:variable variableID="csed7p" type="csml-variable:Double">
<csml:parameter key="csml-variable:parameter:initialValue" value="0.276"/>
<csml:parameter key="csml-variable:parameter:maximumValue" value="infinite"/>
<csml:parameter key="csml-variable:parameter:minimumValue" value="0"/>
<csml:parameter key="csml-variable:parameter:global" value="false"/>
</csml:variable>
</csml:entitySimulationProperty>
<csml:viewProperty>
<csml:position positionID="default" position="auto" x="1589.0" y="2991.0"/>
<csml:shape shapeID="default" visible="true">
<csml:toolSpecificGraphics>
<fig:figure xmlns:fig="http://www.csml.org/csml/cigraphics">
<fig:continuousEntity name="default" depth="0" fillColor="255 175 175 255" outlineWidth="1.0" visible="true"/>
</fig:figure>
<text fontName="Dialog" fontSize="22" fontStyle=" bold" spacing="0.0" name="probeID" depth="0" visible="false" xmlns="http://www.csml.org/csml/cigraphics"/>
<text fontName="Dialog" fontSize="22" fontStyle=" bold" spacing="0.0" name="comments" depth="0" visible="false" xmlns="http://www.csml.org/csml/cigraphics"/>
<text fontName="Dialog" fontSize="22" fontStyle=" bold" spacing="0.0" name="unit" depth="0" visible="false" xmlns="http://www.csml.org/csml/cigraphics"/>
<text fontName="Dialog" fontSize="22" fontStyle=" bold" spacing="0.0" name="value" depth="0" visible="false" xmlns="http://www.csml.org/csml/cigraphics"/>
<text fontName="Dialog" fontSize="22" fontStyle=" bold" spacing="0.0" name="variable" depth="0" visible="false" xmlns="http://www.csml.org/csml/cigraphics"/>
<text fontName="Dialog" fontSize="22" fontStyle=" bold" spacing="0.0" name="name" depth="0" visible="true" xmlns="http://www.csml.org/csml/cigraphics"/>
</csml:toolSpecificGraphics>
</csml:shape>
</csml:viewProperty>
<csml:biologicalProperty refCellComponentID="cso30:i:CC_CellComponent">
<csml:property key="accession" value=""/>
<csml:property key="probeID" value=""/>
<csml:property key="extension" value=""/>
</csml:biologicalProperty>
<csml:comments>
<csml:comment type="text"></csml:comment>
</csml:comments>
</csml:entity>
<csml:entity id="species_cgap" name="GAP" type="cso30:c:-">
<csml:entitySimulationProperty>
<csml:variable variableID="cgap" type="csml-variable:Double">
<csml:parameter key="csml-variable:parameter:initialValue" value="0.218"/>
<csml:parameter key="csml-variable:parameter:maximumValue" value="infinite"/>
<csml:parameter key="csml-variable:parameter:minimumValue" value="0"/>
<csml:parameter key="csml-variable:parameter:global" value="false"/>
</csml:variable>
</csml:entitySimulationProperty>
<csml:viewProperty>
<csml:position positionID="default" position="auto" x="1174.0" y="2971.0"/>
<csml:shape shapeID="default" visible="true">
<csml:toolSpecificGraphics>
<fig:figure xmlns:fig="http://www.csml.org/csml/cigraphics">
<fig:continuousEntity name="default" depth="0" fillColor="0 255 0 255" outlineWidth="1.0" visible="true"/>
</fig:figure>
<text fontName="Dialog" fontSize="22" fontStyle=" bold" spacing="0.0" name="probeID" depth="0" visible="false" xmlns="http://www.csml.org/csml/cigraphics"/>
<text fontName="Dialog" fontSize="22" fontStyle=" bold" spacing="0.0" name="comments" depth="0" visible="false" xmlns="http://www.csml.org/csml/cigraphics"/>
<text fontName="Dialog" fontSize="22" fontStyle=" bold" spacing="0.0" name="unit" depth="0" visible="false" xmlns="http://www.csml.org/csml/cigraphics"/>
<text fontName="Dialog" fontSize="22" fontStyle=" bold" spacing="0.0" name="value" depth="0" visible="false" xmlns="http://www.csml.org/csml/cigraphics"/>
<text fontName="Dialog" fontSize="22" fontStyle=" bold" spacing="0.0" name="variable" depth="0" visible="false" xmlns="http://www.csml.org/csml/cigraphics"/>
<text fontName="Dialog" fontSize="22" fontStyle=" bold" spacing="0.0" name="name" depth="0" visible="true" xmlns="http://www.csml.org/csml/cigraphics"/>
</csml:toolSpecificGraphics>
</csml:shape>
</csml:viewProperty>
<csml:biologicalProperty refCellComponentID="cso30:i:CC_CellComponent">
<csml:property key="accession" value=""/>
<csml:property key="probeID" value=""/>
<csml:property key="extension" value=""/>
</csml:biologicalProperty>
<csml:comments>
<csml:comment type="text"></csml:comment>
</csml:comments>
</csml:entity>
<csml:entity id="species_ce4p" name="E4P" type="cso30:c:-">
<csml:entitySimulationProperty>
<csml:variable variableID="ce4p" type="csml-variable:Double">
<csml:parameter key="csml-variable:parameter:initialValue" value="0.098"/>
<csml:parameter key="csml-variable:parameter:maximumValue" value="infinite"/>
<csml:parameter key="csml-variable:parameter:minimumValue" value="0"/>
<csml:parameter key="csml-variable:parameter:global" value="false"/>
</csml:variable>
</csml:entitySimulationProperty>
<csml:viewProperty>
<csml:position positionID="default" position="auto" x="1454.0" y="2991.0"/>
<csml:shape shapeID="default" visible="true">
<csml:toolSpecificGraphics>
<fig:figure xmlns:fig="http://www.csml.org/csml/cigraphics">
<fig:continuousEntity name="default" depth="0" fillColor="255 175 175 255" outlineWidth="1.0" visible="true"/>
</fig:figure>
<text fontName="Dialog" fontSize="22" fontStyle=" bold" spacing="0.0" name="probeID" depth="0" visible="false" xmlns="http://www.csml.org/csml/cigraphics"/>
<text fontName="Dialog" fontSize="22" fontStyle=" bold" spacing="0.0" name="comments" depth="0" visible="false" xmlns="http://www.csml.org/csml/cigraphics"/>
<text fontName="Dialog" fontSize="22" fontStyle=" bold" spacing="0.0" name="unit" depth="0" visible="false" xmlns="http://www.csml.org/csml/cigraphics"/>
<text fontName="Dialog" fontSize="22" fontStyle=" bold" spacing="0.0" name="value" depth="0" visible="false" xmlns="http://www.csml.org/csml/cigraphics"/>
<text fontName="Dialog" fontSize="22" fontStyle=" bold" spacing="0.0" name="variable" depth="0" visible="false" xmlns="http://www.csml.org/csml/cigraphics"/>
<text fontName="Dialog" fontSize="22" fontStyle=" bold" spacing="0.0" name="name" depth="0" visible="true" xmlns="http://www.csml.org/csml/cigraphics"/>
</csml:toolSpecificGraphics>
</csml:shape>
</csml:viewProperty>
<csml:biologicalProperty refCellComponentID="cso30:i:CC_CellComponent">
<csml:property key="accession" value=""/>
<csml:property key="probeID" value=""/>
<csml:property key="extension" value=""/>
</csml:biologicalProperty>
<csml:comments>
<csml:comment type="text"></csml:comment>
</csml:comments>
</csml:entity>
<csml:entity id="species_cxyl5p" name="Xu5P" type="cso30:c:-">
<csml:entitySimulationProperty>
<csml:variable variableID="cxyl5p" type="csml-variable:Double">
<csml:parameter key="csml-variable:parameter:initialValue" value="0.138"/>
<csml:parameter key="csml-variable:parameter:maximumValue" value="infinite"/>
<csml:parameter key="csml-variable:parameter:minimumValue" value="0"/>
<csml:parameter key="csml-variable:parameter:global" value="false"/>
</csml:variable>
</csml:entitySimulationProperty>
<csml:viewProperty>
<csml:position positionID="default" position="auto" x="1444.0" y="2826.1565836298932"/>
<csml:shape shapeID="default" visible="true">
<csml:toolSpecificGraphics>
<fig:figure xmlns:fig="http://www.csml.org/csml/cigraphics">
<fig:continuousEntity name="default" depth="0" fillColor="255 175 175 255" outlineWidth="1.0" visible="true"/>
</fig:figure>
<text fontName="Dialog" fontSize="22" fontStyle=" bold" spacing="0.0" name="probeID" depth="0" visible="false" xmlns="http://www.csml.org/csml/cigraphics"/>
<text fontName="Dialog" fontSize="22" fontStyle=" bold" spacing="0.0" name="comments" depth="0" visible="false" xmlns="http://www.csml.org/csml/cigraphics"/>
<text fontName="Dialog" fontSize="22" fontStyle=" bold" spacing="0.0" name="unit" depth="0" visible="false" xmlns="http://www.csml.org/csml/cigraphics"/>
<text fontName="Dialog" fontSize="22" fontStyle=" bold" spacing="0.0" name="value" depth="0" visible="false" xmlns="http://www.csml.org/csml/cigraphics"/>
<text fontName="Dialog" fontSize="22" fontStyle=" bold" spacing="0.0" name="variable" depth="0" visible="false" xmlns="http://www.csml.org/csml/cigraphics"/>
<text fontName="Dialog" fontSize="22" fontStyle=" bold" spacing="0.0" name="name" depth="0" visible="true" xmlns="http://www.csml.org/csml/cigraphics"/>
</csml:toolSpecificGraphics>
</csml:shape>
</csml:viewProperty>
<csml:biologicalProperty refCellComponentID="cso30:i:CC_CellComponent">
<csml:property key="accession" value=""/>
<csml:property key="probeID" value=""/>
<csml:property key="extension" value=""/>
</csml:biologicalProperty>
<csml:comments>
<csml:comment type="text"></csml:comment>
</csml:comments>
</csml:entity>
<csml:entity id="species_crib5p" name="R5P" type="cso30:c:-">
<csml:entitySimulationProperty>
<csml:variable variableID="crib5p" type="csml-variable:Double">
<csml:parameter key="csml-variable:parameter:initialValue" value="0.398"/>
<csml:parameter key="csml-variable:parameter:maximumValue" value="infinite"/>
<csml:parameter key="csml-variable:parameter:minimumValue" value="0"/>
<csml:parameter key="csml-variable:parameter:global" value="false"/>
</csml:variable>
</csml:entitySimulationProperty>
<csml:viewProperty>
<csml:position positionID="default" position="auto" x="1589.0" y="2826.1565836298932"/>
<csml:shape shapeID="default" visible="true">
<csml:toolSpecificGraphics>
<fig:figure xmlns:fig="http://www.csml.org/csml/cigraphics">
<fig:continuousEntity name="default" depth="0" fillColor="255 175 175 255" outlineWidth="1.0" visible="true"/>
</fig:figure>
<text fontName="Dialog" fontSize="22" fontStyle=" bold" spacing="0.0" name="probeID" depth="0" visible="false" xmlns="http://www.csml.org/csml/cigraphics"/>
<text fontName="Dialog" fontSize="22" fontStyle=" bold" spacing="0.0" name="comments" depth="0" visible="false" xmlns="http://www.csml.org/csml/cigraphics"/>
<text fontName="Dialog" fontSize="22" fontStyle=" bold" spacing="0.0" name="unit" depth="0" visible="false" xmlns="http://www.csml.org/csml/cigraphics"/>
<text fontName="Dialog" fontSize="22" fontStyle=" bold" spacing="0.0" name="value" depth="0" visible="false" xmlns="http://www.csml.org/csml/cigraphics"/>
<text fontName="Dialog" fontSize="22" fontStyle=" bold" spacing="0.0" name="variable" depth="0" visible="false" xmlns="http://www.csml.org/csml/cigraphics"/>
<text fontName="Dialog" fontSize="22" fontStyle=" bold" spacing="0.0" name="name" depth="0" visible="true" xmlns="http://www.csml.org/csml/cigraphics"/>
</csml:toolSpecificGraphics>
</csml:shape>
</csml:viewProperty>
<csml:biologicalProperty refCellComponentID="cso30:i:CC_CellComponent">
<csml:property key="accession" value=""/>
<csml:property key="probeID" value=""/>
<csml:property key="extension" value=""/>
</csml:biologicalProperty>
<csml:comments>
<csml:comment type="text"></csml:comment>
</csml:comments>
</csml:entity>
<csml:entity id="species_cdhap" name="DHAP" type="cso30:c:-">
<csml:entitySimulationProperty>
<csml:variable variableID="cdhap" type="csml-variable:Double">
<csml:parameter key="csml-variable:parameter:initialValue" value="0.167"/>
<csml:parameter key="csml-variable:parameter:maximumValue" value="infinite"/>
<csml:parameter key="csml-variable:parameter:minimumValue" value="0"/>
<csml:parameter key="csml-variable:parameter:global" value="false"/>
</csml:variable>
</csml:entitySimulationProperty>
<csml:viewProperty>
<csml:position positionID="default" position="auto" x="1174.0" y="2871.0"/>
<csml:shape shapeID="default" visible="true">
<csml:toolSpecificGraphics>
<fig:figure xmlns:fig="http://www.csml.org/csml/cigraphics">
<fig:continuousEntity name="default" depth="0" fillColor="0 255 0 255" outlineWidth="1.0" visible="true"/>
</fig:figure>
<text fontName="Dialog" fontSize="22" fontStyle=" bold" spacing="0.0" name="probeID" depth="0" visible="false" xmlns="http://www.csml.org/csml/cigraphics"/>
<text fontName="Dialog" fontSize="22" fontStyle=" bold" spacing="0.0" name="comments" depth="0" visible="false" xmlns="http://www.csml.org/csml/cigraphics"/>
<text fontName="Dialog" fontSize="22" fontStyle=" bold" spacing="0.0" name="unit" depth="0" visible="false" xmlns="http://www.csml.org/csml/cigraphics"/>
<text fontName="Dialog" fontSize="22" fontStyle=" bold" spacing="0.0" name="value" depth="0" visible="false" xmlns="http://www.csml.org/csml/cigraphics"/>
<text fontName="Dialog" fontSize="22" fontStyle=" bold" spacing="0.0" name="variable" depth="0" visible="false" xmlns="http://www.csml.org/csml/cigraphics"/>
<text fontName="Dialog" fontSize="22" fontStyle=" bold" spacing="0.0" name="name" depth="0" visible="true" xmlns="http://www.csml.org/csml/cigraphics"/>
</csml:toolSpecificGraphics>
</csml:shape>
</csml:viewProperty>
<csml:biologicalProperty refCellComponentID="cso30:i:CC_CellComponent">
<csml:property key="accession" value=""/>
<csml:property key="probeID" value=""/>
<csml:property key="extension" value=""/>
</csml:biologicalProperty>
<csml:comments>
<csml:comment type="text"></csml:comment>
</csml:comments>
</csml:entity>
<csml:entity id="species_cpgp" name="PGP" type="cso30:c:-">
<csml:entitySimulationProperty>
<csml:variable variableID="cpgp" type="csml-variable:Double">
<csml:parameter key="csml-variable:parameter:initialValue" value="0.008"/>
<csml:parameter key="csml-variable:parameter:maximumValue" value="infinite"/>
<csml:parameter key="csml-variable:parameter:minimumValue" value="0"/>
<csml:parameter key="csml-variable:parameter:global" value="false"/>
</csml:variable>
</csml:entitySimulationProperty>
<csml:viewProperty>
<csml:position positionID="default" position="auto" x="1174.0" y="3080.0"/>
<csml:shape shapeID="default" visible="true">
<csml:toolSpecificGraphics>
<fig:figure xmlns:fig="http://www.csml.org/csml/cigraphics">
<fig:continuousEntity name="default" depth="0" fillColor="0 255 0 255" outlineWidth="1.0" visible="true"/>
</fig:figure>
<text fontName="Dialog" fontSize="22" fontStyle=" bold" spacing="0.0" name="probeID" depth="0" visible="false" xmlns="http://www.csml.org/csml/cigraphics"/>
<text fontName="Dialog" fontSize="22" fontStyle=" bold" spacing="0.0" name="comments" depth="0" visible="false" xmlns="http://www.csml.org/csml/cigraphics"/>
<text fontName="Dialog" fontSize="22" fontStyle=" bold" spacing="0.0" name="unit" depth="0" visible="false" xmlns="http://www.csml.org/csml/cigraphics"/>
<text fontName="Dialog" fontSize="22" fontStyle=" bold" spacing="0.0" name="value" depth="0" visible="false" xmlns="http://www.csml.org/csml/cigraphics"/>
<text fontName="Dialog" fontSize="22" fontStyle=" bold" spacing="0.0" name="variable" depth="0" visible="false" xmlns="http://www.csml.org/csml/cigraphics"/>
<text fontName="Dialog" fontSize="22" fontStyle=" bold" spacing="0.0" name="name" depth="0" visible="true" xmlns="http://www.csml.org/csml/cigraphics"/>
</csml:toolSpecificGraphics>
</csml:shape>
</csml:viewProperty>
<csml:biologicalProperty refCellComponentID="cso30:i:CC_CellComponent">
<csml:property key="accession" value=""/>
<csml:property key="probeID" value=""/>
<csml:property key="extension" value=""/>
</csml:biologicalProperty>
<csml:comments>
<csml:comment type="text"></csml:comment>
</csml:comments>
</csml:entity>
<csml:entity id="species_cpg3" name="3PG" type="cso30:c:-">
<csml:entitySimulationProperty>
<csml:variable variableID="cpg3" type="csml-variable:Double">
<csml:parameter key="csml-variable:parameter:initialValue" value="2.13"/>
<csml:parameter key="csml-variable:parameter:maximumValue" value="infinite"/>
<csml:parameter key="csml-variable:parameter:minimumValue" value="0"/>
<csml:parameter key="csml-variable:parameter:global" value="false"/>
</csml:variable>
</csml:entitySimulationProperty>
<csml:viewProperty>
<csml:position positionID="default" position="auto" x="1174.0" y="3170.0"/>
<csml:shape shapeID="default" visible="true">
<csml:toolSpecificGraphics>
<fig:figure xmlns:fig="http://www.csml.org/csml/cigraphics">
<fig:continuousEntity name="default" depth="0" fillColor="0 255 0 255" outlineWidth="1.0" visible="true"/>
</fig:figure>
<text fontName="Dialog" fontSize="22" fontStyle=" bold" spacing="0.0" name="probeID" depth="0" visible="false" xmlns="http://www.csml.org/csml/cigraphics"/>
<text fontName="Dialog" fontSize="22" fontStyle=" bold" spacing="0.0" name="comments" depth="0" visible="false" xmlns="http://www.csml.org/csml/cigraphics"/>
<text fontName="Dialog" fontSize="22" fontStyle=" bold" spacing="0.0" name="unit" depth="0" visible="false" xmlns="http://www.csml.org/csml/cigraphics"/>
<text fontName="Dialog" fontSize="22" fontStyle=" bold" spacing="0.0" name="value" depth="0" visible="false" xmlns="http://www.csml.org/csml/cigraphics"/>
<text fontName="Dialog" fontSize="22" fontStyle=" bold" spacing="0.0" name="variable" depth="0" visible="false" xmlns="http://www.csml.org/csml/cigraphics"/>
<text fontName="Dialog" fontSize="22" fontStyle=" bold" spacing="0.0" name="name" depth="0" visible="true" xmlns="http://www.csml.org/csml/cigraphics"/>
</csml:toolSpecificGraphics>
</csml:shape>
</csml:viewProperty>
<csml:biologicalProperty refCellComponentID="cso30:i:CC_CellComponent">
<csml:property key="accession" value=""/>
<csml:property key="probeID" value=""/>
<csml:property key="extension" value=""/>
</csml:biologicalProperty>
<csml:comments>
<csml:comment type="text"></csml:comment>
</csml:comments>
</csml:entity>
<csml:entity id="species_cpg2" name="2PG" type="cso30:c:-">
<csml:entitySimulationProperty>
<csml:variable variableID="cpg2" type="csml-variable:Double">
<csml:parameter key="csml-variable:parameter:initialValue" value="0.399"/>
<csml:parameter key="csml-variable:parameter:maximumValue" value="infinite"/>
<csml:parameter key="csml-variable:parameter:minimumValue" value="0"/>
<csml:parameter key="csml-variable:parameter:global" value="false"/>
</csml:variable>
</csml:entitySimulationProperty>
<csml:viewProperty>
<csml:position positionID="default" position="auto" x="1174.0" y="3250.0"/>
<csml:shape shapeID="default" visible="true">
<csml:toolSpecificGraphics>
<fig:figure xmlns:fig="http://www.csml.org/csml/cigraphics">
<fig:continuousEntity name="default" depth="0" fillColor="0 255 0 255" outlineWidth="1.0" visible="true"/>
</fig:figure>
<text fontName="Dialog" fontSize="22" fontStyle=" bold" spacing="0.0" name="probeID" depth="0" visible="false" xmlns="http://www.csml.org/csml/cigraphics"/>
<text fontName="Dialog" fontSize="22" fontStyle=" bold" spacing="0.0" name="comments" depth="0" visible="false" xmlns="http://www.csml.org/csml/cigraphics"/>
<text fontName="Dialog" fontSize="22" fontStyle=" bold" spacing="0.0" name="unit" depth="0" visible="false" xmlns="http://www.csml.org/csml/cigraphics"/>
<text fontName="Dialog" fontSize="22" fontStyle=" bold" spacing="0.0" name="value" depth="0" visible="false" xmlns="http://www.csml.org/csml/cigraphics"/>
<text fontName="Dialog" fontSize="22" fontStyle=" bold" spacing="0.0" name="variable" depth="0" visible="false" xmlns="http://www.csml.org/csml/cigraphics"/>
<text fontName="Dialog" fontSize="22" fontStyle=" bold" spacing="0.0" name="name" depth="0" visible="true" xmlns="http://www.csml.org/csml/cigraphics"/>
</csml:toolSpecificGraphics>
</csml:shape>
</csml:viewProperty>
<csml:biologicalProperty refCellComponentID="cso30:i:CC_CellComponent">
<csml:property key="accession" value=""/>
<csml:property key="probeID" value=""/>
<csml:property key="extension" value=""/>
</csml:biologicalProperty>
<csml:comments>
<csml:comment type="text"></csml:comment>
</csml:comments>
</csml:entity>
<csml:entity id="species_cribu5p" name="Ru5P" type="cso30:c:-">
<csml:entitySimulationProperty>
<csml:variable variableID="cribu5p" type="csml-variable:Double">
<csml:parameter key="csml-variable:parameter:initialValue" value="0.111"/>
<csml:parameter key="csml-variable:parameter:maximumValue" value="infinite"/>
<csml:parameter key="csml-variable:parameter:minimumValue" value="0"/>
<csml:parameter key="csml-variable:parameter:global" value="false"/>
</csml:variable>
</csml:entitySimulationProperty>
<csml:viewProperty>
<csml:position positionID="default" position="auto" x="1524.0" y="2692.5"/>
<csml:shape shapeID="default" visible="true">
<csml:toolSpecificGraphics>
<fig:figure xmlns:fig="http://www.csml.org/csml/cigraphics">
<fig:continuousEntity name="default" depth="0" fillColor="255 175 175 255" outlineWidth="1.0" visible="true"/>
</fig:figure>
<text fontName="Dialog" fontSize="22" fontStyle=" bold" spacing="0.0" name="probeID" depth="0" visible="false" xmlns="http://www.csml.org/csml/cigraphics"/>
<text fontName="Dialog" fontSize="22" fontStyle=" bold" spacing="0.0" name="comments" depth="0" visible="false" xmlns="http://www.csml.org/csml/cigraphics"/>
<text fontName="Dialog" fontSize="22" fontStyle=" bold" spacing="0.0" name="unit" depth="0" visible="false" xmlns="http://www.csml.org/csml/cigraphics"/>
<text fontName="Dialog" fontSize="22" fontStyle=" bold" spacing="0.0" name="value" depth="0" visible="false" xmlns="http://www.csml.org/csml/cigraphics"/>
<text fontName="Dialog" fontSize="22" fontStyle=" bold" spacing="0.0" name="variable" depth="0" visible="false" xmlns="http://www.csml.org/csml/cigraphics"/>
<text fontName="Dialog" fontSize="22" fontStyle=" bold" spacing="0.0" name="name" depth="0" visible="true" xmlns="http://www.csml.org/csml/cigraphics"/>
</csml:toolSpecificGraphics>
</csml:shape>
</csml:viewProperty>
<csml:biologicalProperty refCellComponentID="cso30:i:CC_CellComponent">
<csml:property key="accession" value=""/>
<csml:property key="probeID" value=""/>
<csml:property key="extension" value=""/>
</csml:biologicalProperty>
<csml:comments>
<csml:comment type="text"></csml:comment>
</csml:comments>
</csml:entity>
<csml:entity id="parameter_catp" name="parameter_catp" type="cso30:c:-">
<csml:entitySimulationProperty>
<csml:variable variableID="catp" type="csml-variable:Double">
<csml:parameter key="csml-variable:parameter:maximumValue" value="infinite"/>
<csml:parameter key="csml-variable:parameter:minimumValue" value="-infinite"/>
<csml:parameter key="csml-variable:parameter:unit" value="mM"/>
<csml:parameter key="csml-variable:parameter:evaluateScriptOnce" value="false"/>
<csml:parameter key="csml-variable:parameter:global" value="false"/>
<csml:script key="csml-variable:parameter:initialValue" language="pnuts">( 4.27 -( 4.163 *( t /( 0.657 +( 1.43 * t )+( 0.0364 *pow( t ,  2 ))))))</csml:script>
</csml:variable>
</csml:entitySimulationProperty>
<csml:viewProperty>
<csml:position positionID="default" position="auto" x="389.0" y="109.0"/>
<csml:shape shapeID="default" visible="true">
<csml:toolSpecificGraphics>
<fig:figure xmlns:fig="http://www.csml.org/csml/cigraphics">
<fig:continuousEntity name="default" depth="0" outlineWidth="1.0" visible="true"/>
</fig:figure>
<text fontName="Dialog" fontSize="22" fontStyle=" bold" spacing="0.0" name="probeID" depth="0" visible="false" xmlns="http://www.csml.org/csml/cigraphics"/>
<text fontName="Dialog" fontSize="22" fontStyle=" bold" spacing="0.0" name="comments" depth="0" visible="false" xmlns="http://www.csml.org/csml/cigraphics"/>
<text fontName="Dialog" fontSize="22" fontStyle=" bold" spacing="0.0" name="unit" depth="0" visible="false" xmlns="http://www.csml.org/csml/cigraphics"/>
<text fontName="Dialog" fontSize="22" fontStyle=" bold" spacing="0.0" name="value" depth="0" visible="false" xmlns="http://www.csml.org/csml/cigraphics"/>
<text fontName="Dialog" fontSize="22" fontStyle=" bold" spacing="0.0" name="variable" depth="0" visible="false" xmlns="http://www.csml.org/csml/cigraphics"/>
<text fontName="Dialog" fontSize="22" fontStyle=" bold" spacing="0.0" name="name" depth="0" visible="true" xmlns="http://www.csml.org/csml/cigraphics"/>
</csml:toolSpecificGraphics>
</csml:shape>
</csml:viewProperty>
<csml:biologicalProperty refCellComponentID="cso30:i:CC_CellComponent">
<csml:property key="accession" value=""/>
<csml:property key="probeID" value=""/>
<csml:property key="extension" value=""/>
</csml:biologicalProperty>
<csml:comments>
<csml:comment type="text"></csml:comment>
</csml:comments>
</csml:entity>
<csml:entity id="parameter_cadp" name="parameter_cadp" type="cso30:c:-">
<csml:entitySimulationProperty>
<csml:variable variableID="cadp" type="csml-variable:Double">
<csml:parameter key="csml-variable:parameter:maximumValue" value="infinite"/>
<csml:parameter key="csml-variable:parameter:minimumValue" value="-infinite"/>
<csml:parameter key="csml-variable:parameter:unit" value="mM"/>
<csml:parameter key="csml-variable:parameter:evaluateScriptOnce" value="false"/>
<csml:parameter key="csml-variable:parameter:global" value="false"/>
<csml:script key="csml-variable:parameter:initialValue" language="pnuts">( 0.582 +( 1.73 *pow( 2.731 , ( -0.15 * t ))*(( 0.12 * t )+( 0.000214 *pow( t ,  3 )))))</csml:script>
</csml:variable>
</csml:entitySimulationProperty>
<csml:viewProperty>
<csml:position positionID="default" position="auto" x="400.0" y="160.0"/>
<csml:shape shapeID="default" visible="true">
<csml:toolSpecificGraphics>
<fig:figure xmlns:fig="http://www.csml.org/csml/cigraphics">
<fig:continuousEntity name="default" depth="0" outlineWidth="1.0" visible="true"/>
</fig:figure>
<text fontName="Dialog" fontSize="22" fontStyle=" bold" spacing="0.0" name="probeID" depth="0" visible="false" xmlns="http://www.csml.org/csml/cigraphics"/>
<text fontName="Dialog" fontSize="22" fontStyle=" bold" spacing="0.0" name="comments" depth="0" visible="false" xmlns="http://www.csml.org/csml/cigraphics"/>
<text fontName="Dialog" fontSize="22" fontStyle=" bold" spacing="0.0" name="unit" depth="0" visible="false" xmlns="http://www.csml.org/csml/cigraphics"/>
<text fontName="Dialog" fontSize="22" fontStyle=" bold" spacing="0.0" name="value" depth="0" visible="false" xmlns="http://www.csml.org/csml/cigraphics"/>
<text fontName="Dialog" fontSize="22" fontStyle=" bold" spacing="0.0" name="variable" depth="0" visible="false" xmlns="http://www.csml.org/csml/cigraphics"/>
<text fontName="Dialog" fontSize="22" fontStyle=" bold" spacing="0.0" name="name" depth="0" visible="true" xmlns="http://www.csml.org/csml/cigraphics"/>
</csml:toolSpecificGraphics>
</csml:shape>
</csml:viewProperty>
<csml:biologicalProperty refCellComponentID="cso30:i:CC_CellComponent">
<csml:property key="accession" value=""/>
<csml:property key="probeID" value=""/>
<csml:property key="extension" value=""/>
</csml:biologicalProperty>
<csml:comments>
<csml:comment type="text"></csml:comment>
</csml:comments>
</csml:entity>
<csml:entity id="parameter_camp" name="parameter_camp" type="cso30:c:-">
<csml:entitySimulationProperty>
<csml:variable variableID="camp" type="csml-variable:Double">
<csml:parameter key="csml-variable:parameter:maximumValue" value="infinite"/>
<csml:parameter key="csml-variable:parameter:minimumValue" value="-infinite"/>
<csml:parameter key="csml-variable:parameter:unit" value="mM"/>
<csml:parameter key="csml-variable:parameter:evaluateScriptOnce" value="false"/>
<csml:parameter key="csml-variable:parameter:global" value="false"/>
<csml:script key="csml-variable:parameter:initialValue" language="pnuts">( 0.123 +( 7.25 *( t /( 7.25 +( 1.47 * t )+( 0.17 *pow( t ,  2 )))))+( 1.073 /( 1.29 +( 8.05 * t ))))</csml:script>
</csml:variable>
</csml:entitySimulationProperty>
<csml:viewProperty>
<csml:position positionID="default" position="auto" x="560.0" y="160.0"/>
<csml:shape shapeID="default" visible="true">
<csml:toolSpecificGraphics>
<fig:figure xmlns:fig="http://www.csml.org/csml/cigraphics">
<fig:continuousEntity name="default" depth="0" outlineWidth="1.0" visible="true"/>
</fig:figure>
<text fontName="Dialog" fontSize="22" fontStyle=" bold" spacing="0.0" name="probeID" depth="0" visible="false" xmlns="http://www.csml.org/csml/cigraphics"/>
<text fontName="Dialog" fontSize="22" fontStyle=" bold" spacing="0.0" name="comments" depth="0" visible="false" xmlns="http://www.csml.org/csml/cigraphics"/>
<text fontName="Dialog" fontSize="22" fontStyle=" bold" spacing="0.0" name="unit" depth="0" visible="false" xmlns="http://www.csml.org/csml/cigraphics"/>
<text fontName="Dialog" fontSize="22" fontStyle=" bold" spacing="0.0" name="value" depth="0" visible="false" xmlns="http://www.csml.org/csml/cigraphics"/>
<text fontName="Dialog" fontSize="22" fontStyle=" bold" spacing="0.0" name="variable" depth="0" visible="false" xmlns="http://www.csml.org/csml/cigraphics"/>
<text fontName="Dialog" fontSize="22" fontStyle=" bold" spacing="0.0" name="name" depth="0" visible="true" xmlns="http://www.csml.org/csml/cigraphics"/>
</csml:toolSpecificGraphics>
</csml:shape>
</csml:viewProperty>
<csml:biologicalProperty refCellComponentID="cso30:i:CC_CellComponent">
<csml:property key="accession" value=""/>
<csml:property key="probeID" value=""/>
<csml:property key="extension" value=""/>
</csml:biologicalProperty>
<csml:comments>
<csml:comment type="text"></csml:comment>
</csml:comments>
</csml:entity>
<csml:entity id="parameter_cnadp" name="parameter_cnadp" type="cso30:c:-">
<csml:entitySimulationProperty>
<csml:variable variableID="cnadp" type="csml-variable:Double">
<csml:parameter key="csml-variable:parameter:maximumValue" value="infinite"/>
<csml:parameter key="csml-variable:parameter:minimumValue" value="-infinite"/>
<csml:parameter key="csml-variable:parameter:unit" value="mM"/>
<csml:parameter key="csml-variable:parameter:evaluateScriptOnce" value="false"/>
<csml:parameter key="csml-variable:parameter:global" value="false"/>
<csml:script key="csml-variable:parameter:initialValue" language="pnuts">(( 0.159 -( 0.00554 *( t /(( 2.8 -( 0.271 * t ))+( 0.01 *pow( t ,  2 ))))))+( 0.182 /( 4.82 +( 0.526 * t ))))</csml:script>
</csml:variable>
</csml:entitySimulationProperty>
<csml:viewProperty>
<csml:position positionID="default" position="auto" x="720.0" y="160.0"/>
<csml:shape shapeID="default" visible="true">
<csml:toolSpecificGraphics>
<fig:figure xmlns:fig="http://www.csml.org/csml/cigraphics">
<fig:continuousEntity name="default" depth="0" outlineWidth="1.0" visible="true"/>
</fig:figure>
<text fontName="Dialog" fontSize="22" fontStyle=" bold" spacing="0.0" name="probeID" depth="0" visible="false" xmlns="http://www.csml.org/csml/cigraphics"/>
<text fontName="Dialog" fontSize="22" fontStyle=" bold" spacing="0.0" name="comments" depth="0" visible="false" xmlns="http://www.csml.org/csml/cigraphics"/>
<text fontName="Dialog" fontSize="22" fontStyle=" bold" spacing="0.0" name="unit" depth="0" visible="false" xmlns="http://www.csml.org/csml/cigraphics"/>
<text fontName="Dialog" fontSize="22" fontStyle=" bold" spacing="0.0" name="value" depth="0" visible="false" xmlns="http://www.csml.org/csml/cigraphics"/>
<text fontName="Dialog" fontSize="22" fontStyle=" bold" spacing="0.0" name="variable" depth="0" visible="false" xmlns="http://www.csml.org/csml/cigraphics"/>
<text fontName="Dialog" fontSize="22" fontStyle=" bold" spacing="0.0" name="name" depth="0" visible="true" xmlns="http://www.csml.org/csml/cigraphics"/>
</csml:toolSpecificGraphics>
</csml:shape>
</csml:viewProperty>
<csml:biologicalProperty refCellComponentID="cso30:i:CC_CellComponent">
<csml:property key="accession" value=""/>
<csml:property key="probeID" value=""/>
<csml:property key="extension" value=""/>
</csml:biologicalProperty>
<csml:comments>
<csml:comment type="text"></csml:comment>
</csml:comments>
</csml:entity>
<csml:entity id="parameter_cnadph" name="parameter_cnadph" type="cso30:c:-">
<csml:entitySimulationProperty>
<csml:variable variableID="cnadph" type="csml-variable:Double">
<csml:parameter key="csml-variable:parameter:maximumValue" value="infinite"/>
<csml:parameter key="csml-variable:parameter:minimumValue" value="-infinite"/>
<csml:parameter key="csml-variable:parameter:unit" value="mM"/>
<csml:parameter key="csml-variable:parameter:evaluateScriptOnce" value="false"/>
<csml:parameter key="csml-variable:parameter:global" value="false"/>
<csml:script key="csml-variable:parameter:initialValue" language="pnuts">( 0.062 +( 0.332 *pow( 2.718 , ( -0.464 * t ))*(( 0.0166 *pow( t ,  1.58 ))+( 0.000166 *pow( t ,  4.73 ))+( 0.1312 *pow( 10 ,  -9 )*pow( t ,  7.89 ))+( 0.1362 *pow( 10 ,  -12 )*pow( t ,  11 ))+( 0.1233 *pow( 10 ,  -15 )*pow( t ,  14.2 )))))</csml:script>
</csml:variable>
</csml:entitySimulationProperty>
<csml:viewProperty>
<csml:position positionID="default" position="auto" x="880.0" y="160.0"/>
<csml:shape shapeID="default" visible="true">
<csml:toolSpecificGraphics>
<fig:figure xmlns:fig="http://www.csml.org/csml/cigraphics">
<fig:continuousEntity name="default" depth="0" outlineWidth="1.0" visible="true"/>
</fig:figure>
<text fontName="Dialog" fontSize="22" fontStyle=" bold" spacing="0.0" name="probeID" depth="0" visible="false" xmlns="http://www.csml.org/csml/cigraphics"/>
<text fontName="Dialog" fontSize="22" fontStyle=" bold" spacing="0.0" name="comments" depth="0" visible="false" xmlns="http://www.csml.org/csml/cigraphics"/>
<text fontName="Dialog" fontSize="22" fontStyle=" bold" spacing="0.0" name="unit" depth="0" visible="false" xmlns="http://www.csml.org/csml/cigraphics"/>
<text fontName="Dialog" fontSize="22" fontStyle=" bold" spacing="0.0" name="value" depth="0" visible="false" xmlns="http://www.csml.org/csml/cigraphics"/>
<text fontName="Dialog" fontSize="22" fontStyle=" bold" spacing="0.0" name="variable" depth="0" visible="false" xmlns="http://www.csml.org/csml/cigraphics"/>
<text fontName="Dialog" fontSize="22" fontStyle=" bold" spacing="0.0" name="name" depth="0" visible="true" xmlns="http://www.csml.org/csml/cigraphics"/>
</csml:toolSpecificGraphics>
</csml:shape>
</csml:viewProperty>
<csml:biologicalProperty refCellComponentID="cso30:i:CC_CellComponent">
<csml:property key="accession" value=""/>
<csml:property key="probeID" value=""/>
<csml:property key="extension" value=""/>
</csml:biologicalProperty>
<csml:comments>
<csml:comment type="text"></csml:comment>
</csml:comments>
</csml:entity>
<csml:entity id="parameter_cnad" name="parameter_cnad" type="cso30:c:-">
<csml:entitySimulationProperty>
<csml:variable variableID="cnad" type="csml-variable:Double">
<csml:parameter key="csml-variable:parameter:maximumValue" value="infinite"/>
<csml:parameter key="csml-variable:parameter:minimumValue" value="-infinite"/>
<csml:parameter key="csml-variable:parameter:unit" value="mM"/>
<csml:parameter key="csml-variable:parameter:evaluateScriptOnce" value="false"/>
<csml:parameter key="csml-variable:parameter:global" value="false"/>
<csml:script key="csml-variable:parameter:initialValue" language="pnuts">(( 1.314 +( 1.314 *pow( 2.73 , (( -0.0435 * t )- 0.342 ))))-(( t + 7.871 )*(pow( 2.73 , (( -0.0218 * t )- 0.171 ))/( 8.481 + t ))))</csml:script>
</csml:variable>
</csml:entitySimulationProperty>
<csml:viewProperty>
<csml:position positionID="default" position="auto" x="160.0" y="240.0"/>
<csml:shape shapeID="default" visible="true">
<csml:toolSpecificGraphics>
<fig:figure xmlns:fig="http://www.csml.org/csml/cigraphics">
<fig:continuousEntity name="default" depth="0" outlineWidth="1.0" visible="true"/>
</fig:figure>
<text fontName="Dialog" fontSize="22" fontStyle=" bold" spacing="0.0" name="probeID" depth="0" visible="false" xmlns="http://www.csml.org/csml/cigraphics"/>
<text fontName="Dialog" fontSize="22" fontStyle=" bold" spacing="0.0" name="comments" depth="0" visible="false" xmlns="http://www.csml.org/csml/cigraphics"/>
<text fontName="Dialog" fontSize="22" fontStyle=" bold" spacing="0.0" name="unit" depth="0" visible="false" xmlns="http://www.csml.org/csml/cigraphics"/>
<text fontName="Dialog" fontSize="22" fontStyle=" bold" spacing="0.0" name="value" depth="0" visible="false" xmlns="http://www.csml.org/csml/cigraphics"/>
<text fontName="Dialog" fontSize="22" fontStyle=" bold" spacing="0.0" name="variable" depth="0" visible="false" xmlns="http://www.csml.org/csml/cigraphics"/>
<text fontName="Dialog" fontSize="22" fontStyle=" bold" spacing="0.0" name="name" depth="0" visible="true" xmlns="http://www.csml.org/csml/cigraphics"/>
</csml:toolSpecificGraphics>
</csml:shape>
</csml:viewProperty>
<csml:biologicalProperty refCellComponentID="cso30:i:CC_CellComponent">
<csml:property key="accession" value=""/>
<csml:property key="probeID" value=""/>
<csml:property key="extension" value=""/>
</csml:biologicalProperty>
<csml:comments>
<csml:comment type="text"></csml:comment>
</csml:comments>
</csml:entity>
<csml:entity id="parameter_cnadh" name="parameter_cnadh" type="cso30:c:-">
<csml:entitySimulationProperty>
<csml:variable variableID="cnadh" type="csml-variable:Double">
<csml:parameter key="csml-variable:parameter:maximumValue" value="infinite"/>
<csml:parameter key="csml-variable:parameter:minimumValue" value="-infinite"/>
<csml:parameter key="csml-variable:parameter:unit" value="mM"/>
<csml:parameter key="csml-variable:parameter:evaluateScriptOnce" value="false"/>
<csml:parameter key="csml-variable:parameter:global" value="false"/>
<csml:script key="csml-variable:parameter:initialValue" language="pnuts">( 0.0934 +( 0.00111 *pow( 2.371 , ( -0.123 * t ))*(( 0.844 * t )+( 0.104 *pow( t ,  3 )))))</csml:script>
</csml:variable>
</csml:entitySimulationProperty>
<csml:viewProperty>
<csml:position positionID="default" position="auto" x="320.0" y="240.0"/>
<csml:shape shapeID="default" visible="true">
<csml:toolSpecificGraphics>
<fig:figure xmlns:fig="http://www.csml.org/csml/cigraphics">
<fig:continuousEntity name="default" depth="0" outlineWidth="1.0" visible="true"/>
</fig:figure>
<text fontName="Dialog" fontSize="22" fontStyle=" bold" spacing="0.0" name="probeID" depth="0" visible="false" xmlns="http://www.csml.org/csml/cigraphics"/>
<text fontName="Dialog" fontSize="22" fontStyle=" bold" spacing="0.0" name="comments" depth="0" visible="false" xmlns="http://www.csml.org/csml/cigraphics"/>
<text fontName="Dialog" fontSize="22" fontStyle=" bold" spacing="0.0" name="unit" depth="0" visible="false" xmlns="http://www.csml.org/csml/cigraphics"/>
<text fontName="Dialog" fontSize="22" fontStyle=" bold" spacing="0.0" name="value" depth="0" visible="false" xmlns="http://www.csml.org/csml/cigraphics"/>
<text fontName="Dialog" fontSize="22" fontStyle=" bold" spacing="0.0" name="variable" depth="0" visible="false" xmlns="http://www.csml.org/csml/cigraphics"/>
<text fontName="Dialog" fontSize="22" fontStyle=" bold" spacing="0.0" name="name" depth="0" visible="true" xmlns="http://www.csml.org/csml/cigraphics"/>
</csml:toolSpecificGraphics>
</csml:shape>
</csml:viewProperty>
<csml:biologicalProperty refCellComponentID="cso30:i:CC_CellComponent">
<csml:property key="accession" value=""/>
<csml:property key="probeID" value=""/>
<csml:property key="extension" value=""/>
</csml:biologicalProperty>
<csml:comments>
<csml:comment type="text"></csml:comment>
</csml:comments>
</csml:entity>
<csml:entity id="parameter_reaction_vPTS_parameter_rmaxPTS" name="parameter_rmaxPTS" type="cso30:c:-">
<csml:entitySimulationProperty>
<csml:variable variableID="vPTS_rmaxPTS" type="csml-variable:Double">
<csml:parameter key="csml-variable:parameter:initialValue" value="7829.78"/>
<csml:parameter key="csml-variable:parameter:maximumValue" value="infinite"/>
<csml:parameter key="csml-variable:parameter:minimumValue" value="-infinite"/>
<csml:parameter key="csml-variable:parameter:unit" value="mM_per_second"/>
<csml:parameter key="csml-variable:parameter:global" value="false"/>
</csml:variable>
</csml:entitySimulationProperty>
<csml:viewProperty>
<csml:position positionID="default" position="auto" x="480.0" y="240.0"/>
<csml:shape shapeID="default" visible="true">
<csml:toolSpecificGraphics>
<fig:figure xmlns:fig="http://www.csml.org/csml/cigraphics">
<fig:continuousEntity name="default" depth="0" outlineWidth="1.0" visible="true"/>
</fig:figure>
<text fontName="Dialog" fontSize="22" fontStyle=" bold" spacing="0.0" name="probeID" depth="0" visible="false" xmlns="http://www.csml.org/csml/cigraphics"/>
<text fontName="Dialog" fontSize="22" fontStyle=" bold" spacing="0.0" name="comments" depth="0" visible="false" xmlns="http://www.csml.org/csml/cigraphics"/>
<text fontName="Dialog" fontSize="22" fontStyle=" bold" spacing="0.0" name="unit" depth="0" visible="false" xmlns="http://www.csml.org/csml/cigraphics"/>
<text fontName="Dialog" fontSize="22" fontStyle=" bold" spacing="0.0" name="value" depth="0" visible="false" xmlns="http://www.csml.org/csml/cigraphics"/>
<text fontName="Dialog" fontSize="22" fontStyle=" bold" spacing="0.0" name="variable" depth="0" visible="false" xmlns="http://www.csml.org/csml/cigraphics"/>
<text fontName="Dialog" fontSize="22" fontStyle=" bold" spacing="0.0" name="name" depth="0" visible="true" xmlns="http://www.csml.org/csml/cigraphics"/>
</csml:toolSpecificGraphics>
</csml:shape>
</csml:viewProperty>
<csml:biologicalProperty refCellComponentID="cso30:i:CC_CellComponent">
<csml:property key="accession" value=""/>
<csml:property key="probeID" value=""/>
<csml:property key="extension" value=""/>
</csml:biologicalProperty>
<csml:comments>
<csml:comment type="text"></csml:comment>
</csml:comments>
</csml:entity>
<csml:entity id="parameter_reaction_vPTS_parameter_KPTSa1" name="parameter_KPTSa1" type="cso30:c:-">
<csml:entitySimulationProperty>
<csml:variable variableID="vPTS_KPTSa1" type="csml-variable:Double">
<csml:parameter key="csml-variable:parameter:initialValue" value="3082.3"/>
<csml:parameter key="csml-variable:parameter:maximumValue" value="infinite"/>
<csml:parameter key="csml-variable:parameter:minimumValue" value="-infinite"/>
<csml:parameter key="csml-variable:parameter:unit" value="mM"/>
<csml:parameter key="csml-variable:parameter:global" value="false"/>
</csml:variable>
</csml:entitySimulationProperty>
<csml:viewProperty>
<csml:position positionID="default" position="auto" x="640.0" y="240.0"/>
<csml:shape shapeID="default" visible="true">
<csml:toolSpecificGraphics>
<fig:figure xmlns:fig="http://www.csml.org/csml/cigraphics">
<fig:continuousEntity name="default" depth="0" outlineWidth="1.0" visible="true"/>
</fig:figure>
<text fontName="Dialog" fontSize="22" fontStyle=" bold" spacing="0.0" name="probeID" depth="0" visible="false" xmlns="http://www.csml.org/csml/cigraphics"/>
<text fontName="Dialog" fontSize="22" fontStyle=" bold" spacing="0.0" name="comments" depth="0" visible="false" xmlns="http://www.csml.org/csml/cigraphics"/>
<text fontName="Dialog" fontSize="22" fontStyle=" bold" spacing="0.0" name="unit" depth="0" visible="false" xmlns="http://www.csml.org/csml/cigraphics"/>
<text fontName="Dialog" fontSize="22" fontStyle=" bold" spacing="0.0" name="value" depth="0" visible="false" xmlns="http://www.csml.org/csml/cigraphics"/>
<text fontName="Dialog" fontSize="22" fontStyle=" bold" spacing="0.0" name="variable" depth="0" visible="false" xmlns="http://www.csml.org/csml/cigraphics"/>
<text fontName="Dialog" fontSize="22" fontStyle=" bold" spacing="0.0" name="name" depth="0" visible="true" xmlns="http://www.csml.org/csml/cigraphics"/>
</csml:toolSpecificGraphics>
</csml:shape>
</csml:viewProperty>
<csml:biologicalProperty refCellComponentID="cso30:i:CC_CellComponent">
<csml:property key="accession" value=""/>
<csml:property key="probeID" value=""/>
<csml:property key="extension" value=""/>
</csml:biologicalProperty>
<csml:comments>
<csml:comment type="text"></csml:comment>
</csml:comments>
</csml:entity>
<csml:entity id="parameter_reaction_vPTS_parameter_KPTSa2" name="parameter_KPTSa2" type="cso30:c:-">
<csml:entitySimulationProperty>
<csml:variable variableID="vPTS_KPTSa2" type="csml-variable:Double">
<csml:parameter key="csml-variable:parameter:initialValue" value="0.01"/>
<csml:parameter key="csml-variable:parameter:maximumValue" value="infinite"/>
<csml:parameter key="csml-variable:parameter:minimumValue" value="-infinite"/>
<csml:parameter key="csml-variable:parameter:unit" value="mM"/>
<csml:parameter key="csml-variable:parameter:global" value="false"/>
</csml:variable>
</csml:entitySimulationProperty>
<csml:viewProperty>
<csml:position positionID="default" position="auto" x="800.0" y="240.0"/>
<csml:shape shapeID="default" visible="true">
<csml:toolSpecificGraphics>
<fig:figure xmlns:fig="http://www.csml.org/csml/cigraphics">
<fig:continuousEntity name="default" depth="0" outlineWidth="1.0" visible="true"/>
</fig:figure>
<text fontName="Dialog" fontSize="22" fontStyle=" bold" spacing="0.0" name="probeID" depth="0" visible="false" xmlns="http://www.csml.org/csml/cigraphics"/>
<text fontName="Dialog" fontSize="22" fontStyle=" bold" spacing="0.0" name="comments" depth="0" visible="false" xmlns="http://www.csml.org/csml/cigraphics"/>
<text fontName="Dialog" fontSize="22" fontStyle=" bold" spacing="0.0" name="unit" depth="0" visible="false" xmlns="http://www.csml.org/csml/cigraphics"/>
<text fontName="Dialog" fontSize="22" fontStyle=" bold" spacing="0.0" name="value" depth="0" visible="false" xmlns="http://www.csml.org/csml/cigraphics"/>
<text fontName="Dialog" fontSize="22" fontStyle=" bold" spacing="0.0" name="variable" depth="0" visible="false" xmlns="http://www.csml.org/csml/cigraphics"/>
<text fontName="Dialog" fontSize="22" fontStyle=" bold" spacing="0.0" name="name" depth="0" visible="true" xmlns="http://www.csml.org/csml/cigraphics"/>
</csml:toolSpecificGraphics>
</csml:shape>
</csml:viewProperty>
<csml:biologicalProperty refCellComponentID="cso30:i:CC_CellComponent">
<csml:property key="accession" value=""/>
<csml:property key="probeID" value=""/>
<csml:property key="extension" value=""/>
</csml:biologicalProperty>
<csml:comments>
<csml:comment type="text"></csml:comment>
</csml:comments>
</csml:entity>
<csml:entity id="parameter_reaction_vPTS_parameter_KPTSa3" name="parameter_KPTSa3" type="cso30:c:-">
<csml:entitySimulationProperty>
<csml:variable variableID="vPTS_KPTSa3" type="csml-variable:Double">
<csml:parameter key="csml-variable:parameter:initialValue" value="245.3"/>
<csml:parameter key="csml-variable:parameter:maximumValue" value="infinite"/>
<csml:parameter key="csml-variable:parameter:minimumValue" value="-infinite"/>
<csml:parameter key="csml-variable:parameter:unit" value="dimensionless"/>
<csml:parameter key="csml-variable:parameter:global" value="false"/>
</csml:variable>
</csml:entitySimulationProperty>
<csml:viewProperty>
<csml:position positionID="default" position="auto" x="240.0" y="320.0"/>
<csml:shape shapeID="default" visible="true">
<csml:toolSpecificGraphics>
<fig:figure xmlns:fig="http://www.csml.org/csml/cigraphics">
<fig:continuousEntity name="default" depth="0" outlineWidth="1.0" visible="true"/>
</fig:figure>
<text fontName="Dialog" fontSize="22" fontStyle=" bold" spacing="0.0" name="probeID" depth="0" visible="false" xmlns="http://www.csml.org/csml/cigraphics"/>
<text fontName="Dialog" fontSize="22" fontStyle=" bold" spacing="0.0" name="comments" depth="0" visible="false" xmlns="http://www.csml.org/csml/cigraphics"/>
<text fontName="Dialog" fontSize="22" fontStyle=" bold" spacing="0.0" name="unit" depth="0" visible="false" xmlns="http://www.csml.org/csml/cigraphics"/>
<text fontName="Dialog" fontSize="22" fontStyle=" bold" spacing="0.0" name="value" depth="0" visible="false" xmlns="http://www.csml.org/csml/cigraphics"/>
<text fontName="Dialog" fontSize="22" fontStyle=" bold" spacing="0.0" name="variable" depth="0" visible="false" xmlns="http://www.csml.org/csml/cigraphics"/>
<text fontName="Dialog" fontSize="22" fontStyle=" bold" spacing="0.0" name="name" depth="0" visible="true" xmlns="http://www.csml.org/csml/cigraphics"/>
</csml:toolSpecificGraphics>
</csml:shape>
</csml:viewProperty>
<csml:biologicalProperty refCellComponentID="cso30:i:CC_CellComponent">
<csml:property key="accession" value=""/>
<csml:property key="probeID" value=""/>
<csml:property key="extension" value=""/>
</csml:biologicalProperty>
<csml:comments>
<csml:comment type="text"></csml:comment>
</csml:comments>
</csml:entity>
<csml:entity id="parameter_reaction_vPTS_parameter_nPTSg6p" name="parameter_nPTSg6p" type="cso30:c:-">
<csml:entitySimulationProperty>
<csml:variable variableID="vPTS_nPTSg6p" type="csml-variable:Double">
<csml:parameter key="csml-variable:parameter:initialValue" value="3.66"/>
<csml:parameter key="csml-variable:parameter:maximumValue" value="infinite"/>
<csml:parameter key="csml-variable:parameter:minimumValue" value="-infinite"/>
<csml:parameter key="csml-variable:parameter:unit" value="dimensionless"/>
<csml:parameter key="csml-variable:parameter:global" value="false"/>
</csml:variable>
</csml:entitySimulationProperty>
<csml:viewProperty>
<csml:position positionID="default" position="auto" x="400.0" y="320.0"/>
<csml:shape shapeID="default" visible="true">
<csml:toolSpecificGraphics>
<fig:figure xmlns:fig="http://www.csml.org/csml/cigraphics">
<fig:continuousEntity name="default" depth="0" outlineWidth="1.0" visible="true"/>
</fig:figure>
<text fontName="Dialog" fontSize="22" fontStyle=" bold" spacing="0.0" name="probeID" depth="0" visible="false" xmlns="http://www.csml.org/csml/cigraphics"/>
<text fontName="Dialog" fontSize="22" fontStyle=" bold" spacing="0.0" name="comments" depth="0" visible="false" xmlns="http://www.csml.org/csml/cigraphics"/>
<text fontName="Dialog" fontSize="22" fontStyle=" bold" spacing="0.0" name="unit" depth="0" visible="false" xmlns="http://www.csml.org/csml/cigraphics"/>
<text fontName="Dialog" fontSize="22" fontStyle=" bold" spacing="0.0" name="value" depth="0" visible="false" xmlns="http://www.csml.org/csml/cigraphics"/>
<text fontName="Dialog" fontSize="22" fontStyle=" bold" spacing="0.0" name="variable" depth="0" visible="false" xmlns="http://www.csml.org/csml/cigraphics"/>
<text fontName="Dialog" fontSize="22" fontStyle=" bold" spacing="0.0" name="name" depth="0" visible="true" xmlns="http://www.csml.org/csml/cigraphics"/>
</csml:toolSpecificGraphics>
</csml:shape>
</csml:viewProperty>
<csml:biologicalProperty refCellComponentID="cso30:i:CC_CellComponent">
<csml:property key="accession" value=""/>
<csml:property key="probeID" value=""/>
<csml:property key="extension" value=""/>
</csml:biologicalProperty>
<csml:comments>
<csml:comment type="text"></csml:comment>
</csml:comments>
</csml:entity>
<csml:entity id="parameter_reaction_vPTS_parameter_KPTSg6p" name="parameter_KPTSg6p" type="cso30:c:-">
<csml:entitySimulationProperty>
<csml:variable variableID="vPTS_KPTSg6p" type="csml-variable:Double">
<csml:parameter key="csml-variable:parameter:initialValue" value="2.15"/>
<csml:parameter key="csml-variable:parameter:maximumValue" value="infinite"/>
<csml:parameter key="csml-variable:parameter:minimumValue" value="-infinite"/>
<csml:parameter key="csml-variable:parameter:unit" value="mM"/>
<csml:parameter key="csml-variable:parameter:global" value="false"/>
</csml:variable>
</csml:entitySimulationProperty>
<csml:viewProperty>
<csml:position positionID="default" position="auto" x="560.0" y="320.0"/>
<csml:shape shapeID="default" visible="true">
<csml:toolSpecificGraphics>
<fig:figure xmlns:fig="http://www.csml.org/csml/cigraphics">
<fig:continuousEntity name="default" depth="0" outlineWidth="1.0" visible="true"/>
</fig:figure>
<text fontName="Dialog" fontSize="22" fontStyle=" bold" spacing="0.0" name="probeID" depth="0" visible="false" xmlns="http://www.csml.org/csml/cigraphics"/>
<text fontName="Dialog" fontSize="22" fontStyle=" bold" spacing="0.0" name="comments" depth="0" visible="false" xmlns="http://www.csml.org/csml/cigraphics"/>
<text fontName="Dialog" fontSize="22" fontStyle=" bold" spacing="0.0" name="unit" depth="0" visible="false" xmlns="http://www.csml.org/csml/cigraphics"/>
<text fontName="Dialog" fontSize="22" fontStyle=" bold" spacing="0.0" name="value" depth="0" visible="false" xmlns="http://www.csml.org/csml/cigraphics"/>
<text fontName="Dialog" fontSize="22" fontStyle=" bold" spacing="0.0" name="variable" depth="0" visible="false" xmlns="http://www.csml.org/csml/cigraphics"/>
<text fontName="Dialog" fontSize="22" fontStyle=" bold" spacing="0.0" name="name" depth="0" visible="true" xmlns="http://www.csml.org/csml/cigraphics"/>
</csml:toolSpecificGraphics>
</csml:shape>
</csml:viewProperty>
<csml:biologicalProperty refCellComponentID="cso30:i:CC_CellComponent">
<csml:property key="accession" value=""/>
<csml:property key="probeID" value=""/>
<csml:property key="extension" value=""/>
</csml:biologicalProperty>
<csml:comments>
<csml:comment type="text"></csml:comment>
</csml:comments>
</csml:entity>
<csml:entity id="parameter_reaction_vPGI_parameter_rmaxPGI" name="parameter_rmaxPGI" type="cso30:c:-">
<csml:entitySimulationProperty>
<csml:variable variableID="vPGI_rmaxPGI" type="csml-variable:Double">
<csml:parameter key="csml-variable:parameter:initialValue" value="650.987869"/>
<csml:parameter key="csml-variable:parameter:maximumValue" value="infinite"/>
<csml:parameter key="csml-variable:parameter:minimumValue" value="-infinite"/>
<csml:parameter key="csml-variable:parameter:unit" value="mM_per_second"/>
<csml:parameter key="csml-variable:parameter:global" value="false"/>
</csml:variable>
</csml:entitySimulationProperty>
<csml:viewProperty>
<csml:position positionID="default" position="auto" x="720.0" y="320.0"/>
<csml:shape shapeID="default" visible="true">
<csml:toolSpecificGraphics>
<fig:figure xmlns:fig="http://www.csml.org/csml/cigraphics">
<fig:continuousEntity name="default" depth="0" outlineWidth="1.0" visible="true"/>
</fig:figure>
<text fontName="Dialog" fontSize="22" fontStyle=" bold" spacing="0.0" name="probeID" depth="0" visible="false" xmlns="http://www.csml.org/csml/cigraphics"/>
<text fontName="Dialog" fontSize="22" fontStyle=" bold" spacing="0.0" name="comments" depth="0" visible="false" xmlns="http://www.csml.org/csml/cigraphics"/>
<text fontName="Dialog" fontSize="22" fontStyle=" bold" spacing="0.0" name="unit" depth="0" visible="false" xmlns="http://www.csml.org/csml/cigraphics"/>
<text fontName="Dialog" fontSize="22" fontStyle=" bold" spacing="0.0" name="value" depth="0" visible="false" xmlns="http://www.csml.org/csml/cigraphics"/>
<text fontName="Dialog" fontSize="22" fontStyle=" bold" spacing="0.0" name="variable" depth="0" visible="false" xmlns="http://www.csml.org/csml/cigraphics"/>
<text fontName="Dialog" fontSize="22" fontStyle=" bold" spacing="0.0" name="name" depth="0" visible="true" xmlns="http://www.csml.org/csml/cigraphics"/>
</csml:toolSpecificGraphics>
</csml:shape>
</csml:viewProperty>
<csml:biologicalProperty refCellComponentID="cso30:i:CC_CellComponent">
<csml:property key="accession" value=""/>
<csml:property key="probeID" value=""/>
<csml:property key="extension" value=""/>
</csml:biologicalProperty>
<csml:comments>
<csml:comment type="text"></csml:comment>
</csml:comments>
</csml:entity>
<csml:entity id="parameter_reaction_vPGI_parameter_KPGIeq" name="parameter_KPGIeq" type="cso30:c:-">
<csml:entitySimulationProperty>
<csml:variable variableID="vPGI_KPGIeq" type="csml-variable:Double">
<csml:parameter key="csml-variable:parameter:initialValue" value="0.1725"/>
<csml:parameter key="csml-variable:parameter:maximumValue" value="infinite"/>
<csml:parameter key="csml-variable:parameter:minimumValue" value="-infinite"/>
<csml:parameter key="csml-variable:parameter:unit" value="dimensionless"/>
<csml:parameter key="csml-variable:parameter:global" value="false"/>
</csml:variable>
</csml:entitySimulationProperty>
<csml:viewProperty>
<csml:position positionID="default" position="auto" x="880.0" y="320.0"/>
<csml:shape shapeID="default" visible="true">
<csml:toolSpecificGraphics>
<fig:figure xmlns:fig="http://www.csml.org/csml/cigraphics">
<fig:continuousEntity name="default" depth="0" outlineWidth="1.0" visible="true"/>
</fig:figure>
<text fontName="Dialog" fontSize="22" fontStyle=" bold" spacing="0.0" name="probeID" depth="0" visible="false" xmlns="http://www.csml.org/csml/cigraphics"/>
<text fontName="Dialog" fontSize="22" fontStyle=" bold" spacing="0.0" name="comments" depth="0" visible="false" xmlns="http://www.csml.org/csml/cigraphics"/>
<text fontName="Dialog" fontSize="22" fontStyle=" bold" spacing="0.0" name="unit" depth="0" visible="false" xmlns="http://www.csml.org/csml/cigraphics"/>
<text fontName="Dialog" fontSize="22" fontStyle=" bold" spacing="0.0" name="value" depth="0" visible="false" xmlns="http://www.csml.org/csml/cigraphics"/>
<text fontName="Dialog" fontSize="22" fontStyle=" bold" spacing="0.0" name="variable" depth="0" visible="false" xmlns="http://www.csml.org/csml/cigraphics"/>
<text fontName="Dialog" fontSize="22" fontStyle=" bold" spacing="0.0" name="name" depth="0" visible="true" xmlns="http://www.csml.org/csml/cigraphics"/>
</csml:toolSpecificGraphics>
</csml:shape>
</csml:viewProperty>
<csml:biologicalProperty refCellComponentID="cso30:i:CC_CellComponent">
<csml:property key="accession" value=""/>
<csml:property key="probeID" value=""/>
<csml:property key="extension" value=""/>
</csml:biologicalProperty>
<csml:comments>
<csml:comment type="text"></csml:comment>
</csml:comments>
</csml:entity>
<csml:entity id="parameter_reaction_vPGI_parameter_KPGIg6p" name="parameter_KPGIg6p" type="cso30:c:-">
<csml:entitySimulationProperty>
<csml:variable variableID="vPGI_KPGIg6p" type="csml-variable:Double">
<csml:parameter key="csml-variable:parameter:initialValue" value="2.9"/>
<csml:parameter key="csml-variable:parameter:maximumValue" value="infinite"/>
<csml:parameter key="csml-variable:parameter:minimumValue" value="-infinite"/>
<csml:parameter key="csml-variable:parameter:unit" value="mM"/>
<csml:parameter key="csml-variable:parameter:global" value="false"/>
</csml:variable>
</csml:entitySimulationProperty>
<csml:viewProperty>
<csml:position positionID="default" position="auto" x="160.0" y="400.0"/>
<csml:shape shapeID="default" visible="true">
<csml:toolSpecificGraphics>
<fig:figure xmlns:fig="http://www.csml.org/csml/cigraphics">
<fig:continuousEntity name="default" depth="0" outlineWidth="1.0" visible="true"/>
</fig:figure>
<text fontName="Dialog" fontSize="22" fontStyle=" bold" spacing="0.0" name="probeID" depth="0" visible="false" xmlns="http://www.csml.org/csml/cigraphics"/>
<text fontName="Dialog" fontSize="22" fontStyle=" bold" spacing="0.0" name="comments" depth="0" visible="false" xmlns="http://www.csml.org/csml/cigraphics"/>
<text fontName="Dialog" fontSize="22" fontStyle=" bold" spacing="0.0" name="unit" depth="0" visible="false" xmlns="http://www.csml.org/csml/cigraphics"/>
<text fontName="Dialog" fontSize="22" fontStyle=" bold" spacing="0.0" name="value" depth="0" visible="false" xmlns="http://www.csml.org/csml/cigraphics"/>
<text fontName="Dialog" fontSize="22" fontStyle=" bold" spacing="0.0" name="variable" depth="0" visible="false" xmlns="http://www.csml.org/csml/cigraphics"/>
<text fontName="Dialog" fontSize="22" fontStyle=" bold" spacing="0.0" name="name" depth="0" visible="true" xmlns="http://www.csml.org/csml/cigraphics"/>
</csml:toolSpecificGraphics>
</csml:shape>
</csml:viewProperty>
<csml:biologicalProperty refCellComponentID="cso30:i:CC_CellComponent">
<csml:property key="accession" value=""/>
<csml:property key="probeID" value=""/>
<csml:property key="extension" value=""/>
</csml:biologicalProperty>
<csml:comments>
<csml:comment type="text"></csml:comment>
</csml:comments>
</csml:entity>
<csml:entity id="parameter_reaction_vPGI_parameter_KPGIf6p" name="parameter_KPGIf6p" type="cso30:c:-">
<csml:entitySimulationProperty>
<csml:variable variableID="vPGI_KPGIf6p" type="csml-variable:Double">
<csml:parameter key="csml-variable:parameter:initialValue" value="0.266"/>
<csml:parameter key="csml-variable:parameter:maximumValue" value="infinite"/>
<csml:parameter key="csml-variable:parameter:minimumValue" value="-infinite"/>
<csml:parameter key="csml-variable:parameter:unit" value="mM"/>
<csml:parameter key="csml-variable:parameter:global" value="false"/>
</csml:variable>
</csml:entitySimulationProperty>
<csml:viewProperty>
<csml:position positionID="default" position="auto" x="320.0" y="400.0"/>
<csml:shape shapeID="default" visible="true">
<csml:toolSpecificGraphics>
<fig:figure xmlns:fig="http://www.csml.org/csml/cigraphics">
<fig:continuousEntity name="default" depth="0" outlineWidth="1.0" visible="true"/>
</fig:figure>
<text fontName="Dialog" fontSize="22" fontStyle=" bold" spacing="0.0" name="probeID" depth="0" visible="false" xmlns="http://www.csml.org/csml/cigraphics"/>
<text fontName="Dialog" fontSize="22" fontStyle=" bold" spacing="0.0" name="comments" depth="0" visible="false" xmlns="http://www.csml.org/csml/cigraphics"/>
<text fontName="Dialog" fontSize="22" fontStyle=" bold" spacing="0.0" name="unit" depth="0" visible="false" xmlns="http://www.csml.org/csml/cigraphics"/>
<text fontName="Dialog" fontSize="22" fontStyle=" bold" spacing="0.0" name="value" depth="0" visible="false" xmlns="http://www.csml.org/csml/cigraphics"/>
<text fontName="Dialog" fontSize="22" fontStyle=" bold" spacing="0.0" name="variable" depth="0" visible="false" xmlns="http://www.csml.org/csml/cigraphics"/>
<text fontName="Dialog" fontSize="22" fontStyle=" bold" spacing="0.0" name="name" depth="0" visible="true" xmlns="http://www.csml.org/csml/cigraphics"/>
</csml:toolSpecificGraphics>
</csml:shape>
</csml:viewProperty>
<csml:biologicalProperty refCellComponentID="cso30:i:CC_CellComponent">
<csml:property key="accession" value=""/>
<csml:property key="probeID" value=""/>
<csml:property key="extension" value=""/>
</csml:biologicalProperty>
<csml:comments>
<csml:comment type="text"></csml:comment>
</csml:comments>
</csml:entity>
<csml:entity id="parameter_reaction_vPGI_parameter_KPGIf6ppginh" name="parameter_KPGIf6ppginh" type="cso30:c:-">
<csml:entitySimulationProperty>
<csml:variable variableID="vPGI_KPGIf6ppginh" type="csml-variable:Double">
<csml:parameter key="csml-variable:parameter:initialValue" value="0.2"/>
<csml:parameter key="csml-variable:parameter:maximumValue" value="infinite"/>
<csml:parameter key="csml-variable:parameter:minimumValue" value="-infinite"/>
<csml:parameter key="csml-variable:parameter:unit" value="mM"/>
<csml:parameter key="csml-variable:parameter:global" value="false"/>
</csml:variable>
</csml:entitySimulationProperty>
<csml:viewProperty>
<csml:position positionID="default" position="auto" x="480.0" y="400.0"/>
<csml:shape shapeID="default" visible="true">
<csml:toolSpecificGraphics>
<fig:figure xmlns:fig="http://www.csml.org/csml/cigraphics">
<fig:continuousEntity name="default" depth="0" outlineWidth="1.0" visible="true"/>
</fig:figure>
<text fontName="Dialog" fontSize="22" fontStyle=" bold" spacing="0.0" name="probeID" depth="0" visible="false" xmlns="http://www.csml.org/csml/cigraphics"/>
<text fontName="Dialog" fontSize="22" fontStyle=" bold" spacing="0.0" name="comments" depth="0" visible="false" xmlns="http://www.csml.org/csml/cigraphics"/>
<text fontName="Dialog" fontSize="22" fontStyle=" bold" spacing="0.0" name="unit" depth="0" visible="false" xmlns="http://www.csml.org/csml/cigraphics"/>
<text fontName="Dialog" fontSize="22" fontStyle=" bold" spacing="0.0" name="value" depth="0" visible="false" xmlns="http://www.csml.org/csml/cigraphics"/>
<text fontName="Dialog" fontSize="22" fontStyle=" bold" spacing="0.0" name="variable" depth="0" visible="false" xmlns="http://www.csml.org/csml/cigraphics"/>
<text fontName="Dialog" fontSize="22" fontStyle=" bold" spacing="0.0" name="name" depth="0" visible="true" xmlns="http://www.csml.org/csml/cigraphics"/>
</csml:toolSpecificGraphics>
</csml:shape>
</csml:viewProperty>
<csml:biologicalProperty refCellComponentID="cso30:i:CC_CellComponent">
<csml:property key="accession" value=""/>
<csml:property key="probeID" value=""/>
<csml:property key="extension" value=""/>
</csml:biologicalProperty>
<csml:comments>
<csml:comment type="text"></csml:comment>
</csml:comments>
</csml:entity>
<csml:entity id="parameter_reaction_vPGI_parameter_KPGIg6ppginh" name="parameter_KPGIg6ppginh" type="cso30:c:-">
<csml:entitySimulationProperty>
<csml:variable variableID="vPGI_KPGIg6ppginh" type="csml-variable:Double">
<csml:parameter key="csml-variable:parameter:initialValue" value="0.2"/>
<csml:parameter key="csml-variable:parameter:maximumValue" value="infinite"/>
<csml:parameter key="csml-variable:parameter:minimumValue" value="-infinite"/>
<csml:parameter key="csml-variable:parameter:unit" value="mM"/>
<csml:parameter key="csml-variable:parameter:global" value="false"/>
</csml:variable>
</csml:entitySimulationProperty>
<csml:viewProperty>
<csml:position positionID="default" position="auto" x="640.0" y="400.0"/>
<csml:shape shapeID="default" visible="true">
<csml:toolSpecificGraphics>
<fig:figure xmlns:fig="http://www.csml.org/csml/cigraphics">
<fig:continuousEntity name="default" depth="0" outlineWidth="1.0" visible="true"/>
</fig:figure>
<text fontName="Dialog" fontSize="22" fontStyle=" bold" spacing="0.0" name="probeID" depth="0" visible="false" xmlns="http://www.csml.org/csml/cigraphics"/>
<text fontName="Dialog" fontSize="22" fontStyle=" bold" spacing="0.0" name="comments" depth="0" visible="false" xmlns="http://www.csml.org/csml/cigraphics"/>
<text fontName="Dialog" fontSize="22" fontStyle=" bold" spacing="0.0" name="unit" depth="0" visible="false" xmlns="http://www.csml.org/csml/cigraphics"/>
<text fontName="Dialog" fontSize="22" fontStyle=" bold" spacing="0.0" name="value" depth="0" visible="false" xmlns="http://www.csml.org/csml/cigraphics"/>
<text fontName="Dialog" fontSize="22" fontStyle=" bold" spacing="0.0" name="variable" depth="0" visible="false" xmlns="http://www.csml.org/csml/cigraphics"/>
<text fontName="Dialog" fontSize="22" fontStyle=" bold" spacing="0.0" name="name" depth="0" visible="true" xmlns="http://www.csml.org/csml/cigraphics"/>
</csml:toolSpecificGraphics>
</csml:shape>
</csml:viewProperty>
<csml:biologicalProperty refCellComponentID="cso30:i:CC_CellComponent">
<csml:property key="accession" value=""/>
<csml:property key="probeID" value=""/>
<csml:property key="extension" value=""/>
</csml:biologicalProperty>
<csml:comments>
<csml:comment type="text"></csml:comment>
</csml:comments>
</csml:entity>
<csml:entity id="parameter_reaction_vPGM_parameter_rmaxPGM" name="parameter_rmaxPGM" type="cso30:c:-">
<csml:entitySimulationProperty>
<csml:variable variableID="vPGM_rmaxPGM" type="csml-variable:Double">
<csml:parameter key="csml-variable:parameter:initialValue" value="0.839824"/>
<csml:parameter key="csml-variable:parameter:maximumValue" value="infinite"/>
<csml:parameter key="csml-variable:parameter:minimumValue" value="-infinite"/>
<csml:parameter key="csml-variable:parameter:unit" value="mM_per_second"/>
<csml:parameter key="csml-variable:parameter:global" value="false"/>
</csml:variable>
</csml:entitySimulationProperty>
<csml:viewProperty>
<csml:position positionID="default" position="auto" x="800.0" y="400.0"/>
<csml:shape shapeID="default" visible="true">
<csml:toolSpecificGraphics>
<fig:figure xmlns:fig="http://www.csml.org/csml/cigraphics">
<fig:continuousEntity name="default" depth="0" outlineWidth="1.0" visible="true"/>
</fig:figure>
<text fontName="Dialog" fontSize="22" fontStyle=" bold" spacing="0.0" name="probeID" depth="0" visible="false" xmlns="http://www.csml.org/csml/cigraphics"/>
<text fontName="Dialog" fontSize="22" fontStyle=" bold" spacing="0.0" name="comments" depth="0" visible="false" xmlns="http://www.csml.org/csml/cigraphics"/>
<text fontName="Dialog" fontSize="22" fontStyle=" bold" spacing="0.0" name="unit" depth="0" visible="false" xmlns="http://www.csml.org/csml/cigraphics"/>
<text fontName="Dialog" fontSize="22" fontStyle=" bold" spacing="0.0" name="value" depth="0" visible="false" xmlns="http://www.csml.org/csml/cigraphics"/>
<text fontName="Dialog" fontSize="22" fontStyle=" bold" spacing="0.0" name="variable" depth="0" visible="false" xmlns="http://www.csml.org/csml/cigraphics"/>
<text fontName="Dialog" fontSize="22" fontStyle=" bold" spacing="0.0" name="name" depth="0" visible="true" xmlns="http://www.csml.org/csml/cigraphics"/>
</csml:toolSpecificGraphics>
</csml:shape>
</csml:viewProperty>
<csml:biologicalProperty refCellComponentID="cso30:i:CC_CellComponent">
<csml:property key="accession" value=""/>
<csml:property key="probeID" value=""/>
<csml:property key="extension" value=""/>
</csml:biologicalProperty>
<csml:comments>
<csml:comment type="text"></csml:comment>
</csml:comments>
</csml:entity>
<csml:entity id="parameter_reaction_vPGM_parameter_KPGMeq" name="parameter_KPGMeq" type="cso30:c:-">
<csml:entitySimulationProperty>
<csml:variable variableID="vPGM_KPGMeq" type="csml-variable:Double">
<csml:parameter key="csml-variable:parameter:initialValue" value="0.196"/>
<csml:parameter key="csml-variable:parameter:maximumValue" value="infinite"/>
<csml:parameter key="csml-variable:parameter:minimumValue" value="-infinite"/>
<csml:parameter key="csml-variable:parameter:unit" value="dimensionless"/>
<csml:parameter key="csml-variable:parameter:global" value="false"/>
</csml:variable>
</csml:entitySimulationProperty>
<csml:viewProperty>
<csml:position positionID="default" position="auto" x="240.0" y="480.0"/>
<csml:shape shapeID="default" visible="true">
<csml:toolSpecificGraphics>
<fig:figure xmlns:fig="http://www.csml.org/csml/cigraphics">
<fig:continuousEntity name="default" depth="0" outlineWidth="1.0" visible="true"/>
</fig:figure>
<text fontName="Dialog" fontSize="22" fontStyle=" bold" spacing="0.0" name="probeID" depth="0" visible="false" xmlns="http://www.csml.org/csml/cigraphics"/>
<text fontName="Dialog" fontSize="22" fontStyle=" bold" spacing="0.0" name="comments" depth="0" visible="false" xmlns="http://www.csml.org/csml/cigraphics"/>
<text fontName="Dialog" fontSize="22" fontStyle=" bold" spacing="0.0" name="unit" depth="0" visible="false" xmlns="http://www.csml.org/csml/cigraphics"/>
<text fontName="Dialog" fontSize="22" fontStyle=" bold" spacing="0.0" name="value" depth="0" visible="false" xmlns="http://www.csml.org/csml/cigraphics"/>
<text fontName="Dialog" fontSize="22" fontStyle=" bold" spacing="0.0" name="variable" depth="0" visible="false" xmlns="http://www.csml.org/csml/cigraphics"/>
<text fontName="Dialog" fontSize="22" fontStyle=" bold" spacing="0.0" name="name" depth="0" visible="true" xmlns="http://www.csml.org/csml/cigraphics"/>
</csml:toolSpecificGraphics>
</csml:shape>
</csml:viewProperty>
<csml:biologicalProperty refCellComponentID="cso30:i:CC_CellComponent">
<csml:property key="accession" value=""/>
<csml:property key="probeID" value=""/>
<csml:property key="extension" value=""/>
</csml:biologicalProperty>
<csml:comments>
<csml:comment type="text"></csml:comment>
</csml:comments>
</csml:entity>
<csml:entity id="parameter_reaction_vPGM_parameter_KPGMg6p" name="parameter_KPGMg6p" type="cso30:c:-">
<csml:entitySimulationProperty>
<csml:variable variableID="vPGM_KPGMg6p" type="csml-variable:Double">
<csml:parameter key="csml-variable:parameter:initialValue" value="1.038"/>
<csml:parameter key="csml-variable:parameter:maximumValue" value="infinite"/>
<csml:parameter key="csml-variable:parameter:minimumValue" value="-infinite"/>
<csml:parameter key="csml-variable:parameter:unit" value="mM"/>
<csml:parameter key="csml-variable:parameter:global" value="false"/>
</csml:variable>
</csml:entitySimulationProperty>
<csml:viewProperty>
<csml:position positionID="default" position="auto" x="400.0" y="480.0"/>
<csml:shape shapeID="default" visible="true">
<csml:toolSpecificGraphics>
<fig:figure xmlns:fig="http://www.csml.org/csml/cigraphics">
<fig:continuousEntity name="default" depth="0" outlineWidth="1.0" visible="true"/>
</fig:figure>
<text fontName="Dialog" fontSize="22" fontStyle=" bold" spacing="0.0" name="probeID" depth="0" visible="false" xmlns="http://www.csml.org/csml/cigraphics"/>
<text fontName="Dialog" fontSize="22" fontStyle=" bold" spacing="0.0" name="comments" depth="0" visible="false" xmlns="http://www.csml.org/csml/cigraphics"/>
<text fontName="Dialog" fontSize="22" fontStyle=" bold" spacing="0.0" name="unit" depth="0" visible="false" xmlns="http://www.csml.org/csml/cigraphics"/>
<text fontName="Dialog" fontSize="22" fontStyle=" bold" spacing="0.0" name="value" depth="0" visible="false" xmlns="http://www.csml.org/csml/cigraphics"/>
<text fontName="Dialog" fontSize="22" fontStyle=" bold" spacing="0.0" name="variable" depth="0" visible="false" xmlns="http://www.csml.org/csml/cigraphics"/>
<text fontName="Dialog" fontSize="22" fontStyle=" bold" spacing="0.0" name="name" depth="0" visible="true" xmlns="http://www.csml.org/csml/cigraphics"/>
</csml:toolSpecificGraphics>
</csml:shape>
</csml:viewProperty>
<csml:biologicalProperty refCellComponentID="cso30:i:CC_CellComponent">
<csml:property key="accession" value=""/>
<csml:property key="probeID" value=""/>
<csml:property key="extension" value=""/>
</csml:biologicalProperty>
<csml:comments>
<csml:comment type="text"></csml:comment>
</csml:comments>
</csml:entity>
<csml:entity id="parameter_reaction_vPGM_parameter_KPGMg1p" name="parameter_KPGMg1p" type="cso30:c:-">
<csml:entitySimulationProperty>
<csml:variable variableID="vPGM_KPGMg1p" type="csml-variable:Double">
<csml:parameter key="csml-variable:parameter:initialValue" value="0.0136"/>
<csml:parameter key="csml-variable:parameter:maximumValue" value="infinite"/>
<csml:parameter key="csml-variable:parameter:minimumValue" value="-infinite"/>
<csml:parameter key="csml-variable:parameter:unit" value="mM"/>
<csml:parameter key="csml-variable:parameter:global" value="false"/>
</csml:variable>
</csml:entitySimulationProperty>
<csml:viewProperty>
<csml:position positionID="default" position="auto" x="560.0" y="480.0"/>
<csml:shape shapeID="default" visible="true">
<csml:toolSpecificGraphics>
<fig:figure xmlns:fig="http://www.csml.org/csml/cigraphics">
<fig:continuousEntity name="default" depth="0" outlineWidth="1.0" visible="true"/>
</fig:figure>
<text fontName="Dialog" fontSize="22" fontStyle=" bold" spacing="0.0" name="probeID" depth="0" visible="false" xmlns="http://www.csml.org/csml/cigraphics"/>
<text fontName="Dialog" fontSize="22" fontStyle=" bold" spacing="0.0" name="comments" depth="0" visible="false" xmlns="http://www.csml.org/csml/cigraphics"/>
<text fontName="Dialog" fontSize="22" fontStyle=" bold" spacing="0.0" name="unit" depth="0" visible="false" xmlns="http://www.csml.org/csml/cigraphics"/>
<text fontName="Dialog" fontSize="22" fontStyle=" bold" spacing="0.0" name="value" depth="0" visible="false" xmlns="http://www.csml.org/csml/cigraphics"/>
<text fontName="Dialog" fontSize="22" fontStyle=" bold" spacing="0.0" name="variable" depth="0" visible="false" xmlns="http://www.csml.org/csml/cigraphics"/>
<text fontName="Dialog" fontSize="22" fontStyle=" bold" spacing="0.0" name="name" depth="0" visible="true" xmlns="http://www.csml.org/csml/cigraphics"/>
</csml:toolSpecificGraphics>
</csml:shape>
</csml:viewProperty>
<csml:biologicalProperty refCellComponentID="cso30:i:CC_CellComponent">
<csml:property key="accession" value=""/>
<csml:property key="probeID" value=""/>
<csml:property key="extension" value=""/>
</csml:biologicalProperty>
<csml:comments>
<csml:comment type="text"></csml:comment>
</csml:comments>
</csml:entity>
<csml:entity id="parameter_reaction_vG6PDH_parameter_rmaxG6PDH" name="parameter_rmaxG6PDH" type="cso30:c:-">
<csml:entitySimulationProperty>
<csml:variable variableID="vG6PDH_rmaxG6PDH" type="csml-variable:Double">
<csml:parameter key="csml-variable:parameter:initialValue" value="1.380197"/>
<csml:parameter key="csml-variable:parameter:maximumValue" value="infinite"/>
<csml:parameter key="csml-variable:parameter:minimumValue" value="-infinite"/>
<csml:parameter key="csml-variable:parameter:unit" value="mM_per_second"/>
<csml:parameter key="csml-variable:parameter:global" value="false"/>
</csml:variable>
</csml:entitySimulationProperty>
<csml:viewProperty>
<csml:position positionID="default" position="auto" x="720.0" y="480.0"/>
<csml:shape shapeID="default" visible="true">
<csml:toolSpecificGraphics>
<fig:figure xmlns:fig="http://www.csml.org/csml/cigraphics">
<fig:continuousEntity name="default" depth="0" outlineWidth="1.0" visible="true"/>
</fig:figure>
<text fontName="Dialog" fontSize="22" fontStyle=" bold" spacing="0.0" name="probeID" depth="0" visible="false" xmlns="http://www.csml.org/csml/cigraphics"/>
<text fontName="Dialog" fontSize="22" fontStyle=" bold" spacing="0.0" name="comments" depth="0" visible="false" xmlns="http://www.csml.org/csml/cigraphics"/>
<text fontName="Dialog" fontSize="22" fontStyle=" bold" spacing="0.0" name="unit" depth="0" visible="false" xmlns="http://www.csml.org/csml/cigraphics"/>
<text fontName="Dialog" fontSize="22" fontStyle=" bold" spacing="0.0" name="value" depth="0" visible="false" xmlns="http://www.csml.org/csml/cigraphics"/>
<text fontName="Dialog" fontSize="22" fontStyle=" bold" spacing="0.0" name="variable" depth="0" visible="false" xmlns="http://www.csml.org/csml/cigraphics"/>
<text fontName="Dialog" fontSize="22" fontStyle=" bold" spacing="0.0" name="name" depth="0" visible="true" xmlns="http://www.csml.org/csml/cigraphics"/>
</csml:toolSpecificGraphics>
</csml:shape>
</csml:viewProperty>
<csml:biologicalProperty refCellComponentID="cso30:i:CC_CellComponent">
<csml:property key="accession" value=""/>
<csml:property key="probeID" value=""/>
<csml:property key="extension" value=""/>
</csml:biologicalProperty>
<csml:comments>
<csml:comment type="text"></csml:comment>
</csml:comments>
</csml:entity>
<csml:entity id="parameter_reaction_vG6PDH_parameter_KG6PDHg6p" name="parameter_KG6PDHg6p" type="cso30:c:-">
<csml:entitySimulationProperty>
<csml:variable variableID="vG6PDH_KG6PDHg6p" type="csml-variable:Double">
<csml:parameter key="csml-variable:parameter:initialValue" value="14.4"/>
<csml:parameter key="csml-variable:parameter:maximumValue" value="infinite"/>
<csml:parameter key="csml-variable:parameter:minimumValue" value="-infinite"/>
<csml:parameter key="csml-variable:parameter:unit" value="mM"/>
<csml:parameter key="csml-variable:parameter:global" value="false"/>
</csml:variable>
</csml:entitySimulationProperty>
<csml:viewProperty>
<csml:position positionID="default" position="auto" x="880.0" y="480.0"/>
<csml:shape shapeID="default" visible="true">
<csml:toolSpecificGraphics>
<fig:figure xmlns:fig="http://www.csml.org/csml/cigraphics">
<fig:continuousEntity name="default" depth="0" outlineWidth="1.0" visible="true"/>
</fig:figure>
<text fontName="Dialog" fontSize="22" fontStyle=" bold" spacing="0.0" name="probeID" depth="0" visible="false" xmlns="http://www.csml.org/csml/cigraphics"/>
<text fontName="Dialog" fontSize="22" fontStyle=" bold" spacing="0.0" name="comments" depth="0" visible="false" xmlns="http://www.csml.org/csml/cigraphics"/>
<text fontName="Dialog" fontSize="22" fontStyle=" bold" spacing="0.0" name="unit" depth="0" visible="false" xmlns="http://www.csml.org/csml/cigraphics"/>
<text fontName="Dialog" fontSize="22" fontStyle=" bold" spacing="0.0" name="value" depth="0" visible="false" xmlns="http://www.csml.org/csml/cigraphics"/>
<text fontName="Dialog" fontSize="22" fontStyle=" bold" spacing="0.0" name="variable" depth="0" visible="false" xmlns="http://www.csml.org/csml/cigraphics"/>
<text fontName="Dialog" fontSize="22" fontStyle=" bold" spacing="0.0" name="name" depth="0" visible="true" xmlns="http://www.csml.org/csml/cigraphics"/>
</csml:toolSpecificGraphics>
</csml:shape>
</csml:viewProperty>
<csml:biologicalProperty refCellComponentID="cso30:i:CC_CellComponent">
<csml:property key="accession" value=""/>
<csml:property key="probeID" value=""/>
<csml:property key="extension" value=""/>
</csml:biologicalProperty>
<csml:comments>
<csml:comment type="text"></csml:comment>
</csml:comments>
</csml:entity>
<csml:entity id="parameter_reaction_vG6PDH_parameter_KG6PDHnadphg6pinh" name="parameter_KG6PDHnadphg6pinh" type="cso30:c:-">
<csml:entitySimulationProperty>
<csml:variable variableID="vG6PDH_KG6PDHnadphg6pinh" type="csml-variable:Double">
<csml:parameter key="csml-variable:parameter:initialValue" value="6.43"/>
<csml:parameter key="csml-variable:parameter:maximumValue" value="infinite"/>
<csml:parameter key="csml-variable:parameter:minimumValue" value="-infinite"/>
<csml:parameter key="csml-variable:parameter:unit" value="mM"/>
<csml:parameter key="csml-variable:parameter:global" value="false"/>
</csml:variable>
</csml:entitySimulationProperty>
<csml:viewProperty>
<csml:position positionID="default" position="auto" x="160.0" y="560.0"/>
<csml:shape shapeID="default" visible="true">
<csml:toolSpecificGraphics>
<fig:figure xmlns:fig="http://www.csml.org/csml/cigraphics">
<fig:continuousEntity name="default" depth="0" outlineWidth="1.0" visible="true"/>
</fig:figure>
<text fontName="Dialog" fontSize="22" fontStyle=" bold" spacing="0.0" name="probeID" depth="0" visible="false" xmlns="http://www.csml.org/csml/cigraphics"/>
<text fontName="Dialog" fontSize="22" fontStyle=" bold" spacing="0.0" name="comments" depth="0" visible="false" xmlns="http://www.csml.org/csml/cigraphics"/>
<text fontName="Dialog" fontSize="22" fontStyle=" bold" spacing="0.0" name="unit" depth="0" visible="false" xmlns="http://www.csml.org/csml/cigraphics"/>
<text fontName="Dialog" fontSize="22" fontStyle=" bold" spacing="0.0" name="value" depth="0" visible="false" xmlns="http://www.csml.org/csml/cigraphics"/>
<text fontName="Dialog" fontSize="22" fontStyle=" bold" spacing="0.0" name="variable" depth="0" visible="false" xmlns="http://www.csml.org/csml/cigraphics"/>
<text fontName="Dialog" fontSize="22" fontStyle=" bold" spacing="0.0" name="name" depth="0" visible="true" xmlns="http://www.csml.org/csml/cigraphics"/>
</csml:toolSpecificGraphics>
</csml:shape>
</csml:viewProperty>
<csml:biologicalProperty refCellComponentID="cso30:i:CC_CellComponent">
<csml:property key="accession" value=""/>
<csml:property key="probeID" value=""/>
<csml:property key="extension" value=""/>
</csml:biologicalProperty>
<csml:comments>
<csml:comment type="text"></csml:comment>
</csml:comments>
</csml:entity>
<csml:entity id="parameter_reaction_vG6PDH_parameter_KG6PDHnadp" name="parameter_KG6PDHnadp" type="cso30:c:-">
<csml:entitySimulationProperty>
<csml:variable variableID="vG6PDH_KG6PDHnadp" type="csml-variable:Double">
<csml:parameter key="csml-variable:parameter:initialValue" value="0.0246"/>
<csml:parameter key="csml-variable:parameter:maximumValue" value="infinite"/>
<csml:parameter key="csml-variable:parameter:minimumValue" value="-infinite"/>
<csml:parameter key="csml-variable:parameter:unit" value="mM"/>
<csml:parameter key="csml-variable:parameter:global" value="false"/>
</csml:variable>
</csml:entitySimulationProperty>
<csml:viewProperty>
<csml:position positionID="default" position="auto" x="320.0" y="560.0"/>
<csml:shape shapeID="default" visible="true">
<csml:toolSpecificGraphics>
<fig:figure xmlns:fig="http://www.csml.org/csml/cigraphics">
<fig:continuousEntity name="default" depth="0" outlineWidth="1.0" visible="true"/>
</fig:figure>
<text fontName="Dialog" fontSize="22" fontStyle=" bold" spacing="0.0" name="probeID" depth="0" visible="false" xmlns="http://www.csml.org/csml/cigraphics"/>
<text fontName="Dialog" fontSize="22" fontStyle=" bold" spacing="0.0" name="comments" depth="0" visible="false" xmlns="http://www.csml.org/csml/cigraphics"/>
<text fontName="Dialog" fontSize="22" fontStyle=" bold" spacing="0.0" name="unit" depth="0" visible="false" xmlns="http://www.csml.org/csml/cigraphics"/>
<text fontName="Dialog" fontSize="22" fontStyle=" bold" spacing="0.0" name="value" depth="0" visible="false" xmlns="http://www.csml.org/csml/cigraphics"/>
<text fontName="Dialog" fontSize="22" fontStyle=" bold" spacing="0.0" name="variable" depth="0" visible="false" xmlns="http://www.csml.org/csml/cigraphics"/>
<text fontName="Dialog" fontSize="22" fontStyle=" bold" spacing="0.0" name="name" depth="0" visible="true" xmlns="http://www.csml.org/csml/cigraphics"/>
</csml:toolSpecificGraphics>
</csml:shape>
</csml:viewProperty>
<csml:biologicalProperty refCellComponentID="cso30:i:CC_CellComponent">
<csml:property key="accession" value=""/>
<csml:property key="probeID" value=""/>
<csml:property key="extension" value=""/>
</csml:biologicalProperty>
<csml:comments>
<csml:comment type="text"></csml:comment>
</csml:comments>
</csml:entity>
<csml:entity id="parameter_reaction_vG6PDH_parameter_KG6PDHnadphnadpinh" name="parameter_KG6PDHnadphnadpinh" type="cso30:c:-">
<csml:entitySimulationProperty>
<csml:variable variableID="vG6PDH_KG6PDHnadphnadpinh" type="csml-variable:Double">
<csml:parameter key="csml-variable:parameter:initialValue" value="0.01"/>
<csml:parameter key="csml-variable:parameter:maximumValue" value="infinite"/>
<csml:parameter key="csml-variable:parameter:minimumValue" value="-infinite"/>
<csml:parameter key="csml-variable:parameter:unit" value="mM"/>
<csml:parameter key="csml-variable:parameter:global" value="false"/>
</csml:variable>
</csml:entitySimulationProperty>
<csml:viewProperty>
<csml:position positionID="default" position="auto" x="480.0" y="560.0"/>
<csml:shape shapeID="default" visible="true">
<csml:toolSpecificGraphics>
<fig:figure xmlns:fig="http://www.csml.org/csml/cigraphics">
<fig:continuousEntity name="default" depth="0" outlineWidth="1.0" visible="true"/>
</fig:figure>
<text fontName="Dialog" fontSize="22" fontStyle=" bold" spacing="0.0" name="probeID" depth="0" visible="false" xmlns="http://www.csml.org/csml/cigraphics"/>
<text fontName="Dialog" fontSize="22" fontStyle=" bold" spacing="0.0" name="comments" depth="0" visible="false" xmlns="http://www.csml.org/csml/cigraphics"/>
<text fontName="Dialog" fontSize="22" fontStyle=" bold" spacing="0.0" name="unit" depth="0" visible="false" xmlns="http://www.csml.org/csml/cigraphics"/>
<text fontName="Dialog" fontSize="22" fontStyle=" bold" spacing="0.0" name="value" depth="0" visible="false" xmlns="http://www.csml.org/csml/cigraphics"/>
<text fontName="Dialog" fontSize="22" fontStyle=" bold" spacing="0.0" name="variable" depth="0" visible="false" xmlns="http://www.csml.org/csml/cigraphics"/>
<text fontName="Dialog" fontSize="22" fontStyle=" bold" spacing="0.0" name="name" depth="0" visible="true" xmlns="http://www.csml.org/csml/cigraphics"/>
</csml:toolSpecificGraphics>
</csml:shape>
</csml:viewProperty>
<csml:biologicalProperty refCellComponentID="cso30:i:CC_CellComponent">
<csml:property key="accession" value=""/>
<csml:property key="probeID" value=""/>
<csml:property key="extension" value=""/>
</csml:biologicalProperty>
<csml:comments>
<csml:comment type="text"></csml:comment>
</csml:comments>
</csml:entity>
<csml:entity id="parameter_reaction_vPFK_parameter_rmaxPFK" name="parameter_rmaxPFK" type="cso30:c:-">
<csml:entitySimulationProperty>
<csml:variable variableID="vPFK_rmaxPFK" type="csml-variable:Double">
<csml:parameter key="csml-variable:parameter:initialValue" value="1840.584747"/>
<csml:parameter key="csml-variable:parameter:maximumValue" value="infinite"/>
<csml:parameter key="csml-variable:parameter:minimumValue" value="-infinite"/>
<csml:parameter key="csml-variable:parameter:unit" value="mM_per_second"/>
<csml:parameter key="csml-variable:parameter:global" value="false"/>
</csml:variable>
</csml:entitySimulationProperty>
<csml:viewProperty>
<csml:position positionID="default" position="auto" x="640.0" y="560.0"/>
<csml:shape shapeID="default" visible="true">
<csml:toolSpecificGraphics>
<fig:figure xmlns:fig="http://www.csml.org/csml/cigraphics">
<fig:continuousEntity name="default" depth="0" outlineWidth="1.0" visible="true"/>
</fig:figure>
<text fontName="Dialog" fontSize="22" fontStyle=" bold" spacing="0.0" name="probeID" depth="0" visible="false" xmlns="http://www.csml.org/csml/cigraphics"/>
<text fontName="Dialog" fontSize="22" fontStyle=" bold" spacing="0.0" name="comments" depth="0" visible="false" xmlns="http://www.csml.org/csml/cigraphics"/>
<text fontName="Dialog" fontSize="22" fontStyle=" bold" spacing="0.0" name="unit" depth="0" visible="false" xmlns="http://www.csml.org/csml/cigraphics"/>
<text fontName="Dialog" fontSize="22" fontStyle=" bold" spacing="0.0" name="value" depth="0" visible="false" xmlns="http://www.csml.org/csml/cigraphics"/>
<text fontName="Dialog" fontSize="22" fontStyle=" bold" spacing="0.0" name="variable" depth="0" visible="false" xmlns="http://www.csml.org/csml/cigraphics"/>
<text fontName="Dialog" fontSize="22" fontStyle=" bold" spacing="0.0" name="name" depth="0" visible="true" xmlns="http://www.csml.org/csml/cigraphics"/>
</csml:toolSpecificGraphics>
</csml:shape>
</csml:viewProperty>
<csml:biologicalProperty refCellComponentID="cso30:i:CC_CellComponent">
<csml:property key="accession" value=""/>
<csml:property key="probeID" value=""/>
<csml:property key="extension" value=""/>
</csml:biologicalProperty>
<csml:comments>
<csml:comment type="text"></csml:comment>
</csml:comments>
</csml:entity>
<csml:entity id="parameter_reaction_vPFK_parameter_KPFKatps" name="parameter_KPFKatps" type="cso30:c:-">
<csml:entitySimulationProperty>
<csml:variable variableID="vPFK_KPFKatps" type="csml-variable:Double">
<csml:parameter key="csml-variable:parameter:initialValue" value="0.123"/>
<csml:parameter key="csml-variable:parameter:maximumValue" value="infinite"/>
<csml:parameter key="csml-variable:parameter:minimumValue" value="-infinite"/>
<csml:parameter key="csml-variable:parameter:unit" value="mM"/>
<csml:parameter key="csml-variable:parameter:global" value="false"/>
</csml:variable>
</csml:entitySimulationProperty>
<csml:viewProperty>
<csml:position positionID="default" position="auto" x="800.0" y="560.0"/>
<csml:shape shapeID="default" visible="true">
<csml:toolSpecificGraphics>
<fig:figure xmlns:fig="http://www.csml.org/csml/cigraphics">
<fig:continuousEntity name="default" depth="0" outlineWidth="1.0" visible="true"/>
</fig:figure>
<text fontName="Dialog" fontSize="22" fontStyle=" bold" spacing="0.0" name="probeID" depth="0" visible="false" xmlns="http://www.csml.org/csml/cigraphics"/>
<text fontName="Dialog" fontSize="22" fontStyle=" bold" spacing="0.0" name="comments" depth="0" visible="false" xmlns="http://www.csml.org/csml/cigraphics"/>
<text fontName="Dialog" fontSize="22" fontStyle=" bold" spacing="0.0" name="unit" depth="0" visible="false" xmlns="http://www.csml.org/csml/cigraphics"/>
<text fontName="Dialog" fontSize="22" fontStyle=" bold" spacing="0.0" name="value" depth="0" visible="false" xmlns="http://www.csml.org/csml/cigraphics"/>
<text fontName="Dialog" fontSize="22" fontStyle=" bold" spacing="0.0" name="variable" depth="0" visible="false" xmlns="http://www.csml.org/csml/cigraphics"/>
<text fontName="Dialog" fontSize="22" fontStyle=" bold" spacing="0.0" name="name" depth="0" visible="true" xmlns="http://www.csml.org/csml/cigraphics"/>
</csml:toolSpecificGraphics>
</csml:shape>
</csml:viewProperty>
<csml:biologicalProperty refCellComponentID="cso30:i:CC_CellComponent">
<csml:property key="accession" value=""/>
<csml:property key="probeID" value=""/>
<csml:property key="extension" value=""/>
</csml:biologicalProperty>
<csml:comments>
<csml:comment type="text"></csml:comment>
</csml:comments>
</csml:entity>
<csml:entity id="parameter_reaction_vPFK_parameter_KPFKadpc" name="parameter_KPFKadpc" type="cso30:c:-">
<csml:entitySimulationProperty>
<csml:variable variableID="vPFK_KPFKadpc" type="csml-variable:Double">
<csml:parameter key="csml-variable:parameter:initialValue" value="4.14"/>
<csml:parameter key="csml-variable:parameter:maximumValue" value="infinite"/>
<csml:parameter key="csml-variable:parameter:minimumValue" value="-infinite"/>
<csml:parameter key="csml-variable:parameter:unit" value="mM"/>
<csml:parameter key="csml-variable:parameter:global" value="false"/>
</csml:variable>
</csml:entitySimulationProperty>
<csml:viewProperty>
<csml:position positionID="default" position="auto" x="240.0" y="640.0"/>
<csml:shape shapeID="default" visible="true">
<csml:toolSpecificGraphics>
<fig:figure xmlns:fig="http://www.csml.org/csml/cigraphics">
<fig:continuousEntity name="default" depth="0" outlineWidth="1.0" visible="true"/>
</fig:figure>
<text fontName="Dialog" fontSize="22" fontStyle=" bold" spacing="0.0" name="probeID" depth="0" visible="false" xmlns="http://www.csml.org/csml/cigraphics"/>
<text fontName="Dialog" fontSize="22" fontStyle=" bold" spacing="0.0" name="comments" depth="0" visible="false" xmlns="http://www.csml.org/csml/cigraphics"/>
<text fontName="Dialog" fontSize="22" fontStyle=" bold" spacing="0.0" name="unit" depth="0" visible="false" xmlns="http://www.csml.org/csml/cigraphics"/>
<text fontName="Dialog" fontSize="22" fontStyle=" bold" spacing="0.0" name="value" depth="0" visible="false" xmlns="http://www.csml.org/csml/cigraphics"/>
<text fontName="Dialog" fontSize="22" fontStyle=" bold" spacing="0.0" name="variable" depth="0" visible="false" xmlns="http://www.csml.org/csml/cigraphics"/>
<text fontName="Dialog" fontSize="22" fontStyle=" bold" spacing="0.0" name="name" depth="0" visible="true" xmlns="http://www.csml.org/csml/cigraphics"/>
</csml:toolSpecificGraphics>
</csml:shape>
</csml:viewProperty>
<csml:biologicalProperty refCellComponentID="cso30:i:CC_CellComponent">
<csml:property key="accession" value=""/>
<csml:property key="probeID" value=""/>
<csml:property key="extension" value=""/>
</csml:biologicalProperty>
<csml:comments>
<csml:comment type="text"></csml:comment>
</csml:comments>
</csml:entity>
<csml:entity id="parameter_reaction_vPFK_parameter_KPFKf6ps" name="parameter_KPFKf6ps" type="cso30:c:-">
<csml:entitySimulationProperty>
<csml:variable variableID="vPFK_KPFKf6ps" type="csml-variable:Double">
<csml:parameter key="csml-variable:parameter:initialValue" value="0.325"/>
<csml:parameter key="csml-variable:parameter:maximumValue" value="infinite"/>
<csml:parameter key="csml-variable:parameter:minimumValue" value="-infinite"/>
<csml:parameter key="csml-variable:parameter:unit" value="mM"/>
<csml:parameter key="csml-variable:parameter:global" value="false"/>
</csml:variable>
</csml:entitySimulationProperty>
<csml:viewProperty>
<csml:position positionID="default" position="auto" x="400.0" y="640.0"/>
<csml:shape shapeID="default" visible="true">
<csml:toolSpecificGraphics>
<fig:figure xmlns:fig="http://www.csml.org/csml/cigraphics">
<fig:continuousEntity name="default" depth="0" outlineWidth="1.0" visible="true"/>
</fig:figure>
<text fontName="Dialog" fontSize="22" fontStyle=" bold" spacing="0.0" name="probeID" depth="0" visible="false" xmlns="http://www.csml.org/csml/cigraphics"/>
<text fontName="Dialog" fontSize="22" fontStyle=" bold" spacing="0.0" name="comments" depth="0" visible="false" xmlns="http://www.csml.org/csml/cigraphics"/>
<text fontName="Dialog" fontSize="22" fontStyle=" bold" spacing="0.0" name="unit" depth="0" visible="false" xmlns="http://www.csml.org/csml/cigraphics"/>
<text fontName="Dialog" fontSize="22" fontStyle=" bold" spacing="0.0" name="value" depth="0" visible="false" xmlns="http://www.csml.org/csml/cigraphics"/>
<text fontName="Dialog" fontSize="22" fontStyle=" bold" spacing="0.0" name="variable" depth="0" visible="false" xmlns="http://www.csml.org/csml/cigraphics"/>
<text fontName="Dialog" fontSize="22" fontStyle=" bold" spacing="0.0" name="name" depth="0" visible="true" xmlns="http://www.csml.org/csml/cigraphics"/>
</csml:toolSpecificGraphics>
</csml:shape>
</csml:viewProperty>
<csml:biologicalProperty refCellComponentID="cso30:i:CC_CellComponent">
<csml:property key="accession" value=""/>
<csml:property key="probeID" value=""/>
<csml:property key="extension" value=""/>
</csml:biologicalProperty>
<csml:comments>
<csml:comment type="text"></csml:comment>
</csml:comments>
</csml:entity>
<csml:entity id="parameter_reaction_vPFK_parameter_KPFKpep" name="parameter_KPFKpep" type="cso30:c:-">
<csml:entitySimulationProperty>
<csml:variable variableID="vPFK_KPFKpep" type="csml-variable:Double">
<csml:parameter key="csml-variable:parameter:initialValue" value="3.26"/>
<csml:parameter key="csml-variable:parameter:maximumValue" value="infinite"/>
<csml:parameter key="csml-variable:parameter:minimumValue" value="-infinite"/>
<csml:parameter key="csml-variable:parameter:unit" value="mM"/>
<csml:parameter key="csml-variable:parameter:global" value="false"/>
</csml:variable>
</csml:entitySimulationProperty>
<csml:viewProperty>
<csml:position positionID="default" position="auto" x="560.0" y="640.0"/>
<csml:shape shapeID="default" visible="true">
<csml:toolSpecificGraphics>
<fig:figure xmlns:fig="http://www.csml.org/csml/cigraphics">
<fig:continuousEntity name="default" depth="0" outlineWidth="1.0" visible="true"/>
</fig:figure>
<text fontName="Dialog" fontSize="22" fontStyle=" bold" spacing="0.0" name="probeID" depth="0" visible="false" xmlns="http://www.csml.org/csml/cigraphics"/>
<text fontName="Dialog" fontSize="22" fontStyle=" bold" spacing="0.0" name="comments" depth="0" visible="false" xmlns="http://www.csml.org/csml/cigraphics"/>
<text fontName="Dialog" fontSize="22" fontStyle=" bold" spacing="0.0" name="unit" depth="0" visible="false" xmlns="http://www.csml.org/csml/cigraphics"/>
<text fontName="Dialog" fontSize="22" fontStyle=" bold" spacing="0.0" name="value" depth="0" visible="false" xmlns="http://www.csml.org/csml/cigraphics"/>
<text fontName="Dialog" fontSize="22" fontStyle=" bold" spacing="0.0" name="variable" depth="0" visible="false" xmlns="http://www.csml.org/csml/cigraphics"/>
<text fontName="Dialog" fontSize="22" fontStyle=" bold" spacing="0.0" name="name" depth="0" visible="true" xmlns="http://www.csml.org/csml/cigraphics"/>
</csml:toolSpecificGraphics>
</csml:shape>
</csml:viewProperty>
<csml:biologicalProperty refCellComponentID="cso30:i:CC_CellComponent">
<csml:property key="accession" value=""/>
<csml:property key="probeID" value=""/>
<csml:property key="extension" value=""/>
</csml:biologicalProperty>
<csml:comments>
<csml:comment type="text"></csml:comment>
</csml:comments>
</csml:entity>
<csml:entity id="parameter_reaction_vPFK_parameter_KPFKadpb" name="parameter_KPFKadpb" type="cso30:c:-">
<csml:entitySimulationProperty>
<csml:variable variableID="vPFK_KPFKadpb" type="csml-variable:Double">
<csml:parameter key="csml-variable:parameter:initialValue" value="3.89"/>
<csml:parameter key="csml-variable:parameter:maximumValue" value="infinite"/>
<csml:parameter key="csml-variable:parameter:minimumValue" value="-infinite"/>
<csml:parameter key="csml-variable:parameter:unit" value="mM"/>
<csml:parameter key="csml-variable:parameter:global" value="false"/>
</csml:variable>
</csml:entitySimulationProperty>
<csml:viewProperty>
<csml:position positionID="default" position="auto" x="720.0" y="640.0"/>
<csml:shape shapeID="default" visible="true">
<csml:toolSpecificGraphics>
<fig:figure xmlns:fig="http://www.csml.org/csml/cigraphics">
<fig:continuousEntity name="default" depth="0" outlineWidth="1.0" visible="true"/>
</fig:figure>
<text fontName="Dialog" fontSize="22" fontStyle=" bold" spacing="0.0" name="probeID" depth="0" visible="false" xmlns="http://www.csml.org/csml/cigraphics"/>
<text fontName="Dialog" fontSize="22" fontStyle=" bold" spacing="0.0" name="comments" depth="0" visible="false" xmlns="http://www.csml.org/csml/cigraphics"/>
<text fontName="Dialog" fontSize="22" fontStyle=" bold" spacing="0.0" name="unit" depth="0" visible="false" xmlns="http://www.csml.org/csml/cigraphics"/>
<text fontName="Dialog" fontSize="22" fontStyle=" bold" spacing="0.0" name="value" depth="0" visible="false" xmlns="http://www.csml.org/csml/cigraphics"/>
<text fontName="Dialog" fontSize="22" fontStyle=" bold" spacing="0.0" name="variable" depth="0" visible="false" xmlns="http://www.csml.org/csml/cigraphics"/>
<text fontName="Dialog" fontSize="22" fontStyle=" bold" spacing="0.0" name="name" depth="0" visible="true" xmlns="http://www.csml.org/csml/cigraphics"/>
</csml:toolSpecificGraphics>
</csml:shape>
</csml:viewProperty>
<csml:biologicalProperty refCellComponentID="cso30:i:CC_CellComponent">
<csml:property key="accession" value=""/>
<csml:property key="probeID" value=""/>
<csml:property key="extension" value=""/>
</csml:biologicalProperty>
<csml:comments>
<csml:comment type="text"></csml:comment>
</csml:comments>
</csml:entity>
<csml:entity id="parameter_reaction_vPFK_parameter_KPFKampb" name="parameter_KPFKampb" type="cso30:c:-">
<csml:entitySimulationProperty>
<csml:variable variableID="vPFK_KPFKampb" type="csml-variable:Double">
<csml:parameter key="csml-variable:parameter:initialValue" value="3.2"/>
<csml:parameter key="csml-variable:parameter:maximumValue" value="infinite"/>
<csml:parameter key="csml-variable:parameter:minimumValue" value="-infinite"/>
<csml:parameter key="csml-variable:parameter:unit" value="mM"/>
<csml:parameter key="csml-variable:parameter:global" value="false"/>
</csml:variable>
</csml:entitySimulationProperty>
<csml:viewProperty>
<csml:position positionID="default" position="auto" x="880.0" y="640.0"/>
<csml:shape shapeID="default" visible="true">
<csml:toolSpecificGraphics>
<fig:figure xmlns:fig="http://www.csml.org/csml/cigraphics">
<fig:continuousEntity name="default" depth="0" outlineWidth="1.0" visible="true"/>
</fig:figure>
<text fontName="Dialog" fontSize="22" fontStyle=" bold" spacing="0.0" name="probeID" depth="0" visible="false" xmlns="http://www.csml.org/csml/cigraphics"/>
<text fontName="Dialog" fontSize="22" fontStyle=" bold" spacing="0.0" name="comments" depth="0" visible="false" xmlns="http://www.csml.org/csml/cigraphics"/>
<text fontName="Dialog" fontSize="22" fontStyle=" bold" spacing="0.0" name="unit" depth="0" visible="false" xmlns="http://www.csml.org/csml/cigraphics"/>
<text fontName="Dialog" fontSize="22" fontStyle=" bold" spacing="0.0" name="value" depth="0" visible="false" xmlns="http://www.csml.org/csml/cigraphics"/>
<text fontName="Dialog" fontSize="22" fontStyle=" bold" spacing="0.0" name="variable" depth="0" visible="false" xmlns="http://www.csml.org/csml/cigraphics"/>
<text fontName="Dialog" fontSize="22" fontStyle=" bold" spacing="0.0" name="name" depth="0" visible="true" xmlns="http://www.csml.org/csml/cigraphics"/>
</csml:toolSpecificGraphics>
</csml:shape>
</csml:viewProperty>
<csml:biologicalProperty refCellComponentID="cso30:i:CC_CellComponent">
<csml:property key="accession" value=""/>
<csml:property key="probeID" value=""/>
<csml:property key="extension" value=""/>
</csml:biologicalProperty>
<csml:comments>
<csml:comment type="text"></csml:comment>
</csml:comments>
</csml:entity>
<csml:entity id="parameter_reaction_vPFK_parameter_KPFKadpa" name="parameter_KPFKadpa" type="cso30:c:-">
<csml:entitySimulationProperty>
<csml:variable variableID="vPFK_KPFKadpa" type="csml-variable:Double">
<csml:parameter key="csml-variable:parameter:initialValue" value="128"/>
<csml:parameter key="csml-variable:parameter:maximumValue" value="infinite"/>
<csml:parameter key="csml-variable:parameter:minimumValue" value="-infinite"/>
<csml:parameter key="csml-variable:parameter:unit" value="mM"/>
<csml:parameter key="csml-variable:parameter:global" value="false"/>
</csml:variable>
</csml:entitySimulationProperty>
<csml:viewProperty>
<csml:position positionID="default" position="auto" x="160.0" y="720.0"/>
<csml:shape shapeID="default" visible="true">
<csml:toolSpecificGraphics>
<fig:figure xmlns:fig="http://www.csml.org/csml/cigraphics">
<fig:continuousEntity name="default" depth="0" outlineWidth="1.0" visible="true"/>
</fig:figure>
<text fontName="Dialog" fontSize="22" fontStyle=" bold" spacing="0.0" name="probeID" depth="0" visible="false" xmlns="http://www.csml.org/csml/cigraphics"/>
<text fontName="Dialog" fontSize="22" fontStyle=" bold" spacing="0.0" name="comments" depth="0" visible="false" xmlns="http://www.csml.org/csml/cigraphics"/>
<text fontName="Dialog" fontSize="22" fontStyle=" bold" spacing="0.0" name="unit" depth="0" visible="false" xmlns="http://www.csml.org/csml/cigraphics"/>
<text fontName="Dialog" fontSize="22" fontStyle=" bold" spacing="0.0" name="value" depth="0" visible="false" xmlns="http://www.csml.org/csml/cigraphics"/>
<text fontName="Dialog" fontSize="22" fontStyle=" bold" spacing="0.0" name="variable" depth="0" visible="false" xmlns="http://www.csml.org/csml/cigraphics"/>
<text fontName="Dialog" fontSize="22" fontStyle=" bold" spacing="0.0" name="name" depth="0" visible="true" xmlns="http://www.csml.org/csml/cigraphics"/>
</csml:toolSpecificGraphics>
</csml:shape>
</csml:viewProperty>
<csml:biologicalProperty refCellComponentID="cso30:i:CC_CellComponent">
<csml:property key="accession" value=""/>
<csml:property key="probeID" value=""/>
<csml:property key="extension" value=""/>
</csml:biologicalProperty>
<csml:comments>
<csml:comment type="text"></csml:comment>
</csml:comments>
</csml:entity>
<csml:entity id="parameter_reaction_vPFK_parameter_KPFKampa" name="parameter_KPFKampa" type="cso30:c:-">
<csml:entitySimulationProperty>
<csml:variable variableID="vPFK_KPFKampa" type="csml-variable:Double">
<csml:parameter key="csml-variable:parameter:initialValue" value="19.1"/>
<csml:parameter key="csml-variable:parameter:maximumValue" value="infinite"/>
<csml:parameter key="csml-variable:parameter:minimumValue" value="-infinite"/>
<csml:parameter key="csml-variable:parameter:unit" value="mM"/>
<csml:parameter key="csml-variable:parameter:global" value="false"/>
</csml:variable>
</csml:entitySimulationProperty>
<csml:viewProperty>
<csml:position positionID="default" position="auto" x="320.0" y="720.0"/>
<csml:shape shapeID="default" visible="true">
<csml:toolSpecificGraphics>
<fig:figure xmlns:fig="http://www.csml.org/csml/cigraphics">
<fig:continuousEntity name="default" depth="0" outlineWidth="1.0" visible="true"/>
</fig:figure>
<text fontName="Dialog" fontSize="22" fontStyle=" bold" spacing="0.0" name="probeID" depth="0" visible="false" xmlns="http://www.csml.org/csml/cigraphics"/>
<text fontName="Dialog" fontSize="22" fontStyle=" bold" spacing="0.0" name="comments" depth="0" visible="false" xmlns="http://www.csml.org/csml/cigraphics"/>
<text fontName="Dialog" fontSize="22" fontStyle=" bold" spacing="0.0" name="unit" depth="0" visible="false" xmlns="http://www.csml.org/csml/cigraphics"/>
<text fontName="Dialog" fontSize="22" fontStyle=" bold" spacing="0.0" name="value" depth="0" visible="false" xmlns="http://www.csml.org/csml/cigraphics"/>
<text fontName="Dialog" fontSize="22" fontStyle=" bold" spacing="0.0" name="variable" depth="0" visible="false" xmlns="http://www.csml.org/csml/cigraphics"/>
<text fontName="Dialog" fontSize="22" fontStyle=" bold" spacing="0.0" name="name" depth="0" visible="true" xmlns="http://www.csml.org/csml/cigraphics"/>
</csml:toolSpecificGraphics>
</csml:shape>
</csml:viewProperty>
<csml:biologicalProperty refCellComponentID="cso30:i:CC_CellComponent">
<csml:property key="accession" value=""/>
<csml:property key="probeID" value=""/>
<csml:property key="extension" value=""/>
</csml:biologicalProperty>
<csml:comments>
<csml:comment type="text"></csml:comment>
</csml:comments>
</csml:entity>
<csml:entity id="parameter_reaction_vPFK_parameter_LPFK" name="parameter_LPFK" type="cso30:c:-">
<csml:entitySimulationProperty>
<csml:variable variableID="vPFK_LPFK" type="csml-variable:Double">
<csml:parameter key="csml-variable:parameter:initialValue" value="5.629067E6"/>
<csml:parameter key="csml-variable:parameter:maximumValue" value="infinite"/>
<csml:parameter key="csml-variable:parameter:minimumValue" value="-infinite"/>
<csml:parameter key="csml-variable:parameter:unit" value="dimensionless"/>
<csml:parameter key="csml-variable:parameter:global" value="false"/>
</csml:variable>
</csml:entitySimulationProperty>
<csml:viewProperty>
<csml:position positionID="default" position="auto" x="480.0" y="720.0"/>
<csml:shape shapeID="default" visible="true">
<csml:toolSpecificGraphics>
<fig:figure xmlns:fig="http://www.csml.org/csml/cigraphics">
<fig:continuousEntity name="default" depth="0" outlineWidth="1.0" visible="true"/>
</fig:figure>
<text fontName="Dialog" fontSize="22" fontStyle=" bold" spacing="0.0" name="probeID" depth="0" visible="false" xmlns="http://www.csml.org/csml/cigraphics"/>
<text fontName="Dialog" fontSize="22" fontStyle=" bold" spacing="0.0" name="comments" depth="0" visible="false" xmlns="http://www.csml.org/csml/cigraphics"/>
<text fontName="Dialog" fontSize="22" fontStyle=" bold" spacing="0.0" name="unit" depth="0" visible="false" xmlns="http://www.csml.org/csml/cigraphics"/>
<text fontName="Dialog" fontSize="22" fontStyle=" bold" spacing="0.0" name="value" depth="0" visible="false" xmlns="http://www.csml.org/csml/cigraphics"/>
<text fontName="Dialog" fontSize="22" fontStyle=" bold" spacing="0.0" name="variable" depth="0" visible="false" xmlns="http://www.csml.org/csml/cigraphics"/>
<text fontName="Dialog" fontSize="22" fontStyle=" bold" spacing="0.0" name="name" depth="0" visible="true" xmlns="http://www.csml.org/csml/cigraphics"/>
</csml:toolSpecificGraphics>
</csml:shape>
</csml:viewProperty>
<csml:biologicalProperty refCellComponentID="cso30:i:CC_CellComponent">
<csml:property key="accession" value=""/>
<csml:property key="probeID" value=""/>
<csml:property key="extension" value=""/>
</csml:biologicalProperty>
<csml:comments>
<csml:comment type="text"></csml:comment>
</csml:comments>
</csml:entity>
<csml:entity id="parameter_reaction_vPFK_parameter_nPFK" name="parameter_nPFK" type="cso30:c:-">
<csml:entitySimulationProperty>
<csml:variable variableID="vPFK_nPFK" type="csml-variable:Double">
<csml:parameter key="csml-variable:parameter:initialValue" value="11.1"/>
<csml:parameter key="csml-variable:parameter:maximumValue" value="infinite"/>
<csml:parameter key="csml-variable:parameter:minimumValue" value="-infinite"/>
<csml:parameter key="csml-variable:parameter:unit" value="dimensionless"/>
<csml:parameter key="csml-variable:parameter:global" value="false"/>
</csml:variable>
</csml:entitySimulationProperty>
<csml:viewProperty>
<csml:position positionID="default" position="auto" x="640.0" y="720.0"/>
<csml:shape shapeID="default" visible="true">
<csml:toolSpecificGraphics>
<fig:figure xmlns:fig="http://www.csml.org/csml/cigraphics">
<fig:continuousEntity name="default" depth="0" outlineWidth="1.0" visible="true"/>
</fig:figure>
<text fontName="Dialog" fontSize="22" fontStyle=" bold" spacing="0.0" name="probeID" depth="0" visible="false" xmlns="http://www.csml.org/csml/cigraphics"/>
<text fontName="Dialog" fontSize="22" fontStyle=" bold" spacing="0.0" name="comments" depth="0" visible="false" xmlns="http://www.csml.org/csml/cigraphics"/>
<text fontName="Dialog" fontSize="22" fontStyle=" bold" spacing="0.0" name="unit" depth="0" visible="false" xmlns="http://www.csml.org/csml/cigraphics"/>
<text fontName="Dialog" fontSize="22" fontStyle=" bold" spacing="0.0" name="value" depth="0" visible="false" xmlns="http://www.csml.org/csml/cigraphics"/>
<text fontName="Dialog" fontSize="22" fontStyle=" bold" spacing="0.0" name="variable" depth="0" visible="false" xmlns="http://www.csml.org/csml/cigraphics"/>
<text fontName="Dialog" fontSize="22" fontStyle=" bold" spacing="0.0" name="name" depth="0" visible="true" xmlns="http://www.csml.org/csml/cigraphics"/>
</csml:toolSpecificGraphics>
</csml:shape>
</csml:viewProperty>
<csml:biologicalProperty refCellComponentID="cso30:i:CC_CellComponent">
<csml:property key="accession" value=""/>
<csml:property key="probeID" value=""/>
<csml:property key="extension" value=""/>
</csml:biologicalProperty>
<csml:comments>
<csml:comment type="text"></csml:comment>
</csml:comments>
</csml:entity>
<csml:entity id="parameter_reaction_vTA_parameter_rmaxTA" name="parameter_rmaxTA" type="cso30:c:-">
<csml:entitySimulationProperty>
<csml:variable variableID="vTA_rmaxTA" type="csml-variable:Double">
<csml:parameter key="csml-variable:parameter:initialValue" value="10.871641"/>
<csml:parameter key="csml-variable:parameter:maximumValue" value="infinite"/>
<csml:parameter key="csml-variable:parameter:minimumValue" value="-infinite"/>
<csml:parameter key="csml-variable:parameter:unit" value="per_mM_per_second"/>
<csml:parameter key="csml-variable:parameter:global" value="false"/>
</csml:variable>
</csml:entitySimulationProperty>
<csml:viewProperty>
<csml:position positionID="default" position="auto" x="800.0" y="720.0"/>
<csml:shape shapeID="default" visible="true">
<csml:toolSpecificGraphics>
<fig:figure xmlns:fig="http://www.csml.org/csml/cigraphics">
<fig:continuousEntity name="default" depth="0" outlineWidth="1.0" visible="true"/>
</fig:figure>
<text fontName="Dialog" fontSize="22" fontStyle=" bold" spacing="0.0" name="probeID" depth="0" visible="false" xmlns="http://www.csml.org/csml/cigraphics"/>
<text fontName="Dialog" fontSize="22" fontStyle=" bold" spacing="0.0" name="comments" depth="0" visible="false" xmlns="http://www.csml.org/csml/cigraphics"/>
<text fontName="Dialog" fontSize="22" fontStyle=" bold" spacing="0.0" name="unit" depth="0" visible="false" xmlns="http://www.csml.org/csml/cigraphics"/>
<text fontName="Dialog" fontSize="22" fontStyle=" bold" spacing="0.0" name="value" depth="0" visible="false" xmlns="http://www.csml.org/csml/cigraphics"/>
<text fontName="Dialog" fontSize="22" fontStyle=" bold" spacing="0.0" name="variable" depth="0" visible="false" xmlns="http://www.csml.org/csml/cigraphics"/>
<text fontName="Dialog" fontSize="22" fontStyle=" bold" spacing="0.0" name="name" depth="0" visible="true" xmlns="http://www.csml.org/csml/cigraphics"/>
</csml:toolSpecificGraphics>
</csml:shape>
</csml:viewProperty>
<csml:biologicalProperty refCellComponentID="cso30:i:CC_CellComponent">
<csml:property key="accession" value=""/>
<csml:property key="probeID" value=""/>
<csml:property key="extension" value=""/>
</csml:biologicalProperty>
<csml:comments>
<csml:comment type="text"></csml:comment>
</csml:comments>
</csml:entity>
<csml:entity id="parameter_reaction_vTA_parameter_KTAeq" name="parameter_KTAeq" type="cso30:c:-">
<csml:entitySimulationProperty>
<csml:variable variableID="vTA_KTAeq" type="csml-variable:Double">
<csml:parameter key="csml-variable:parameter:initialValue" value="1.05"/>
<csml:parameter key="csml-variable:parameter:maximumValue" value="infinite"/>
<csml:parameter key="csml-variable:parameter:minimumValue" value="-infinite"/>
<csml:parameter key="csml-variable:parameter:unit" value="dimensionless"/>
<csml:parameter key="csml-variable:parameter:global" value="false"/>
</csml:variable>
</csml:entitySimulationProperty>
<csml:viewProperty>
<csml:position positionID="default" position="auto" x="240.0" y="800.0"/>
<csml:shape shapeID="default" visible="true">
<csml:toolSpecificGraphics>
<fig:figure xmlns:fig="http://www.csml.org/csml/cigraphics">
<fig:continuousEntity name="default" depth="0" outlineWidth="1.0" visible="true"/>
</fig:figure>
<text fontName="Dialog" fontSize="22" fontStyle=" bold" spacing="0.0" name="probeID" depth="0" visible="false" xmlns="http://www.csml.org/csml/cigraphics"/>
<text fontName="Dialog" fontSize="22" fontStyle=" bold" spacing="0.0" name="comments" depth="0" visible="false" xmlns="http://www.csml.org/csml/cigraphics"/>
<text fontName="Dialog" fontSize="22" fontStyle=" bold" spacing="0.0" name="unit" depth="0" visible="false" xmlns="http://www.csml.org/csml/cigraphics"/>
<text fontName="Dialog" fontSize="22" fontStyle=" bold" spacing="0.0" name="value" depth="0" visible="false" xmlns="http://www.csml.org/csml/cigraphics"/>
<text fontName="Dialog" fontSize="22" fontStyle=" bold" spacing="0.0" name="variable" depth="0" visible="false" xmlns="http://www.csml.org/csml/cigraphics"/>
<text fontName="Dialog" fontSize="22" fontStyle=" bold" spacing="0.0" name="name" depth="0" visible="true" xmlns="http://www.csml.org/csml/cigraphics"/>
</csml:toolSpecificGraphics>
</csml:shape>
</csml:viewProperty>
<csml:biologicalProperty refCellComponentID="cso30:i:CC_CellComponent">
<csml:property key="accession" value=""/>
<csml:property key="probeID" value=""/>
<csml:property key="extension" value=""/>
</csml:biologicalProperty>
<csml:comments>
<csml:comment type="text"></csml:comment>
</csml:comments>
</csml:entity>
<csml:entity id="parameter_reaction_vTKA_parameter_rmaxTKa" name="parameter_rmaxTKa" type="cso30:c:-">
<csml:entitySimulationProperty>
<csml:variable variableID="vTKA_rmaxTKa" type="csml-variable:Double">
<csml:parameter key="csml-variable:parameter:initialValue" value="9.473385"/>
<csml:parameter key="csml-variable:parameter:maximumValue" value="infinite"/>
<csml:parameter key="csml-variable:parameter:minimumValue" value="-infinite"/>
<csml:parameter key="csml-variable:parameter:unit" value="per_mM_per_second"/>
<csml:parameter key="csml-variable:parameter:global" value="false"/>
</csml:variable>
</csml:entitySimulationProperty>
<csml:viewProperty>
<csml:position positionID="default" position="auto" x="400.0" y="800.0"/>
<csml:shape shapeID="default" visible="true">
<csml:toolSpecificGraphics>
<fig:figure xmlns:fig="http://www.csml.org/csml/cigraphics">
<fig:continuousEntity name="default" depth="0" outlineWidth="1.0" visible="true"/>
</fig:figure>
<text fontName="Dialog" fontSize="22" fontStyle=" bold" spacing="0.0" name="probeID" depth="0" visible="false" xmlns="http://www.csml.org/csml/cigraphics"/>
<text fontName="Dialog" fontSize="22" fontStyle=" bold" spacing="0.0" name="comments" depth="0" visible="false" xmlns="http://www.csml.org/csml/cigraphics"/>
<text fontName="Dialog" fontSize="22" fontStyle=" bold" spacing="0.0" name="unit" depth="0" visible="false" xmlns="http://www.csml.org/csml/cigraphics"/>
<text fontName="Dialog" fontSize="22" fontStyle=" bold" spacing="0.0" name="value" depth="0" visible="false" xmlns="http://www.csml.org/csml/cigraphics"/>
<text fontName="Dialog" fontSize="22" fontStyle=" bold" spacing="0.0" name="variable" depth="0" visible="false" xmlns="http://www.csml.org/csml/cigraphics"/>
<text fontName="Dialog" fontSize="22" fontStyle=" bold" spacing="0.0" name="name" depth="0" visible="true" xmlns="http://www.csml.org/csml/cigraphics"/>
</csml:toolSpecificGraphics>
</csml:shape>
</csml:viewProperty>
<csml:biologicalProperty refCellComponentID="cso30:i:CC_CellComponent">
<csml:property key="accession" value=""/>
<csml:property key="probeID" value=""/>
<csml:property key="extension" value=""/>
</csml:biologicalProperty>
<csml:comments>
<csml:comment type="text"></csml:comment>
</csml:comments>
</csml:entity>
<csml:entity id="parameter_reaction_vTKA_parameter_KTKaeq" name="parameter_KTKaeq" type="cso30:c:-">
<csml:entitySimulationProperty>
<csml:variable variableID="vTKA_KTKaeq" type="csml-variable:Double">
<csml:parameter key="csml-variable:parameter:initialValue" value="1.2"/>
<csml:parameter key="csml-variable:parameter:maximumValue" value="infinite"/>
<csml:parameter key="csml-variable:parameter:minimumValue" value="-infinite"/>
<csml:parameter key="csml-variable:parameter:unit" value="dimensionless"/>
<csml:parameter key="csml-variable:parameter:global" value="false"/>
</csml:variable>
</csml:entitySimulationProperty>
<csml:viewProperty>
<csml:position positionID="default" position="auto" x="560.0" y="800.0"/>
<csml:shape shapeID="default" visible="true">
<csml:toolSpecificGraphics>
<fig:figure xmlns:fig="http://www.csml.org/csml/cigraphics">
<fig:continuousEntity name="default" depth="0" outlineWidth="1.0" visible="true"/>
</fig:figure>
<text fontName="Dialog" fontSize="22" fontStyle=" bold" spacing="0.0" name="probeID" depth="0" visible="false" xmlns="http://www.csml.org/csml/cigraphics"/>
<text fontName="Dialog" fontSize="22" fontStyle=" bold" spacing="0.0" name="comments" depth="0" visible="false" xmlns="http://www.csml.org/csml/cigraphics"/>
<text fontName="Dialog" fontSize="22" fontStyle=" bold" spacing="0.0" name="unit" depth="0" visible="false" xmlns="http://www.csml.org/csml/cigraphics"/>
<text fontName="Dialog" fontSize="22" fontStyle=" bold" spacing="0.0" name="value" depth="0" visible="false" xmlns="http://www.csml.org/csml/cigraphics"/>
<text fontName="Dialog" fontSize="22" fontStyle=" bold" spacing="0.0" name="variable" depth="0" visible="false" xmlns="http://www.csml.org/csml/cigraphics"/>
<text fontName="Dialog" fontSize="22" fontStyle=" bold" spacing="0.0" name="name" depth="0" visible="true" xmlns="http://www.csml.org/csml/cigraphics"/>
</csml:toolSpecificGraphics>
</csml:shape>
</csml:viewProperty>
<csml:biologicalProperty refCellComponentID="cso30:i:CC_CellComponent">
<csml:property key="accession" value=""/>
<csml:property key="probeID" value=""/>
<csml:property key="extension" value=""/>
</csml:biologicalProperty>
<csml:comments>
<csml:comment type="text"></csml:comment>
</csml:comments>
</csml:entity>
<csml:entity id="parameter_reaction_vTKB_parameter_rmaxTKb" name="parameter_rmaxTKb" type="cso30:c:-">
<csml:entitySimulationProperty>
<csml:variable variableID="vTKB_rmaxTKb" type="csml-variable:Double">
<csml:parameter key="csml-variable:parameter:initialValue" value="86.558559"/>
<csml:parameter key="csml-variable:parameter:maximumValue" value="infinite"/>
<csml:parameter key="csml-variable:parameter:minimumValue" value="-infinite"/>
<csml:parameter key="csml-variable:parameter:unit" value="per_mM_per_second"/>
<csml:parameter key="csml-variable:parameter:global" value="false"/>
</csml:variable>
</csml:entitySimulationProperty>
<csml:viewProperty>
<csml:position positionID="default" position="auto" x="720.0" y="800.0"/>
<csml:shape shapeID="default" visible="true">
<csml:toolSpecificGraphics>
<fig:figure xmlns:fig="http://www.csml.org/csml/cigraphics">
<fig:continuousEntity name="default" depth="0" outlineWidth="1.0" visible="true"/>
</fig:figure>
<text fontName="Dialog" fontSize="22" fontStyle=" bold" spacing="0.0" name="probeID" depth="0" visible="false" xmlns="http://www.csml.org/csml/cigraphics"/>
<text fontName="Dialog" fontSize="22" fontStyle=" bold" spacing="0.0" name="comments" depth="0" visible="false" xmlns="http://www.csml.org/csml/cigraphics"/>
<text fontName="Dialog" fontSize="22" fontStyle=" bold" spacing="0.0" name="unit" depth="0" visible="false" xmlns="http://www.csml.org/csml/cigraphics"/>
<text fontName="Dialog" fontSize="22" fontStyle=" bold" spacing="0.0" name="value" depth="0" visible="false" xmlns="http://www.csml.org/csml/cigraphics"/>
<text fontName="Dialog" fontSize="22" fontStyle=" bold" spacing="0.0" name="variable" depth="0" visible="false" xmlns="http://www.csml.org/csml/cigraphics"/>
<text fontName="Dialog" fontSize="22" fontStyle=" bold" spacing="0.0" name="name" depth="0" visible="true" xmlns="http://www.csml.org/csml/cigraphics"/>
</csml:toolSpecificGraphics>
</csml:shape>
</csml:viewProperty>
<csml:biologicalProperty refCellComponentID="cso30:i:CC_CellComponent">
<csml:property key="accession" value=""/>
<csml:property key="probeID" value=""/>
<csml:property key="extension" value=""/>
</csml:biologicalProperty>
<csml:comments>
<csml:comment type="text"></csml:comment>
</csml:comments>
</csml:entity>
<csml:entity id="parameter_reaction_vTKB_parameter_KTKbeq" name="parameter_KTKbeq" type="cso30:c:-">
<csml:entitySimulationProperty>
<csml:variable variableID="vTKB_KTKbeq" type="csml-variable:Double">
<csml:parameter key="csml-variable:parameter:initialValue" value="10"/>
<csml:parameter key="csml-variable:parameter:maximumValue" value="infinite"/>
<csml:parameter key="csml-variable:parameter:minimumValue" value="-infinite"/>
<csml:parameter key="csml-variable:parameter:unit" value="dimensionless"/>
<csml:parameter key="csml-variable:parameter:global" value="false"/>
</csml:variable>
</csml:entitySimulationProperty>
<csml:viewProperty>
<csml:position positionID="default" position="auto" x="880.0" y="800.0"/>
<csml:shape shapeID="default" visible="true">
<csml:toolSpecificGraphics>
<fig:figure xmlns:fig="http://www.csml.org/csml/cigraphics">
<fig:continuousEntity name="default" depth="0" outlineWidth="1.0" visible="true"/>
</fig:figure>
<text fontName="Dialog" fontSize="22" fontStyle=" bold" spacing="0.0" name="probeID" depth="0" visible="false" xmlns="http://www.csml.org/csml/cigraphics"/>
<text fontName="Dialog" fontSize="22" fontStyle=" bold" spacing="0.0" name="comments" depth="0" visible="false" xmlns="http://www.csml.org/csml/cigraphics"/>
<text fontName="Dialog" fontSize="22" fontStyle=" bold" spacing="0.0" name="unit" depth="0" visible="false" xmlns="http://www.csml.org/csml/cigraphics"/>
<text fontName="Dialog" fontSize="22" fontStyle=" bold" spacing="0.0" name="value" depth="0" visible="false" xmlns="http://www.csml.org/csml/cigraphics"/>
<text fontName="Dialog" fontSize="22" fontStyle=" bold" spacing="0.0" name="variable" depth="0" visible="false" xmlns="http://www.csml.org/csml/cigraphics"/>
<text fontName="Dialog" fontSize="22" fontStyle=" bold" spacing="0.0" name="name" depth="0" visible="true" xmlns="http://www.csml.org/csml/cigraphics"/>
</csml:toolSpecificGraphics>
</csml:shape>
</csml:viewProperty>
<csml:biologicalProperty refCellComponentID="cso30:i:CC_CellComponent">
<csml:property key="accession" value=""/>
<csml:property key="probeID" value=""/>
<csml:property key="extension" value=""/>
</csml:biologicalProperty>
<csml:comments>
<csml:comment type="text"></csml:comment>
</csml:comments>
</csml:entity>
<csml:entity id="parameter_reaction_vMURSyNTH_parameter_rmaxMurSynth" name="parameter_rmaxMurSynth" type="cso30:c:-">
<csml:entitySimulationProperty>
<csml:variable variableID="vMURSyNTH_rmaxMurSynth" type="csml-variable:Double">
<csml:parameter key="csml-variable:parameter:initialValue" value="0.000437"/>
<csml:parameter key="csml-variable:parameter:maximumValue" value="infinite"/>
<csml:parameter key="csml-variable:parameter:minimumValue" value="-infinite"/>
<csml:parameter key="csml-variable:parameter:unit" value="mM_per_second"/>
<csml:parameter key="csml-variable:parameter:global" value="false"/>
</csml:variable>
</csml:entitySimulationProperty>
<csml:viewProperty>
<csml:position positionID="default" position="auto" x="160.0" y="880.0"/>
<csml:shape shapeID="default" visible="true">
<csml:toolSpecificGraphics>
<fig:figure xmlns:fig="http://www.csml.org/csml/cigraphics">
<fig:continuousEntity name="default" depth="0" outlineWidth="1.0" visible="true"/>
</fig:figure>
<text fontName="Dialog" fontSize="22" fontStyle=" bold" spacing="0.0" name="probeID" depth="0" visible="false" xmlns="http://www.csml.org/csml/cigraphics"/>
<text fontName="Dialog" fontSize="22" fontStyle=" bold" spacing="0.0" name="comments" depth="0" visible="false" xmlns="http://www.csml.org/csml/cigraphics"/>
<text fontName="Dialog" fontSize="22" fontStyle=" bold" spacing="0.0" name="unit" depth="0" visible="false" xmlns="http://www.csml.org/csml/cigraphics"/>
<text fontName="Dialog" fontSize="22" fontStyle=" bold" spacing="0.0" name="value" depth="0" visible="false" xmlns="http://www.csml.org/csml/cigraphics"/>
<text fontName="Dialog" fontSize="22" fontStyle=" bold" spacing="0.0" name="variable" depth="0" visible="false" xmlns="http://www.csml.org/csml/cigraphics"/>
<text fontName="Dialog" fontSize="22" fontStyle=" bold" spacing="0.0" name="name" depth="0" visible="true" xmlns="http://www.csml.org/csml/cigraphics"/>
</csml:toolSpecificGraphics>
</csml:shape>
</csml:viewProperty>
<csml:biologicalProperty refCellComponentID="cso30:i:CC_CellComponent">
<csml:property key="accession" value=""/>
<csml:property key="probeID" value=""/>
<csml:property key="extension" value=""/>
</csml:biologicalProperty>
<csml:comments>
<csml:comment type="text"></csml:comment>
</csml:comments>
</csml:entity>
<csml:entity id="parameter_reaction_vALDO_parameter_rmaxALDO" name="parameter_rmaxALDO" type="cso30:c:-">
<csml:entitySimulationProperty>
<csml:variable variableID="vALDO_rmaxALDO" type="csml-variable:Double">
<csml:parameter key="csml-variable:parameter:initialValue" value="17.414644"/>
<csml:parameter key="csml-variable:parameter:maximumValue" value="infinite"/>
<csml:parameter key="csml-variable:parameter:minimumValue" value="-infinite"/>
<csml:parameter key="csml-variable:parameter:unit" value="mM_per_second"/>
<csml:parameter key="csml-variable:parameter:global" value="false"/>
</csml:variable>
</csml:entitySimulationProperty>
<csml:viewProperty>
<csml:position positionID="default" position="auto" x="320.0" y="880.0"/>
<csml:shape shapeID="default" visible="true">
<csml:toolSpecificGraphics>
<fig:figure xmlns:fig="http://www.csml.org/csml/cigraphics">
<fig:continuousEntity name="default" depth="0" outlineWidth="1.0" visible="true"/>
</fig:figure>
<text fontName="Dialog" fontSize="22" fontStyle=" bold" spacing="0.0" name="probeID" depth="0" visible="false" xmlns="http://www.csml.org/csml/cigraphics"/>
<text fontName="Dialog" fontSize="22" fontStyle=" bold" spacing="0.0" name="comments" depth="0" visible="false" xmlns="http://www.csml.org/csml/cigraphics"/>
<text fontName="Dialog" fontSize="22" fontStyle=" bold" spacing="0.0" name="unit" depth="0" visible="false" xmlns="http://www.csml.org/csml/cigraphics"/>
<text fontName="Dialog" fontSize="22" fontStyle=" bold" spacing="0.0" name="value" depth="0" visible="false" xmlns="http://www.csml.org/csml/cigraphics"/>
<text fontName="Dialog" fontSize="22" fontStyle=" bold" spacing="0.0" name="variable" depth="0" visible="false" xmlns="http://www.csml.org/csml/cigraphics"/>
<text fontName="Dialog" fontSize="22" fontStyle=" bold" spacing="0.0" name="name" depth="0" visible="true" xmlns="http://www.csml.org/csml/cigraphics"/>
</csml:toolSpecificGraphics>
</csml:shape>
</csml:viewProperty>
<csml:biologicalProperty refCellComponentID="cso30:i:CC_CellComponent">
<csml:property key="accession" value=""/>
<csml:property key="probeID" value=""/>
<csml:property key="extension" value=""/>
</csml:biologicalProperty>
<csml:comments>
<csml:comment type="text"></csml:comment>
</csml:comments>
</csml:entity>
<csml:entity id="parameter_reaction_vALDO_parameter_kALDOeq" name="parameter_kALDOeq" type="cso30:c:-">
<csml:entitySimulationProperty>
<csml:variable variableID="vALDO_kALDOeq" type="csml-variable:Double">
<csml:parameter key="csml-variable:parameter:initialValue" value="0.144"/>
<csml:parameter key="csml-variable:parameter:maximumValue" value="infinite"/>
<csml:parameter key="csml-variable:parameter:minimumValue" value="-infinite"/>
<csml:parameter key="csml-variable:parameter:unit" value="mM"/>
<csml:parameter key="csml-variable:parameter:global" value="false"/>
</csml:variable>
</csml:entitySimulationProperty>
<csml:viewProperty>
<csml:position positionID="default" position="auto" x="480.0" y="880.0"/>
<csml:shape shapeID="default" visible="true">
<csml:toolSpecificGraphics>
<fig:figure xmlns:fig="http://www.csml.org/csml/cigraphics">
<fig:continuousEntity name="default" depth="0" outlineWidth="1.0" visible="true"/>
</fig:figure>
<text fontName="Dialog" fontSize="22" fontStyle=" bold" spacing="0.0" name="probeID" depth="0" visible="false" xmlns="http://www.csml.org/csml/cigraphics"/>
<text fontName="Dialog" fontSize="22" fontStyle=" bold" spacing="0.0" name="comments" depth="0" visible="false" xmlns="http://www.csml.org/csml/cigraphics"/>
<text fontName="Dialog" fontSize="22" fontStyle=" bold" spacing="0.0" name="unit" depth="0" visible="false" xmlns="http://www.csml.org/csml/cigraphics"/>
<text fontName="Dialog" fontSize="22" fontStyle=" bold" spacing="0.0" name="value" depth="0" visible="false" xmlns="http://www.csml.org/csml/cigraphics"/>
<text fontName="Dialog" fontSize="22" fontStyle=" bold" spacing="0.0" name="variable" depth="0" visible="false" xmlns="http://www.csml.org/csml/cigraphics"/>
<text fontName="Dialog" fontSize="22" fontStyle=" bold" spacing="0.0" name="name" depth="0" visible="true" xmlns="http://www.csml.org/csml/cigraphics"/>
</csml:toolSpecificGraphics>
</csml:shape>
</csml:viewProperty>
<csml:biologicalProperty refCellComponentID="cso30:i:CC_CellComponent">
<csml:property key="accession" value=""/>
<csml:property key="probeID" value=""/>
<csml:property key="extension" value=""/>
</csml:biologicalProperty>
<csml:comments>
<csml:comment type="text"></csml:comment>
</csml:comments>
</csml:entity>
<csml:entity id="parameter_reaction_vALDO_parameter_kALDOfdp" name="parameter_kALDOfdp" type="cso30:c:-">
<csml:entitySimulationProperty>
<csml:variable variableID="vALDO_kALDOfdp" type="csml-variable:Double">
<csml:parameter key="csml-variable:parameter:initialValue" value="1.75"/>
<csml:parameter key="csml-variable:parameter:maximumValue" value="infinite"/>
<csml:parameter key="csml-variable:parameter:minimumValue" value="-infinite"/>
<csml:parameter key="csml-variable:parameter:unit" value="mM"/>
<csml:parameter key="csml-variable:parameter:global" value="false"/>
</csml:variable>
</csml:entitySimulationProperty>
<csml:viewProperty>
<csml:position positionID="default" position="auto" x="640.0" y="880.0"/>
<csml:shape shapeID="default" visible="true">
<csml:toolSpecificGraphics>
<fig:figure xmlns:fig="http://www.csml.org/csml/cigraphics">
<fig:continuousEntity name="default" depth="0" outlineWidth="1.0" visible="true"/>
</fig:figure>
<text fontName="Dialog" fontSize="22" fontStyle=" bold" spacing="0.0" name="probeID" depth="0" visible="false" xmlns="http://www.csml.org/csml/cigraphics"/>
<text fontName="Dialog" fontSize="22" fontStyle=" bold" spacing="0.0" name="comments" depth="0" visible="false" xmlns="http://www.csml.org/csml/cigraphics"/>
<text fontName="Dialog" fontSize="22" fontStyle=" bold" spacing="0.0" name="unit" depth="0" visible="false" xmlns="http://www.csml.org/csml/cigraphics"/>
<text fontName="Dialog" fontSize="22" fontStyle=" bold" spacing="0.0" name="value" depth="0" visible="false" xmlns="http://www.csml.org/csml/cigraphics"/>
<text fontName="Dialog" fontSize="22" fontStyle=" bold" spacing="0.0" name="variable" depth="0" visible="false" xmlns="http://www.csml.org/csml/cigraphics"/>
<text fontName="Dialog" fontSize="22" fontStyle=" bold" spacing="0.0" name="name" depth="0" visible="true" xmlns="http://www.csml.org/csml/cigraphics"/>
</csml:toolSpecificGraphics>
</csml:shape>
</csml:viewProperty>
<csml:biologicalProperty refCellComponentID="cso30:i:CC_CellComponent">
<csml:property key="accession" value=""/>
<csml:property key="probeID" value=""/>
<csml:property key="extension" value=""/>
</csml:biologicalProperty>
<csml:comments>
<csml:comment type="text"></csml:comment>
</csml:comments>
</csml:entity>
<csml:entity id="parameter_reaction_vALDO_parameter_kALDOgap" name="parameter_kALDOgap" type="cso30:c:-">
<csml:entitySimulationProperty>
<csml:variable variableID="vALDO_kALDOgap" type="csml-variable:Double">
<csml:parameter key="csml-variable:parameter:initialValue" value="0.088"/>
<csml:parameter key="csml-variable:parameter:maximumValue" value="infinite"/>
<csml:parameter key="csml-variable:parameter:minimumValue" value="-infinite"/>
<csml:parameter key="csml-variable:parameter:unit" value="mM"/>
<csml:parameter key="csml-variable:parameter:global" value="false"/>
</csml:variable>
</csml:entitySimulationProperty>
<csml:viewProperty>
<csml:position positionID="default" position="auto" x="800.0" y="880.0"/>
<csml:shape shapeID="default" visible="true">
<csml:toolSpecificGraphics>
<fig:figure xmlns:fig="http://www.csml.org/csml/cigraphics">
<fig:continuousEntity name="default" depth="0" outlineWidth="1.0" visible="true"/>
</fig:figure>
<text fontName="Dialog" fontSize="22" fontStyle=" bold" spacing="0.0" name="probeID" depth="0" visible="false" xmlns="http://www.csml.org/csml/cigraphics"/>
<text fontName="Dialog" fontSize="22" fontStyle=" bold" spacing="0.0" name="comments" depth="0" visible="false" xmlns="http://www.csml.org/csml/cigraphics"/>
<text fontName="Dialog" fontSize="22" fontStyle=" bold" spacing="0.0" name="unit" depth="0" visible="false" xmlns="http://www.csml.org/csml/cigraphics"/>
<text fontName="Dialog" fontSize="22" fontStyle=" bold" spacing="0.0" name="value" depth="0" visible="false" xmlns="http://www.csml.org/csml/cigraphics"/>
<text fontName="Dialog" fontSize="22" fontStyle=" bold" spacing="0.0" name="variable" depth="0" visible="false" xmlns="http://www.csml.org/csml/cigraphics"/>
<text fontName="Dialog" fontSize="22" fontStyle=" bold" spacing="0.0" name="name" depth="0" visible="true" xmlns="http://www.csml.org/csml/cigraphics"/>
</csml:toolSpecificGraphics>
</csml:shape>
</csml:viewProperty>
<csml:biologicalProperty refCellComponentID="cso30:i:CC_CellComponent">
<csml:property key="accession" value=""/>
<csml:property key="probeID" value=""/>
<csml:property key="extension" value=""/>
</csml:biologicalProperty>
<csml:comments>
<csml:comment type="text"></csml:comment>
</csml:comments>
</csml:entity>
<csml:entity id="parameter_reaction_vALDO_parameter_VALDOblf" name="parameter_VALDOblf" type="cso30:c:-">
<csml:entitySimulationProperty>
<csml:variable variableID="vALDO_VALDOblf" type="csml-variable:Double">
<csml:parameter key="csml-variable:parameter:initialValue" value="2"/>
<csml:parameter key="csml-variable:parameter:maximumValue" value="infinite"/>
<csml:parameter key="csml-variable:parameter:minimumValue" value="-infinite"/>
<csml:parameter key="csml-variable:parameter:unit" value="dimensionless"/>
<csml:parameter key="csml-variable:parameter:global" value="false"/>
</csml:variable>
</csml:entitySimulationProperty>
<csml:viewProperty>
<csml:position positionID="default" position="auto" x="240.0" y="960.0"/>
<csml:shape shapeID="default" visible="true">
<csml:toolSpecificGraphics>
<fig:figure xmlns:fig="http://www.csml.org/csml/cigraphics">
<fig:continuousEntity name="default" depth="0" outlineWidth="1.0" visible="true"/>
</fig:figure>
<text fontName="Dialog" fontSize="22" fontStyle=" bold" spacing="0.0" name="probeID" depth="0" visible="false" xmlns="http://www.csml.org/csml/cigraphics"/>
<text fontName="Dialog" fontSize="22" fontStyle=" bold" spacing="0.0" name="comments" depth="0" visible="false" xmlns="http://www.csml.org/csml/cigraphics"/>
<text fontName="Dialog" fontSize="22" fontStyle=" bold" spacing="0.0" name="unit" depth="0" visible="false" xmlns="http://www.csml.org/csml/cigraphics"/>
<text fontName="Dialog" fontSize="22" fontStyle=" bold" spacing="0.0" name="value" depth="0" visible="false" xmlns="http://www.csml.org/csml/cigraphics"/>
<text fontName="Dialog" fontSize="22" fontStyle=" bold" spacing="0.0" name="variable" depth="0" visible="false" xmlns="http://www.csml.org/csml/cigraphics"/>
<text fontName="Dialog" fontSize="22" fontStyle=" bold" spacing="0.0" name="name" depth="0" visible="true" xmlns="http://www.csml.org/csml/cigraphics"/>
</csml:toolSpecificGraphics>
</csml:shape>
</csml:viewProperty>
<csml:biologicalProperty refCellComponentID="cso30:i:CC_CellComponent">
<csml:property key="accession" value=""/>
<csml:property key="probeID" value=""/>
<csml:property key="extension" value=""/>
</csml:biologicalProperty>
<csml:comments>
<csml:comment type="text"></csml:comment>
</csml:comments>
</csml:entity>
<csml:entity id="parameter_reaction_vALDO_parameter_kALDOdhap" name="parameter_kALDOdhap" type="cso30:c:-">
<csml:entitySimulationProperty>
<csml:variable variableID="vALDO_kALDOdhap" type="csml-variable:Double">
<csml:parameter key="csml-variable:parameter:initialValue" value="0.088"/>
<csml:parameter key="csml-variable:parameter:maximumValue" value="infinite"/>
<csml:parameter key="csml-variable:parameter:minimumValue" value="-infinite"/>
<csml:parameter key="csml-variable:parameter:unit" value="mM"/>
<csml:parameter key="csml-variable:parameter:global" value="false"/>
</csml:variable>
</csml:entitySimulationProperty>
<csml:viewProperty>
<csml:position positionID="default" position="auto" x="400.0" y="960.0"/>
<csml:shape shapeID="default" visible="true">
<csml:toolSpecificGraphics>
<fig:figure xmlns:fig="http://www.csml.org/csml/cigraphics">
<fig:continuousEntity name="default" depth="0" outlineWidth="1.0" visible="true"/>
</fig:figure>
<text fontName="Dialog" fontSize="22" fontStyle=" bold" spacing="0.0" name="probeID" depth="0" visible="false" xmlns="http://www.csml.org/csml/cigraphics"/>
<text fontName="Dialog" fontSize="22" fontStyle=" bold" spacing="0.0" name="comments" depth="0" visible="false" xmlns="http://www.csml.org/csml/cigraphics"/>
<text fontName="Dialog" fontSize="22" fontStyle=" bold" spacing="0.0" name="unit" depth="0" visible="false" xmlns="http://www.csml.org/csml/cigraphics"/>
<text fontName="Dialog" fontSize="22" fontStyle=" bold" spacing="0.0" name="value" depth="0" visible="false" xmlns="http://www.csml.org/csml/cigraphics"/>
<text fontName="Dialog" fontSize="22" fontStyle=" bold" spacing="0.0" name="variable" depth="0" visible="false" xmlns="http://www.csml.org/csml/cigraphics"/>
<text fontName="Dialog" fontSize="22" fontStyle=" bold" spacing="0.0" name="name" depth="0" visible="true" xmlns="http://www.csml.org/csml/cigraphics"/>
</csml:toolSpecificGraphics>
</csml:shape>
</csml:viewProperty>
<csml:biologicalProperty refCellComponentID="cso30:i:CC_CellComponent">
<csml:property key="accession" value=""/>
<csml:property key="probeID" value=""/>
<csml:property key="extension" value=""/>
</csml:biologicalProperty>
<csml:comments>
<csml:comment type="text"></csml:comment>
</csml:comments>
</csml:entity>
<csml:entity id="parameter_reaction_vALDO_parameter_kALDOgapinh" name="parameter_kALDOgapinh" type="cso30:c:-">
<csml:entitySimulationProperty>
<csml:variable variableID="vALDO_kALDOgapinh" type="csml-variable:Double">
<csml:parameter key="csml-variable:parameter:initialValue" value="0.6"/>
<csml:parameter key="csml-variable:parameter:maximumValue" value="infinite"/>
<csml:parameter key="csml-variable:parameter:minimumValue" value="-infinite"/>
<csml:parameter key="csml-variable:parameter:unit" value="mM"/>
<csml:parameter key="csml-variable:parameter:global" value="false"/>
</csml:variable>
</csml:entitySimulationProperty>
<csml:viewProperty>
<csml:position positionID="default" position="auto" x="560.0" y="960.0"/>
<csml:shape shapeID="default" visible="true">
<csml:toolSpecificGraphics>
<fig:figure xmlns:fig="http://www.csml.org/csml/cigraphics">
<fig:continuousEntity name="default" depth="0" outlineWidth="1.0" visible="true"/>
</fig:figure>
<text fontName="Dialog" fontSize="22" fontStyle=" bold" spacing="0.0" name="probeID" depth="0" visible="false" xmlns="http://www.csml.org/csml/cigraphics"/>
<text fontName="Dialog" fontSize="22" fontStyle=" bold" spacing="0.0" name="comments" depth="0" visible="false" xmlns="http://www.csml.org/csml/cigraphics"/>
<text fontName="Dialog" fontSize="22" fontStyle=" bold" spacing="0.0" name="unit" depth="0" visible="false" xmlns="http://www.csml.org/csml/cigraphics"/>
<text fontName="Dialog" fontSize="22" fontStyle=" bold" spacing="0.0" name="value" depth="0" visible="false" xmlns="http://www.csml.org/csml/cigraphics"/>
<text fontName="Dialog" fontSize="22" fontStyle=" bold" spacing="0.0" name="variable" depth="0" visible="false" xmlns="http://www.csml.org/csml/cigraphics"/>
<text fontName="Dialog" fontSize="22" fontStyle=" bold" spacing="0.0" name="name" depth="0" visible="true" xmlns="http://www.csml.org/csml/cigraphics"/>
</csml:toolSpecificGraphics>
</csml:shape>
</csml:viewProperty>
<csml:biologicalProperty refCellComponentID="cso30:i:CC_CellComponent">
<csml:property key="accession" value=""/>
<csml:property key="probeID" value=""/>
<csml:property key="extension" value=""/>
</csml:biologicalProperty>
<csml:comments>
<csml:comment type="text"></csml:comment>
</csml:comments>
</csml:entity>
<csml:entity id="parameter_reaction_vGAPDH_parameter_rmaxGAPDH" name="parameter_rmaxGAPDH" type="cso30:c:-">
<csml:entitySimulationProperty>
<csml:variable variableID="vGAPDH_rmaxGAPDH" type="csml-variable:Double">
<csml:parameter key="csml-variable:parameter:initialValue" value="921.594286"/>
<csml:parameter key="csml-variable:parameter:maximumValue" value="infinite"/>
<csml:parameter key="csml-variable:parameter:minimumValue" value="-infinite"/>
<csml:parameter key="csml-variable:parameter:unit" value="mM_per_second"/>
<csml:parameter key="csml-variable:parameter:global" value="false"/>
</csml:variable>
</csml:entitySimulationProperty>
<csml:viewProperty>
<csml:position positionID="default" position="auto" x="720.0" y="960.0"/>
<csml:shape shapeID="default" visible="true">
<csml:toolSpecificGraphics>
<fig:figure xmlns:fig="http://www.csml.org/csml/cigraphics">
<fig:continuousEntity name="default" depth="0" outlineWidth="1.0" visible="true"/>
</fig:figure>
<text fontName="Dialog" fontSize="22" fontStyle=" bold" spacing="0.0" name="probeID" depth="0" visible="false" xmlns="http://www.csml.org/csml/cigraphics"/>
<text fontName="Dialog" fontSize="22" fontStyle=" bold" spacing="0.0" name="comments" depth="0" visible="false" xmlns="http://www.csml.org/csml/cigraphics"/>
<text fontName="Dialog" fontSize="22" fontStyle=" bold" spacing="0.0" name="unit" depth="0" visible="false" xmlns="http://www.csml.org/csml/cigraphics"/>
<text fontName="Dialog" fontSize="22" fontStyle=" bold" spacing="0.0" name="value" depth="0" visible="false" xmlns="http://www.csml.org/csml/cigraphics"/>
<text fontName="Dialog" fontSize="22" fontStyle=" bold" spacing="0.0" name="variable" depth="0" visible="false" xmlns="http://www.csml.org/csml/cigraphics"/>
<text fontName="Dialog" fontSize="22" fontStyle=" bold" spacing="0.0" name="name" depth="0" visible="true" xmlns="http://www.csml.org/csml/cigraphics"/>
</csml:toolSpecificGraphics>
</csml:shape>
</csml:viewProperty>
<csml:biologicalProperty refCellComponentID="cso30:i:CC_CellComponent">
<csml:property key="accession" value=""/>
<csml:property key="probeID" value=""/>
<csml:property key="extension" value=""/>
</csml:biologicalProperty>
<csml:comments>
<csml:comment type="text"></csml:comment>
</csml:comments>
</csml:entity>
<csml:entity id="parameter_reaction_vGAPDH_parameter_KGAPDHeq" name="parameter_KGAPDHeq" type="cso30:c:-">
<csml:entitySimulationProperty>
<csml:variable variableID="vGAPDH_KGAPDHeq" type="csml-variable:Double">
<csml:parameter key="csml-variable:parameter:initialValue" value="0.63"/>
<csml:parameter key="csml-variable:parameter:maximumValue" value="infinite"/>
<csml:parameter key="csml-variable:parameter:minimumValue" value="-infinite"/>
<csml:parameter key="csml-variable:parameter:unit" value="dimensionless"/>
<csml:parameter key="csml-variable:parameter:global" value="false"/>
</csml:variable>
</csml:entitySimulationProperty>
<csml:viewProperty>
<csml:position positionID="default" position="auto" x="880.0" y="960.0"/>
<csml:shape shapeID="default" visible="true">
<csml:toolSpecificGraphics>
<fig:figure xmlns:fig="http://www.csml.org/csml/cigraphics">
<fig:continuousEntity name="default" depth="0" outlineWidth="1.0" visible="true"/>
</fig:figure>
<text fontName="Dialog" fontSize="22" fontStyle=" bold" spacing="0.0" name="probeID" depth="0" visible="false" xmlns="http://www.csml.org/csml/cigraphics"/>
<text fontName="Dialog" fontSize="22" fontStyle=" bold" spacing="0.0" name="comments" depth="0" visible="false" xmlns="http://www.csml.org/csml/cigraphics"/>
<text fontName="Dialog" fontSize="22" fontStyle=" bold" spacing="0.0" name="unit" depth="0" visible="false" xmlns="http://www.csml.org/csml/cigraphics"/>
<text fontName="Dialog" fontSize="22" fontStyle=" bold" spacing="0.0" name="value" depth="0" visible="false" xmlns="http://www.csml.org/csml/cigraphics"/>
<text fontName="Dialog" fontSize="22" fontStyle=" bold" spacing="0.0" name="variable" depth="0" visible="false" xmlns="http://www.csml.org/csml/cigraphics"/>
<text fontName="Dialog" fontSize="22" fontStyle=" bold" spacing="0.0" name="name" depth="0" visible="true" xmlns="http://www.csml.org/csml/cigraphics"/>
</csml:toolSpecificGraphics>
</csml:shape>
</csml:viewProperty>
<csml:biologicalProperty refCellComponentID="cso30:i:CC_CellComponent">
<csml:property key="accession" value=""/>
<csml:property key="probeID" value=""/>
<csml:property key="extension" value=""/>
</csml:biologicalProperty>
<csml:comments>
<csml:comment type="text"></csml:comment>
</csml:comments>
</csml:entity>
<csml:entity id="parameter_reaction_vGAPDH_parameter_KGAPDHgap" name="parameter_KGAPDHgap" type="cso30:c:-">
<csml:entitySimulationProperty>
<csml:variable variableID="vGAPDH_KGAPDHgap" type="csml-variable:Double">
<csml:parameter key="csml-variable:parameter:initialValue" value="0.683"/>
<csml:parameter key="csml-variable:parameter:maximumValue" value="infinite"/>
<csml:parameter key="csml-variable:parameter:minimumValue" value="-infinite"/>
<csml:parameter key="csml-variable:parameter:unit" value="mM"/>
<csml:parameter key="csml-variable:parameter:global" value="false"/>
</csml:variable>
</csml:entitySimulationProperty>
<csml:viewProperty>
<csml:position positionID="default" position="auto" x="160.0" y="1040.0"/>
<csml:shape shapeID="default" visible="true">
<csml:toolSpecificGraphics>
<fig:figure xmlns:fig="http://www.csml.org/csml/cigraphics">
<fig:continuousEntity name="default" depth="0" outlineWidth="1.0" visible="true"/>
</fig:figure>
<text fontName="Dialog" fontSize="22" fontStyle=" bold" spacing="0.0" name="probeID" depth="0" visible="false" xmlns="http://www.csml.org/csml/cigraphics"/>
<text fontName="Dialog" fontSize="22" fontStyle=" bold" spacing="0.0" name="comments" depth="0" visible="false" xmlns="http://www.csml.org/csml/cigraphics"/>
<text fontName="Dialog" fontSize="22" fontStyle=" bold" spacing="0.0" name="unit" depth="0" visible="false" xmlns="http://www.csml.org/csml/cigraphics"/>
<text fontName="Dialog" fontSize="22" fontStyle=" bold" spacing="0.0" name="value" depth="0" visible="false" xmlns="http://www.csml.org/csml/cigraphics"/>
<text fontName="Dialog" fontSize="22" fontStyle=" bold" spacing="0.0" name="variable" depth="0" visible="false" xmlns="http://www.csml.org/csml/cigraphics"/>
<text fontName="Dialog" fontSize="22" fontStyle=" bold" spacing="0.0" name="name" depth="0" visible="true" xmlns="http://www.csml.org/csml/cigraphics"/>
</csml:toolSpecificGraphics>
</csml:shape>
</csml:viewProperty>
<csml:biologicalProperty refCellComponentID="cso30:i:CC_CellComponent">
<csml:property key="accession" value=""/>
<csml:property key="probeID" value=""/>
<csml:property key="extension" value=""/>
</csml:biologicalProperty>
<csml:comments>
<csml:comment type="text"></csml:comment>
</csml:comments>
</csml:entity>
<csml:entity id="parameter_reaction_vGAPDH_parameter_KGAPDHpgp" name="parameter_KGAPDHpgp" type="cso30:c:-">
<csml:entitySimulationProperty>
<csml:variable variableID="vGAPDH_KGAPDHpgp" type="csml-variable:Double">
<csml:parameter key="csml-variable:parameter:initialValue" value="0.00001"/>
<csml:parameter key="csml-variable:parameter:maximumValue" value="infinite"/>
<csml:parameter key="csml-variable:parameter:minimumValue" value="-infinite"/>
<csml:parameter key="csml-variable:parameter:unit" value="mM"/>
<csml:parameter key="csml-variable:parameter:global" value="false"/>
</csml:variable>
</csml:entitySimulationProperty>
<csml:viewProperty>
<csml:position positionID="default" position="auto" x="320.0" y="1040.0"/>
<csml:shape shapeID="default" visible="true">
<csml:toolSpecificGraphics>
<fig:figure xmlns:fig="http://www.csml.org/csml/cigraphics">
<fig:continuousEntity name="default" depth="0" outlineWidth="1.0" visible="true"/>
</fig:figure>
<text fontName="Dialog" fontSize="22" fontStyle=" bold" spacing="0.0" name="probeID" depth="0" visible="false" xmlns="http://www.csml.org/csml/cigraphics"/>
<text fontName="Dialog" fontSize="22" fontStyle=" bold" spacing="0.0" name="comments" depth="0" visible="false" xmlns="http://www.csml.org/csml/cigraphics"/>
<text fontName="Dialog" fontSize="22" fontStyle=" bold" spacing="0.0" name="unit" depth="0" visible="false" xmlns="http://www.csml.org/csml/cigraphics"/>
<text fontName="Dialog" fontSize="22" fontStyle=" bold" spacing="0.0" name="value" depth="0" visible="false" xmlns="http://www.csml.org/csml/cigraphics"/>
<text fontName="Dialog" fontSize="22" fontStyle=" bold" spacing="0.0" name="variable" depth="0" visible="false" xmlns="http://www.csml.org/csml/cigraphics"/>
<text fontName="Dialog" fontSize="22" fontStyle=" bold" spacing="0.0" name="name" depth="0" visible="true" xmlns="http://www.csml.org/csml/cigraphics"/>
</csml:toolSpecificGraphics>
</csml:shape>
</csml:viewProperty>
<csml:biologicalProperty refCellComponentID="cso30:i:CC_CellComponent">
<csml:property key="accession" value=""/>
<csml:property key="probeID" value=""/>
<csml:property key="extension" value=""/>
</csml:biologicalProperty>
<csml:comments>
<csml:comment type="text"></csml:comment>
</csml:comments>
</csml:entity>
<csml:entity id="parameter_reaction_vGAPDH_parameter_KGAPDHnad" name="parameter_KGAPDHnad" type="cso30:c:-">
<csml:entitySimulationProperty>
<csml:variable variableID="vGAPDH_KGAPDHnad" type="csml-variable:Double">
<csml:parameter key="csml-variable:parameter:initialValue" value="0.252"/>
<csml:parameter key="csml-variable:parameter:maximumValue" value="infinite"/>
<csml:parameter key="csml-variable:parameter:minimumValue" value="-infinite"/>
<csml:parameter key="csml-variable:parameter:unit" value="mM"/>
<csml:parameter key="csml-variable:parameter:global" value="false"/>
</csml:variable>
</csml:entitySimulationProperty>
<csml:viewProperty>
<csml:position positionID="default" position="auto" x="480.0" y="1040.0"/>
<csml:shape shapeID="default" visible="true">
<csml:toolSpecificGraphics>
<fig:figure xmlns:fig="http://www.csml.org/csml/cigraphics">
<fig:continuousEntity name="default" depth="0" outlineWidth="1.0" visible="true"/>
</fig:figure>
<text fontName="Dialog" fontSize="22" fontStyle=" bold" spacing="0.0" name="probeID" depth="0" visible="false" xmlns="http://www.csml.org/csml/cigraphics"/>
<text fontName="Dialog" fontSize="22" fontStyle=" bold" spacing="0.0" name="comments" depth="0" visible="false" xmlns="http://www.csml.org/csml/cigraphics"/>
<text fontName="Dialog" fontSize="22" fontStyle=" bold" spacing="0.0" name="unit" depth="0" visible="false" xmlns="http://www.csml.org/csml/cigraphics"/>
<text fontName="Dialog" fontSize="22" fontStyle=" bold" spacing="0.0" name="value" depth="0" visible="false" xmlns="http://www.csml.org/csml/cigraphics"/>
<text fontName="Dialog" fontSize="22" fontStyle=" bold" spacing="0.0" name="variable" depth="0" visible="false" xmlns="http://www.csml.org/csml/cigraphics"/>
<text fontName="Dialog" fontSize="22" fontStyle=" bold" spacing="0.0" name="name" depth="0" visible="true" xmlns="http://www.csml.org/csml/cigraphics"/>
</csml:toolSpecificGraphics>
</csml:shape>
</csml:viewProperty>
<csml:biologicalProperty refCellComponentID="cso30:i:CC_CellComponent">
<csml:property key="accession" value=""/>
<csml:property key="probeID" value=""/>
<csml:property key="extension" value=""/>
</csml:biologicalProperty>
<csml:comments>
<csml:comment type="text"></csml:comment>
</csml:comments>
</csml:entity>
<csml:entity id="parameter_reaction_vGAPDH_parameter_KGAPDHnadh" name="parameter_KGAPDHnadh" type="cso30:c:-">
<csml:entitySimulationProperty>
<csml:variable variableID="vGAPDH_KGAPDHnadh" type="csml-variable:Double">
<csml:parameter key="csml-variable:parameter:initialValue" value="1.09"/>
<csml:parameter key="csml-variable:parameter:maximumValue" value="infinite"/>
<csml:parameter key="csml-variable:parameter:minimumValue" value="-infinite"/>
<csml:parameter key="csml-variable:parameter:unit" value="mM"/>
<csml:parameter key="csml-variable:parameter:global" value="false"/>
</csml:variable>
</csml:entitySimulationProperty>
<csml:viewProperty>
<csml:position positionID="default" position="auto" x="640.0" y="1040.0"/>
<csml:shape shapeID="default" visible="true">
<csml:toolSpecificGraphics>
<fig:figure xmlns:fig="http://www.csml.org/csml/cigraphics">
<fig:continuousEntity name="default" depth="0" outlineWidth="1.0" visible="true"/>
</fig:figure>
<text fontName="Dialog" fontSize="22" fontStyle=" bold" spacing="0.0" name="probeID" depth="0" visible="false" xmlns="http://www.csml.org/csml/cigraphics"/>
<text fontName="Dialog" fontSize="22" fontStyle=" bold" spacing="0.0" name="comments" depth="0" visible="false" xmlns="http://www.csml.org/csml/cigraphics"/>
<text fontName="Dialog" fontSize="22" fontStyle=" bold" spacing="0.0" name="unit" depth="0" visible="false" xmlns="http://www.csml.org/csml/cigraphics"/>
<text fontName="Dialog" fontSize="22" fontStyle=" bold" spacing="0.0" name="value" depth="0" visible="false" xmlns="http://www.csml.org/csml/cigraphics"/>
<text fontName="Dialog" fontSize="22" fontStyle=" bold" spacing="0.0" name="variable" depth="0" visible="false" xmlns="http://www.csml.org/csml/cigraphics"/>
<text fontName="Dialog" fontSize="22" fontStyle=" bold" spacing="0.0" name="name" depth="0" visible="true" xmlns="http://www.csml.org/csml/cigraphics"/>
</csml:toolSpecificGraphics>
</csml:shape>
</csml:viewProperty>
<csml:biologicalProperty refCellComponentID="cso30:i:CC_CellComponent">
<csml:property key="accession" value=""/>
<csml:property key="probeID" value=""/>
<csml:property key="extension" value=""/>
</csml:biologicalProperty>
<csml:comments>
<csml:comment type="text"></csml:comment>
</csml:comments>
</csml:entity>
<csml:entity id="parameter_reaction_vTIS_parameter_rmaxTIS" name="parameter_rmaxTIS" type="cso30:c:-">
<csml:entitySimulationProperty>
<csml:variable variableID="vTIS_rmaxTIS" type="csml-variable:Double">
<csml:parameter key="csml-variable:parameter:initialValue" value="68.674744"/>
<csml:parameter key="csml-variable:parameter:maximumValue" value="infinite"/>
<csml:parameter key="csml-variable:parameter:minimumValue" value="-infinite"/>
<csml:parameter key="csml-variable:parameter:unit" value="mM_per_second"/>
<csml:parameter key="csml-variable:parameter:global" value="false"/>
</csml:variable>
</csml:entitySimulationProperty>
<csml:viewProperty>
<csml:position positionID="default" position="auto" x="800.0" y="1040.0"/>
<csml:shape shapeID="default" visible="true">
<csml:toolSpecificGraphics>
<fig:figure xmlns:fig="http://www.csml.org/csml/cigraphics">
<fig:continuousEntity name="default" depth="0" outlineWidth="1.0" visible="true"/>
</fig:figure>
<text fontName="Dialog" fontSize="22" fontStyle=" bold" spacing="0.0" name="probeID" depth="0" visible="false" xmlns="http://www.csml.org/csml/cigraphics"/>
<text fontName="Dialog" fontSize="22" fontStyle=" bold" spacing="0.0" name="comments" depth="0" visible="false" xmlns="http://www.csml.org/csml/cigraphics"/>
<text fontName="Dialog" fontSize="22" fontStyle=" bold" spacing="0.0" name="unit" depth="0" visible="false" xmlns="http://www.csml.org/csml/cigraphics"/>
<text fontName="Dialog" fontSize="22" fontStyle=" bold" spacing="0.0" name="value" depth="0" visible="false" xmlns="http://www.csml.org/csml/cigraphics"/>
<text fontName="Dialog" fontSize="22" fontStyle=" bold" spacing="0.0" name="variable" depth="0" visible="false" xmlns="http://www.csml.org/csml/cigraphics"/>
<text fontName="Dialog" fontSize="22" fontStyle=" bold" spacing="0.0" name="name" depth="0" visible="true" xmlns="http://www.csml.org/csml/cigraphics"/>
</csml:toolSpecificGraphics>
</csml:shape>
</csml:viewProperty>
<csml:biologicalProperty refCellComponentID="cso30:i:CC_CellComponent">
<csml:property key="accession" value=""/>
<csml:property key="probeID" value=""/>
<csml:property key="extension" value=""/>
</csml:biologicalProperty>
<csml:comments>
<csml:comment type="text"></csml:comment>
</csml:comments>
</csml:entity>
<csml:entity id="parameter_reaction_vTIS_parameter_kTISeq" name="parameter_kTISeq" type="cso30:c:-">
<csml:entitySimulationProperty>
<csml:variable variableID="vTIS_kTISeq" type="csml-variable:Double">
<csml:parameter key="csml-variable:parameter:initialValue" value="1.39"/>
<csml:parameter key="csml-variable:parameter:maximumValue" value="infinite"/>
<csml:parameter key="csml-variable:parameter:minimumValue" value="-infinite"/>
<csml:parameter key="csml-variable:parameter:unit" value="dimensionless"/>
<csml:parameter key="csml-variable:parameter:global" value="false"/>
</csml:variable>
</csml:entitySimulationProperty>
<csml:viewProperty>
<csml:position positionID="default" position="auto" x="240.0" y="1120.0"/>
<csml:shape shapeID="default" visible="true">
<csml:toolSpecificGraphics>
<fig:figure xmlns:fig="http://www.csml.org/csml/cigraphics">
<fig:continuousEntity name="default" depth="0" outlineWidth="1.0" visible="true"/>
</fig:figure>
<text fontName="Dialog" fontSize="22" fontStyle=" bold" spacing="0.0" name="probeID" depth="0" visible="false" xmlns="http://www.csml.org/csml/cigraphics"/>
<text fontName="Dialog" fontSize="22" fontStyle=" bold" spacing="0.0" name="comments" depth="0" visible="false" xmlns="http://www.csml.org/csml/cigraphics"/>
<text fontName="Dialog" fontSize="22" fontStyle=" bold" spacing="0.0" name="unit" depth="0" visible="false" xmlns="http://www.csml.org/csml/cigraphics"/>
<text fontName="Dialog" fontSize="22" fontStyle=" bold" spacing="0.0" name="value" depth="0" visible="false" xmlns="http://www.csml.org/csml/cigraphics"/>
<text fontName="Dialog" fontSize="22" fontStyle=" bold" spacing="0.0" name="variable" depth="0" visible="false" xmlns="http://www.csml.org/csml/cigraphics"/>
<text fontName="Dialog" fontSize="22" fontStyle=" bold" spacing="0.0" name="name" depth="0" visible="true" xmlns="http://www.csml.org/csml/cigraphics"/>
</csml:toolSpecificGraphics>
</csml:shape>
</csml:viewProperty>
<csml:biologicalProperty refCellComponentID="cso30:i:CC_CellComponent">
<csml:property key="accession" value=""/>
<csml:property key="probeID" value=""/>
<csml:property key="extension" value=""/>
</csml:biologicalProperty>
<csml:comments>
<csml:comment type="text"></csml:comment>
</csml:comments>
</csml:entity>
<csml:entity id="parameter_reaction_vTIS_parameter_kTISdhap" name="parameter_kTISdhap" type="cso30:c:-">
<csml:entitySimulationProperty>
<csml:variable variableID="vTIS_kTISdhap" type="csml-variable:Double">
<csml:parameter key="csml-variable:parameter:initialValue" value="2.8"/>
<csml:parameter key="csml-variable:parameter:maximumValue" value="infinite"/>
<csml:parameter key="csml-variable:parameter:minimumValue" value="-infinite"/>
<csml:parameter key="csml-variable:parameter:unit" value="mM"/>
<csml:parameter key="csml-variable:parameter:global" value="false"/>
</csml:variable>
</csml:entitySimulationProperty>
<csml:viewProperty>
<csml:position positionID="default" position="auto" x="400.0" y="1120.0"/>
<csml:shape shapeID="default" visible="true">
<csml:toolSpecificGraphics>
<fig:figure xmlns:fig="http://www.csml.org/csml/cigraphics">
<fig:continuousEntity name="default" depth="0" outlineWidth="1.0" visible="true"/>
</fig:figure>
<text fontName="Dialog" fontSize="22" fontStyle=" bold" spacing="0.0" name="probeID" depth="0" visible="false" xmlns="http://www.csml.org/csml/cigraphics"/>
<text fontName="Dialog" fontSize="22" fontStyle=" bold" spacing="0.0" name="comments" depth="0" visible="false" xmlns="http://www.csml.org/csml/cigraphics"/>
<text fontName="Dialog" fontSize="22" fontStyle=" bold" spacing="0.0" name="unit" depth="0" visible="false" xmlns="http://www.csml.org/csml/cigraphics"/>
<text fontName="Dialog" fontSize="22" fontStyle=" bold" spacing="0.0" name="value" depth="0" visible="false" xmlns="http://www.csml.org/csml/cigraphics"/>
<text fontName="Dialog" fontSize="22" fontStyle=" bold" spacing="0.0" name="variable" depth="0" visible="false" xmlns="http://www.csml.org/csml/cigraphics"/>
<text fontName="Dialog" fontSize="22" fontStyle=" bold" spacing="0.0" name="name" depth="0" visible="true" xmlns="http://www.csml.org/csml/cigraphics"/>
</csml:toolSpecificGraphics>
</csml:shape>
</csml:viewProperty>
<csml:biologicalProperty refCellComponentID="cso30:i:CC_CellComponent">
<csml:property key="accession" value=""/>
<csml:property key="probeID" value=""/>
<csml:property key="extension" value=""/>
</csml:biologicalProperty>
<csml:comments>
<csml:comment type="text"></csml:comment>
</csml:comments>
</csml:entity>
<csml:entity id="parameter_reaction_vTIS_parameter_kTISgap" name="parameter_kTISgap" type="cso30:c:-">
<csml:entitySimulationProperty>
<csml:variable variableID="vTIS_kTISgap" type="csml-variable:Double">
<csml:parameter key="csml-variable:parameter:initialValue" value="0.3"/>
<csml:parameter key="csml-variable:parameter:maximumValue" value="infinite"/>
<csml:parameter key="csml-variable:parameter:minimumValue" value="-infinite"/>
<csml:parameter key="csml-variable:parameter:unit" value="mM"/>
<csml:parameter key="csml-variable:parameter:global" value="false"/>
</csml:variable>
</csml:entitySimulationProperty>
<csml:viewProperty>
<csml:position positionID="default" position="auto" x="560.0" y="1120.0"/>
<csml:shape shapeID="default" visible="true">
<csml:toolSpecificGraphics>
<fig:figure xmlns:fig="http://www.csml.org/csml/cigraphics">
<fig:continuousEntity name="default" depth="0" outlineWidth="1.0" visible="true"/>
</fig:figure>
<text fontName="Dialog" fontSize="22" fontStyle=" bold" spacing="0.0" name="probeID" depth="0" visible="false" xmlns="http://www.csml.org/csml/cigraphics"/>
<text fontName="Dialog" fontSize="22" fontStyle=" bold" spacing="0.0" name="comments" depth="0" visible="false" xmlns="http://www.csml.org/csml/cigraphics"/>
<text fontName="Dialog" fontSize="22" fontStyle=" bold" spacing="0.0" name="unit" depth="0" visible="false" xmlns="http://www.csml.org/csml/cigraphics"/>
<text fontName="Dialog" fontSize="22" fontStyle=" bold" spacing="0.0" name="value" depth="0" visible="false" xmlns="http://www.csml.org/csml/cigraphics"/>
<text fontName="Dialog" fontSize="22" fontStyle=" bold" spacing="0.0" name="variable" depth="0" visible="false" xmlns="http://www.csml.org/csml/cigraphics"/>
<text fontName="Dialog" fontSize="22" fontStyle=" bold" spacing="0.0" name="name" depth="0" visible="true" xmlns="http://www.csml.org/csml/cigraphics"/>
</csml:toolSpecificGraphics>
</csml:shape>
</csml:viewProperty>
<csml:biologicalProperty refCellComponentID="cso30:i:CC_CellComponent">
<csml:property key="accession" value=""/>
<csml:property key="probeID" value=""/>
<csml:property key="extension" value=""/>
</csml:biologicalProperty>
<csml:comments>
<csml:comment type="text"></csml:comment>
</csml:comments>
</csml:entity>
<csml:entity id="parameter_reaction_vTRPSYNTH_parameter_rmaxTrpSynth" name="parameter_rmaxTrpSynth" type="cso30:c:-">
<csml:entitySimulationProperty>
<csml:variable variableID="vTRPSYNTH_rmaxTrpSynth" type="csml-variable:Double">
<csml:parameter key="csml-variable:parameter:initialValue" value="0.001037"/>
<csml:parameter key="csml-variable:parameter:maximumValue" value="infinite"/>
<csml:parameter key="csml-variable:parameter:minimumValue" value="-infinite"/>
<csml:parameter key="csml-variable:parameter:unit" value="mM_per_second"/>
<csml:parameter key="csml-variable:parameter:global" value="false"/>
</csml:variable>
</csml:entitySimulationProperty>
<csml:viewProperty>
<csml:position positionID="default" position="auto" x="720.0" y="1120.0"/>
<csml:shape shapeID="default" visible="true">
<csml:toolSpecificGraphics>
<fig:figure xmlns:fig="http://www.csml.org/csml/cigraphics">
<fig:continuousEntity name="default" depth="0" outlineWidth="1.0" visible="true"/>
</fig:figure>
<text fontName="Dialog" fontSize="22" fontStyle=" bold" spacing="0.0" name="probeID" depth="0" visible="false" xmlns="http://www.csml.org/csml/cigraphics"/>
<text fontName="Dialog" fontSize="22" fontStyle=" bold" spacing="0.0" name="comments" depth="0" visible="false" xmlns="http://www.csml.org/csml/cigraphics"/>
<text fontName="Dialog" fontSize="22" fontStyle=" bold" spacing="0.0" name="unit" depth="0" visible="false" xmlns="http://www.csml.org/csml/cigraphics"/>
<text fontName="Dialog" fontSize="22" fontStyle=" bold" spacing="0.0" name="value" depth="0" visible="false" xmlns="http://www.csml.org/csml/cigraphics"/>
<text fontName="Dialog" fontSize="22" fontStyle=" bold" spacing="0.0" name="variable" depth="0" visible="false" xmlns="http://www.csml.org/csml/cigraphics"/>
<text fontName="Dialog" fontSize="22" fontStyle=" bold" spacing="0.0" name="name" depth="0" visible="true" xmlns="http://www.csml.org/csml/cigraphics"/>
</csml:toolSpecificGraphics>
</csml:shape>
</csml:viewProperty>
<csml:biologicalProperty refCellComponentID="cso30:i:CC_CellComponent">
<csml:property key="accession" value=""/>
<csml:property key="probeID" value=""/>
<csml:property key="extension" value=""/>
</csml:biologicalProperty>
<csml:comments>
<csml:comment type="text"></csml:comment>
</csml:comments>
</csml:entity>
<csml:entity id="parameter_reaction_vG3PDH_parameter_rmaxG3PDH" name="parameter_rmaxG3PDH" type="cso30:c:-">
<csml:entitySimulationProperty>
<csml:variable variableID="vG3PDH_rmaxG3PDH" type="csml-variable:Double">
<csml:parameter key="csml-variable:parameter:initialValue" value="0.01162"/>
<csml:parameter key="csml-variable:parameter:maximumValue" value="infinite"/>
<csml:parameter key="csml-variable:parameter:minimumValue" value="-infinite"/>
<csml:parameter key="csml-variable:parameter:unit" value="mM_per_second"/>
<csml:parameter key="csml-variable:parameter:global" value="false"/>
</csml:variable>
</csml:entitySimulationProperty>
<csml:viewProperty>
<csml:position positionID="default" position="auto" x="880.0" y="1120.0"/>
<csml:shape shapeID="default" visible="true">
<csml:toolSpecificGraphics>
<fig:figure xmlns:fig="http://www.csml.org/csml/cigraphics">
<fig:continuousEntity name="default" depth="0" outlineWidth="1.0" visible="true"/>
</fig:figure>
<text fontName="Dialog" fontSize="22" fontStyle=" bold" spacing="0.0" name="probeID" depth="0" visible="false" xmlns="http://www.csml.org/csml/cigraphics"/>
<text fontName="Dialog" fontSize="22" fontStyle=" bold" spacing="0.0" name="comments" depth="0" visible="false" xmlns="http://www.csml.org/csml/cigraphics"/>
<text fontName="Dialog" fontSize="22" fontStyle=" bold" spacing="0.0" name="unit" depth="0" visible="false" xmlns="http://www.csml.org/csml/cigraphics"/>
<text fontName="Dialog" fontSize="22" fontStyle=" bold" spacing="0.0" name="value" depth="0" visible="false" xmlns="http://www.csml.org/csml/cigraphics"/>
<text fontName="Dialog" fontSize="22" fontStyle=" bold" spacing="0.0" name="variable" depth="0" visible="false" xmlns="http://www.csml.org/csml/cigraphics"/>
<text fontName="Dialog" fontSize="22" fontStyle=" bold" spacing="0.0" name="name" depth="0" visible="true" xmlns="http://www.csml.org/csml/cigraphics"/>
</csml:toolSpecificGraphics>
</csml:shape>
</csml:viewProperty>
<csml:biologicalProperty refCellComponentID="cso30:i:CC_CellComponent">
<csml:property key="accession" value=""/>
<csml:property key="probeID" value=""/>
<csml:property key="extension" value=""/>
</csml:biologicalProperty>
<csml:comments>
<csml:comment type="text"></csml:comment>
</csml:comments>
</csml:entity>
<csml:entity id="parameter_reaction_vG3PDH_parameter_KG3PDHdhap" name="parameter_KG3PDHdhap" type="cso30:c:-">
<csml:entitySimulationProperty>
<csml:variable variableID="vG3PDH_KG3PDHdhap" type="csml-variable:Double">
<csml:parameter key="csml-variable:parameter:initialValue" value="1"/>
<csml:parameter key="csml-variable:parameter:maximumValue" value="infinite"/>
<csml:parameter key="csml-variable:parameter:minimumValue" value="-infinite"/>
<csml:parameter key="csml-variable:parameter:unit" value="mM"/>
<csml:parameter key="csml-variable:parameter:global" value="false"/>
</csml:variable>
</csml:entitySimulationProperty>
<csml:viewProperty>
<csml:position positionID="default" position="auto" x="160.0" y="1200.0"/>
<csml:shape shapeID="default" visible="true">
<csml:toolSpecificGraphics>
<fig:figure xmlns:fig="http://www.csml.org/csml/cigraphics">
<fig:continuousEntity name="default" depth="0" outlineWidth="1.0" visible="true"/>
</fig:figure>
<text fontName="Dialog" fontSize="22" fontStyle=" bold" spacing="0.0" name="probeID" depth="0" visible="false" xmlns="http://www.csml.org/csml/cigraphics"/>
<text fontName="Dialog" fontSize="22" fontStyle=" bold" spacing="0.0" name="comments" depth="0" visible="false" xmlns="http://www.csml.org/csml/cigraphics"/>
<text fontName="Dialog" fontSize="22" fontStyle=" bold" spacing="0.0" name="unit" depth="0" visible="false" xmlns="http://www.csml.org/csml/cigraphics"/>
<text fontName="Dialog" fontSize="22" fontStyle=" bold" spacing="0.0" name="value" depth="0" visible="false" xmlns="http://www.csml.org/csml/cigraphics"/>
<text fontName="Dialog" fontSize="22" fontStyle=" bold" spacing="0.0" name="variable" depth="0" visible="false" xmlns="http://www.csml.org/csml/cigraphics"/>
<text fontName="Dialog" fontSize="22" fontStyle=" bold" spacing="0.0" name="name" depth="0" visible="true" xmlns="http://www.csml.org/csml/cigraphics"/>
</csml:toolSpecificGraphics>
</csml:shape>
</csml:viewProperty>
<csml:biologicalProperty refCellComponentID="cso30:i:CC_CellComponent">
<csml:property key="accession" value=""/>
<csml:property key="probeID" value=""/>
<csml:property key="extension" value=""/>
</csml:biologicalProperty>
<csml:comments>
<csml:comment type="text"></csml:comment>
</csml:comments>
</csml:entity>
<csml:entity id="parameter_reaction_vPGK_parameter_rmaxPGK" name="parameter_rmaxPGK" type="cso30:c:-">
<csml:entitySimulationProperty>
<csml:variable variableID="vPGK_rmaxPGK" type="csml-variable:Double">
<csml:parameter key="csml-variable:parameter:initialValue" value="3021.773771"/>
<csml:parameter key="csml-variable:parameter:maximumValue" value="infinite"/>
<csml:parameter key="csml-variable:parameter:minimumValue" value="-infinite"/>
<csml:parameter key="csml-variable:parameter:unit" value="mM_per_second"/>
<csml:parameter key="csml-variable:parameter:global" value="false"/>
</csml:variable>
</csml:entitySimulationProperty>
<csml:viewProperty>
<csml:position positionID="default" position="auto" x="320.0" y="1200.0"/>
<csml:shape shapeID="default" visible="true">
<csml:toolSpecificGraphics>
<fig:figure xmlns:fig="http://www.csml.org/csml/cigraphics">
<fig:continuousEntity name="default" depth="0" outlineWidth="1.0" visible="true"/>
</fig:figure>
<text fontName="Dialog" fontSize="22" fontStyle=" bold" spacing="0.0" name="probeID" depth="0" visible="false" xmlns="http://www.csml.org/csml/cigraphics"/>
<text fontName="Dialog" fontSize="22" fontStyle=" bold" spacing="0.0" name="comments" depth="0" visible="false" xmlns="http://www.csml.org/csml/cigraphics"/>
<text fontName="Dialog" fontSize="22" fontStyle=" bold" spacing="0.0" name="unit" depth="0" visible="false" xmlns="http://www.csml.org/csml/cigraphics"/>
<text fontName="Dialog" fontSize="22" fontStyle=" bold" spacing="0.0" name="value" depth="0" visible="false" xmlns="http://www.csml.org/csml/cigraphics"/>
<text fontName="Dialog" fontSize="22" fontStyle=" bold" spacing="0.0" name="variable" depth="0" visible="false" xmlns="http://www.csml.org/csml/cigraphics"/>
<text fontName="Dialog" fontSize="22" fontStyle=" bold" spacing="0.0" name="name" depth="0" visible="true" xmlns="http://www.csml.org/csml/cigraphics"/>
</csml:toolSpecificGraphics>
</csml:shape>
</csml:viewProperty>
<csml:biologicalProperty refCellComponentID="cso30:i:CC_CellComponent">
<csml:property key="accession" value=""/>
<csml:property key="probeID" value=""/>
<csml:property key="extension" value=""/>
</csml:biologicalProperty>
<csml:comments>
<csml:comment type="text"></csml:comment>
</csml:comments>
</csml:entity>
<csml:entity id="parameter_reaction_vPGK_parameter_KPGKeq" name="parameter_KPGKeq" type="cso30:c:-">
<csml:entitySimulationProperty>
<csml:variable variableID="vPGK_KPGKeq" type="csml-variable:Double">
<csml:parameter key="csml-variable:parameter:initialValue" value="1934.4"/>
<csml:parameter key="csml-variable:parameter:maximumValue" value="infinite"/>
<csml:parameter key="csml-variable:parameter:minimumValue" value="-infinite"/>
<csml:parameter key="csml-variable:parameter:unit" value="dimensionless"/>
<csml:parameter key="csml-variable:parameter:global" value="false"/>
</csml:variable>
</csml:entitySimulationProperty>
<csml:viewProperty>
<csml:position positionID="default" position="auto" x="480.0" y="1200.0"/>
<csml:shape shapeID="default" visible="true">
<csml:toolSpecificGraphics>
<fig:figure xmlns:fig="http://www.csml.org/csml/cigraphics">
<fig:continuousEntity name="default" depth="0" outlineWidth="1.0" visible="true"/>
</fig:figure>
<text fontName="Dialog" fontSize="22" fontStyle=" bold" spacing="0.0" name="probeID" depth="0" visible="false" xmlns="http://www.csml.org/csml/cigraphics"/>
<text fontName="Dialog" fontSize="22" fontStyle=" bold" spacing="0.0" name="comments" depth="0" visible="false" xmlns="http://www.csml.org/csml/cigraphics"/>
<text fontName="Dialog" fontSize="22" fontStyle=" bold" spacing="0.0" name="unit" depth="0" visible="false" xmlns="http://www.csml.org/csml/cigraphics"/>
<text fontName="Dialog" fontSize="22" fontStyle=" bold" spacing="0.0" name="value" depth="0" visible="false" xmlns="http://www.csml.org/csml/cigraphics"/>
<text fontName="Dialog" fontSize="22" fontStyle=" bold" spacing="0.0" name="variable" depth="0" visible="false" xmlns="http://www.csml.org/csml/cigraphics"/>
<text fontName="Dialog" fontSize="22" fontStyle=" bold" spacing="0.0" name="name" depth="0" visible="true" xmlns="http://www.csml.org/csml/cigraphics"/>
</csml:toolSpecificGraphics>
</csml:shape>
</csml:viewProperty>
<csml:biologicalProperty refCellComponentID="cso30:i:CC_CellComponent">
<csml:property key="accession" value=""/>
<csml:property key="probeID" value=""/>
<csml:property key="extension" value=""/>
</csml:biologicalProperty>
<csml:comments>
<csml:comment type="text"></csml:comment>
</csml:comments>
</csml:entity>
<csml:entity id="parameter_reaction_vPGK_parameter_KPGKadp" name="parameter_KPGKadp" type="cso30:c:-">
<csml:entitySimulationProperty>
<csml:variable variableID="vPGK_KPGKadp" type="csml-variable:Double">
<csml:parameter key="csml-variable:parameter:initialValue" value="0.185"/>
<csml:parameter key="csml-variable:parameter:maximumValue" value="infinite"/>
<csml:parameter key="csml-variable:parameter:minimumValue" value="-infinite"/>
<csml:parameter key="csml-variable:parameter:unit" value="mM"/>
<csml:parameter key="csml-variable:parameter:global" value="false"/>
</csml:variable>
</csml:entitySimulationProperty>
<csml:viewProperty>
<csml:position positionID="default" position="auto" x="640.0" y="1200.0"/>
<csml:shape shapeID="default" visible="true">
<csml:toolSpecificGraphics>
<fig:figure xmlns:fig="http://www.csml.org/csml/cigraphics">
<fig:continuousEntity name="default" depth="0" outlineWidth="1.0" visible="true"/>
</fig:figure>
<text fontName="Dialog" fontSize="22" fontStyle=" bold" spacing="0.0" name="probeID" depth="0" visible="false" xmlns="http://www.csml.org/csml/cigraphics"/>
<text fontName="Dialog" fontSize="22" fontStyle=" bold" spacing="0.0" name="comments" depth="0" visible="false" xmlns="http://www.csml.org/csml/cigraphics"/>
<text fontName="Dialog" fontSize="22" fontStyle=" bold" spacing="0.0" name="unit" depth="0" visible="false" xmlns="http://www.csml.org/csml/cigraphics"/>
<text fontName="Dialog" fontSize="22" fontStyle=" bold" spacing="0.0" name="value" depth="0" visible="false" xmlns="http://www.csml.org/csml/cigraphics"/>
<text fontName="Dialog" fontSize="22" fontStyle=" bold" spacing="0.0" name="variable" depth="0" visible="false" xmlns="http://www.csml.org/csml/cigraphics"/>
<text fontName="Dialog" fontSize="22" fontStyle=" bold" spacing="0.0" name="name" depth="0" visible="true" xmlns="http://www.csml.org/csml/cigraphics"/>
</csml:toolSpecificGraphics>
</csml:shape>
</csml:viewProperty>
<csml:biologicalProperty refCellComponentID="cso30:i:CC_CellComponent">
<csml:property key="accession" value=""/>
<csml:property key="probeID" value=""/>
<csml:property key="extension" value=""/>
</csml:biologicalProperty>
<csml:comments>
<csml:comment type="text"></csml:comment>
</csml:comments>
</csml:entity>
<csml:entity id="parameter_reaction_vPGK_parameter_KPGKatp" name="parameter_KPGKatp" type="cso30:c:-">
<csml:entitySimulationProperty>
<csml:variable variableID="vPGK_KPGKatp" type="csml-variable:Double">
<csml:parameter key="csml-variable:parameter:initialValue" value="0.653"/>
<csml:parameter key="csml-variable:parameter:maximumValue" value="infinite"/>
<csml:parameter key="csml-variable:parameter:minimumValue" value="-infinite"/>
<csml:parameter key="csml-variable:parameter:unit" value="mM"/>
<csml:parameter key="csml-variable:parameter:global" value="false"/>
</csml:variable>
</csml:entitySimulationProperty>
<csml:viewProperty>
<csml:position positionID="default" position="auto" x="800.0" y="1200.0"/>
<csml:shape shapeID="default" visible="true">
<csml:toolSpecificGraphics>
<fig:figure xmlns:fig="http://www.csml.org/csml/cigraphics">
<fig:continuousEntity name="default" depth="0" outlineWidth="1.0" visible="true"/>
</fig:figure>
<text fontName="Dialog" fontSize="22" fontStyle=" bold" spacing="0.0" name="probeID" depth="0" visible="false" xmlns="http://www.csml.org/csml/cigraphics"/>
<text fontName="Dialog" fontSize="22" fontStyle=" bold" spacing="0.0" name="comments" depth="0" visible="false" xmlns="http://www.csml.org/csml/cigraphics"/>
<text fontName="Dialog" fontSize="22" fontStyle=" bold" spacing="0.0" name="unit" depth="0" visible="false" xmlns="http://www.csml.org/csml/cigraphics"/>
<text fontName="Dialog" fontSize="22" fontStyle=" bold" spacing="0.0" name="value" depth="0" visible="false" xmlns="http://www.csml.org/csml/cigraphics"/>
<text fontName="Dialog" fontSize="22" fontStyle=" bold" spacing="0.0" name="variable" depth="0" visible="false" xmlns="http://www.csml.org/csml/cigraphics"/>
<text fontName="Dialog" fontSize="22" fontStyle=" bold" spacing="0.0" name="name" depth="0" visible="true" xmlns="http://www.csml.org/csml/cigraphics"/>
</csml:toolSpecificGraphics>
</csml:shape>
</csml:viewProperty>
<csml:biologicalProperty refCellComponentID="cso30:i:CC_CellComponent">
<csml:property key="accession" value=""/>
<csml:property key="probeID" value=""/>
<csml:property key="extension" value=""/>
</csml:biologicalProperty>
<csml:comments>
<csml:comment type="text"></csml:comment>
</csml:comments>
</csml:entity>
<csml:entity id="parameter_reaction_vPGK_parameter_KPGKpgp" name="parameter_KPGKpgp" type="cso30:c:-">
<csml:entitySimulationProperty>
<csml:variable variableID="vPGK_KPGKpgp" type="csml-variable:Double">
<csml:parameter key="csml-variable:parameter:initialValue" value="0.0468"/>
<csml:parameter key="csml-variable:parameter:maximumValue" value="infinite"/>
<csml:parameter key="csml-variable:parameter:minimumValue" value="-infinite"/>
<csml:parameter key="csml-variable:parameter:unit" value="mM"/>
<csml:parameter key="csml-variable:parameter:global" value="false"/>
</csml:variable>
</csml:entitySimulationProperty>
<csml:viewProperty>
<csml:position positionID="default" position="auto" x="240.0" y="1280.0"/>
<csml:shape shapeID="default" visible="true">
<csml:toolSpecificGraphics>
<fig:figure xmlns:fig="http://www.csml.org/csml/cigraphics">
<fig:continuousEntity name="default" depth="0" outlineWidth="1.0" visible="true"/>
</fig:figure>
<text fontName="Dialog" fontSize="22" fontStyle=" bold" spacing="0.0" name="probeID" depth="0" visible="false" xmlns="http://www.csml.org/csml/cigraphics"/>
<text fontName="Dialog" fontSize="22" fontStyle=" bold" spacing="0.0" name="comments" depth="0" visible="false" xmlns="http://www.csml.org/csml/cigraphics"/>
<text fontName="Dialog" fontSize="22" fontStyle=" bold" spacing="0.0" name="unit" depth="0" visible="false" xmlns="http://www.csml.org/csml/cigraphics"/>
<text fontName="Dialog" fontSize="22" fontStyle=" bold" spacing="0.0" name="value" depth="0" visible="false" xmlns="http://www.csml.org/csml/cigraphics"/>
<text fontName="Dialog" fontSize="22" fontStyle=" bold" spacing="0.0" name="variable" depth="0" visible="false" xmlns="http://www.csml.org/csml/cigraphics"/>
<text fontName="Dialog" fontSize="22" fontStyle=" bold" spacing="0.0" name="name" depth="0" visible="true" xmlns="http://www.csml.org/csml/cigraphics"/>
</csml:toolSpecificGraphics>
</csml:shape>
</csml:viewProperty>
<csml:biologicalProperty refCellComponentID="cso30:i:CC_CellComponent">
<csml:property key="accession" value=""/>
<csml:property key="probeID" value=""/>
<csml:property key="extension" value=""/>
</csml:biologicalProperty>
<csml:comments>
<csml:comment type="text"></csml:comment>
</csml:comments>
</csml:entity>
<csml:entity id="parameter_reaction_vPGK_parameter_KPGKpg3" name="parameter_KPGKpg3" type="cso30:c:-">
<csml:entitySimulationProperty>
<csml:variable variableID="vPGK_KPGKpg3" type="csml-variable:Double">
<csml:parameter key="csml-variable:parameter:initialValue" value="0.473"/>
<csml:parameter key="csml-variable:parameter:maximumValue" value="infinite"/>
<csml:parameter key="csml-variable:parameter:minimumValue" value="-infinite"/>
<csml:parameter key="csml-variable:parameter:unit" value="mM"/>
<csml:parameter key="csml-variable:parameter:global" value="false"/>
</csml:variable>
</csml:entitySimulationProperty>
<csml:viewProperty>
<csml:position positionID="default" position="auto" x="400.0" y="1280.0"/>
<csml:shape shapeID="default" visible="true">
<csml:toolSpecificGraphics>
<fig:figure xmlns:fig="http://www.csml.org/csml/cigraphics">
<fig:continuousEntity name="default" depth="0" outlineWidth="1.0" visible="true"/>
</fig:figure>
<text fontName="Dialog" fontSize="22" fontStyle=" bold" spacing="0.0" name="probeID" depth="0" visible="false" xmlns="http://www.csml.org/csml/cigraphics"/>
<text fontName="Dialog" fontSize="22" fontStyle=" bold" spacing="0.0" name="comments" depth="0" visible="false" xmlns="http://www.csml.org/csml/cigraphics"/>
<text fontName="Dialog" fontSize="22" fontStyle=" bold" spacing="0.0" name="unit" depth="0" visible="false" xmlns="http://www.csml.org/csml/cigraphics"/>
<text fontName="Dialog" fontSize="22" fontStyle=" bold" spacing="0.0" name="value" depth="0" visible="false" xmlns="http://www.csml.org/csml/cigraphics"/>
<text fontName="Dialog" fontSize="22" fontStyle=" bold" spacing="0.0" name="variable" depth="0" visible="false" xmlns="http://www.csml.org/csml/cigraphics"/>
<text fontName="Dialog" fontSize="22" fontStyle=" bold" spacing="0.0" name="name" depth="0" visible="true" xmlns="http://www.csml.org/csml/cigraphics"/>
</csml:toolSpecificGraphics>
</csml:shape>
</csml:viewProperty>
<csml:biologicalProperty refCellComponentID="cso30:i:CC_CellComponent">
<csml:property key="accession" value=""/>
<csml:property key="probeID" value=""/>
<csml:property key="extension" value=""/>
</csml:biologicalProperty>
<csml:comments>
<csml:comment type="text"></csml:comment>
</csml:comments>
</csml:entity>
<csml:entity id="parameter_reaction_vsersynth_parameter_rmaxSerSynth" name="parameter_rmaxSerSynth" type="cso30:c:-">
<csml:entitySimulationProperty>
<csml:variable variableID="vsersynth_rmaxSerSynth" type="csml-variable:Double">
<csml:parameter key="csml-variable:parameter:initialValue" value="0.025712"/>
<csml:parameter key="csml-variable:parameter:maximumValue" value="infinite"/>
<csml:parameter key="csml-variable:parameter:minimumValue" value="-infinite"/>
<csml:parameter key="csml-variable:parameter:unit" value="mM_per_second"/>
<csml:parameter key="csml-variable:parameter:global" value="false"/>
</csml:variable>
</csml:entitySimulationProperty>
<csml:viewProperty>
<csml:position positionID="default" position="auto" x="560.0" y="1280.0"/>
<csml:shape shapeID="default" visible="true">
<csml:toolSpecificGraphics>
<fig:figure xmlns:fig="http://www.csml.org/csml/cigraphics">
<fig:continuousEntity name="default" depth="0" outlineWidth="1.0" visible="true"/>
</fig:figure>
<text fontName="Dialog" fontSize="22" fontStyle=" bold" spacing="0.0" name="probeID" depth="0" visible="false" xmlns="http://www.csml.org/csml/cigraphics"/>
<text fontName="Dialog" fontSize="22" fontStyle=" bold" spacing="0.0" name="comments" depth="0" visible="false" xmlns="http://www.csml.org/csml/cigraphics"/>
<text fontName="Dialog" fontSize="22" fontStyle=" bold" spacing="0.0" name="unit" depth="0" visible="false" xmlns="http://www.csml.org/csml/cigraphics"/>
<text fontName="Dialog" fontSize="22" fontStyle=" bold" spacing="0.0" name="value" depth="0" visible="false" xmlns="http://www.csml.org/csml/cigraphics"/>
<text fontName="Dialog" fontSize="22" fontStyle=" bold" spacing="0.0" name="variable" depth="0" visible="false" xmlns="http://www.csml.org/csml/cigraphics"/>
<text fontName="Dialog" fontSize="22" fontStyle=" bold" spacing="0.0" name="name" depth="0" visible="true" xmlns="http://www.csml.org/csml/cigraphics"/>
</csml:toolSpecificGraphics>
</csml:shape>
</csml:viewProperty>
<csml:biologicalProperty refCellComponentID="cso30:i:CC_CellComponent">
<csml:property key="accession" value=""/>
<csml:property key="probeID" value=""/>
<csml:property key="extension" value=""/>
</csml:biologicalProperty>
<csml:comments>
<csml:comment type="text"></csml:comment>
</csml:comments>
</csml:entity>
<csml:entity id="parameter_reaction_vsersynth_parameter_KSerSynthpg3" name="parameter_KSerSynthpg3" type="cso30:c:-">
<csml:entitySimulationProperty>
<csml:variable variableID="vsersynth_KSerSynthpg3" type="csml-variable:Double">
<csml:parameter key="csml-variable:parameter:initialValue" value="1"/>
<csml:parameter key="csml-variable:parameter:maximumValue" value="infinite"/>
<csml:parameter key="csml-variable:parameter:minimumValue" value="-infinite"/>
<csml:parameter key="csml-variable:parameter:unit" value="mM"/>
<csml:parameter key="csml-variable:parameter:global" value="false"/>
</csml:variable>
</csml:entitySimulationProperty>
<csml:viewProperty>
<csml:position positionID="default" position="auto" x="720.0" y="1280.0"/>
<csml:shape shapeID="default" visible="true">
<csml:toolSpecificGraphics>
<fig:figure xmlns:fig="http://www.csml.org/csml/cigraphics">
<fig:continuousEntity name="default" depth="0" outlineWidth="1.0" visible="true"/>
</fig:figure>
<text fontName="Dialog" fontSize="22" fontStyle=" bold" spacing="0.0" name="probeID" depth="0" visible="false" xmlns="http://www.csml.org/csml/cigraphics"/>
<text fontName="Dialog" fontSize="22" fontStyle=" bold" spacing="0.0" name="comments" depth="0" visible="false" xmlns="http://www.csml.org/csml/cigraphics"/>
<text fontName="Dialog" fontSize="22" fontStyle=" bold" spacing="0.0" name="unit" depth="0" visible="false" xmlns="http://www.csml.org/csml/cigraphics"/>
<text fontName="Dialog" fontSize="22" fontStyle=" bold" spacing="0.0" name="value" depth="0" visible="false" xmlns="http://www.csml.org/csml/cigraphics"/>
<text fontName="Dialog" fontSize="22" fontStyle=" bold" spacing="0.0" name="variable" depth="0" visible="false" xmlns="http://www.csml.org/csml/cigraphics"/>
<text fontName="Dialog" fontSize="22" fontStyle=" bold" spacing="0.0" name="name" depth="0" visible="true" xmlns="http://www.csml.org/csml/cigraphics"/>
</csml:toolSpecificGraphics>
</csml:shape>
</csml:viewProperty>
<csml:biologicalProperty refCellComponentID="cso30:i:CC_CellComponent">
<csml:property key="accession" value=""/>
<csml:property key="probeID" value=""/>
<csml:property key="extension" value=""/>
</csml:biologicalProperty>
<csml:comments>
<csml:comment type="text"></csml:comment>
</csml:comments>
</csml:entity>
<csml:entity id="parameter_reaction_vrpGluMu_parameter_rmaxPGluMu" name="parameter_rmaxPGluMu" type="cso30:c:-">
<csml:entitySimulationProperty>
<csml:variable variableID="vrpGluMu_rmaxPGluMu" type="csml-variable:Double">
<csml:parameter key="csml-variable:parameter:initialValue" value="89.049654"/>
<csml:parameter key="csml-variable:parameter:maximumValue" value="infinite"/>
<csml:parameter key="csml-variable:parameter:minimumValue" value="-infinite"/>
<csml:parameter key="csml-variable:parameter:unit" value="mM_per_second"/>
<csml:parameter key="csml-variable:parameter:global" value="false"/>
</csml:variable>
</csml:entitySimulationProperty>
<csml:viewProperty>
<csml:position positionID="default" position="auto" x="880.0" y="1280.0"/>
<csml:shape shapeID="default" visible="true">
<csml:toolSpecificGraphics>
<fig:figure xmlns:fig="http://www.csml.org/csml/cigraphics">
<fig:continuousEntity name="default" depth="0" outlineWidth="1.0" visible="true"/>
</fig:figure>
<text fontName="Dialog" fontSize="22" fontStyle=" bold" spacing="0.0" name="probeID" depth="0" visible="false" xmlns="http://www.csml.org/csml/cigraphics"/>
<text fontName="Dialog" fontSize="22" fontStyle=" bold" spacing="0.0" name="comments" depth="0" visible="false" xmlns="http://www.csml.org/csml/cigraphics"/>
<text fontName="Dialog" fontSize="22" fontStyle=" bold" spacing="0.0" name="unit" depth="0" visible="false" xmlns="http://www.csml.org/csml/cigraphics"/>
<text fontName="Dialog" fontSize="22" fontStyle=" bold" spacing="0.0" name="value" depth="0" visible="false" xmlns="http://www.csml.org/csml/cigraphics"/>
<text fontName="Dialog" fontSize="22" fontStyle=" bold" spacing="0.0" name="variable" depth="0" visible="false" xmlns="http://www.csml.org/csml/cigraphics"/>
<text fontName="Dialog" fontSize="22" fontStyle=" bold" spacing="0.0" name="name" depth="0" visible="true" xmlns="http://www.csml.org/csml/cigraphics"/>
</csml:toolSpecificGraphics>
</csml:shape>
</csml:viewProperty>
<csml:biologicalProperty refCellComponentID="cso30:i:CC_CellComponent">
<csml:property key="accession" value=""/>
<csml:property key="probeID" value=""/>
<csml:property key="extension" value=""/>
</csml:biologicalProperty>
<csml:comments>
<csml:comment type="text"></csml:comment>
</csml:comments>
</csml:entity>
<csml:entity id="parameter_reaction_vrpGluMu_parameter_KPGluMueq" name="parameter_KPGluMueq" type="cso30:c:-">
<csml:entitySimulationProperty>
<csml:variable variableID="vrpGluMu_KPGluMueq" type="csml-variable:Double">
<csml:parameter key="csml-variable:parameter:initialValue" value="0.188"/>
<csml:parameter key="csml-variable:parameter:maximumValue" value="infinite"/>
<csml:parameter key="csml-variable:parameter:minimumValue" value="-infinite"/>
<csml:parameter key="csml-variable:parameter:unit" value="dimensionless"/>
<csml:parameter key="csml-variable:parameter:global" value="false"/>
</csml:variable>
</csml:entitySimulationProperty>
<csml:viewProperty>
<csml:position positionID="default" position="auto" x="160.0" y="1360.0"/>
<csml:shape shapeID="default" visible="true">
<csml:toolSpecificGraphics>
<fig:figure xmlns:fig="http://www.csml.org/csml/cigraphics">
<fig:continuousEntity name="default" depth="0" outlineWidth="1.0" visible="true"/>
</fig:figure>
<text fontName="Dialog" fontSize="22" fontStyle=" bold" spacing="0.0" name="probeID" depth="0" visible="false" xmlns="http://www.csml.org/csml/cigraphics"/>
<text fontName="Dialog" fontSize="22" fontStyle=" bold" spacing="0.0" name="comments" depth="0" visible="false" xmlns="http://www.csml.org/csml/cigraphics"/>
<text fontName="Dialog" fontSize="22" fontStyle=" bold" spacing="0.0" name="unit" depth="0" visible="false" xmlns="http://www.csml.org/csml/cigraphics"/>
<text fontName="Dialog" fontSize="22" fontStyle=" bold" spacing="0.0" name="value" depth="0" visible="false" xmlns="http://www.csml.org/csml/cigraphics"/>
<text fontName="Dialog" fontSize="22" fontStyle=" bold" spacing="0.0" name="variable" depth="0" visible="false" xmlns="http://www.csml.org/csml/cigraphics"/>
<text fontName="Dialog" fontSize="22" fontStyle=" bold" spacing="0.0" name="name" depth="0" visible="true" xmlns="http://www.csml.org/csml/cigraphics"/>
</csml:toolSpecificGraphics>
</csml:shape>
</csml:viewProperty>
<csml:biologicalProperty refCellComponentID="cso30:i:CC_CellComponent">
<csml:property key="accession" value=""/>
<csml:property key="probeID" value=""/>
<csml:property key="extension" value=""/>
</csml:biologicalProperty>
<csml:comments>
<csml:comment type="text"></csml:comment>
</csml:comments>
</csml:entity>
<csml:entity id="parameter_reaction_vrpGluMu_parameter_KPGluMupg3" name="parameter_KPGluMupg3" type="cso30:c:-">
<csml:entitySimulationProperty>
<csml:variable variableID="vrpGluMu_KPGluMupg3" type="csml-variable:Double">
<csml:parameter key="csml-variable:parameter:initialValue" value="0.2"/>
<csml:parameter key="csml-variable:parameter:maximumValue" value="infinite"/>
<csml:parameter key="csml-variable:parameter:minimumValue" value="-infinite"/>
<csml:parameter key="csml-variable:parameter:unit" value="mM"/>
<csml:parameter key="csml-variable:parameter:global" value="false"/>
</csml:variable>
</csml:entitySimulationProperty>
<csml:viewProperty>
<csml:position positionID="default" position="auto" x="320.0" y="1360.0"/>
<csml:shape shapeID="default" visible="true">
<csml:toolSpecificGraphics>
<fig:figure xmlns:fig="http://www.csml.org/csml/cigraphics">
<fig:continuousEntity name="default" depth="0" outlineWidth="1.0" visible="true"/>
</fig:figure>
<text fontName="Dialog" fontSize="22" fontStyle=" bold" spacing="0.0" name="probeID" depth="0" visible="false" xmlns="http://www.csml.org/csml/cigraphics"/>
<text fontName="Dialog" fontSize="22" fontStyle=" bold" spacing="0.0" name="comments" depth="0" visible="false" xmlns="http://www.csml.org/csml/cigraphics"/>
<text fontName="Dialog" fontSize="22" fontStyle=" bold" spacing="0.0" name="unit" depth="0" visible="false" xmlns="http://www.csml.org/csml/cigraphics"/>
<text fontName="Dialog" fontSize="22" fontStyle=" bold" spacing="0.0" name="value" depth="0" visible="false" xmlns="http://www.csml.org/csml/cigraphics"/>
<text fontName="Dialog" fontSize="22" fontStyle=" bold" spacing="0.0" name="variable" depth="0" visible="false" xmlns="http://www.csml.org/csml/cigraphics"/>
<text fontName="Dialog" fontSize="22" fontStyle=" bold" spacing="0.0" name="name" depth="0" visible="true" xmlns="http://www.csml.org/csml/cigraphics"/>
</csml:toolSpecificGraphics>
</csml:shape>
</csml:viewProperty>
<csml:biologicalProperty refCellComponentID="cso30:i:CC_CellComponent">
<csml:property key="accession" value=""/>
<csml:property key="probeID" value=""/>
<csml:property key="extension" value=""/>
</csml:biologicalProperty>
<csml:comments>
<csml:comment type="text"></csml:comment>
</csml:comments>
</csml:entity>
<csml:entity id="parameter_reaction_vrpGluMu_parameter_KPGluMupg2" name="parameter_KPGluMupg2" type="cso30:c:-">
<csml:entitySimulationProperty>
<csml:variable variableID="vrpGluMu_KPGluMupg2" type="csml-variable:Double">
<csml:parameter key="csml-variable:parameter:initialValue" value="0.369"/>
<csml:parameter key="csml-variable:parameter:maximumValue" value="infinite"/>
<csml:parameter key="csml-variable:parameter:minimumValue" value="-infinite"/>
<csml:parameter key="csml-variable:parameter:unit" value="mM"/>
<csml:parameter key="csml-variable:parameter:global" value="false"/>
</csml:variable>
</csml:entitySimulationProperty>
<csml:viewProperty>
<csml:position positionID="default" position="auto" x="480.0" y="1360.0"/>
<csml:shape shapeID="default" visible="true">
<csml:toolSpecificGraphics>
<fig:figure xmlns:fig="http://www.csml.org/csml/cigraphics">
<fig:continuousEntity name="default" depth="0" outlineWidth="1.0" visible="true"/>
</fig:figure>
<text fontName="Dialog" fontSize="22" fontStyle=" bold" spacing="0.0" name="probeID" depth="0" visible="false" xmlns="http://www.csml.org/csml/cigraphics"/>
<text fontName="Dialog" fontSize="22" fontStyle=" bold" spacing="0.0" name="comments" depth="0" visible="false" xmlns="http://www.csml.org/csml/cigraphics"/>
<text fontName="Dialog" fontSize="22" fontStyle=" bold" spacing="0.0" name="unit" depth="0" visible="false" xmlns="http://www.csml.org/csml/cigraphics"/>
<text fontName="Dialog" fontSize="22" fontStyle=" bold" spacing="0.0" name="value" depth="0" visible="false" xmlns="http://www.csml.org/csml/cigraphics"/>
<text fontName="Dialog" fontSize="22" fontStyle=" bold" spacing="0.0" name="variable" depth="0" visible="false" xmlns="http://www.csml.org/csml/cigraphics"/>
<text fontName="Dialog" fontSize="22" fontStyle=" bold" spacing="0.0" name="name" depth="0" visible="true" xmlns="http://www.csml.org/csml/cigraphics"/>
</csml:toolSpecificGraphics>
</csml:shape>
</csml:viewProperty>
<csml:biologicalProperty refCellComponentID="cso30:i:CC_CellComponent">
<csml:property key="accession" value=""/>
<csml:property key="probeID" value=""/>
<csml:property key="extension" value=""/>
</csml:biologicalProperty>
<csml:comments>
<csml:comment type="text"></csml:comment>
</csml:comments>
</csml:entity>
<csml:entity id="parameter_reaction_vENO_parameter_rmaxENO" name="parameter_rmaxENO" type="cso30:c:-">
<csml:entitySimulationProperty>
<csml:variable variableID="vENO_rmaxENO" type="csml-variable:Double">
<csml:parameter key="csml-variable:parameter:initialValue" value="330.447615"/>
<csml:parameter key="csml-variable:parameter:maximumValue" value="infinite"/>
<csml:parameter key="csml-variable:parameter:minimumValue" value="-infinite"/>
<csml:parameter key="csml-variable:parameter:unit" value="mM_per_second"/>
<csml:parameter key="csml-variable:parameter:global" value="false"/>
</csml:variable>
</csml:entitySimulationProperty>
<csml:viewProperty>
<csml:position positionID="default" position="auto" x="640.0" y="1360.0"/>
<csml:shape shapeID="default" visible="true">
<csml:toolSpecificGraphics>
<fig:figure xmlns:fig="http://www.csml.org/csml/cigraphics">
<fig:continuousEntity name="default" depth="0" outlineWidth="1.0" visible="true"/>
</fig:figure>
<text fontName="Dialog" fontSize="22" fontStyle=" bold" spacing="0.0" name="probeID" depth="0" visible="false" xmlns="http://www.csml.org/csml/cigraphics"/>
<text fontName="Dialog" fontSize="22" fontStyle=" bold" spacing="0.0" name="comments" depth="0" visible="false" xmlns="http://www.csml.org/csml/cigraphics"/>
<text fontName="Dialog" fontSize="22" fontStyle=" bold" spacing="0.0" name="unit" depth="0" visible="false" xmlns="http://www.csml.org/csml/cigraphics"/>
<text fontName="Dialog" fontSize="22" fontStyle=" bold" spacing="0.0" name="value" depth="0" visible="false" xmlns="http://www.csml.org/csml/cigraphics"/>
<text fontName="Dialog" fontSize="22" fontStyle=" bold" spacing="0.0" name="variable" depth="0" visible="false" xmlns="http://www.csml.org/csml/cigraphics"/>
<text fontName="Dialog" fontSize="22" fontStyle=" bold" spacing="0.0" name="name" depth="0" visible="true" xmlns="http://www.csml.org/csml/cigraphics"/>
</csml:toolSpecificGraphics>
</csml:shape>
</csml:viewProperty>
<csml:biologicalProperty refCellComponentID="cso30:i:CC_CellComponent">
<csml:property key="accession" value=""/>
<csml:property key="probeID" value=""/>
<csml:property key="extension" value=""/>
</csml:biologicalProperty>
<csml:comments>
<csml:comment type="text"></csml:comment>
</csml:comments>
</csml:entity>
<csml:entity id="parameter_reaction_vENO_parameter_KENOeq" name="parameter_KENOeq" type="cso30:c:-">
<csml:entitySimulationProperty>
<csml:variable variableID="vENO_KENOeq" type="csml-variable:Double">
<csml:parameter key="csml-variable:parameter:initialValue" value="6.73"/>
<csml:parameter key="csml-variable:parameter:maximumValue" value="infinite"/>
<csml:parameter key="csml-variable:parameter:minimumValue" value="-infinite"/>
<csml:parameter key="csml-variable:parameter:unit" value="mM"/>
<csml:parameter key="csml-variable:parameter:global" value="false"/>
</csml:variable>
</csml:entitySimulationProperty>
<csml:viewProperty>
<csml:position positionID="default" position="auto" x="800.0" y="1360.0"/>
<csml:shape shapeID="default" visible="true">
<csml:toolSpecificGraphics>
<fig:figure xmlns:fig="http://www.csml.org/csml/cigraphics">
<fig:continuousEntity name="default" depth="0" outlineWidth="1.0" visible="true"/>
</fig:figure>
<text fontName="Dialog" fontSize="22" fontStyle=" bold" spacing="0.0" name="probeID" depth="0" visible="false" xmlns="http://www.csml.org/csml/cigraphics"/>
<text fontName="Dialog" fontSize="22" fontStyle=" bold" spacing="0.0" name="comments" depth="0" visible="false" xmlns="http://www.csml.org/csml/cigraphics"/>
<text fontName="Dialog" fontSize="22" fontStyle=" bold" spacing="0.0" name="unit" depth="0" visible="false" xmlns="http://www.csml.org/csml/cigraphics"/>
<text fontName="Dialog" fontSize="22" fontStyle=" bold" spacing="0.0" name="value" depth="0" visible="false" xmlns="http://www.csml.org/csml/cigraphics"/>
<text fontName="Dialog" fontSize="22" fontStyle=" bold" spacing="0.0" name="variable" depth="0" visible="false" xmlns="http://www.csml.org/csml/cigraphics"/>
<text fontName="Dialog" fontSize="22" fontStyle=" bold" spacing="0.0" name="name" depth="0" visible="true" xmlns="http://www.csml.org/csml/cigraphics"/>
</csml:toolSpecificGraphics>
</csml:shape>
</csml:viewProperty>
<csml:biologicalProperty refCellComponentID="cso30:i:CC_CellComponent">
<csml:property key="accession" value=""/>
<csml:property key="probeID" value=""/>
<csml:property key="extension" value=""/>
</csml:biologicalProperty>
<csml:comments>
<csml:comment type="text"></csml:comment>
</csml:comments>
</csml:entity>
<csml:entity id="parameter_reaction_vENO_parameter_KENOpg2" name="parameter_KENOpg2" type="cso30:c:-">
<csml:entitySimulationProperty>
<csml:variable variableID="vENO_KENOpg2" type="csml-variable:Double">
<csml:parameter key="csml-variable:parameter:initialValue" value="0.1"/>
<csml:parameter key="csml-variable:parameter:maximumValue" value="infinite"/>
<csml:parameter key="csml-variable:parameter:minimumValue" value="-infinite"/>
<csml:parameter key="csml-variable:parameter:unit" value="mM"/>
<csml:parameter key="csml-variable:parameter:global" value="false"/>
</csml:variable>
</csml:entitySimulationProperty>
<csml:viewProperty>
<csml:position positionID="default" position="auto" x="240.0" y="1440.0"/>
<csml:shape shapeID="default" visible="true">
<csml:toolSpecificGraphics>
<fig:figure xmlns:fig="http://www.csml.org/csml/cigraphics">
<fig:continuousEntity name="default" depth="0" outlineWidth="1.0" visible="true"/>
</fig:figure>
<text fontName="Dialog" fontSize="22" fontStyle=" bold" spacing="0.0" name="probeID" depth="0" visible="false" xmlns="http://www.csml.org/csml/cigraphics"/>
<text fontName="Dialog" fontSize="22" fontStyle=" bold" spacing="0.0" name="comments" depth="0" visible="false" xmlns="http://www.csml.org/csml/cigraphics"/>
<text fontName="Dialog" fontSize="22" fontStyle=" bold" spacing="0.0" name="unit" depth="0" visible="false" xmlns="http://www.csml.org/csml/cigraphics"/>
<text fontName="Dialog" fontSize="22" fontStyle=" bold" spacing="0.0" name="value" depth="0" visible="false" xmlns="http://www.csml.org/csml/cigraphics"/>
<text fontName="Dialog" fontSize="22" fontStyle=" bold" spacing="0.0" name="variable" depth="0" visible="false" xmlns="http://www.csml.org/csml/cigraphics"/>
<text fontName="Dialog" fontSize="22" fontStyle=" bold" spacing="0.0" name="name" depth="0" visible="true" xmlns="http://www.csml.org/csml/cigraphics"/>
</csml:toolSpecificGraphics>
</csml:shape>
</csml:viewProperty>
<csml:biologicalProperty refCellComponentID="cso30:i:CC_CellComponent">
<csml:property key="accession" value=""/>
<csml:property key="probeID" value=""/>
<csml:property key="extension" value=""/>
</csml:biologicalProperty>
<csml:comments>
<csml:comment type="text"></csml:comment>
</csml:comments>
</csml:entity>
<csml:entity id="parameter_reaction_vENO_parameter_KENOpep" name="parameter_KENOpep" type="cso30:c:-">
<csml:entitySimulationProperty>
<csml:variable variableID="vENO_KENOpep" type="csml-variable:Double">
<csml:parameter key="csml-variable:parameter:initialValue" value="0.135"/>
<csml:parameter key="csml-variable:parameter:maximumValue" value="infinite"/>
<csml:parameter key="csml-variable:parameter:minimumValue" value="-infinite"/>
<csml:parameter key="csml-variable:parameter:unit" value="mM"/>
<csml:parameter key="csml-variable:parameter:global" value="false"/>
</csml:variable>
</csml:entitySimulationProperty>
<csml:viewProperty>
<csml:position positionID="default" position="auto" x="400.0" y="1440.0"/>
<csml:shape shapeID="default" visible="true">
<csml:toolSpecificGraphics>
<fig:figure xmlns:fig="http://www.csml.org/csml/cigraphics">
<fig:continuousEntity name="default" depth="0" outlineWidth="1.0" visible="true"/>
</fig:figure>
<text fontName="Dialog" fontSize="22" fontStyle=" bold" spacing="0.0" name="probeID" depth="0" visible="false" xmlns="http://www.csml.org/csml/cigraphics"/>
<text fontName="Dialog" fontSize="22" fontStyle=" bold" spacing="0.0" name="comments" depth="0" visible="false" xmlns="http://www.csml.org/csml/cigraphics"/>
<text fontName="Dialog" fontSize="22" fontStyle=" bold" spacing="0.0" name="unit" depth="0" visible="false" xmlns="http://www.csml.org/csml/cigraphics"/>
<text fontName="Dialog" fontSize="22" fontStyle=" bold" spacing="0.0" name="value" depth="0" visible="false" xmlns="http://www.csml.org/csml/cigraphics"/>
<text fontName="Dialog" fontSize="22" fontStyle=" bold" spacing="0.0" name="variable" depth="0" visible="false" xmlns="http://www.csml.org/csml/cigraphics"/>
<text fontName="Dialog" fontSize="22" fontStyle=" bold" spacing="0.0" name="name" depth="0" visible="true" xmlns="http://www.csml.org/csml/cigraphics"/>
</csml:toolSpecificGraphics>
</csml:shape>
</csml:viewProperty>
<csml:biologicalProperty refCellComponentID="cso30:i:CC_CellComponent">
<csml:property key="accession" value=""/>
<csml:property key="probeID" value=""/>
<csml:property key="extension" value=""/>
</csml:biologicalProperty>
<csml:comments>
<csml:comment type="text"></csml:comment>
</csml:comments>
</csml:entity>
<csml:entity id="parameter_reaction_vPK_parameter_rmaxPK" name="parameter_rmaxPK" type="cso30:c:-">
<csml:entitySimulationProperty>
<csml:variable variableID="vPK_rmaxPK" type="csml-variable:Double">
<csml:parameter key="csml-variable:parameter:initialValue" value="0.061132"/>
<csml:parameter key="csml-variable:parameter:maximumValue" value="infinite"/>
<csml:parameter key="csml-variable:parameter:minimumValue" value="-infinite"/>
<csml:parameter key="csml-variable:parameter:unit" value="mM_per_second"/>
<csml:parameter key="csml-variable:parameter:global" value="false"/>
</csml:variable>
</csml:entitySimulationProperty>
<csml:viewProperty>
<csml:position positionID="default" position="auto" x="560.0" y="1440.0"/>
<csml:shape shapeID="default" visible="true">
<csml:toolSpecificGraphics>
<fig:figure xmlns:fig="http://www.csml.org/csml/cigraphics">
<fig:continuousEntity name="default" depth="0" outlineWidth="1.0" visible="true"/>
</fig:figure>
<text fontName="Dialog" fontSize="22" fontStyle=" bold" spacing="0.0" name="probeID" depth="0" visible="false" xmlns="http://www.csml.org/csml/cigraphics"/>
<text fontName="Dialog" fontSize="22" fontStyle=" bold" spacing="0.0" name="comments" depth="0" visible="false" xmlns="http://www.csml.org/csml/cigraphics"/>
<text fontName="Dialog" fontSize="22" fontStyle=" bold" spacing="0.0" name="unit" depth="0" visible="false" xmlns="http://www.csml.org/csml/cigraphics"/>
<text fontName="Dialog" fontSize="22" fontStyle=" bold" spacing="0.0" name="value" depth="0" visible="false" xmlns="http://www.csml.org/csml/cigraphics"/>
<text fontName="Dialog" fontSize="22" fontStyle=" bold" spacing="0.0" name="variable" depth="0" visible="false" xmlns="http://www.csml.org/csml/cigraphics"/>
<text fontName="Dialog" fontSize="22" fontStyle=" bold" spacing="0.0" name="name" depth="0" visible="true" xmlns="http://www.csml.org/csml/cigraphics"/>
</csml:toolSpecificGraphics>
</csml:shape>
</csml:viewProperty>
<csml:biologicalProperty refCellComponentID="cso30:i:CC_CellComponent">
<csml:property key="accession" value=""/>
<csml:property key="probeID" value=""/>
<csml:property key="extension" value=""/>
</csml:biologicalProperty>
<csml:comments>
<csml:comment type="text"></csml:comment>
</csml:comments>
</csml:entity>
<csml:entity id="parameter_reaction_vPK_parameter_KPKpep" name="parameter_KPKpep" type="cso30:c:-">
<csml:entitySimulationProperty>
<csml:variable variableID="vPK_KPKpep" type="csml-variable:Double">
<csml:parameter key="csml-variable:parameter:initialValue" value="0.31"/>
<csml:parameter key="csml-variable:parameter:maximumValue" value="infinite"/>
<csml:parameter key="csml-variable:parameter:minimumValue" value="-infinite"/>
<csml:parameter key="csml-variable:parameter:unit" value="mM"/>
<csml:parameter key="csml-variable:parameter:global" value="false"/>
</csml:variable>
</csml:entitySimulationProperty>
<csml:viewProperty>
<csml:position positionID="default" position="auto" x="720.0" y="1440.0"/>
<csml:shape shapeID="default" visible="true">
<csml:toolSpecificGraphics>
<fig:figure xmlns:fig="http://www.csml.org/csml/cigraphics">
<fig:continuousEntity name="default" depth="0" outlineWidth="1.0" visible="true"/>
</fig:figure>
<text fontName="Dialog" fontSize="22" fontStyle=" bold" spacing="0.0" name="probeID" depth="0" visible="false" xmlns="http://www.csml.org/csml/cigraphics"/>
<text fontName="Dialog" fontSize="22" fontStyle=" bold" spacing="0.0" name="comments" depth="0" visible="false" xmlns="http://www.csml.org/csml/cigraphics"/>
<text fontName="Dialog" fontSize="22" fontStyle=" bold" spacing="0.0" name="unit" depth="0" visible="false" xmlns="http://www.csml.org/csml/cigraphics"/>
<text fontName="Dialog" fontSize="22" fontStyle=" bold" spacing="0.0" name="value" depth="0" visible="false" xmlns="http://www.csml.org/csml/cigraphics"/>
<text fontName="Dialog" fontSize="22" fontStyle=" bold" spacing="0.0" name="variable" depth="0" visible="false" xmlns="http://www.csml.org/csml/cigraphics"/>
<text fontName="Dialog" fontSize="22" fontStyle=" bold" spacing="0.0" name="name" depth="0" visible="true" xmlns="http://www.csml.org/csml/cigraphics"/>
</csml:toolSpecificGraphics>
</csml:shape>
</csml:viewProperty>
<csml:biologicalProperty refCellComponentID="cso30:i:CC_CellComponent">
<csml:property key="accession" value=""/>
<csml:property key="probeID" value=""/>
<csml:property key="extension" value=""/>
</csml:biologicalProperty>
<csml:comments>
<csml:comment type="text"></csml:comment>
</csml:comments>
</csml:entity>
<csml:entity id="parameter_reaction_vPK_parameter_nPK" name="parameter_nPK" type="cso30:c:-">
<csml:entitySimulationProperty>
<csml:variable variableID="vPK_nPK" type="csml-variable:Double">
<csml:parameter key="csml-variable:parameter:initialValue" value="4"/>
<csml:parameter key="csml-variable:parameter:maximumValue" value="infinite"/>
<csml:parameter key="csml-variable:parameter:minimumValue" value="-infinite"/>
<csml:parameter key="csml-variable:parameter:unit" value="dimensionless"/>
<csml:parameter key="csml-variable:parameter:global" value="false"/>
</csml:variable>
</csml:entitySimulationProperty>
<csml:viewProperty>
<csml:position positionID="default" position="auto" x="880.0" y="1440.0"/>
<csml:shape shapeID="default" visible="true">
<csml:toolSpecificGraphics>
<fig:figure xmlns:fig="http://www.csml.org/csml/cigraphics">
<fig:continuousEntity name="default" depth="0" outlineWidth="1.0" visible="true"/>
</fig:figure>
<text fontName="Dialog" fontSize="22" fontStyle=" bold" spacing="0.0" name="probeID" depth="0" visible="false" xmlns="http://www.csml.org/csml/cigraphics"/>
<text fontName="Dialog" fontSize="22" fontStyle=" bold" spacing="0.0" name="comments" depth="0" visible="false" xmlns="http://www.csml.org/csml/cigraphics"/>
<text fontName="Dialog" fontSize="22" fontStyle=" bold" spacing="0.0" name="unit" depth="0" visible="false" xmlns="http://www.csml.org/csml/cigraphics"/>
<text fontName="Dialog" fontSize="22" fontStyle=" bold" spacing="0.0" name="value" depth="0" visible="false" xmlns="http://www.csml.org/csml/cigraphics"/>
<text fontName="Dialog" fontSize="22" fontStyle=" bold" spacing="0.0" name="variable" depth="0" visible="false" xmlns="http://www.csml.org/csml/cigraphics"/>
<text fontName="Dialog" fontSize="22" fontStyle=" bold" spacing="0.0" name="name" depth="0" visible="true" xmlns="http://www.csml.org/csml/cigraphics"/>
</csml:toolSpecificGraphics>
</csml:shape>
</csml:viewProperty>
<csml:biologicalProperty refCellComponentID="cso30:i:CC_CellComponent">
<csml:property key="accession" value=""/>
<csml:property key="probeID" value=""/>
<csml:property key="extension" value=""/>
</csml:biologicalProperty>
<csml:comments>
<csml:comment type="text"></csml:comment>
</csml:comments>
</csml:entity>
<csml:entity id="parameter_reaction_vPK_parameter_LPK" name="parameter_LPK" type="cso30:c:-">
<csml:entitySimulationProperty>
<csml:variable variableID="vPK_LPK" type="csml-variable:Double">
<csml:parameter key="csml-variable:parameter:initialValue" value="1000"/>
<csml:parameter key="csml-variable:parameter:maximumValue" value="infinite"/>
<csml:parameter key="csml-variable:parameter:minimumValue" value="-infinite"/>
<csml:parameter key="csml-variable:parameter:unit" value="dimensionless"/>
<csml:parameter key="csml-variable:parameter:global" value="false"/>
</csml:variable>
</csml:entitySimulationProperty>
<csml:viewProperty>
<csml:position positionID="default" position="auto" x="160.0" y="1520.0"/>
<csml:shape shapeID="default" visible="true">
<csml:toolSpecificGraphics>
<fig:figure xmlns:fig="http://www.csml.org/csml/cigraphics">
<fig:continuousEntity name="default" depth="0" outlineWidth="1.0" visible="true"/>
</fig:figure>
<text fontName="Dialog" fontSize="22" fontStyle=" bold" spacing="0.0" name="probeID" depth="0" visible="false" xmlns="http://www.csml.org/csml/cigraphics"/>
<text fontName="Dialog" fontSize="22" fontStyle=" bold" spacing="0.0" name="comments" depth="0" visible="false" xmlns="http://www.csml.org/csml/cigraphics"/>
<text fontName="Dialog" fontSize="22" fontStyle=" bold" spacing="0.0" name="unit" depth="0" visible="false" xmlns="http://www.csml.org/csml/cigraphics"/>
<text fontName="Dialog" fontSize="22" fontStyle=" bold" spacing="0.0" name="value" depth="0" visible="false" xmlns="http://www.csml.org/csml/cigraphics"/>
<text fontName="Dialog" fontSize="22" fontStyle=" bold" spacing="0.0" name="variable" depth="0" visible="false" xmlns="http://www.csml.org/csml/cigraphics"/>
<text fontName="Dialog" fontSize="22" fontStyle=" bold" spacing="0.0" name="name" depth="0" visible="true" xmlns="http://www.csml.org/csml/cigraphics"/>
</csml:toolSpecificGraphics>
</csml:shape>
</csml:viewProperty>
<csml:biologicalProperty refCellComponentID="cso30:i:CC_CellComponent">
<csml:property key="accession" value=""/>
<csml:property key="probeID" value=""/>
<csml:property key="extension" value=""/>
</csml:biologicalProperty>
<csml:comments>
<csml:comment type="text"></csml:comment>
</csml:comments>
</csml:entity>
<csml:entity id="parameter_reaction_vPK_parameter_KPKatp" name="parameter_KPKatp" type="cso30:c:-">
<csml:entitySimulationProperty>
<csml:variable variableID="vPK_KPKatp" type="csml-variable:Double">
<csml:parameter key="csml-variable:parameter:initialValue" value="22.5"/>
<csml:parameter key="csml-variable:parameter:maximumValue" value="infinite"/>
<csml:parameter key="csml-variable:parameter:minimumValue" value="-infinite"/>
<csml:parameter key="csml-variable:parameter:unit" value="mM"/>
<csml:parameter key="csml-variable:parameter:global" value="false"/>
</csml:variable>
</csml:entitySimulationProperty>
<csml:viewProperty>
<csml:position positionID="default" position="auto" x="320.0" y="1520.0"/>
<csml:shape shapeID="default" visible="true">
<csml:toolSpecificGraphics>
<fig:figure xmlns:fig="http://www.csml.org/csml/cigraphics">
<fig:continuousEntity name="default" depth="0" outlineWidth="1.0" visible="true"/>
</fig:figure>
<text fontName="Dialog" fontSize="22" fontStyle=" bold" spacing="0.0" name="probeID" depth="0" visible="false" xmlns="http://www.csml.org/csml/cigraphics"/>
<text fontName="Dialog" fontSize="22" fontStyle=" bold" spacing="0.0" name="comments" depth="0" visible="false" xmlns="http://www.csml.org/csml/cigraphics"/>
<text fontName="Dialog" fontSize="22" fontStyle=" bold" spacing="0.0" name="unit" depth="0" visible="false" xmlns="http://www.csml.org/csml/cigraphics"/>
<text fontName="Dialog" fontSize="22" fontStyle=" bold" spacing="0.0" name="value" depth="0" visible="false" xmlns="http://www.csml.org/csml/cigraphics"/>
<text fontName="Dialog" fontSize="22" fontStyle=" bold" spacing="0.0" name="variable" depth="0" visible="false" xmlns="http://www.csml.org/csml/cigraphics"/>
<text fontName="Dialog" fontSize="22" fontStyle=" bold" spacing="0.0" name="name" depth="0" visible="true" xmlns="http://www.csml.org/csml/cigraphics"/>
</csml:toolSpecificGraphics>
</csml:shape>
</csml:viewProperty>
<csml:biologicalProperty refCellComponentID="cso30:i:CC_CellComponent">
<csml:property key="accession" value=""/>
<csml:property key="probeID" value=""/>
<csml:property key="extension" value=""/>
</csml:biologicalProperty>
<csml:comments>
<csml:comment type="text"></csml:comment>
</csml:comments>
</csml:entity>
<csml:entity id="parameter_reaction_vPK_parameter_KPKfdp" name="parameter_KPKfdp" type="cso30:c:-">
<csml:entitySimulationProperty>
<csml:variable variableID="vPK_KPKfdp" type="csml-variable:Double">
<csml:parameter key="csml-variable:parameter:initialValue" value="0.19"/>
<csml:parameter key="csml-variable:parameter:maximumValue" value="infinite"/>
<csml:parameter key="csml-variable:parameter:minimumValue" value="-infinite"/>
<csml:parameter key="csml-variable:parameter:unit" value="mM"/>
<csml:parameter key="csml-variable:parameter:global" value="false"/>
</csml:variable>
</csml:entitySimulationProperty>
<csml:viewProperty>
<csml:position positionID="default" position="auto" x="480.0" y="1520.0"/>
<csml:shape shapeID="default" visible="true">
<csml:toolSpecificGraphics>
<fig:figure xmlns:fig="http://www.csml.org/csml/cigraphics">
<fig:continuousEntity name="default" depth="0" outlineWidth="1.0" visible="true"/>
</fig:figure>
<text fontName="Dialog" fontSize="22" fontStyle=" bold" spacing="0.0" name="probeID" depth="0" visible="false" xmlns="http://www.csml.org/csml/cigraphics"/>
<text fontName="Dialog" fontSize="22" fontStyle=" bold" spacing="0.0" name="comments" depth="0" visible="false" xmlns="http://www.csml.org/csml/cigraphics"/>
<text fontName="Dialog" fontSize="22" fontStyle=" bold" spacing="0.0" name="unit" depth="0" visible="false" xmlns="http://www.csml.org/csml/cigraphics"/>
<text fontName="Dialog" fontSize="22" fontStyle=" bold" spacing="0.0" name="value" depth="0" visible="false" xmlns="http://www.csml.org/csml/cigraphics"/>
<text fontName="Dialog" fontSize="22" fontStyle=" bold" spacing="0.0" name="variable" depth="0" visible="false" xmlns="http://www.csml.org/csml/cigraphics"/>
<text fontName="Dialog" fontSize="22" fontStyle=" bold" spacing="0.0" name="name" depth="0" visible="true" xmlns="http://www.csml.org/csml/cigraphics"/>
</csml:toolSpecificGraphics>
</csml:shape>
</csml:viewProperty>
<csml:biologicalProperty refCellComponentID="cso30:i:CC_CellComponent">
<csml:property key="accession" value=""/>
<csml:property key="probeID" value=""/>
<csml:property key="extension" value=""/>
</csml:biologicalProperty>
<csml:comments>
<csml:comment type="text"></csml:comment>
</csml:comments>
</csml:entity>
<csml:entity id="parameter_reaction_vPK_parameter_KPKamp" name="parameter_KPKamp" type="cso30:c:-">
<csml:entitySimulationProperty>
<csml:variable variableID="vPK_KPKamp" type="csml-variable:Double">
<csml:parameter key="csml-variable:parameter:initialValue" value="0.2"/>
<csml:parameter key="csml-variable:parameter:maximumValue" value="infinite"/>
<csml:parameter key="csml-variable:parameter:minimumValue" value="-infinite"/>
<csml:parameter key="csml-variable:parameter:unit" value="mM"/>
<csml:parameter key="csml-variable:parameter:global" value="false"/>
</csml:variable>
</csml:entitySimulationProperty>
<csml:viewProperty>
<csml:position positionID="default" position="auto" x="640.0" y="1520.0"/>
<csml:shape shapeID="default" visible="true">
<csml:toolSpecificGraphics>
<fig:figure xmlns:fig="http://www.csml.org/csml/cigraphics">
<fig:continuousEntity name="default" depth="0" outlineWidth="1.0" visible="true"/>
</fig:figure>
<text fontName="Dialog" fontSize="22" fontStyle=" bold" spacing="0.0" name="probeID" depth="0" visible="false" xmlns="http://www.csml.org/csml/cigraphics"/>
<text fontName="Dialog" fontSize="22" fontStyle=" bold" spacing="0.0" name="comments" depth="0" visible="false" xmlns="http://www.csml.org/csml/cigraphics"/>
<text fontName="Dialog" fontSize="22" fontStyle=" bold" spacing="0.0" name="unit" depth="0" visible="false" xmlns="http://www.csml.org/csml/cigraphics"/>
<text fontName="Dialog" fontSize="22" fontStyle=" bold" spacing="0.0" name="value" depth="0" visible="false" xmlns="http://www.csml.org/csml/cigraphics"/>
<text fontName="Dialog" fontSize="22" fontStyle=" bold" spacing="0.0" name="variable" depth="0" visible="false" xmlns="http://www.csml.org/csml/cigraphics"/>
<text fontName="Dialog" fontSize="22" fontStyle=" bold" spacing="0.0" name="name" depth="0" visible="true" xmlns="http://www.csml.org/csml/cigraphics"/>
</csml:toolSpecificGraphics>
</csml:shape>
</csml:viewProperty>
<csml:biologicalProperty refCellComponentID="cso30:i:CC_CellComponent">
<csml:property key="accession" value=""/>
<csml:property key="probeID" value=""/>
<csml:property key="extension" value=""/>
</csml:biologicalProperty>
<csml:comments>
<csml:comment type="text"></csml:comment>
</csml:comments>
</csml:entity>
<csml:entity id="parameter_reaction_vPK_parameter_KPKadp" name="parameter_KPKadp" type="cso30:c:-">
<csml:entitySimulationProperty>
<csml:variable variableID="vPK_KPKadp" type="csml-variable:Double">
<csml:parameter key="csml-variable:parameter:initialValue" value="0.26"/>
<csml:parameter key="csml-variable:parameter:maximumValue" value="infinite"/>
<csml:parameter key="csml-variable:parameter:minimumValue" value="-infinite"/>
<csml:parameter key="csml-variable:parameter:unit" value="mM"/>
<csml:parameter key="csml-variable:parameter:global" value="false"/>
</csml:variable>
</csml:entitySimulationProperty>
<csml:viewProperty>
<csml:position positionID="default" position="auto" x="800.0" y="1520.0"/>
<csml:shape shapeID="default" visible="true">
<csml:toolSpecificGraphics>
<fig:figure xmlns:fig="http://www.csml.org/csml/cigraphics">
<fig:continuousEntity name="default" depth="0" outlineWidth="1.0" visible="true"/>
</fig:figure>
<text fontName="Dialog" fontSize="22" fontStyle=" bold" spacing="0.0" name="probeID" depth="0" visible="false" xmlns="http://www.csml.org/csml/cigraphics"/>
<text fontName="Dialog" fontSize="22" fontStyle=" bold" spacing="0.0" name="comments" depth="0" visible="false" xmlns="http://www.csml.org/csml/cigraphics"/>
<text fontName="Dialog" fontSize="22" fontStyle=" bold" spacing="0.0" name="unit" depth="0" visible="false" xmlns="http://www.csml.org/csml/cigraphics"/>
<text fontName="Dialog" fontSize="22" fontStyle=" bold" spacing="0.0" name="value" depth="0" visible="false" xmlns="http://www.csml.org/csml/cigraphics"/>
<text fontName="Dialog" fontSize="22" fontStyle=" bold" spacing="0.0" name="variable" depth="0" visible="false" xmlns="http://www.csml.org/csml/cigraphics"/>
<text fontName="Dialog" fontSize="22" fontStyle=" bold" spacing="0.0" name="name" depth="0" visible="true" xmlns="http://www.csml.org/csml/cigraphics"/>
</csml:toolSpecificGraphics>
</csml:shape>
</csml:viewProperty>
<csml:biologicalProperty refCellComponentID="cso30:i:CC_CellComponent">
<csml:property key="accession" value=""/>
<csml:property key="probeID" value=""/>
<csml:property key="extension" value=""/>
</csml:biologicalProperty>
<csml:comments>
<csml:comment type="text"></csml:comment>
</csml:comments>
</csml:entity>
<csml:entity id="parameter_reaction_vpepCxylase_parameter_rmaxpepCxylase" name="parameter_rmaxpepCxylase" type="cso30:c:-">
<csml:entitySimulationProperty>
<csml:variable variableID="vpepCxylase_rmaxpepCxylase" type="csml-variable:Double">
<csml:parameter key="csml-variable:parameter:initialValue" value="0.107021"/>
<csml:parameter key="csml-variable:parameter:maximumValue" value="infinite"/>
<csml:parameter key="csml-variable:parameter:minimumValue" value="-infinite"/>
<csml:parameter key="csml-variable:parameter:unit" value="mM_per_second"/>
<csml:parameter key="csml-variable:parameter:global" value="false"/>
</csml:variable>
</csml:entitySimulationProperty>
<csml:viewProperty>
<csml:position positionID="default" position="auto" x="240.0" y="1600.0"/>
<csml:shape shapeID="default" visible="true">
<csml:toolSpecificGraphics>
<fig:figure xmlns:fig="http://www.csml.org/csml/cigraphics">
<fig:continuousEntity name="default" depth="0" outlineWidth="1.0" visible="true"/>
</fig:figure>
<text fontName="Dialog" fontSize="22" fontStyle=" bold" spacing="0.0" name="probeID" depth="0" visible="false" xmlns="http://www.csml.org/csml/cigraphics"/>
<text fontName="Dialog" fontSize="22" fontStyle=" bold" spacing="0.0" name="comments" depth="0" visible="false" xmlns="http://www.csml.org/csml/cigraphics"/>
<text fontName="Dialog" fontSize="22" fontStyle=" bold" spacing="0.0" name="unit" depth="0" visible="false" xmlns="http://www.csml.org/csml/cigraphics"/>
<text fontName="Dialog" fontSize="22" fontStyle=" bold" spacing="0.0" name="value" depth="0" visible="false" xmlns="http://www.csml.org/csml/cigraphics"/>
<text fontName="Dialog" fontSize="22" fontStyle=" bold" spacing="0.0" name="variable" depth="0" visible="false" xmlns="http://www.csml.org/csml/cigraphics"/>
<text fontName="Dialog" fontSize="22" fontStyle=" bold" spacing="0.0" name="name" depth="0" visible="true" xmlns="http://www.csml.org/csml/cigraphics"/>
</csml:toolSpecificGraphics>
</csml:shape>
</csml:viewProperty>
<csml:biologicalProperty refCellComponentID="cso30:i:CC_CellComponent">
<csml:property key="accession" value=""/>
<csml:property key="probeID" value=""/>
<csml:property key="extension" value=""/>
</csml:biologicalProperty>
<csml:comments>
<csml:comment type="text"></csml:comment>
</csml:comments>
</csml:entity>
<csml:entity id="parameter_reaction_vpepCxylase_parameter_KpepCxylasefdp" name="parameter_KpepCxylasefdp" type="cso30:c:-">
<csml:entitySimulationProperty>
<csml:variable variableID="vpepCxylase_KpepCxylasefdp" type="csml-variable:Double">
<csml:parameter key="csml-variable:parameter:initialValue" value="0.7"/>
<csml:parameter key="csml-variable:parameter:maximumValue" value="infinite"/>
<csml:parameter key="csml-variable:parameter:minimumValue" value="-infinite"/>
<csml:parameter key="csml-variable:parameter:unit" value="mM"/>
<csml:parameter key="csml-variable:parameter:global" value="false"/>
</csml:variable>
</csml:entitySimulationProperty>
<csml:viewProperty>
<csml:position positionID="default" position="auto" x="400.0" y="1600.0"/>
<csml:shape shapeID="default" visible="true">
<csml:toolSpecificGraphics>
<fig:figure xmlns:fig="http://www.csml.org/csml/cigraphics">
<fig:continuousEntity name="default" depth="0" outlineWidth="1.0" visible="true"/>
</fig:figure>
<text fontName="Dialog" fontSize="22" fontStyle=" bold" spacing="0.0" name="probeID" depth="0" visible="false" xmlns="http://www.csml.org/csml/cigraphics"/>
<text fontName="Dialog" fontSize="22" fontStyle=" bold" spacing="0.0" name="comments" depth="0" visible="false" xmlns="http://www.csml.org/csml/cigraphics"/>
<text fontName="Dialog" fontSize="22" fontStyle=" bold" spacing="0.0" name="unit" depth="0" visible="false" xmlns="http://www.csml.org/csml/cigraphics"/>
<text fontName="Dialog" fontSize="22" fontStyle=" bold" spacing="0.0" name="value" depth="0" visible="false" xmlns="http://www.csml.org/csml/cigraphics"/>
<text fontName="Dialog" fontSize="22" fontStyle=" bold" spacing="0.0" name="variable" depth="0" visible="false" xmlns="http://www.csml.org/csml/cigraphics"/>
<text fontName="Dialog" fontSize="22" fontStyle=" bold" spacing="0.0" name="name" depth="0" visible="true" xmlns="http://www.csml.org/csml/cigraphics"/>
</csml:toolSpecificGraphics>
</csml:shape>
</csml:viewProperty>
<csml:biologicalProperty refCellComponentID="cso30:i:CC_CellComponent">
<csml:property key="accession" value=""/>
<csml:property key="probeID" value=""/>
<csml:property key="extension" value=""/>
</csml:biologicalProperty>
<csml:comments>
<csml:comment type="text"></csml:comment>
</csml:comments>
</csml:entity>
<csml:entity id="parameter_reaction_vpepCxylase_parameter_npepCxylasefdp" name="parameter_npepCxylasefdp" type="cso30:c:-">
<csml:entitySimulationProperty>
<csml:variable variableID="vpepCxylase_npepCxylasefdp" type="csml-variable:Double">
<csml:parameter key="csml-variable:parameter:initialValue" value="4.21"/>
<csml:parameter key="csml-variable:parameter:maximumValue" value="infinite"/>
<csml:parameter key="csml-variable:parameter:minimumValue" value="-infinite"/>
<csml:parameter key="csml-variable:parameter:unit" value="dimensionless"/>
<csml:parameter key="csml-variable:parameter:global" value="false"/>
</csml:variable>
</csml:entitySimulationProperty>
<csml:viewProperty>
<csml:position positionID="default" position="auto" x="560.0" y="1600.0"/>
<csml:shape shapeID="default" visible="true">
<csml:toolSpecificGraphics>
<fig:figure xmlns:fig="http://www.csml.org/csml/cigraphics">
<fig:continuousEntity name="default" depth="0" outlineWidth="1.0" visible="true"/>
</fig:figure>
<text fontName="Dialog" fontSize="22" fontStyle=" bold" spacing="0.0" name="probeID" depth="0" visible="false" xmlns="http://www.csml.org/csml/cigraphics"/>
<text fontName="Dialog" fontSize="22" fontStyle=" bold" spacing="0.0" name="comments" depth="0" visible="false" xmlns="http://www.csml.org/csml/cigraphics"/>
<text fontName="Dialog" fontSize="22" fontStyle=" bold" spacing="0.0" name="unit" depth="0" visible="false" xmlns="http://www.csml.org/csml/cigraphics"/>
<text fontName="Dialog" fontSize="22" fontStyle=" bold" spacing="0.0" name="value" depth="0" visible="false" xmlns="http://www.csml.org/csml/cigraphics"/>
<text fontName="Dialog" fontSize="22" fontStyle=" bold" spacing="0.0" name="variable" depth="0" visible="false" xmlns="http://www.csml.org/csml/cigraphics"/>
<text fontName="Dialog" fontSize="22" fontStyle=" bold" spacing="0.0" name="name" depth="0" visible="true" xmlns="http://www.csml.org/csml/cigraphics"/>
</csml:toolSpecificGraphics>
</csml:shape>
</csml:viewProperty>
<csml:biologicalProperty refCellComponentID="cso30:i:CC_CellComponent">
<csml:property key="accession" value=""/>
<csml:property key="probeID" value=""/>
<csml:property key="extension" value=""/>
</csml:biologicalProperty>
<csml:comments>
<csml:comment type="text"></csml:comment>
</csml:comments>
</csml:entity>
<csml:entity id="parameter_reaction_vpepCxylase_parameter_KpepCxylasepep" name="parameter_KpepCxylasepep" type="cso30:c:-">
<csml:entitySimulationProperty>
<csml:variable variableID="vpepCxylase_KpepCxylasepep" type="csml-variable:Double">
<csml:parameter key="csml-variable:parameter:initialValue" value="4.07"/>
<csml:parameter key="csml-variable:parameter:maximumValue" value="infinite"/>
<csml:parameter key="csml-variable:parameter:minimumValue" value="-infinite"/>
<csml:parameter key="csml-variable:parameter:unit" value="mM"/>
<csml:parameter key="csml-variable:parameter:global" value="false"/>
</csml:variable>
</csml:entitySimulationProperty>
<csml:viewProperty>
<csml:position positionID="default" position="auto" x="720.0" y="1600.0"/>
<csml:shape shapeID="default" visible="true">
<csml:toolSpecificGraphics>
<fig:figure xmlns:fig="http://www.csml.org/csml/cigraphics">
<fig:continuousEntity name="default" depth="0" outlineWidth="1.0" visible="true"/>
</fig:figure>
<text fontName="Dialog" fontSize="22" fontStyle=" bold" spacing="0.0" name="probeID" depth="0" visible="false" xmlns="http://www.csml.org/csml/cigraphics"/>
<text fontName="Dialog" fontSize="22" fontStyle=" bold" spacing="0.0" name="comments" depth="0" visible="false" xmlns="http://www.csml.org/csml/cigraphics"/>
<text fontName="Dialog" fontSize="22" fontStyle=" bold" spacing="0.0" name="unit" depth="0" visible="false" xmlns="http://www.csml.org/csml/cigraphics"/>
<text fontName="Dialog" fontSize="22" fontStyle=" bold" spacing="0.0" name="value" depth="0" visible="false" xmlns="http://www.csml.org/csml/cigraphics"/>
<text fontName="Dialog" fontSize="22" fontStyle=" bold" spacing="0.0" name="variable" depth="0" visible="false" xmlns="http://www.csml.org/csml/cigraphics"/>
<text fontName="Dialog" fontSize="22" fontStyle=" bold" spacing="0.0" name="name" depth="0" visible="true" xmlns="http://www.csml.org/csml/cigraphics"/>
</csml:toolSpecificGraphics>
</csml:shape>
</csml:viewProperty>
<csml:biologicalProperty refCellComponentID="cso30:i:CC_CellComponent">
<csml:property key="accession" value=""/>
<csml:property key="probeID" value=""/>
<csml:property key="extension" value=""/>
</csml:biologicalProperty>
<csml:comments>
<csml:comment type="text"></csml:comment>
</csml:comments>
</csml:entity>
<csml:entity id="parameter_reaction_vSynth1_parameter_rmaxSynth1" name="parameter_rmaxSynth1" type="cso30:c:-">
<csml:entitySimulationProperty>
<csml:variable variableID="vSynth1_rmaxSynth1" type="csml-variable:Double">
<csml:parameter key="csml-variable:parameter:initialValue" value="0.019539"/>
<csml:parameter key="csml-variable:parameter:maximumValue" value="infinite"/>
<csml:parameter key="csml-variable:parameter:minimumValue" value="-infinite"/>
<csml:parameter key="csml-variable:parameter:unit" value="mM_per_second"/>
<csml:parameter key="csml-variable:parameter:global" value="false"/>
</csml:variable>
</csml:entitySimulationProperty>
<csml:viewProperty>
<csml:position positionID="default" position="auto" x="880.0" y="1600.0"/>
<csml:shape shapeID="default" visible="true">
<csml:toolSpecificGraphics>
<fig:figure xmlns:fig="http://www.csml.org/csml/cigraphics">
<fig:continuousEntity name="default" depth="0" outlineWidth="1.0" visible="true"/>
</fig:figure>
<text fontName="Dialog" fontSize="22" fontStyle=" bold" spacing="0.0" name="probeID" depth="0" visible="false" xmlns="http://www.csml.org/csml/cigraphics"/>
<text fontName="Dialog" fontSize="22" fontStyle=" bold" spacing="0.0" name="comments" depth="0" visible="false" xmlns="http://www.csml.org/csml/cigraphics"/>
<text fontName="Dialog" fontSize="22" fontStyle=" bold" spacing="0.0" name="unit" depth="0" visible="false" xmlns="http://www.csml.org/csml/cigraphics"/>
<text fontName="Dialog" fontSize="22" fontStyle=" bold" spacing="0.0" name="value" depth="0" visible="false" xmlns="http://www.csml.org/csml/cigraphics"/>
<text fontName="Dialog" fontSize="22" fontStyle=" bold" spacing="0.0" name="variable" depth="0" visible="false" xmlns="http://www.csml.org/csml/cigraphics"/>
<text fontName="Dialog" fontSize="22" fontStyle=" bold" spacing="0.0" name="name" depth="0" visible="true" xmlns="http://www.csml.org/csml/cigraphics"/>
</csml:toolSpecificGraphics>
</csml:shape>
</csml:viewProperty>
<csml:biologicalProperty refCellComponentID="cso30:i:CC_CellComponent">
<csml:property key="accession" value=""/>
<csml:property key="probeID" value=""/>
<csml:property key="extension" value=""/>
</csml:biologicalProperty>
<csml:comments>
<csml:comment type="text"></csml:comment>
</csml:comments>
</csml:entity>
<csml:entity id="parameter_reaction_vSynth1_parameter_KSynth1pep" name="parameter_KSynth1pep" type="cso30:c:-">
<csml:entitySimulationProperty>
<csml:variable variableID="vSynth1_KSynth1pep" type="csml-variable:Double">
<csml:parameter key="csml-variable:parameter:initialValue" value="1"/>
<csml:parameter key="csml-variable:parameter:maximumValue" value="infinite"/>
<csml:parameter key="csml-variable:parameter:minimumValue" value="-infinite"/>
<csml:parameter key="csml-variable:parameter:unit" value="mM"/>
<csml:parameter key="csml-variable:parameter:global" value="false"/>
</csml:variable>
</csml:entitySimulationProperty>
<csml:viewProperty>
<csml:position positionID="default" position="auto" x="160.0" y="1680.0"/>
<csml:shape shapeID="default" visible="true">
<csml:toolSpecificGraphics>
<fig:figure xmlns:fig="http://www.csml.org/csml/cigraphics">
<fig:continuousEntity name="default" depth="0" outlineWidth="1.0" visible="true"/>
</fig:figure>
<text fontName="Dialog" fontSize="22" fontStyle=" bold" spacing="0.0" name="probeID" depth="0" visible="false" xmlns="http://www.csml.org/csml/cigraphics"/>
<text fontName="Dialog" fontSize="22" fontStyle=" bold" spacing="0.0" name="comments" depth="0" visible="false" xmlns="http://www.csml.org/csml/cigraphics"/>
<text fontName="Dialog" fontSize="22" fontStyle=" bold" spacing="0.0" name="unit" depth="0" visible="false" xmlns="http://www.csml.org/csml/cigraphics"/>
<text fontName="Dialog" fontSize="22" fontStyle=" bold" spacing="0.0" name="value" depth="0" visible="false" xmlns="http://www.csml.org/csml/cigraphics"/>
<text fontName="Dialog" fontSize="22" fontStyle=" bold" spacing="0.0" name="variable" depth="0" visible="false" xmlns="http://www.csml.org/csml/cigraphics"/>
<text fontName="Dialog" fontSize="22" fontStyle=" bold" spacing="0.0" name="name" depth="0" visible="true" xmlns="http://www.csml.org/csml/cigraphics"/>
</csml:toolSpecificGraphics>
</csml:shape>
</csml:viewProperty>
<csml:biologicalProperty refCellComponentID="cso30:i:CC_CellComponent">
<csml:property key="accession" value=""/>
<csml:property key="probeID" value=""/>
<csml:property key="extension" value=""/>
</csml:biologicalProperty>
<csml:comments>
<csml:comment type="text"></csml:comment>
</csml:comments>
</csml:entity>
<csml:entity id="parameter_reaction_vSynth2_parameter_rmaxSynth2" name="parameter_rmaxSynth2" type="cso30:c:-">
<csml:entitySimulationProperty>
<csml:variable variableID="vSynth2_rmaxSynth2" type="csml-variable:Double">
<csml:parameter key="csml-variable:parameter:initialValue" value="0.073619"/>
<csml:parameter key="csml-variable:parameter:maximumValue" value="infinite"/>
<csml:parameter key="csml-variable:parameter:minimumValue" value="-infinite"/>
<csml:parameter key="csml-variable:parameter:unit" value="mM_per_second"/>
<csml:parameter key="csml-variable:parameter:global" value="false"/>
</csml:variable>
</csml:entitySimulationProperty>
<csml:viewProperty>
<csml:position positionID="default" position="auto" x="320.0" y="1680.0"/>
<csml:shape shapeID="default" visible="true">
<csml:toolSpecificGraphics>
<fig:figure xmlns:fig="http://www.csml.org/csml/cigraphics">
<fig:continuousEntity name="default" depth="0" outlineWidth="1.0" visible="true"/>
</fig:figure>
<text fontName="Dialog" fontSize="22" fontStyle=" bold" spacing="0.0" name="probeID" depth="0" visible="false" xmlns="http://www.csml.org/csml/cigraphics"/>
<text fontName="Dialog" fontSize="22" fontStyle=" bold" spacing="0.0" name="comments" depth="0" visible="false" xmlns="http://www.csml.org/csml/cigraphics"/>
<text fontName="Dialog" fontSize="22" fontStyle=" bold" spacing="0.0" name="unit" depth="0" visible="false" xmlns="http://www.csml.org/csml/cigraphics"/>
<text fontName="Dialog" fontSize="22" fontStyle=" bold" spacing="0.0" name="value" depth="0" visible="false" xmlns="http://www.csml.org/csml/cigraphics"/>
<text fontName="Dialog" fontSize="22" fontStyle=" bold" spacing="0.0" name="variable" depth="0" visible="false" xmlns="http://www.csml.org/csml/cigraphics"/>
<text fontName="Dialog" fontSize="22" fontStyle=" bold" spacing="0.0" name="name" depth="0" visible="true" xmlns="http://www.csml.org/csml/cigraphics"/>
</csml:toolSpecificGraphics>
</csml:shape>
</csml:viewProperty>
<csml:biologicalProperty refCellComponentID="cso30:i:CC_CellComponent">
<csml:property key="accession" value=""/>
<csml:property key="probeID" value=""/>
<csml:property key="extension" value=""/>
</csml:biologicalProperty>
<csml:comments>
<csml:comment type="text"></csml:comment>
</csml:comments>
</csml:entity>
<csml:entity id="parameter_reaction_vSynth2_parameter_KSynth2pyr" name="parameter_KSynth2pyr" type="cso30:c:-">
<csml:entitySimulationProperty>
<csml:variable variableID="vSynth2_KSynth2pyr" type="csml-variable:Double">
<csml:parameter key="csml-variable:parameter:initialValue" value="1"/>
<csml:parameter key="csml-variable:parameter:maximumValue" value="infinite"/>
<csml:parameter key="csml-variable:parameter:minimumValue" value="-infinite"/>
<csml:parameter key="csml-variable:parameter:unit" value="mM"/>
<csml:parameter key="csml-variable:parameter:global" value="false"/>
</csml:variable>
</csml:entitySimulationProperty>
<csml:viewProperty>
<csml:position positionID="default" position="auto" x="480.0" y="1680.0"/>
<csml:shape shapeID="default" visible="true">
<csml:toolSpecificGraphics>
<fig:figure xmlns:fig="http://www.csml.org/csml/cigraphics">
<fig:continuousEntity name="default" depth="0" outlineWidth="1.0" visible="true"/>
</fig:figure>
<text fontName="Dialog" fontSize="22" fontStyle=" bold" spacing="0.0" name="probeID" depth="0" visible="false" xmlns="http://www.csml.org/csml/cigraphics"/>
<text fontName="Dialog" fontSize="22" fontStyle=" bold" spacing="0.0" name="comments" depth="0" visible="false" xmlns="http://www.csml.org/csml/cigraphics"/>
<text fontName="Dialog" fontSize="22" fontStyle=" bold" spacing="0.0" name="unit" depth="0" visible="false" xmlns="http://www.csml.org/csml/cigraphics"/>
<text fontName="Dialog" fontSize="22" fontStyle=" bold" spacing="0.0" name="value" depth="0" visible="false" xmlns="http://www.csml.org/csml/cigraphics"/>
<text fontName="Dialog" fontSize="22" fontStyle=" bold" spacing="0.0" name="variable" depth="0" visible="false" xmlns="http://www.csml.org/csml/cigraphics"/>
<text fontName="Dialog" fontSize="22" fontStyle=" bold" spacing="0.0" name="name" depth="0" visible="true" xmlns="http://www.csml.org/csml/cigraphics"/>
</csml:toolSpecificGraphics>
</csml:shape>
</csml:viewProperty>
<csml:biologicalProperty refCellComponentID="cso30:i:CC_CellComponent">
<csml:property key="accession" value=""/>
<csml:property key="probeID" value=""/>
<csml:property key="extension" value=""/>
</csml:biologicalProperty>
<csml:comments>
<csml:comment type="text"></csml:comment>
</csml:comments>
</csml:entity>
<csml:entity id="parameter_reaction_vDAHPS_parameter_rmaxDAHPS" name="parameter_rmaxDAHPS" type="cso30:c:-">
<csml:entitySimulationProperty>
<csml:variable variableID="vDAHPS_rmaxDAHPS" type="csml-variable:Double">
<csml:parameter key="csml-variable:parameter:initialValue" value="0.107953"/>
<csml:parameter key="csml-variable:parameter:maximumValue" value="infinite"/>
<csml:parameter key="csml-variable:parameter:minimumValue" value="-infinite"/>
<csml:parameter key="csml-variable:parameter:unit" value="mM_per_second"/>
<csml:parameter key="csml-variable:parameter:global" value="false"/>
</csml:variable>
</csml:entitySimulationProperty>
<csml:viewProperty>
<csml:position positionID="default" position="auto" x="640.0" y="1680.0"/>
<csml:shape shapeID="default" visible="true">
<csml:toolSpecificGraphics>
<fig:figure xmlns:fig="http://www.csml.org/csml/cigraphics">
<fig:continuousEntity name="default" depth="0" outlineWidth="1.0" visible="true"/>
</fig:figure>
<text fontName="Dialog" fontSize="22" fontStyle=" bold" spacing="0.0" name="probeID" depth="0" visible="false" xmlns="http://www.csml.org/csml/cigraphics"/>
<text fontName="Dialog" fontSize="22" fontStyle=" bold" spacing="0.0" name="comments" depth="0" visible="false" xmlns="http://www.csml.org/csml/cigraphics"/>
<text fontName="Dialog" fontSize="22" fontStyle=" bold" spacing="0.0" name="unit" depth="0" visible="false" xmlns="http://www.csml.org/csml/cigraphics"/>
<text fontName="Dialog" fontSize="22" fontStyle=" bold" spacing="0.0" name="value" depth="0" visible="false" xmlns="http://www.csml.org/csml/cigraphics"/>
<text fontName="Dialog" fontSize="22" fontStyle=" bold" spacing="0.0" name="variable" depth="0" visible="false" xmlns="http://www.csml.org/csml/cigraphics"/>
<text fontName="Dialog" fontSize="22" fontStyle=" bold" spacing="0.0" name="name" depth="0" visible="true" xmlns="http://www.csml.org/csml/cigraphics"/>
</csml:toolSpecificGraphics>
</csml:shape>
</csml:viewProperty>
<csml:biologicalProperty refCellComponentID="cso30:i:CC_CellComponent">
<csml:property key="accession" value=""/>
<csml:property key="probeID" value=""/>
<csml:property key="extension" value=""/>
</csml:biologicalProperty>
<csml:comments>
<csml:comment type="text"></csml:comment>
</csml:comments>
</csml:entity>
<csml:entity id="parameter_reaction_vDAHPS_parameter_nDAHPSe4p" name="parameter_nDAHPSe4p" type="cso30:c:-">
<csml:entitySimulationProperty>
<csml:variable variableID="vDAHPS_nDAHPSe4p" type="csml-variable:Double">
<csml:parameter key="csml-variable:parameter:initialValue" value="2.6"/>
<csml:parameter key="csml-variable:parameter:maximumValue" value="infinite"/>
<csml:parameter key="csml-variable:parameter:minimumValue" value="-infinite"/>
<csml:parameter key="csml-variable:parameter:unit" value="dimensionless"/>
<csml:parameter key="csml-variable:parameter:global" value="false"/>
</csml:variable>
</csml:entitySimulationProperty>
<csml:viewProperty>
<csml:position positionID="default" position="auto" x="800.0" y="1680.0"/>
<csml:shape shapeID="default" visible="true">
<csml:toolSpecificGraphics>
<fig:figure xmlns:fig="http://www.csml.org/csml/cigraphics">
<fig:continuousEntity name="default" depth="0" outlineWidth="1.0" visible="true"/>
</fig:figure>
<text fontName="Dialog" fontSize="22" fontStyle=" bold" spacing="0.0" name="probeID" depth="0" visible="false" xmlns="http://www.csml.org/csml/cigraphics"/>
<text fontName="Dialog" fontSize="22" fontStyle=" bold" spacing="0.0" name="comments" depth="0" visible="false" xmlns="http://www.csml.org/csml/cigraphics"/>
<text fontName="Dialog" fontSize="22" fontStyle=" bold" spacing="0.0" name="unit" depth="0" visible="false" xmlns="http://www.csml.org/csml/cigraphics"/>
<text fontName="Dialog" fontSize="22" fontStyle=" bold" spacing="0.0" name="value" depth="0" visible="false" xmlns="http://www.csml.org/csml/cigraphics"/>
<text fontName="Dialog" fontSize="22" fontStyle=" bold" spacing="0.0" name="variable" depth="0" visible="false" xmlns="http://www.csml.org/csml/cigraphics"/>
<text fontName="Dialog" fontSize="22" fontStyle=" bold" spacing="0.0" name="name" depth="0" visible="true" xmlns="http://www.csml.org/csml/cigraphics"/>
</csml:toolSpecificGraphics>
</csml:shape>
</csml:viewProperty>
<csml:biologicalProperty refCellComponentID="cso30:i:CC_CellComponent">
<csml:property key="accession" value=""/>
<csml:property key="probeID" value=""/>
<csml:property key="extension" value=""/>
</csml:biologicalProperty>
<csml:comments>
<csml:comment type="text"></csml:comment>
</csml:comments>
</csml:entity>
<csml:entity id="parameter_reaction_vDAHPS_parameter_nDAHPSpep" name="parameter_nDAHPSpep" type="cso30:c:-">
<csml:entitySimulationProperty>
<csml:variable variableID="vDAHPS_nDAHPSpep" type="csml-variable:Double">
<csml:parameter key="csml-variable:parameter:initialValue" value="2.2"/>
<csml:parameter key="csml-variable:parameter:maximumValue" value="infinite"/>
<csml:parameter key="csml-variable:parameter:minimumValue" value="-infinite"/>
<csml:parameter key="csml-variable:parameter:unit" value="dimensionless"/>
<csml:parameter key="csml-variable:parameter:global" value="false"/>
</csml:variable>
</csml:entitySimulationProperty>
<csml:viewProperty>
<csml:position positionID="default" position="auto" x="240.0" y="1760.0"/>
<csml:shape shapeID="default" visible="true">
<csml:toolSpecificGraphics>
<fig:figure xmlns:fig="http://www.csml.org/csml/cigraphics">
<fig:continuousEntity name="default" depth="0" outlineWidth="1.0" visible="true"/>
</fig:figure>
<text fontName="Dialog" fontSize="22" fontStyle=" bold" spacing="0.0" name="probeID" depth="0" visible="false" xmlns="http://www.csml.org/csml/cigraphics"/>
<text fontName="Dialog" fontSize="22" fontStyle=" bold" spacing="0.0" name="comments" depth="0" visible="false" xmlns="http://www.csml.org/csml/cigraphics"/>
<text fontName="Dialog" fontSize="22" fontStyle=" bold" spacing="0.0" name="unit" depth="0" visible="false" xmlns="http://www.csml.org/csml/cigraphics"/>
<text fontName="Dialog" fontSize="22" fontStyle=" bold" spacing="0.0" name="value" depth="0" visible="false" xmlns="http://www.csml.org/csml/cigraphics"/>
<text fontName="Dialog" fontSize="22" fontStyle=" bold" spacing="0.0" name="variable" depth="0" visible="false" xmlns="http://www.csml.org/csml/cigraphics"/>
<text fontName="Dialog" fontSize="22" fontStyle=" bold" spacing="0.0" name="name" depth="0" visible="true" xmlns="http://www.csml.org/csml/cigraphics"/>
</csml:toolSpecificGraphics>
</csml:shape>
</csml:viewProperty>
<csml:biologicalProperty refCellComponentID="cso30:i:CC_CellComponent">
<csml:property key="accession" value=""/>
<csml:property key="probeID" value=""/>
<csml:property key="extension" value=""/>
</csml:biologicalProperty>
<csml:comments>
<csml:comment type="text"></csml:comment>
</csml:comments>
</csml:entity>
<csml:entity id="parameter_reaction_vDAHPS_parameter_KDAHPSe4p" name="parameter_KDAHPSe4p" type="cso30:c:-">
<csml:entitySimulationProperty>
<csml:variable variableID="vDAHPS_KDAHPSe4p" type="csml-variable:Double">
<csml:parameter key="csml-variable:parameter:initialValue" value="0.035"/>
<csml:parameter key="csml-variable:parameter:maximumValue" value="infinite"/>
<csml:parameter key="csml-variable:parameter:minimumValue" value="-infinite"/>
<csml:parameter key="csml-variable:parameter:unit" value="mM"/>
<csml:parameter key="csml-variable:parameter:global" value="false"/>
</csml:variable>
</csml:entitySimulationProperty>
<csml:viewProperty>
<csml:position positionID="default" position="auto" x="400.0" y="1760.0"/>
<csml:shape shapeID="default" visible="true">
<csml:toolSpecificGraphics>
<fig:figure xmlns:fig="http://www.csml.org/csml/cigraphics">
<fig:continuousEntity name="default" depth="0" outlineWidth="1.0" visible="true"/>
</fig:figure>
<text fontName="Dialog" fontSize="22" fontStyle=" bold" spacing="0.0" name="probeID" depth="0" visible="false" xmlns="http://www.csml.org/csml/cigraphics"/>
<text fontName="Dialog" fontSize="22" fontStyle=" bold" spacing="0.0" name="comments" depth="0" visible="false" xmlns="http://www.csml.org/csml/cigraphics"/>
<text fontName="Dialog" fontSize="22" fontStyle=" bold" spacing="0.0" name="unit" depth="0" visible="false" xmlns="http://www.csml.org/csml/cigraphics"/>
<text fontName="Dialog" fontSize="22" fontStyle=" bold" spacing="0.0" name="value" depth="0" visible="false" xmlns="http://www.csml.org/csml/cigraphics"/>
<text fontName="Dialog" fontSize="22" fontStyle=" bold" spacing="0.0" name="variable" depth="0" visible="false" xmlns="http://www.csml.org/csml/cigraphics"/>
<text fontName="Dialog" fontSize="22" fontStyle=" bold" spacing="0.0" name="name" depth="0" visible="true" xmlns="http://www.csml.org/csml/cigraphics"/>
</csml:toolSpecificGraphics>
</csml:shape>
</csml:viewProperty>
<csml:biologicalProperty refCellComponentID="cso30:i:CC_CellComponent">
<csml:property key="accession" value=""/>
<csml:property key="probeID" value=""/>
<csml:property key="extension" value=""/>
</csml:biologicalProperty>
<csml:comments>
<csml:comment type="text"></csml:comment>
</csml:comments>
</csml:entity>
<csml:entity id="parameter_reaction_vDAHPS_parameter_KDAHPSpep" name="parameter_KDAHPSpep" type="cso30:c:-">
<csml:entitySimulationProperty>
<csml:variable variableID="vDAHPS_KDAHPSpep" type="csml-variable:Double">
<csml:parameter key="csml-variable:parameter:initialValue" value="0.0053"/>
<csml:parameter key="csml-variable:parameter:maximumValue" value="infinite"/>
<csml:parameter key="csml-variable:parameter:minimumValue" value="-infinite"/>
<csml:parameter key="csml-variable:parameter:unit" value="mM"/>
<csml:parameter key="csml-variable:parameter:global" value="false"/>
</csml:variable>
</csml:entitySimulationProperty>
<csml:viewProperty>
<csml:position positionID="default" position="auto" x="560.0" y="1760.0"/>
<csml:shape shapeID="default" visible="true">
<csml:toolSpecificGraphics>
<fig:figure xmlns:fig="http://www.csml.org/csml/cigraphics">
<fig:continuousEntity name="default" depth="0" outlineWidth="1.0" visible="true"/>
</fig:figure>
<text fontName="Dialog" fontSize="22" fontStyle=" bold" spacing="0.0" name="probeID" depth="0" visible="false" xmlns="http://www.csml.org/csml/cigraphics"/>
<text fontName="Dialog" fontSize="22" fontStyle=" bold" spacing="0.0" name="comments" depth="0" visible="false" xmlns="http://www.csml.org/csml/cigraphics"/>
<text fontName="Dialog" fontSize="22" fontStyle=" bold" spacing="0.0" name="unit" depth="0" visible="false" xmlns="http://www.csml.org/csml/cigraphics"/>
<text fontName="Dialog" fontSize="22" fontStyle=" bold" spacing="0.0" name="value" depth="0" visible="false" xmlns="http://www.csml.org/csml/cigraphics"/>
<text fontName="Dialog" fontSize="22" fontStyle=" bold" spacing="0.0" name="variable" depth="0" visible="false" xmlns="http://www.csml.org/csml/cigraphics"/>
<text fontName="Dialog" fontSize="22" fontStyle=" bold" spacing="0.0" name="name" depth="0" visible="true" xmlns="http://www.csml.org/csml/cigraphics"/>
</csml:toolSpecificGraphics>
</csml:shape>
</csml:viewProperty>
<csml:biologicalProperty refCellComponentID="cso30:i:CC_CellComponent">
<csml:property key="accession" value=""/>
<csml:property key="probeID" value=""/>
<csml:property key="extension" value=""/>
</csml:biologicalProperty>
<csml:comments>
<csml:comment type="text"></csml:comment>
</csml:comments>
</csml:entity>
<csml:entity id="parameter_reaction_vPDH_parameter_rmaxPDH" name="parameter_rmaxPDH" type="cso30:c:-">
<csml:entitySimulationProperty>
<csml:variable variableID="vPDH_rmaxPDH" type="csml-variable:Double">
<csml:parameter key="csml-variable:parameter:initialValue" value="6.059531"/>
<csml:parameter key="csml-variable:parameter:maximumValue" value="infinite"/>
<csml:parameter key="csml-variable:parameter:minimumValue" value="-infinite"/>
<csml:parameter key="csml-variable:parameter:unit" value="mM_per_second"/>
<csml:parameter key="csml-variable:parameter:global" value="false"/>
</csml:variable>
</csml:entitySimulationProperty>
<csml:viewProperty>
<csml:position positionID="default" position="auto" x="720.0" y="1760.0"/>
<csml:shape shapeID="default" visible="true">
<csml:toolSpecificGraphics>
<fig:figure xmlns:fig="http://www.csml.org/csml/cigraphics">
<fig:continuousEntity name="default" depth="0" outlineWidth="1.0" visible="true"/>
</fig:figure>
<text fontName="Dialog" fontSize="22" fontStyle=" bold" spacing="0.0" name="probeID" depth="0" visible="false" xmlns="http://www.csml.org/csml/cigraphics"/>
<text fontName="Dialog" fontSize="22" fontStyle=" bold" spacing="0.0" name="comments" depth="0" visible="false" xmlns="http://www.csml.org/csml/cigraphics"/>
<text fontName="Dialog" fontSize="22" fontStyle=" bold" spacing="0.0" name="unit" depth="0" visible="false" xmlns="http://www.csml.org/csml/cigraphics"/>
<text fontName="Dialog" fontSize="22" fontStyle=" bold" spacing="0.0" name="value" depth="0" visible="false" xmlns="http://www.csml.org/csml/cigraphics"/>
<text fontName="Dialog" fontSize="22" fontStyle=" bold" spacing="0.0" name="variable" depth="0" visible="false" xmlns="http://www.csml.org/csml/cigraphics"/>
<text fontName="Dialog" fontSize="22" fontStyle=" bold" spacing="0.0" name="name" depth="0" visible="true" xmlns="http://www.csml.org/csml/cigraphics"/>
</csml:toolSpecificGraphics>
</csml:shape>
</csml:viewProperty>
<csml:biologicalProperty refCellComponentID="cso30:i:CC_CellComponent">
<csml:property key="accession" value=""/>
<csml:property key="probeID" value=""/>
<csml:property key="extension" value=""/>
</csml:biologicalProperty>
<csml:comments>
<csml:comment type="text"></csml:comment>
</csml:comments>
</csml:entity>
<csml:entity id="parameter_reaction_vPDH_parameter_nPDH" name="parameter_nPDH" type="cso30:c:-">
<csml:entitySimulationProperty>
<csml:variable variableID="vPDH_nPDH" type="csml-variable:Double">
<csml:parameter key="csml-variable:parameter:initialValue" value="3.68"/>
<csml:parameter key="csml-variable:parameter:maximumValue" value="infinite"/>
<csml:parameter key="csml-variable:parameter:minimumValue" value="-infinite"/>
<csml:parameter key="csml-variable:parameter:unit" value="dimensionless"/>
<csml:parameter key="csml-variable:parameter:global" value="false"/>
</csml:variable>
</csml:entitySimulationProperty>
<csml:viewProperty>
<csml:position positionID="default" position="auto" x="880.0" y="1760.0"/>
<csml:shape shapeID="default" visible="true">
<csml:toolSpecificGraphics>
<fig:figure xmlns:fig="http://www.csml.org/csml/cigraphics">
<fig:continuousEntity name="default" depth="0" outlineWidth="1.0" visible="true"/>
</fig:figure>
<text fontName="Dialog" fontSize="22" fontStyle=" bold" spacing="0.0" name="probeID" depth="0" visible="false" xmlns="http://www.csml.org/csml/cigraphics"/>
<text fontName="Dialog" fontSize="22" fontStyle=" bold" spacing="0.0" name="comments" depth="0" visible="false" xmlns="http://www.csml.org/csml/cigraphics"/>
<text fontName="Dialog" fontSize="22" fontStyle=" bold" spacing="0.0" name="unit" depth="0" visible="false" xmlns="http://www.csml.org/csml/cigraphics"/>
<text fontName="Dialog" fontSize="22" fontStyle=" bold" spacing="0.0" name="value" depth="0" visible="false" xmlns="http://www.csml.org/csml/cigraphics"/>
<text fontName="Dialog" fontSize="22" fontStyle=" bold" spacing="0.0" name="variable" depth="0" visible="false" xmlns="http://www.csml.org/csml/cigraphics"/>
<text fontName="Dialog" fontSize="22" fontStyle=" bold" spacing="0.0" name="name" depth="0" visible="true" xmlns="http://www.csml.org/csml/cigraphics"/>
</csml:toolSpecificGraphics>
</csml:shape>
</csml:viewProperty>
<csml:biologicalProperty refCellComponentID="cso30:i:CC_CellComponent">
<csml:property key="accession" value=""/>
<csml:property key="probeID" value=""/>
<csml:property key="extension" value=""/>
</csml:biologicalProperty>
<csml:comments>
<csml:comment type="text"></csml:comment>
</csml:comments>
</csml:entity>
<csml:entity id="parameter_reaction_vPDH_parameter_KPDHpyr" name="parameter_KPDHpyr" type="cso30:c:-">
<csml:entitySimulationProperty>
<csml:variable variableID="vPDH_KPDHpyr" type="csml-variable:Double">
<csml:parameter key="csml-variable:parameter:initialValue" value="1159"/>
<csml:parameter key="csml-variable:parameter:maximumValue" value="infinite"/>
<csml:parameter key="csml-variable:parameter:minimumValue" value="-infinite"/>
<csml:parameter key="csml-variable:parameter:unit" value="mM"/>
<csml:parameter key="csml-variable:parameter:global" value="false"/>
</csml:variable>
</csml:entitySimulationProperty>
<csml:viewProperty>
<csml:position positionID="default" position="auto" x="160.0" y="1840.0"/>
<csml:shape shapeID="default" visible="true">
<csml:toolSpecificGraphics>
<fig:figure xmlns:fig="http://www.csml.org/csml/cigraphics">
<fig:continuousEntity name="default" depth="0" outlineWidth="1.0" visible="true"/>
</fig:figure>
<text fontName="Dialog" fontSize="22" fontStyle=" bold" spacing="0.0" name="probeID" depth="0" visible="false" xmlns="http://www.csml.org/csml/cigraphics"/>
<text fontName="Dialog" fontSize="22" fontStyle=" bold" spacing="0.0" name="comments" depth="0" visible="false" xmlns="http://www.csml.org/csml/cigraphics"/>
<text fontName="Dialog" fontSize="22" fontStyle=" bold" spacing="0.0" name="unit" depth="0" visible="false" xmlns="http://www.csml.org/csml/cigraphics"/>
<text fontName="Dialog" fontSize="22" fontStyle=" bold" spacing="0.0" name="value" depth="0" visible="false" xmlns="http://www.csml.org/csml/cigraphics"/>
<text fontName="Dialog" fontSize="22" fontStyle=" bold" spacing="0.0" name="variable" depth="0" visible="false" xmlns="http://www.csml.org/csml/cigraphics"/>
<text fontName="Dialog" fontSize="22" fontStyle=" bold" spacing="0.0" name="name" depth="0" visible="true" xmlns="http://www.csml.org/csml/cigraphics"/>
</csml:toolSpecificGraphics>
</csml:shape>
</csml:viewProperty>
<csml:biologicalProperty refCellComponentID="cso30:i:CC_CellComponent">
<csml:property key="accession" value=""/>
<csml:property key="probeID" value=""/>
<csml:property key="extension" value=""/>
</csml:biologicalProperty>
<csml:comments>
<csml:comment type="text"></csml:comment>
</csml:comments>
</csml:entity>
<csml:entity id="parameter_reaction_vMethSynth_parameter_rmaxMetSynth" name="parameter_rmaxMetSynth" type="cso30:c:-">
<csml:entitySimulationProperty>
<csml:variable variableID="vMethSynth_rmaxMetSynth" type="csml-variable:Double">
<csml:parameter key="csml-variable:parameter:initialValue" value="0.002263"/>
<csml:parameter key="csml-variable:parameter:maximumValue" value="infinite"/>
<csml:parameter key="csml-variable:parameter:minimumValue" value="-infinite"/>
<csml:parameter key="csml-variable:parameter:unit" value="mM_per_second"/>
<csml:parameter key="csml-variable:parameter:global" value="false"/>
</csml:variable>
</csml:entitySimulationProperty>
<csml:viewProperty>
<csml:position positionID="default" position="auto" x="320.0" y="1840.0"/>
<csml:shape shapeID="default" visible="true">
<csml:toolSpecificGraphics>
<fig:figure xmlns:fig="http://www.csml.org/csml/cigraphics">
<fig:continuousEntity name="default" depth="0" outlineWidth="1.0" visible="true"/>
</fig:figure>
<text fontName="Dialog" fontSize="22" fontStyle=" bold" spacing="0.0" name="probeID" depth="0" visible="false" xmlns="http://www.csml.org/csml/cigraphics"/>
<text fontName="Dialog" fontSize="22" fontStyle=" bold" spacing="0.0" name="comments" depth="0" visible="false" xmlns="http://www.csml.org/csml/cigraphics"/>
<text fontName="Dialog" fontSize="22" fontStyle=" bold" spacing="0.0" name="unit" depth="0" visible="false" xmlns="http://www.csml.org/csml/cigraphics"/>
<text fontName="Dialog" fontSize="22" fontStyle=" bold" spacing="0.0" name="value" depth="0" visible="false" xmlns="http://www.csml.org/csml/cigraphics"/>
<text fontName="Dialog" fontSize="22" fontStyle=" bold" spacing="0.0" name="variable" depth="0" visible="false" xmlns="http://www.csml.org/csml/cigraphics"/>
<text fontName="Dialog" fontSize="22" fontStyle=" bold" spacing="0.0" name="name" depth="0" visible="true" xmlns="http://www.csml.org/csml/cigraphics"/>
</csml:toolSpecificGraphics>
</csml:shape>
</csml:viewProperty>
<csml:biologicalProperty refCellComponentID="cso30:i:CC_CellComponent">
<csml:property key="accession" value=""/>
<csml:property key="probeID" value=""/>
<csml:property key="extension" value=""/>
</csml:biologicalProperty>
<csml:comments>
<csml:comment type="text"></csml:comment>
</csml:comments>
</csml:entity>
<csml:entity id="parameter_reaction_vPGDH_parameter_rmaxPGDH" name="parameter_rmaxPGDH" type="cso30:c:-">
<csml:entitySimulationProperty>
<csml:variable variableID="vPGDH_rmaxPGDH" type="csml-variable:Double">
<csml:parameter key="csml-variable:parameter:initialValue" value="16.23236"/>
<csml:parameter key="csml-variable:parameter:maximumValue" value="infinite"/>
<csml:parameter key="csml-variable:parameter:minimumValue" value="-infinite"/>
<csml:parameter key="csml-variable:parameter:unit" value="mM_per_second"/>
<csml:parameter key="csml-variable:parameter:global" value="false"/>
</csml:variable>
</csml:entitySimulationProperty>
<csml:viewProperty>
<csml:position positionID="default" position="auto" x="480.0" y="1840.0"/>
<csml:shape shapeID="default" visible="true">
<csml:toolSpecificGraphics>
<fig:figure xmlns:fig="http://www.csml.org/csml/cigraphics">
<fig:continuousEntity name="default" depth="0" outlineWidth="1.0" visible="true"/>
</fig:figure>
<text fontName="Dialog" fontSize="22" fontStyle=" bold" spacing="0.0" name="probeID" depth="0" visible="false" xmlns="http://www.csml.org/csml/cigraphics"/>
<text fontName="Dialog" fontSize="22" fontStyle=" bold" spacing="0.0" name="comments" depth="0" visible="false" xmlns="http://www.csml.org/csml/cigraphics"/>
<text fontName="Dialog" fontSize="22" fontStyle=" bold" spacing="0.0" name="unit" depth="0" visible="false" xmlns="http://www.csml.org/csml/cigraphics"/>
<text fontName="Dialog" fontSize="22" fontStyle=" bold" spacing="0.0" name="value" depth="0" visible="false" xmlns="http://www.csml.org/csml/cigraphics"/>
<text fontName="Dialog" fontSize="22" fontStyle=" bold" spacing="0.0" name="variable" depth="0" visible="false" xmlns="http://www.csml.org/csml/cigraphics"/>
<text fontName="Dialog" fontSize="22" fontStyle=" bold" spacing="0.0" name="name" depth="0" visible="true" xmlns="http://www.csml.org/csml/cigraphics"/>
</csml:toolSpecificGraphics>
</csml:shape>
</csml:viewProperty>
<csml:biologicalProperty refCellComponentID="cso30:i:CC_CellComponent">
<csml:property key="accession" value=""/>
<csml:property key="probeID" value=""/>
<csml:property key="extension" value=""/>
</csml:biologicalProperty>
<csml:comments>
<csml:comment type="text"></csml:comment>
</csml:comments>
</csml:entity>
<csml:entity id="parameter_reaction_vPGDH_parameter_KPGDHpg" name="parameter_KPGDHpg" type="cso30:c:-">
<csml:entitySimulationProperty>
<csml:variable variableID="vPGDH_KPGDHpg" type="csml-variable:Double">
<csml:parameter key="csml-variable:parameter:initialValue" value="37.5"/>
<csml:parameter key="csml-variable:parameter:maximumValue" value="infinite"/>
<csml:parameter key="csml-variable:parameter:minimumValue" value="-infinite"/>
<csml:parameter key="csml-variable:parameter:unit" value="mM"/>
<csml:parameter key="csml-variable:parameter:global" value="false"/>
</csml:variable>
</csml:entitySimulationProperty>
<csml:viewProperty>
<csml:position positionID="default" position="auto" x="640.0" y="1840.0"/>
<csml:shape shapeID="default" visible="true">
<csml:toolSpecificGraphics>
<fig:figure xmlns:fig="http://www.csml.org/csml/cigraphics">
<fig:continuousEntity name="default" depth="0" outlineWidth="1.0" visible="true"/>
</fig:figure>
<text fontName="Dialog" fontSize="22" fontStyle=" bold" spacing="0.0" name="probeID" depth="0" visible="false" xmlns="http://www.csml.org/csml/cigraphics"/>
<text fontName="Dialog" fontSize="22" fontStyle=" bold" spacing="0.0" name="comments" depth="0" visible="false" xmlns="http://www.csml.org/csml/cigraphics"/>
<text fontName="Dialog" fontSize="22" fontStyle=" bold" spacing="0.0" name="unit" depth="0" visible="false" xmlns="http://www.csml.org/csml/cigraphics"/>
<text fontName="Dialog" fontSize="22" fontStyle=" bold" spacing="0.0" name="value" depth="0" visible="false" xmlns="http://www.csml.org/csml/cigraphics"/>
<text fontName="Dialog" fontSize="22" fontStyle=" bold" spacing="0.0" name="variable" depth="0" visible="false" xmlns="http://www.csml.org/csml/cigraphics"/>
<text fontName="Dialog" fontSize="22" fontStyle=" bold" spacing="0.0" name="name" depth="0" visible="true" xmlns="http://www.csml.org/csml/cigraphics"/>
</csml:toolSpecificGraphics>
</csml:shape>
</csml:viewProperty>
<csml:biologicalProperty refCellComponentID="cso30:i:CC_CellComponent">
<csml:property key="accession" value=""/>
<csml:property key="probeID" value=""/>
<csml:property key="extension" value=""/>
</csml:biologicalProperty>
<csml:comments>
<csml:comment type="text"></csml:comment>
</csml:comments>
</csml:entity>
<csml:entity id="parameter_reaction_vPGDH_parameter_KPGDHnadp" name="parameter_KPGDHnadp" type="cso30:c:-">
<csml:entitySimulationProperty>
<csml:variable variableID="vPGDH_KPGDHnadp" type="csml-variable:Double">
<csml:parameter key="csml-variable:parameter:initialValue" value="0.0506"/>
<csml:parameter key="csml-variable:parameter:maximumValue" value="infinite"/>
<csml:parameter key="csml-variable:parameter:minimumValue" value="-infinite"/>
<csml:parameter key="csml-variable:parameter:unit" value="mM"/>
<csml:parameter key="csml-variable:parameter:global" value="false"/>
</csml:variable>
</csml:entitySimulationProperty>
<csml:viewProperty>
<csml:position positionID="default" position="auto" x="800.0" y="1840.0"/>
<csml:shape shapeID="default" visible="true">
<csml:toolSpecificGraphics>
<fig:figure xmlns:fig="http://www.csml.org/csml/cigraphics">
<fig:continuousEntity name="default" depth="0" outlineWidth="1.0" visible="true"/>
</fig:figure>
<text fontName="Dialog" fontSize="22" fontStyle=" bold" spacing="0.0" name="probeID" depth="0" visible="false" xmlns="http://www.csml.org/csml/cigraphics"/>
<text fontName="Dialog" fontSize="22" fontStyle=" bold" spacing="0.0" name="comments" depth="0" visible="false" xmlns="http://www.csml.org/csml/cigraphics"/>
<text fontName="Dialog" fontSize="22" fontStyle=" bold" spacing="0.0" name="unit" depth="0" visible="false" xmlns="http://www.csml.org/csml/cigraphics"/>
<text fontName="Dialog" fontSize="22" fontStyle=" bold" spacing="0.0" name="value" depth="0" visible="false" xmlns="http://www.csml.org/csml/cigraphics"/>
<text fontName="Dialog" fontSize="22" fontStyle=" bold" spacing="0.0" name="variable" depth="0" visible="false" xmlns="http://www.csml.org/csml/cigraphics"/>
<text fontName="Dialog" fontSize="22" fontStyle=" bold" spacing="0.0" name="name" depth="0" visible="true" xmlns="http://www.csml.org/csml/cigraphics"/>
</csml:toolSpecificGraphics>
</csml:shape>
</csml:viewProperty>
<csml:biologicalProperty refCellComponentID="cso30:i:CC_CellComponent">
<csml:property key="accession" value=""/>
<csml:property key="probeID" value=""/>
<csml:property key="extension" value=""/>
</csml:biologicalProperty>
<csml:comments>
<csml:comment type="text"></csml:comment>
</csml:comments>
</csml:entity>
<csml:entity id="parameter_reaction_vPGDH_parameter_KPGDHnadphinh" name="parameter_KPGDHnadphinh" type="cso30:c:-">
<csml:entitySimulationProperty>
<csml:variable variableID="vPGDH_KPGDHnadphinh" type="csml-variable:Double">
<csml:parameter key="csml-variable:parameter:initialValue" value="0.0138"/>
<csml:parameter key="csml-variable:parameter:maximumValue" value="infinite"/>
<csml:parameter key="csml-variable:parameter:minimumValue" value="-infinite"/>
<csml:parameter key="csml-variable:parameter:unit" value="mM"/>
<csml:parameter key="csml-variable:parameter:global" value="false"/>
</csml:variable>
</csml:entitySimulationProperty>
<csml:viewProperty>
<csml:position positionID="default" position="auto" x="240.0" y="1920.0"/>
<csml:shape shapeID="default" visible="true">
<csml:toolSpecificGraphics>
<fig:figure xmlns:fig="http://www.csml.org/csml/cigraphics">
<fig:continuousEntity name="default" depth="0" outlineWidth="1.0" visible="true"/>
</fig:figure>
<text fontName="Dialog" fontSize="22" fontStyle=" bold" spacing="0.0" name="probeID" depth="0" visible="false" xmlns="http://www.csml.org/csml/cigraphics"/>
<text fontName="Dialog" fontSize="22" fontStyle=" bold" spacing="0.0" name="comments" depth="0" visible="false" xmlns="http://www.csml.org/csml/cigraphics"/>
<text fontName="Dialog" fontSize="22" fontStyle=" bold" spacing="0.0" name="unit" depth="0" visible="false" xmlns="http://www.csml.org/csml/cigraphics"/>
<text fontName="Dialog" fontSize="22" fontStyle=" bold" spacing="0.0" name="value" depth="0" visible="false" xmlns="http://www.csml.org/csml/cigraphics"/>
<text fontName="Dialog" fontSize="22" fontStyle=" bold" spacing="0.0" name="variable" depth="0" visible="false" xmlns="http://www.csml.org/csml/cigraphics"/>
<text fontName="Dialog" fontSize="22" fontStyle=" bold" spacing="0.0" name="name" depth="0" visible="true" xmlns="http://www.csml.org/csml/cigraphics"/>
</csml:toolSpecificGraphics>
</csml:shape>
</csml:viewProperty>
<csml:biologicalProperty refCellComponentID="cso30:i:CC_CellComponent">
<csml:property key="accession" value=""/>
<csml:property key="probeID" value=""/>
<csml:property key="extension" value=""/>
</csml:biologicalProperty>
<csml:comments>
<csml:comment type="text"></csml:comment>
</csml:comments>
</csml:entity>
<csml:entity id="parameter_reaction_vPGDH_parameter_KPGDHatpinh" name="parameter_KPGDHatpinh" type="cso30:c:-">
<csml:entitySimulationProperty>
<csml:variable variableID="vPGDH_KPGDHatpinh" type="csml-variable:Double">
<csml:parameter key="csml-variable:parameter:initialValue" value="208"/>
<csml:parameter key="csml-variable:parameter:maximumValue" value="infinite"/>
<csml:parameter key="csml-variable:parameter:minimumValue" value="-infinite"/>
<csml:parameter key="csml-variable:parameter:unit" value="mM"/>
<csml:parameter key="csml-variable:parameter:global" value="false"/>
</csml:variable>
</csml:entitySimulationProperty>
<csml:viewProperty>
<csml:position positionID="default" position="auto" x="400.0" y="1920.0"/>
<csml:shape shapeID="default" visible="true">
<csml:toolSpecificGraphics>
<fig:figure xmlns:fig="http://www.csml.org/csml/cigraphics">
<fig:continuousEntity name="default" depth="0" outlineWidth="1.0" visible="true"/>
</fig:figure>
<text fontName="Dialog" fontSize="22" fontStyle=" bold" spacing="0.0" name="probeID" depth="0" visible="false" xmlns="http://www.csml.org/csml/cigraphics"/>
<text fontName="Dialog" fontSize="22" fontStyle=" bold" spacing="0.0" name="comments" depth="0" visible="false" xmlns="http://www.csml.org/csml/cigraphics"/>
<text fontName="Dialog" fontSize="22" fontStyle=" bold" spacing="0.0" name="unit" depth="0" visible="false" xmlns="http://www.csml.org/csml/cigraphics"/>
<text fontName="Dialog" fontSize="22" fontStyle=" bold" spacing="0.0" name="value" depth="0" visible="false" xmlns="http://www.csml.org/csml/cigraphics"/>
<text fontName="Dialog" fontSize="22" fontStyle=" bold" spacing="0.0" name="variable" depth="0" visible="false" xmlns="http://www.csml.org/csml/cigraphics"/>
<text fontName="Dialog" fontSize="22" fontStyle=" bold" spacing="0.0" name="name" depth="0" visible="true" xmlns="http://www.csml.org/csml/cigraphics"/>
</csml:toolSpecificGraphics>
</csml:shape>
</csml:viewProperty>
<csml:biologicalProperty refCellComponentID="cso30:i:CC_CellComponent">
<csml:property key="accession" value=""/>
<csml:property key="probeID" value=""/>
<csml:property key="extension" value=""/>
</csml:biologicalProperty>
<csml:comments>
<csml:comment type="text"></csml:comment>
</csml:comments>
</csml:entity>
<csml:entity id="parameter_reaction_vR5PI_parameter_rmaxR5PI" name="parameter_rmaxR5PI" type="cso30:c:-">
<csml:entitySimulationProperty>
<csml:variable variableID="vR5PI_rmaxR5PI" type="csml-variable:Double">
<csml:parameter key="csml-variable:parameter:initialValue" value="4.838412"/>
<csml:parameter key="csml-variable:parameter:maximumValue" value="infinite"/>
<csml:parameter key="csml-variable:parameter:minimumValue" value="-infinite"/>
<csml:parameter key="csml-variable:parameter:unit" value="second_inverse"/>
<csml:parameter key="csml-variable:parameter:global" value="false"/>
</csml:variable>
</csml:entitySimulationProperty>
<csml:viewProperty>
<csml:position positionID="default" position="auto" x="560.0" y="1920.0"/>
<csml:shape shapeID="default" visible="true">
<csml:toolSpecificGraphics>
<fig:figure xmlns:fig="http://www.csml.org/csml/cigraphics">
<fig:continuousEntity name="default" depth="0" outlineWidth="1.0" visible="true"/>
</fig:figure>
<text fontName="Dialog" fontSize="22" fontStyle=" bold" spacing="0.0" name="probeID" depth="0" visible="false" xmlns="http://www.csml.org/csml/cigraphics"/>
<text fontName="Dialog" fontSize="22" fontStyle=" bold" spacing="0.0" name="comments" depth="0" visible="false" xmlns="http://www.csml.org/csml/cigraphics"/>
<text fontName="Dialog" fontSize="22" fontStyle=" bold" spacing="0.0" name="unit" depth="0" visible="false" xmlns="http://www.csml.org/csml/cigraphics"/>
<text fontName="Dialog" fontSize="22" fontStyle=" bold" spacing="0.0" name="value" depth="0" visible="false" xmlns="http://www.csml.org/csml/cigraphics"/>
<text fontName="Dialog" fontSize="22" fontStyle=" bold" spacing="0.0" name="variable" depth="0" visible="false" xmlns="http://www.csml.org/csml/cigraphics"/>
<text fontName="Dialog" fontSize="22" fontStyle=" bold" spacing="0.0" name="name" depth="0" visible="true" xmlns="http://www.csml.org/csml/cigraphics"/>
</csml:toolSpecificGraphics>
</csml:shape>
</csml:viewProperty>
<csml:biologicalProperty refCellComponentID="cso30:i:CC_CellComponent">
<csml:property key="accession" value=""/>
<csml:property key="probeID" value=""/>
<csml:property key="extension" value=""/>
</csml:biologicalProperty>
<csml:comments>
<csml:comment type="text"></csml:comment>
</csml:comments>
</csml:entity>
<csml:entity id="parameter_reaction_vR5PI_parameter_KR5PIeq" name="parameter_KR5PIeq" type="cso30:c:-">
<csml:entitySimulationProperty>
<csml:variable variableID="vR5PI_KR5PIeq" type="csml-variable:Double">
<csml:parameter key="csml-variable:parameter:initialValue" value="4"/>
<csml:parameter key="csml-variable:parameter:maximumValue" value="infinite"/>
<csml:parameter key="csml-variable:parameter:minimumValue" value="-infinite"/>
<csml:parameter key="csml-variable:parameter:unit" value="dimensionless"/>
<csml:parameter key="csml-variable:parameter:global" value="false"/>
</csml:variable>
</csml:entitySimulationProperty>
<csml:viewProperty>
<csml:position positionID="default" position="auto" x="720.0" y="1920.0"/>
<csml:shape shapeID="default" visible="true">
<csml:toolSpecificGraphics>
<fig:figure xmlns:fig="http://www.csml.org/csml/cigraphics">
<fig:continuousEntity name="default" depth="0" outlineWidth="1.0" visible="true"/>
</fig:figure>
<text fontName="Dialog" fontSize="22" fontStyle=" bold" spacing="0.0" name="probeID" depth="0" visible="false" xmlns="http://www.csml.org/csml/cigraphics"/>
<text fontName="Dialog" fontSize="22" fontStyle=" bold" spacing="0.0" name="comments" depth="0" visible="false" xmlns="http://www.csml.org/csml/cigraphics"/>
<text fontName="Dialog" fontSize="22" fontStyle=" bold" spacing="0.0" name="unit" depth="0" visible="false" xmlns="http://www.csml.org/csml/cigraphics"/>
<text fontName="Dialog" fontSize="22" fontStyle=" bold" spacing="0.0" name="value" depth="0" visible="false" xmlns="http://www.csml.org/csml/cigraphics"/>
<text fontName="Dialog" fontSize="22" fontStyle=" bold" spacing="0.0" name="variable" depth="0" visible="false" xmlns="http://www.csml.org/csml/cigraphics"/>
<text fontName="Dialog" fontSize="22" fontStyle=" bold" spacing="0.0" name="name" depth="0" visible="true" xmlns="http://www.csml.org/csml/cigraphics"/>
</csml:toolSpecificGraphics>
</csml:shape>
</csml:viewProperty>
<csml:biologicalProperty refCellComponentID="cso30:i:CC_CellComponent">
<csml:property key="accession" value=""/>
<csml:property key="probeID" value=""/>
<csml:property key="extension" value=""/>
</csml:biologicalProperty>
<csml:comments>
<csml:comment type="text"></csml:comment>
</csml:comments>
</csml:entity>
<csml:entity id="parameter_reaction_vRu5P_parameter_rmaxRu5P" name="parameter_rmaxRu5P" type="cso30:c:-">
<csml:entitySimulationProperty>
<csml:variable variableID="vRu5P_rmaxRu5P" type="csml-variable:Double">
<csml:parameter key="csml-variable:parameter:initialValue" value="6.739029"/>
<csml:parameter key="csml-variable:parameter:maximumValue" value="infinite"/>
<csml:parameter key="csml-variable:parameter:minimumValue" value="-infinite"/>
<csml:parameter key="csml-variable:parameter:unit" value="second_inverse"/>
<csml:parameter key="csml-variable:parameter:global" value="false"/>
</csml:variable>
</csml:entitySimulationProperty>
<csml:viewProperty>
<csml:position positionID="default" position="auto" x="880.0" y="1920.0"/>
<csml:shape shapeID="default" visible="true">
<csml:toolSpecificGraphics>
<fig:figure xmlns:fig="http://www.csml.org/csml/cigraphics">
<fig:continuousEntity name="default" depth="0" outlineWidth="1.0" visible="true"/>
</fig:figure>
<text fontName="Dialog" fontSize="22" fontStyle=" bold" spacing="0.0" name="probeID" depth="0" visible="false" xmlns="http://www.csml.org/csml/cigraphics"/>
<text fontName="Dialog" fontSize="22" fontStyle=" bold" spacing="0.0" name="comments" depth="0" visible="false" xmlns="http://www.csml.org/csml/cigraphics"/>
<text fontName="Dialog" fontSize="22" fontStyle=" bold" spacing="0.0" name="unit" depth="0" visible="false" xmlns="http://www.csml.org/csml/cigraphics"/>
<text fontName="Dialog" fontSize="22" fontStyle=" bold" spacing="0.0" name="value" depth="0" visible="false" xmlns="http://www.csml.org/csml/cigraphics"/>
<text fontName="Dialog" fontSize="22" fontStyle=" bold" spacing="0.0" name="variable" depth="0" visible="false" xmlns="http://www.csml.org/csml/cigraphics"/>
<text fontName="Dialog" fontSize="22" fontStyle=" bold" spacing="0.0" name="name" depth="0" visible="true" xmlns="http://www.csml.org/csml/cigraphics"/>
</csml:toolSpecificGraphics>
</csml:shape>
</csml:viewProperty>
<csml:biologicalProperty refCellComponentID="cso30:i:CC_CellComponent">
<csml:property key="accession" value=""/>
<csml:property key="probeID" value=""/>
<csml:property key="extension" value=""/>
</csml:biologicalProperty>
<csml:comments>
<csml:comment type="text"></csml:comment>
</csml:comments>
</csml:entity>
<csml:entity id="parameter_reaction_vRu5P_parameter_KRu5Peq" name="parameter_KRu5Peq" type="cso30:c:-">
<csml:entitySimulationProperty>
<csml:variable variableID="vRu5P_KRu5Peq" type="csml-variable:Double">
<csml:parameter key="csml-variable:parameter:initialValue" value="1.4"/>
<csml:parameter key="csml-variable:parameter:maximumValue" value="infinite"/>
<csml:parameter key="csml-variable:parameter:minimumValue" value="-infinite"/>
<csml:parameter key="csml-variable:parameter:unit" value="dimensionless"/>
<csml:parameter key="csml-variable:parameter:global" value="false"/>
</csml:variable>
</csml:entitySimulationProperty>
<csml:viewProperty>
<csml:position positionID="default" position="auto" x="160.0" y="2000.0"/>
<csml:shape shapeID="default" visible="true">
<csml:toolSpecificGraphics>
<fig:figure xmlns:fig="http://www.csml.org/csml/cigraphics">
<fig:continuousEntity name="default" depth="0" outlineWidth="1.0" visible="true"/>
</fig:figure>
<text fontName="Dialog" fontSize="22" fontStyle=" bold" spacing="0.0" name="probeID" depth="0" visible="false" xmlns="http://www.csml.org/csml/cigraphics"/>
<text fontName="Dialog" fontSize="22" fontStyle=" bold" spacing="0.0" name="comments" depth="0" visible="false" xmlns="http://www.csml.org/csml/cigraphics"/>
<text fontName="Dialog" fontSize="22" fontStyle=" bold" spacing="0.0" name="unit" depth="0" visible="false" xmlns="http://www.csml.org/csml/cigraphics"/>
<text fontName="Dialog" fontSize="22" fontStyle=" bold" spacing="0.0" name="value" depth="0" visible="false" xmlns="http://www.csml.org/csml/cigraphics"/>
<text fontName="Dialog" fontSize="22" fontStyle=" bold" spacing="0.0" name="variable" depth="0" visible="false" xmlns="http://www.csml.org/csml/cigraphics"/>
<text fontName="Dialog" fontSize="22" fontStyle=" bold" spacing="0.0" name="name" depth="0" visible="true" xmlns="http://www.csml.org/csml/cigraphics"/>
</csml:toolSpecificGraphics>
</csml:shape>
</csml:viewProperty>
<csml:biologicalProperty refCellComponentID="cso30:i:CC_CellComponent">
<csml:property key="accession" value=""/>
<csml:property key="probeID" value=""/>
<csml:property key="extension" value=""/>
</csml:biologicalProperty>
<csml:comments>
<csml:comment type="text"></csml:comment>
</csml:comments>
</csml:entity>
<csml:entity id="parameter_reaction_vPPK_parameter_rmaxRPPK" name="parameter_rmaxRPPK" type="cso30:c:-">
<csml:entitySimulationProperty>
<csml:variable variableID="vPPK_rmaxRPPK" type="csml-variable:Double">
<csml:parameter key="csml-variable:parameter:initialValue" value="0.0129"/>
<csml:parameter key="csml-variable:parameter:maximumValue" value="infinite"/>
<csml:parameter key="csml-variable:parameter:minimumValue" value="-infinite"/>
<csml:parameter key="csml-variable:parameter:unit" value="mM_per_second"/>
<csml:parameter key="csml-variable:parameter:global" value="false"/>
</csml:variable>
</csml:entitySimulationProperty>
<csml:viewProperty>
<csml:position positionID="default" position="auto" x="320.0" y="2000.0"/>
<csml:shape shapeID="default" visible="true">
<csml:toolSpecificGraphics>
<fig:figure xmlns:fig="http://www.csml.org/csml/cigraphics">
<fig:continuousEntity name="default" depth="0" outlineWidth="1.0" visible="true"/>
</fig:figure>
<text fontName="Dialog" fontSize="22" fontStyle=" bold" spacing="0.0" name="probeID" depth="0" visible="false" xmlns="http://www.csml.org/csml/cigraphics"/>
<text fontName="Dialog" fontSize="22" fontStyle=" bold" spacing="0.0" name="comments" depth="0" visible="false" xmlns="http://www.csml.org/csml/cigraphics"/>
<text fontName="Dialog" fontSize="22" fontStyle=" bold" spacing="0.0" name="unit" depth="0" visible="false" xmlns="http://www.csml.org/csml/cigraphics"/>
<text fontName="Dialog" fontSize="22" fontStyle=" bold" spacing="0.0" name="value" depth="0" visible="false" xmlns="http://www.csml.org/csml/cigraphics"/>
<text fontName="Dialog" fontSize="22" fontStyle=" bold" spacing="0.0" name="variable" depth="0" visible="false" xmlns="http://www.csml.org/csml/cigraphics"/>
<text fontName="Dialog" fontSize="22" fontStyle=" bold" spacing="0.0" name="name" depth="0" visible="true" xmlns="http://www.csml.org/csml/cigraphics"/>
</csml:toolSpecificGraphics>
</csml:shape>
</csml:viewProperty>
<csml:biologicalProperty refCellComponentID="cso30:i:CC_CellComponent">
<csml:property key="accession" value=""/>
<csml:property key="probeID" value=""/>
<csml:property key="extension" value=""/>
</csml:biologicalProperty>
<csml:comments>
<csml:comment type="text"></csml:comment>
</csml:comments>
</csml:entity>
<csml:entity id="parameter_reaction_vPPK_parameter_KRPPKrib5p" name="parameter_KRPPKrib5p" type="cso30:c:-">
<csml:entitySimulationProperty>
<csml:variable variableID="vPPK_KRPPKrib5p" type="csml-variable:Double">
<csml:parameter key="csml-variable:parameter:initialValue" value="0.1"/>
<csml:parameter key="csml-variable:parameter:maximumValue" value="infinite"/>
<csml:parameter key="csml-variable:parameter:minimumValue" value="-infinite"/>
<csml:parameter key="csml-variable:parameter:unit" value="mM"/>
<csml:parameter key="csml-variable:parameter:global" value="false"/>
</csml:variable>
</csml:entitySimulationProperty>
<csml:viewProperty>
<csml:position positionID="default" position="auto" x="480.0" y="2000.0"/>
<csml:shape shapeID="default" visible="true">
<csml:toolSpecificGraphics>
<fig:figure xmlns:fig="http://www.csml.org/csml/cigraphics">
<fig:continuousEntity name="default" depth="0" outlineWidth="1.0" visible="true"/>
</fig:figure>
<text fontName="Dialog" fontSize="22" fontStyle=" bold" spacing="0.0" name="probeID" depth="0" visible="false" xmlns="http://www.csml.org/csml/cigraphics"/>
<text fontName="Dialog" fontSize="22" fontStyle=" bold" spacing="0.0" name="comments" depth="0" visible="false" xmlns="http://www.csml.org/csml/cigraphics"/>
<text fontName="Dialog" fontSize="22" fontStyle=" bold" spacing="0.0" name="unit" depth="0" visible="false" xmlns="http://www.csml.org/csml/cigraphics"/>
<text fontName="Dialog" fontSize="22" fontStyle=" bold" spacing="0.0" name="value" depth="0" visible="false" xmlns="http://www.csml.org/csml/cigraphics"/>
<text fontName="Dialog" fontSize="22" fontStyle=" bold" spacing="0.0" name="variable" depth="0" visible="false" xmlns="http://www.csml.org/csml/cigraphics"/>
<text fontName="Dialog" fontSize="22" fontStyle=" bold" spacing="0.0" name="name" depth="0" visible="true" xmlns="http://www.csml.org/csml/cigraphics"/>
</csml:toolSpecificGraphics>
</csml:shape>
</csml:viewProperty>
<csml:biologicalProperty refCellComponentID="cso30:i:CC_CellComponent">
<csml:property key="accession" value=""/>
<csml:property key="probeID" value=""/>
<csml:property key="extension" value=""/>
</csml:biologicalProperty>
<csml:comments>
<csml:comment type="text"></csml:comment>
</csml:comments>
</csml:entity>
<csml:entity id="parameter_reaction_vG1PAT_parameter_rmaxG1PAT" name="parameter_rmaxG1PAT" type="cso30:c:-">
<csml:entitySimulationProperty>
<csml:variable variableID="vG1PAT_rmaxG1PAT" type="csml-variable:Double">
<csml:parameter key="csml-variable:parameter:initialValue" value="0.007525"/>
<csml:parameter key="csml-variable:parameter:maximumValue" value="infinite"/>
<csml:parameter key="csml-variable:parameter:minimumValue" value="-infinite"/>
<csml:parameter key="csml-variable:parameter:unit" value="mM_per_second"/>
<csml:parameter key="csml-variable:parameter:global" value="false"/>
</csml:variable>
</csml:entitySimulationProperty>
<csml:viewProperty>
<csml:position positionID="default" position="auto" x="640.0" y="2000.0"/>
<csml:shape shapeID="default" visible="true">
<csml:toolSpecificGraphics>
<fig:figure xmlns:fig="http://www.csml.org/csml/cigraphics">
<fig:continuousEntity name="default" depth="0" outlineWidth="1.0" visible="true"/>
</fig:figure>
<text fontName="Dialog" fontSize="22" fontStyle=" bold" spacing="0.0" name="probeID" depth="0" visible="false" xmlns="http://www.csml.org/csml/cigraphics"/>
<text fontName="Dialog" fontSize="22" fontStyle=" bold" spacing="0.0" name="comments" depth="0" visible="false" xmlns="http://www.csml.org/csml/cigraphics"/>
<text fontName="Dialog" fontSize="22" fontStyle=" bold" spacing="0.0" name="unit" depth="0" visible="false" xmlns="http://www.csml.org/csml/cigraphics"/>
<text fontName="Dialog" fontSize="22" fontStyle=" bold" spacing="0.0" name="value" depth="0" visible="false" xmlns="http://www.csml.org/csml/cigraphics"/>
<text fontName="Dialog" fontSize="22" fontStyle=" bold" spacing="0.0" name="variable" depth="0" visible="false" xmlns="http://www.csml.org/csml/cigraphics"/>
<text fontName="Dialog" fontSize="22" fontStyle=" bold" spacing="0.0" name="name" depth="0" visible="true" xmlns="http://www.csml.org/csml/cigraphics"/>
</csml:toolSpecificGraphics>
</csml:shape>
</csml:viewProperty>
<csml:biologicalProperty refCellComponentID="cso30:i:CC_CellComponent">
<csml:property key="accession" value=""/>
<csml:property key="probeID" value=""/>
<csml:property key="extension" value=""/>
</csml:biologicalProperty>
<csml:comments>
<csml:comment type="text"></csml:comment>
</csml:comments>
</csml:entity>
<csml:entity id="parameter_reaction_vG1PAT_parameter_KG1PATfdp" name="parameter_KG1PATfdp" type="cso30:c:-">
<csml:entitySimulationProperty>
<csml:variable variableID="vG1PAT_KG1PATfdp" type="csml-variable:Double">
<csml:parameter key="csml-variable:parameter:initialValue" value="0.119"/>
<csml:parameter key="csml-variable:parameter:maximumValue" value="infinite"/>
<csml:parameter key="csml-variable:parameter:minimumValue" value="-infinite"/>
<csml:parameter key="csml-variable:parameter:unit" value="mM"/>
<csml:parameter key="csml-variable:parameter:global" value="false"/>
</csml:variable>
</csml:entitySimulationProperty>
<csml:viewProperty>
<csml:position positionID="default" position="auto" x="800.0" y="2000.0"/>
<csml:shape shapeID="default" visible="true">
<csml:toolSpecificGraphics>
<fig:figure xmlns:fig="http://www.csml.org/csml/cigraphics">
<fig:continuousEntity name="default" depth="0" outlineWidth="1.0" visible="true"/>
</fig:figure>
<text fontName="Dialog" fontSize="22" fontStyle=" bold" spacing="0.0" name="probeID" depth="0" visible="false" xmlns="http://www.csml.org/csml/cigraphics"/>
<text fontName="Dialog" fontSize="22" fontStyle=" bold" spacing="0.0" name="comments" depth="0" visible="false" xmlns="http://www.csml.org/csml/cigraphics"/>
<text fontName="Dialog" fontSize="22" fontStyle=" bold" spacing="0.0" name="unit" depth="0" visible="false" xmlns="http://www.csml.org/csml/cigraphics"/>
<text fontName="Dialog" fontSize="22" fontStyle=" bold" spacing="0.0" name="value" depth="0" visible="false" xmlns="http://www.csml.org/csml/cigraphics"/>
<text fontName="Dialog" fontSize="22" fontStyle=" bold" spacing="0.0" name="variable" depth="0" visible="false" xmlns="http://www.csml.org/csml/cigraphics"/>
<text fontName="Dialog" fontSize="22" fontStyle=" bold" spacing="0.0" name="name" depth="0" visible="true" xmlns="http://www.csml.org/csml/cigraphics"/>
</csml:toolSpecificGraphics>
</csml:shape>
</csml:viewProperty>
<csml:biologicalProperty refCellComponentID="cso30:i:CC_CellComponent">
<csml:property key="accession" value=""/>
<csml:property key="probeID" value=""/>
<csml:property key="extension" value=""/>
</csml:biologicalProperty>
<csml:comments>
<csml:comment type="text"></csml:comment>
</csml:comments>
</csml:entity>
<csml:entity id="parameter_reaction_vG1PAT_parameter_nG1PATfdp" name="parameter_nG1PATfdp" type="cso30:c:-">
<csml:entitySimulationProperty>
<csml:variable variableID="vG1PAT_nG1PATfdp" type="csml-variable:Double">
<csml:parameter key="csml-variable:parameter:initialValue" value="1.2"/>
<csml:parameter key="csml-variable:parameter:maximumValue" value="infinite"/>
<csml:parameter key="csml-variable:parameter:minimumValue" value="-infinite"/>
<csml:parameter key="csml-variable:parameter:unit" value="mM"/>
<csml:parameter key="csml-variable:parameter:global" value="false"/>
</csml:variable>
</csml:entitySimulationProperty>
<csml:viewProperty>
<csml:position positionID="default" position="auto" x="240.0" y="2080.0"/>
<csml:shape shapeID="default" visible="true">
<csml:toolSpecificGraphics>
<fig:figure xmlns:fig="http://www.csml.org/csml/cigraphics">
<fig:continuousEntity name="default" depth="0" outlineWidth="1.0" visible="true"/>
</fig:figure>
<text fontName="Dialog" fontSize="22" fontStyle=" bold" spacing="0.0" name="probeID" depth="0" visible="false" xmlns="http://www.csml.org/csml/cigraphics"/>
<text fontName="Dialog" fontSize="22" fontStyle=" bold" spacing="0.0" name="comments" depth="0" visible="false" xmlns="http://www.csml.org/csml/cigraphics"/>
<text fontName="Dialog" fontSize="22" fontStyle=" bold" spacing="0.0" name="unit" depth="0" visible="false" xmlns="http://www.csml.org/csml/cigraphics"/>
<text fontName="Dialog" fontSize="22" fontStyle=" bold" spacing="0.0" name="value" depth="0" visible="false" xmlns="http://www.csml.org/csml/cigraphics"/>
<text fontName="Dialog" fontSize="22" fontStyle=" bold" spacing="0.0" name="variable" depth="0" visible="false" xmlns="http://www.csml.org/csml/cigraphics"/>
<text fontName="Dialog" fontSize="22" fontStyle=" bold" spacing="0.0" name="name" depth="0" visible="true" xmlns="http://www.csml.org/csml/cigraphics"/>
</csml:toolSpecificGraphics>
</csml:shape>
</csml:viewProperty>
<csml:biologicalProperty refCellComponentID="cso30:i:CC_CellComponent">
<csml:property key="accession" value=""/>
<csml:property key="probeID" value=""/>
<csml:property key="extension" value=""/>
</csml:biologicalProperty>
<csml:comments>
<csml:comment type="text"></csml:comment>
</csml:comments>
</csml:entity>
<csml:entity id="parameter_reaction_vG1PAT_parameter_KG1PATatp" name="parameter_KG1PATatp" type="cso30:c:-">
<csml:entitySimulationProperty>
<csml:variable variableID="vG1PAT_KG1PATatp" type="csml-variable:Double">
<csml:parameter key="csml-variable:parameter:initialValue" value="4.42"/>
<csml:parameter key="csml-variable:parameter:maximumValue" value="infinite"/>
<csml:parameter key="csml-variable:parameter:minimumValue" value="-infinite"/>
<csml:parameter key="csml-variable:parameter:unit" value="mM"/>
<csml:parameter key="csml-variable:parameter:global" value="false"/>
</csml:variable>
</csml:entitySimulationProperty>
<csml:viewProperty>
<csml:position positionID="default" position="auto" x="400.0" y="2080.0"/>
<csml:shape shapeID="default" visible="true">
<csml:toolSpecificGraphics>
<fig:figure xmlns:fig="http://www.csml.org/csml/cigraphics">
<fig:continuousEntity name="default" depth="0" outlineWidth="1.0" visible="true"/>
</fig:figure>
<text fontName="Dialog" fontSize="22" fontStyle=" bold" spacing="0.0" name="probeID" depth="0" visible="false" xmlns="http://www.csml.org/csml/cigraphics"/>
<text fontName="Dialog" fontSize="22" fontStyle=" bold" spacing="0.0" name="comments" depth="0" visible="false" xmlns="http://www.csml.org/csml/cigraphics"/>
<text fontName="Dialog" fontSize="22" fontStyle=" bold" spacing="0.0" name="unit" depth="0" visible="false" xmlns="http://www.csml.org/csml/cigraphics"/>
<text fontName="Dialog" fontSize="22" fontStyle=" bold" spacing="0.0" name="value" depth="0" visible="false" xmlns="http://www.csml.org/csml/cigraphics"/>
<text fontName="Dialog" fontSize="22" fontStyle=" bold" spacing="0.0" name="variable" depth="0" visible="false" xmlns="http://www.csml.org/csml/cigraphics"/>
<text fontName="Dialog" fontSize="22" fontStyle=" bold" spacing="0.0" name="name" depth="0" visible="true" xmlns="http://www.csml.org/csml/cigraphics"/>
</csml:toolSpecificGraphics>
</csml:shape>
</csml:viewProperty>
<csml:biologicalProperty refCellComponentID="cso30:i:CC_CellComponent">
<csml:property key="accession" value=""/>
<csml:property key="probeID" value=""/>
<csml:property key="extension" value=""/>
</csml:biologicalProperty>
<csml:comments>
<csml:comment type="text"></csml:comment>
</csml:comments>
</csml:entity>
<csml:entity id="parameter_reaction_vG1PAT_parameter_KG1PATg1p" name="parameter_KG1PATg1p" type="cso30:c:-">
<csml:entitySimulationProperty>
<csml:variable variableID="vG1PAT_KG1PATg1p" type="csml-variable:Double">
<csml:parameter key="csml-variable:parameter:initialValue" value="3.2"/>
<csml:parameter key="csml-variable:parameter:maximumValue" value="infinite"/>
<csml:parameter key="csml-variable:parameter:minimumValue" value="-infinite"/>
<csml:parameter key="csml-variable:parameter:unit" value="mM"/>
<csml:parameter key="csml-variable:parameter:global" value="false"/>
</csml:variable>
</csml:entitySimulationProperty>
<csml:viewProperty>
<csml:position positionID="default" position="auto" x="560.0" y="2080.0"/>
<csml:shape shapeID="default" visible="true">
<csml:toolSpecificGraphics>
<fig:figure xmlns:fig="http://www.csml.org/csml/cigraphics">
<fig:continuousEntity name="default" depth="0" outlineWidth="1.0" visible="true"/>
</fig:figure>
<text fontName="Dialog" fontSize="22" fontStyle=" bold" spacing="0.0" name="probeID" depth="0" visible="false" xmlns="http://www.csml.org/csml/cigraphics"/>
<text fontName="Dialog" fontSize="22" fontStyle=" bold" spacing="0.0" name="comments" depth="0" visible="false" xmlns="http://www.csml.org/csml/cigraphics"/>
<text fontName="Dialog" fontSize="22" fontStyle=" bold" spacing="0.0" name="unit" depth="0" visible="false" xmlns="http://www.csml.org/csml/cigraphics"/>
<text fontName="Dialog" fontSize="22" fontStyle=" bold" spacing="0.0" name="value" depth="0" visible="false" xmlns="http://www.csml.org/csml/cigraphics"/>
<text fontName="Dialog" fontSize="22" fontStyle=" bold" spacing="0.0" name="variable" depth="0" visible="false" xmlns="http://www.csml.org/csml/cigraphics"/>
<text fontName="Dialog" fontSize="22" fontStyle=" bold" spacing="0.0" name="name" depth="0" visible="true" xmlns="http://www.csml.org/csml/cigraphics"/>
</csml:toolSpecificGraphics>
</csml:shape>
</csml:viewProperty>
<csml:biologicalProperty refCellComponentID="cso30:i:CC_CellComponent">
<csml:property key="accession" value=""/>
<csml:property key="probeID" value=""/>
<csml:property key="extension" value=""/>
</csml:biologicalProperty>
<csml:comments>
<csml:comment type="text"></csml:comment>
</csml:comments>
</csml:entity>
<csml:entity id="parameter_reaction_vG6P_parameter_mu" name="parameter_mu" type="cso30:c:-">
<csml:entitySimulationProperty>
<csml:variable variableID="vG6P_mu" type="csml-variable:Double">
<csml:parameter key="csml-variable:parameter:initialValue" value="0.000028"/>
<csml:parameter key="csml-variable:parameter:maximumValue" value="infinite"/>
<csml:parameter key="csml-variable:parameter:minimumValue" value="-infinite"/>
<csml:parameter key="csml-variable:parameter:unit" value="second_inverse"/>
<csml:parameter key="csml-variable:parameter:global" value="false"/>
</csml:variable>
</csml:entitySimulationProperty>
<csml:viewProperty>
<csml:position positionID="default" position="auto" x="720.0" y="2080.0"/>
<csml:shape shapeID="default" visible="true">
<csml:toolSpecificGraphics>
<fig:figure xmlns:fig="http://www.csml.org/csml/cigraphics">
<fig:continuousEntity name="default" depth="0" outlineWidth="1.0" visible="true"/>
</fig:figure>
<text fontName="Dialog" fontSize="22" fontStyle=" bold" spacing="0.0" name="probeID" depth="0" visible="false" xmlns="http://www.csml.org/csml/cigraphics"/>
<text fontName="Dialog" fontSize="22" fontStyle=" bold" spacing="0.0" name="comments" depth="0" visible="false" xmlns="http://www.csml.org/csml/cigraphics"/>
<text fontName="Dialog" fontSize="22" fontStyle=" bold" spacing="0.0" name="unit" depth="0" visible="false" xmlns="http://www.csml.org/csml/cigraphics"/>
<text fontName="Dialog" fontSize="22" fontStyle=" bold" spacing="0.0" name="value" depth="0" visible="false" xmlns="http://www.csml.org/csml/cigraphics"/>
<text fontName="Dialog" fontSize="22" fontStyle=" bold" spacing="0.0" name="variable" depth="0" visible="false" xmlns="http://www.csml.org/csml/cigraphics"/>
<text fontName="Dialog" fontSize="22" fontStyle=" bold" spacing="0.0" name="name" depth="0" visible="true" xmlns="http://www.csml.org/csml/cigraphics"/>
</csml:toolSpecificGraphics>
</csml:shape>
</csml:viewProperty>
<csml:biologicalProperty refCellComponentID="cso30:i:CC_CellComponent">
<csml:property key="accession" value=""/>
<csml:property key="probeID" value=""/>
<csml:property key="extension" value=""/>
</csml:biologicalProperty>
<csml:comments>
<csml:comment type="text"></csml:comment>
</csml:comments>
</csml:entity>
<csml:entity id="parameter_reaction_vf6P_parameter_mu" name="parameter_mu" type="cso30:c:-">
<csml:entitySimulationProperty>
<csml:variable variableID="vf6P_mu" type="csml-variable:Double">
<csml:parameter key="csml-variable:parameter:initialValue" value="0.000028"/>
<csml:parameter key="csml-variable:parameter:maximumValue" value="infinite"/>
<csml:parameter key="csml-variable:parameter:minimumValue" value="-infinite"/>
<csml:parameter key="csml-variable:parameter:unit" value="second_inverse"/>
<csml:parameter key="csml-variable:parameter:global" value="false"/>
</csml:variable>
</csml:entitySimulationProperty>
<csml:viewProperty>
<csml:position positionID="default" position="auto" x="880.0" y="2080.0"/>
<csml:shape shapeID="default" visible="true">
<csml:toolSpecificGraphics>
<fig:figure xmlns:fig="http://www.csml.org/csml/cigraphics">
<fig:continuousEntity name="default" depth="0" outlineWidth="1.0" visible="true"/>
</fig:figure>
<text fontName="Dialog" fontSize="22" fontStyle=" bold" spacing="0.0" name="probeID" depth="0" visible="false" xmlns="http://www.csml.org/csml/cigraphics"/>
<text fontName="Dialog" fontSize="22" fontStyle=" bold" spacing="0.0" name="comments" depth="0" visible="false" xmlns="http://www.csml.org/csml/cigraphics"/>
<text fontName="Dialog" fontSize="22" fontStyle=" bold" spacing="0.0" name="unit" depth="0" visible="false" xmlns="http://www.csml.org/csml/cigraphics"/>
<text fontName="Dialog" fontSize="22" fontStyle=" bold" spacing="0.0" name="value" depth="0" visible="false" xmlns="http://www.csml.org/csml/cigraphics"/>
<text fontName="Dialog" fontSize="22" fontStyle=" bold" spacing="0.0" name="variable" depth="0" visible="false" xmlns="http://www.csml.org/csml/cigraphics"/>
<text fontName="Dialog" fontSize="22" fontStyle=" bold" spacing="0.0" name="name" depth="0" visible="true" xmlns="http://www.csml.org/csml/cigraphics"/>
</csml:toolSpecificGraphics>
</csml:shape>
</csml:viewProperty>
<csml:biologicalProperty refCellComponentID="cso30:i:CC_CellComponent">
<csml:property key="accession" value=""/>
<csml:property key="probeID" value=""/>
<csml:property key="extension" value=""/>
</csml:biologicalProperty>
<csml:comments>
<csml:comment type="text"></csml:comment>
</csml:comments>
</csml:entity>
<csml:entity id="parameter_reaction_vfdP_parameter_mu" name="parameter_mu" type="cso30:c:-">
<csml:entitySimulationProperty>
<csml:variable variableID="vfdP_mu" type="csml-variable:Double">
<csml:parameter key="csml-variable:parameter:initialValue" value="0.000028"/>
<csml:parameter key="csml-variable:parameter:maximumValue" value="infinite"/>
<csml:parameter key="csml-variable:parameter:minimumValue" value="-infinite"/>
<csml:parameter key="csml-variable:parameter:unit" value="second_inverse"/>
<csml:parameter key="csml-variable:parameter:global" value="false"/>
</csml:variable>
</csml:entitySimulationProperty>
<csml:viewProperty>
<csml:position positionID="default" position="auto" x="160.0" y="2160.0"/>
<csml:shape shapeID="default" visible="true">
<csml:toolSpecificGraphics>
<fig:figure xmlns:fig="http://www.csml.org/csml/cigraphics">
<fig:continuousEntity name="default" depth="0" outlineWidth="1.0" visible="true"/>
</fig:figure>
<text fontName="Dialog" fontSize="22" fontStyle=" bold" spacing="0.0" name="probeID" depth="0" visible="false" xmlns="http://www.csml.org/csml/cigraphics"/>
<text fontName="Dialog" fontSize="22" fontStyle=" bold" spacing="0.0" name="comments" depth="0" visible="false" xmlns="http://www.csml.org/csml/cigraphics"/>
<text fontName="Dialog" fontSize="22" fontStyle=" bold" spacing="0.0" name="unit" depth="0" visible="false" xmlns="http://www.csml.org/csml/cigraphics"/>
<text fontName="Dialog" fontSize="22" fontStyle=" bold" spacing="0.0" name="value" depth="0" visible="false" xmlns="http://www.csml.org/csml/cigraphics"/>
<text fontName="Dialog" fontSize="22" fontStyle=" bold" spacing="0.0" name="variable" depth="0" visible="false" xmlns="http://www.csml.org/csml/cigraphics"/>
<text fontName="Dialog" fontSize="22" fontStyle=" bold" spacing="0.0" name="name" depth="0" visible="true" xmlns="http://www.csml.org/csml/cigraphics"/>
</csml:toolSpecificGraphics>
</csml:shape>
</csml:viewProperty>
<csml:biologicalProperty refCellComponentID="cso30:i:CC_CellComponent">
<csml:property key="accession" value=""/>
<csml:property key="probeID" value=""/>
<csml:property key="extension" value=""/>
</csml:biologicalProperty>
<csml:comments>
<csml:comment type="text"></csml:comment>
</csml:comments>
</csml:entity>
<csml:entity id="parameter_reaction_vGAP_parameter_mu" name="parameter_mu" type="cso30:c:-">
<csml:entitySimulationProperty>
<csml:variable variableID="vGAP_mu" type="csml-variable:Double">
<csml:parameter key="csml-variable:parameter:initialValue" value="0.000028"/>
<csml:parameter key="csml-variable:parameter:maximumValue" value="infinite"/>
<csml:parameter key="csml-variable:parameter:minimumValue" value="-infinite"/>
<csml:parameter key="csml-variable:parameter:unit" value="second_inverse"/>
<csml:parameter key="csml-variable:parameter:global" value="false"/>
</csml:variable>
</csml:entitySimulationProperty>
<csml:viewProperty>
<csml:position positionID="default" position="auto" x="320.0" y="2160.0"/>
<csml:shape shapeID="default" visible="true">
<csml:toolSpecificGraphics>
<fig:figure xmlns:fig="http://www.csml.org/csml/cigraphics">
<fig:continuousEntity name="default" depth="0" outlineWidth="1.0" visible="true"/>
</fig:figure>
<text fontName="Dialog" fontSize="22" fontStyle=" bold" spacing="0.0" name="probeID" depth="0" visible="false" xmlns="http://www.csml.org/csml/cigraphics"/>
<text fontName="Dialog" fontSize="22" fontStyle=" bold" spacing="0.0" name="comments" depth="0" visible="false" xmlns="http://www.csml.org/csml/cigraphics"/>
<text fontName="Dialog" fontSize="22" fontStyle=" bold" spacing="0.0" name="unit" depth="0" visible="false" xmlns="http://www.csml.org/csml/cigraphics"/>
<text fontName="Dialog" fontSize="22" fontStyle=" bold" spacing="0.0" name="value" depth="0" visible="false" xmlns="http://www.csml.org/csml/cigraphics"/>
<text fontName="Dialog" fontSize="22" fontStyle=" bold" spacing="0.0" name="variable" depth="0" visible="false" xmlns="http://www.csml.org/csml/cigraphics"/>
<text fontName="Dialog" fontSize="22" fontStyle=" bold" spacing="0.0" name="name" depth="0" visible="true" xmlns="http://www.csml.org/csml/cigraphics"/>
</csml:toolSpecificGraphics>
</csml:shape>
</csml:viewProperty>
<csml:biologicalProperty refCellComponentID="cso30:i:CC_CellComponent">
<csml:property key="accession" value=""/>
<csml:property key="probeID" value=""/>
<csml:property key="extension" value=""/>
</csml:biologicalProperty>
<csml:comments>
<csml:comment type="text"></csml:comment>
</csml:comments>
</csml:entity>
<csml:entity id="parameter_reaction_vDHAP_parameter_mu" name="parameter_mu" type="cso30:c:-">
<csml:entitySimulationProperty>
<csml:variable variableID="vDHAP_mu" type="csml-variable:Double">
<csml:parameter key="csml-variable:parameter:initialValue" value="0.000028"/>
<csml:parameter key="csml-variable:parameter:maximumValue" value="infinite"/>
<csml:parameter key="csml-variable:parameter:minimumValue" value="-infinite"/>
<csml:parameter key="csml-variable:parameter:unit" value="second_inverse"/>
<csml:parameter key="csml-variable:parameter:global" value="false"/>
</csml:variable>
</csml:entitySimulationProperty>
<csml:viewProperty>
<csml:position positionID="default" position="auto" x="480.0" y="2160.0"/>
<csml:shape shapeID="default" visible="true">
<csml:toolSpecificGraphics>
<fig:figure xmlns:fig="http://www.csml.org/csml/cigraphics">
<fig:continuousEntity name="default" depth="0" outlineWidth="1.0" visible="true"/>
</fig:figure>
<text fontName="Dialog" fontSize="22" fontStyle=" bold" spacing="0.0" name="probeID" depth="0" visible="false" xmlns="http://www.csml.org/csml/cigraphics"/>
<text fontName="Dialog" fontSize="22" fontStyle=" bold" spacing="0.0" name="comments" depth="0" visible="false" xmlns="http://www.csml.org/csml/cigraphics"/>
<text fontName="Dialog" fontSize="22" fontStyle=" bold" spacing="0.0" name="unit" depth="0" visible="false" xmlns="http://www.csml.org/csml/cigraphics"/>
<text fontName="Dialog" fontSize="22" fontStyle=" bold" spacing="0.0" name="value" depth="0" visible="false" xmlns="http://www.csml.org/csml/cigraphics"/>
<text fontName="Dialog" fontSize="22" fontStyle=" bold" spacing="0.0" name="variable" depth="0" visible="false" xmlns="http://www.csml.org/csml/cigraphics"/>
<text fontName="Dialog" fontSize="22" fontStyle=" bold" spacing="0.0" name="name" depth="0" visible="true" xmlns="http://www.csml.org/csml/cigraphics"/>
</csml:toolSpecificGraphics>
</csml:shape>
</csml:viewProperty>
<csml:biologicalProperty refCellComponentID="cso30:i:CC_CellComponent">
<csml:property key="accession" value=""/>
<csml:property key="probeID" value=""/>
<csml:property key="extension" value=""/>
</csml:biologicalProperty>
<csml:comments>
<csml:comment type="text"></csml:comment>
</csml:comments>
</csml:entity>
<csml:entity id="parameter_reaction_vPGP_parameter_mu" name="parameter_mu" type="cso30:c:-">
<csml:entitySimulationProperty>
<csml:variable variableID="vPGP_mu" type="csml-variable:Double">
<csml:parameter key="csml-variable:parameter:initialValue" value="0.000028"/>
<csml:parameter key="csml-variable:parameter:maximumValue" value="infinite"/>
<csml:parameter key="csml-variable:parameter:minimumValue" value="-infinite"/>
<csml:parameter key="csml-variable:parameter:unit" value="second_inverse"/>
<csml:parameter key="csml-variable:parameter:global" value="false"/>
</csml:variable>
</csml:entitySimulationProperty>
<csml:viewProperty>
<csml:position positionID="default" position="auto" x="640.0" y="2160.0"/>
<csml:shape shapeID="default" visible="true">
<csml:toolSpecificGraphics>
<fig:figure xmlns:fig="http://www.csml.org/csml/cigraphics">
<fig:continuousEntity name="default" depth="0" outlineWidth="1.0" visible="true"/>
</fig:figure>
<text fontName="Dialog" fontSize="22" fontStyle=" bold" spacing="0.0" name="probeID" depth="0" visible="false" xmlns="http://www.csml.org/csml/cigraphics"/>
<text fontName="Dialog" fontSize="22" fontStyle=" bold" spacing="0.0" name="comments" depth="0" visible="false" xmlns="http://www.csml.org/csml/cigraphics"/>
<text fontName="Dialog" fontSize="22" fontStyle=" bold" spacing="0.0" name="unit" depth="0" visible="false" xmlns="http://www.csml.org/csml/cigraphics"/>
<text fontName="Dialog" fontSize="22" fontStyle=" bold" spacing="0.0" name="value" depth="0" visible="false" xmlns="http://www.csml.org/csml/cigraphics"/>
<text fontName="Dialog" fontSize="22" fontStyle=" bold" spacing="0.0" name="variable" depth="0" visible="false" xmlns="http://www.csml.org/csml/cigraphics"/>
<text fontName="Dialog" fontSize="22" fontStyle=" bold" spacing="0.0" name="name" depth="0" visible="true" xmlns="http://www.csml.org/csml/cigraphics"/>
</csml:toolSpecificGraphics>
</csml:shape>
</csml:viewProperty>
<csml:biologicalProperty refCellComponentID="cso30:i:CC_CellComponent">
<csml:property key="accession" value=""/>
<csml:property key="probeID" value=""/>
<csml:property key="extension" value=""/>
</csml:biologicalProperty>
<csml:comments>
<csml:comment type="text"></csml:comment>
</csml:comments>
</csml:entity>
<csml:entity id="parameter_reaction_vPG3_parameter_mu" name="parameter_mu" type="cso30:c:-">
<csml:entitySimulationProperty>
<csml:variable variableID="vPG3_mu" type="csml-variable:Double">
<csml:parameter key="csml-variable:parameter:initialValue" value="0.000028"/>
<csml:parameter key="csml-variable:parameter:maximumValue" value="infinite"/>
<csml:parameter key="csml-variable:parameter:minimumValue" value="-infinite"/>
<csml:parameter key="csml-variable:parameter:unit" value="second_inverse"/>
<csml:parameter key="csml-variable:parameter:global" value="false"/>
</csml:variable>
</csml:entitySimulationProperty>
<csml:viewProperty>
<csml:position positionID="default" position="auto" x="800.0" y="2160.0"/>
<csml:shape shapeID="default" visible="true">
<csml:toolSpecificGraphics>
<fig:figure xmlns:fig="http://www.csml.org/csml/cigraphics">
<fig:continuousEntity name="default" depth="0" outlineWidth="1.0" visible="true"/>
</fig:figure>
<text fontName="Dialog" fontSize="22" fontStyle=" bold" spacing="0.0" name="probeID" depth="0" visible="false" xmlns="http://www.csml.org/csml/cigraphics"/>
<text fontName="Dialog" fontSize="22" fontStyle=" bold" spacing="0.0" name="comments" depth="0" visible="false" xmlns="http://www.csml.org/csml/cigraphics"/>
<text fontName="Dialog" fontSize="22" fontStyle=" bold" spacing="0.0" name="unit" depth="0" visible="false" xmlns="http://www.csml.org/csml/cigraphics"/>
<text fontName="Dialog" fontSize="22" fontStyle=" bold" spacing="0.0" name="value" depth="0" visible="false" xmlns="http://www.csml.org/csml/cigraphics"/>
<text fontName="Dialog" fontSize="22" fontStyle=" bold" spacing="0.0" name="variable" depth="0" visible="false" xmlns="http://www.csml.org/csml/cigraphics"/>
<text fontName="Dialog" fontSize="22" fontStyle=" bold" spacing="0.0" name="name" depth="0" visible="true" xmlns="http://www.csml.org/csml/cigraphics"/>
</csml:toolSpecificGraphics>
</csml:shape>
</csml:viewProperty>
<csml:biologicalProperty refCellComponentID="cso30:i:CC_CellComponent">
<csml:property key="accession" value=""/>
<csml:property key="probeID" value=""/>
<csml:property key="extension" value=""/>
</csml:biologicalProperty>
<csml:comments>
<csml:comment type="text"></csml:comment>
</csml:comments>
</csml:entity>
<csml:entity id="parameter_reaction_vpg2_parameter_mu" name="parameter_mu" type="cso30:c:-">
<csml:entitySimulationProperty>
<csml:variable variableID="vpg2_mu" type="csml-variable:Double">
<csml:parameter key="csml-variable:parameter:initialValue" value="0.000028"/>
<csml:parameter key="csml-variable:parameter:maximumValue" value="infinite"/>
<csml:parameter key="csml-variable:parameter:minimumValue" value="-infinite"/>
<csml:parameter key="csml-variable:parameter:unit" value="second_inverse"/>
<csml:parameter key="csml-variable:parameter:global" value="false"/>
</csml:variable>
</csml:entitySimulationProperty>
<csml:viewProperty>
<csml:position positionID="default" position="auto" x="240.0" y="2240.0"/>
<csml:shape shapeID="default" visible="true">
<csml:toolSpecificGraphics>
<fig:figure xmlns:fig="http://www.csml.org/csml/cigraphics">
<fig:continuousEntity name="default" depth="0" outlineWidth="1.0" visible="true"/>
</fig:figure>
<text fontName="Dialog" fontSize="22" fontStyle=" bold" spacing="0.0" name="probeID" depth="0" visible="false" xmlns="http://www.csml.org/csml/cigraphics"/>
<text fontName="Dialog" fontSize="22" fontStyle=" bold" spacing="0.0" name="comments" depth="0" visible="false" xmlns="http://www.csml.org/csml/cigraphics"/>
<text fontName="Dialog" fontSize="22" fontStyle=" bold" spacing="0.0" name="unit" depth="0" visible="false" xmlns="http://www.csml.org/csml/cigraphics"/>
<text fontName="Dialog" fontSize="22" fontStyle=" bold" spacing="0.0" name="value" depth="0" visible="false" xmlns="http://www.csml.org/csml/cigraphics"/>
<text fontName="Dialog" fontSize="22" fontStyle=" bold" spacing="0.0" name="variable" depth="0" visible="false" xmlns="http://www.csml.org/csml/cigraphics"/>
<text fontName="Dialog" fontSize="22" fontStyle=" bold" spacing="0.0" name="name" depth="0" visible="true" xmlns="http://www.csml.org/csml/cigraphics"/>
</csml:toolSpecificGraphics>
</csml:shape>
</csml:viewProperty>
<csml:biologicalProperty refCellComponentID="cso30:i:CC_CellComponent">
<csml:property key="accession" value=""/>
<csml:property key="probeID" value=""/>
<csml:property key="extension" value=""/>
</csml:biologicalProperty>
<csml:comments>
<csml:comment type="text"></csml:comment>
</csml:comments>
</csml:entity>
<csml:entity id="parameter_reaction_vPEP_parameter_mu" name="parameter_mu" type="cso30:c:-">
<csml:entitySimulationProperty>
<csml:variable variableID="vPEP_mu" type="csml-variable:Double">
<csml:parameter key="csml-variable:parameter:initialValue" value="0.000028"/>
<csml:parameter key="csml-variable:parameter:maximumValue" value="infinite"/>
<csml:parameter key="csml-variable:parameter:minimumValue" value="-infinite"/>
<csml:parameter key="csml-variable:parameter:unit" value="second_inverse"/>
<csml:parameter key="csml-variable:parameter:global" value="false"/>
</csml:variable>
</csml:entitySimulationProperty>
<csml:viewProperty>
<csml:position positionID="default" position="auto" x="400.0" y="2240.0"/>
<csml:shape shapeID="default" visible="true">
<csml:toolSpecificGraphics>
<fig:figure xmlns:fig="http://www.csml.org/csml/cigraphics">
<fig:continuousEntity name="default" depth="0" outlineWidth="1.0" visible="true"/>
</fig:figure>
<text fontName="Dialog" fontSize="22" fontStyle=" bold" spacing="0.0" name="probeID" depth="0" visible="false" xmlns="http://www.csml.org/csml/cigraphics"/>
<text fontName="Dialog" fontSize="22" fontStyle=" bold" spacing="0.0" name="comments" depth="0" visible="false" xmlns="http://www.csml.org/csml/cigraphics"/>
<text fontName="Dialog" fontSize="22" fontStyle=" bold" spacing="0.0" name="unit" depth="0" visible="false" xmlns="http://www.csml.org/csml/cigraphics"/>
<text fontName="Dialog" fontSize="22" fontStyle=" bold" spacing="0.0" name="value" depth="0" visible="false" xmlns="http://www.csml.org/csml/cigraphics"/>
<text fontName="Dialog" fontSize="22" fontStyle=" bold" spacing="0.0" name="variable" depth="0" visible="false" xmlns="http://www.csml.org/csml/cigraphics"/>
<text fontName="Dialog" fontSize="22" fontStyle=" bold" spacing="0.0" name="name" depth="0" visible="true" xmlns="http://www.csml.org/csml/cigraphics"/>
</csml:toolSpecificGraphics>
</csml:shape>
</csml:viewProperty>
<csml:biologicalProperty refCellComponentID="cso30:i:CC_CellComponent">
<csml:property key="accession" value=""/>
<csml:property key="probeID" value=""/>
<csml:property key="extension" value=""/>
</csml:biologicalProperty>
<csml:comments>
<csml:comment type="text"></csml:comment>
</csml:comments>
</csml:entity>
<csml:entity id="parameter_reaction_vRibu5p_parameter_mu" name="parameter_mu" type="cso30:c:-">
<csml:entitySimulationProperty>
<csml:variable variableID="vRibu5p_mu" type="csml-variable:Double">
<csml:parameter key="csml-variable:parameter:initialValue" value="0.000028"/>
<csml:parameter key="csml-variable:parameter:maximumValue" value="infinite"/>
<csml:parameter key="csml-variable:parameter:minimumValue" value="-infinite"/>
<csml:parameter key="csml-variable:parameter:unit" value="second_inverse"/>
<csml:parameter key="csml-variable:parameter:global" value="false"/>
</csml:variable>
</csml:entitySimulationProperty>
<csml:viewProperty>
<csml:position positionID="default" position="auto" x="560.0" y="2240.0"/>
<csml:shape shapeID="default" visible="true">
<csml:toolSpecificGraphics>
<fig:figure xmlns:fig="http://www.csml.org/csml/cigraphics">
<fig:continuousEntity name="default" depth="0" outlineWidth="1.0" visible="true"/>
</fig:figure>
<text fontName="Dialog" fontSize="22" fontStyle=" bold" spacing="0.0" name="probeID" depth="0" visible="false" xmlns="http://www.csml.org/csml/cigraphics"/>
<text fontName="Dialog" fontSize="22" fontStyle=" bold" spacing="0.0" name="comments" depth="0" visible="false" xmlns="http://www.csml.org/csml/cigraphics"/>
<text fontName="Dialog" fontSize="22" fontStyle=" bold" spacing="0.0" name="unit" depth="0" visible="false" xmlns="http://www.csml.org/csml/cigraphics"/>
<text fontName="Dialog" fontSize="22" fontStyle=" bold" spacing="0.0" name="value" depth="0" visible="false" xmlns="http://www.csml.org/csml/cigraphics"/>
<text fontName="Dialog" fontSize="22" fontStyle=" bold" spacing="0.0" name="variable" depth="0" visible="false" xmlns="http://www.csml.org/csml/cigraphics"/>
<text fontName="Dialog" fontSize="22" fontStyle=" bold" spacing="0.0" name="name" depth="0" visible="true" xmlns="http://www.csml.org/csml/cigraphics"/>
</csml:toolSpecificGraphics>
</csml:shape>
</csml:viewProperty>
<csml:biologicalProperty refCellComponentID="cso30:i:CC_CellComponent">
<csml:property key="accession" value=""/>
<csml:property key="probeID" value=""/>
<csml:property key="extension" value=""/>
</csml:biologicalProperty>
<csml:comments>
<csml:comment type="text"></csml:comment>
</csml:comments>
</csml:entity>
<csml:entity id="parameter_reaction_vRIB5P_parameter_mu" name="parameter_mu" type="cso30:c:-">
<csml:entitySimulationProperty>
<csml:variable variableID="vRIB5P_mu" type="csml-variable:Double">
<csml:parameter key="csml-variable:parameter:initialValue" value="0.000028"/>
<csml:parameter key="csml-variable:parameter:maximumValue" value="infinite"/>
<csml:parameter key="csml-variable:parameter:minimumValue" value="-infinite"/>
<csml:parameter key="csml-variable:parameter:unit" value="second_inverse"/>
<csml:parameter key="csml-variable:parameter:global" value="false"/>
</csml:variable>
</csml:entitySimulationProperty>
<csml:viewProperty>
<csml:position positionID="default" position="auto" x="720.0" y="2240.0"/>
<csml:shape shapeID="default" visible="true">
<csml:toolSpecificGraphics>
<fig:figure xmlns:fig="http://www.csml.org/csml/cigraphics">
<fig:continuousEntity name="default" depth="0" outlineWidth="1.0" visible="true"/>
</fig:figure>
<text fontName="Dialog" fontSize="22" fontStyle=" bold" spacing="0.0" name="probeID" depth="0" visible="false" xmlns="http://www.csml.org/csml/cigraphics"/>
<text fontName="Dialog" fontSize="22" fontStyle=" bold" spacing="0.0" name="comments" depth="0" visible="false" xmlns="http://www.csml.org/csml/cigraphics"/>
<text fontName="Dialog" fontSize="22" fontStyle=" bold" spacing="0.0" name="unit" depth="0" visible="false" xmlns="http://www.csml.org/csml/cigraphics"/>
<text fontName="Dialog" fontSize="22" fontStyle=" bold" spacing="0.0" name="value" depth="0" visible="false" xmlns="http://www.csml.org/csml/cigraphics"/>
<text fontName="Dialog" fontSize="22" fontStyle=" bold" spacing="0.0" name="variable" depth="0" visible="false" xmlns="http://www.csml.org/csml/cigraphics"/>
<text fontName="Dialog" fontSize="22" fontStyle=" bold" spacing="0.0" name="name" depth="0" visible="true" xmlns="http://www.csml.org/csml/cigraphics"/>
</csml:toolSpecificGraphics>
</csml:shape>
</csml:viewProperty>
<csml:biologicalProperty refCellComponentID="cso30:i:CC_CellComponent">
<csml:property key="accession" value=""/>
<csml:property key="probeID" value=""/>
<csml:property key="extension" value=""/>
</csml:biologicalProperty>
<csml:comments>
<csml:comment type="text"></csml:comment>
</csml:comments>
</csml:entity>
<csml:entity id="parameter_reaction_vXYL5P_parameter_mu" name="parameter_mu" type="cso30:c:-">
<csml:entitySimulationProperty>
<csml:variable variableID="vXYL5P_mu" type="csml-variable:Double">
<csml:parameter key="csml-variable:parameter:initialValue" value="0.000028"/>
<csml:parameter key="csml-variable:parameter:maximumValue" value="infinite"/>
<csml:parameter key="csml-variable:parameter:minimumValue" value="-infinite"/>
<csml:parameter key="csml-variable:parameter:unit" value="second_inverse"/>
<csml:parameter key="csml-variable:parameter:global" value="false"/>
</csml:variable>
</csml:entitySimulationProperty>
<csml:viewProperty>
<csml:position positionID="default" position="auto" x="880.0" y="2240.0"/>
<csml:shape shapeID="default" visible="true">
<csml:toolSpecificGraphics>
<fig:figure xmlns:fig="http://www.csml.org/csml/cigraphics">
<fig:continuousEntity name="default" depth="0" outlineWidth="1.0" visible="true"/>
</fig:figure>
<text fontName="Dialog" fontSize="22" fontStyle=" bold" spacing="0.0" name="probeID" depth="0" visible="false" xmlns="http://www.csml.org/csml/cigraphics"/>
<text fontName="Dialog" fontSize="22" fontStyle=" bold" spacing="0.0" name="comments" depth="0" visible="false" xmlns="http://www.csml.org/csml/cigraphics"/>
<text fontName="Dialog" fontSize="22" fontStyle=" bold" spacing="0.0" name="unit" depth="0" visible="false" xmlns="http://www.csml.org/csml/cigraphics"/>
<text fontName="Dialog" fontSize="22" fontStyle=" bold" spacing="0.0" name="value" depth="0" visible="false" xmlns="http://www.csml.org/csml/cigraphics"/>
<text fontName="Dialog" fontSize="22" fontStyle=" bold" spacing="0.0" name="variable" depth="0" visible="false" xmlns="http://www.csml.org/csml/cigraphics"/>
<text fontName="Dialog" fontSize="22" fontStyle=" bold" spacing="0.0" name="name" depth="0" visible="true" xmlns="http://www.csml.org/csml/cigraphics"/>
</csml:toolSpecificGraphics>
</csml:shape>
</csml:viewProperty>
<csml:biologicalProperty refCellComponentID="cso30:i:CC_CellComponent">
<csml:property key="accession" value=""/>
<csml:property key="probeID" value=""/>
<csml:property key="extension" value=""/>
</csml:biologicalProperty>
<csml:comments>
<csml:comment type="text"></csml:comment>
</csml:comments>
</csml:entity>
<csml:entity id="parameter_reaction_vSED7P_parameter_mu" name="parameter_mu" type="cso30:c:-">
<csml:entitySimulationProperty>
<csml:variable variableID="vSED7P_mu" type="csml-variable:Double">
<csml:parameter key="csml-variable:parameter:initialValue" value="0.000028"/>
<csml:parameter key="csml-variable:parameter:maximumValue" value="infinite"/>
<csml:parameter key="csml-variable:parameter:minimumValue" value="-infinite"/>
<csml:parameter key="csml-variable:parameter:unit" value="second_inverse"/>
<csml:parameter key="csml-variable:parameter:global" value="false"/>
</csml:variable>
</csml:entitySimulationProperty>
<csml:viewProperty>
<csml:position positionID="default" position="auto" x="160.0" y="2320.0"/>
<csml:shape shapeID="default" visible="true">
<csml:toolSpecificGraphics>
<fig:figure xmlns:fig="http://www.csml.org/csml/cigraphics">
<fig:continuousEntity name="default" depth="0" outlineWidth="1.0" visible="true"/>
</fig:figure>
<text fontName="Dialog" fontSize="22" fontStyle=" bold" spacing="0.0" name="probeID" depth="0" visible="false" xmlns="http://www.csml.org/csml/cigraphics"/>
<text fontName="Dialog" fontSize="22" fontStyle=" bold" spacing="0.0" name="comments" depth="0" visible="false" xmlns="http://www.csml.org/csml/cigraphics"/>
<text fontName="Dialog" fontSize="22" fontStyle=" bold" spacing="0.0" name="unit" depth="0" visible="false" xmlns="http://www.csml.org/csml/cigraphics"/>
<text fontName="Dialog" fontSize="22" fontStyle=" bold" spacing="0.0" name="value" depth="0" visible="false" xmlns="http://www.csml.org/csml/cigraphics"/>
<text fontName="Dialog" fontSize="22" fontStyle=" bold" spacing="0.0" name="variable" depth="0" visible="false" xmlns="http://www.csml.org/csml/cigraphics"/>
<text fontName="Dialog" fontSize="22" fontStyle=" bold" spacing="0.0" name="name" depth="0" visible="true" xmlns="http://www.csml.org/csml/cigraphics"/>
</csml:toolSpecificGraphics>
</csml:shape>
</csml:viewProperty>
<csml:biologicalProperty refCellComponentID="cso30:i:CC_CellComponent">
<csml:property key="accession" value=""/>
<csml:property key="probeID" value=""/>
<csml:property key="extension" value=""/>
</csml:biologicalProperty>
<csml:comments>
<csml:comment type="text"></csml:comment>
</csml:comments>
</csml:entity>
<csml:entity id="parameter_reaction_vpyr_parameter_mu" name="parameter_mu" type="cso30:c:-">
<csml:entitySimulationProperty>
<csml:variable variableID="vpyr_mu" type="csml-variable:Double">
<csml:parameter key="csml-variable:parameter:initialValue" value="0.000028"/>
<csml:parameter key="csml-variable:parameter:maximumValue" value="infinite"/>
<csml:parameter key="csml-variable:parameter:minimumValue" value="-infinite"/>
<csml:parameter key="csml-variable:parameter:unit" value="second_inverse"/>
<csml:parameter key="csml-variable:parameter:global" value="false"/>
</csml:variable>
</csml:entitySimulationProperty>
<csml:viewProperty>
<csml:position positionID="default" position="auto" x="320.0" y="2320.0"/>
<csml:shape shapeID="default" visible="true">
<csml:toolSpecificGraphics>
<fig:figure xmlns:fig="http://www.csml.org/csml/cigraphics">
<fig:continuousEntity name="default" depth="0" outlineWidth="1.0" visible="true"/>
</fig:figure>
<text fontName="Dialog" fontSize="22" fontStyle=" bold" spacing="0.0" name="probeID" depth="0" visible="false" xmlns="http://www.csml.org/csml/cigraphics"/>
<text fontName="Dialog" fontSize="22" fontStyle=" bold" spacing="0.0" name="comments" depth="0" visible="false" xmlns="http://www.csml.org/csml/cigraphics"/>
<text fontName="Dialog" fontSize="22" fontStyle=" bold" spacing="0.0" name="unit" depth="0" visible="false" xmlns="http://www.csml.org/csml/cigraphics"/>
<text fontName="Dialog" fontSize="22" fontStyle=" bold" spacing="0.0" name="value" depth="0" visible="false" xmlns="http://www.csml.org/csml/cigraphics"/>
<text fontName="Dialog" fontSize="22" fontStyle=" bold" spacing="0.0" name="variable" depth="0" visible="false" xmlns="http://www.csml.org/csml/cigraphics"/>
<text fontName="Dialog" fontSize="22" fontStyle=" bold" spacing="0.0" name="name" depth="0" visible="true" xmlns="http://www.csml.org/csml/cigraphics"/>
</csml:toolSpecificGraphics>
</csml:shape>
</csml:viewProperty>
<csml:biologicalProperty refCellComponentID="cso30:i:CC_CellComponent">
<csml:property key="accession" value=""/>
<csml:property key="probeID" value=""/>
<csml:property key="extension" value=""/>
</csml:biologicalProperty>
<csml:comments>
<csml:comment type="text"></csml:comment>
</csml:comments>
</csml:entity>
<csml:entity id="parameter_reaction_vPG_parameter_mu" name="parameter_mu" type="cso30:c:-">
<csml:entitySimulationProperty>
<csml:variable variableID="vPG_mu" type="csml-variable:Double">
<csml:parameter key="csml-variable:parameter:initialValue" value="0.000028"/>
<csml:parameter key="csml-variable:parameter:maximumValue" value="infinite"/>
<csml:parameter key="csml-variable:parameter:minimumValue" value="-infinite"/>
<csml:parameter key="csml-variable:parameter:unit" value="second_inverse"/>
<csml:parameter key="csml-variable:parameter:global" value="false"/>
</csml:variable>
</csml:entitySimulationProperty>
<csml:viewProperty>
<csml:position positionID="default" position="auto" x="480.0" y="2320.0"/>
<csml:shape shapeID="default" visible="true">
<csml:toolSpecificGraphics>
<fig:figure xmlns:fig="http://www.csml.org/csml/cigraphics">
<fig:continuousEntity name="default" depth="0" outlineWidth="1.0" visible="true"/>
</fig:figure>
<text fontName="Dialog" fontSize="22" fontStyle=" bold" spacing="0.0" name="probeID" depth="0" visible="false" xmlns="http://www.csml.org/csml/cigraphics"/>
<text fontName="Dialog" fontSize="22" fontStyle=" bold" spacing="0.0" name="comments" depth="0" visible="false" xmlns="http://www.csml.org/csml/cigraphics"/>
<text fontName="Dialog" fontSize="22" fontStyle=" bold" spacing="0.0" name="unit" depth="0" visible="false" xmlns="http://www.csml.org/csml/cigraphics"/>
<text fontName="Dialog" fontSize="22" fontStyle=" bold" spacing="0.0" name="value" depth="0" visible="false" xmlns="http://www.csml.org/csml/cigraphics"/>
<text fontName="Dialog" fontSize="22" fontStyle=" bold" spacing="0.0" name="variable" depth="0" visible="false" xmlns="http://www.csml.org/csml/cigraphics"/>
<text fontName="Dialog" fontSize="22" fontStyle=" bold" spacing="0.0" name="name" depth="0" visible="true" xmlns="http://www.csml.org/csml/cigraphics"/>
</csml:toolSpecificGraphics>
</csml:shape>
</csml:viewProperty>
<csml:biologicalProperty refCellComponentID="cso30:i:CC_CellComponent">
<csml:property key="accession" value=""/>
<csml:property key="probeID" value=""/>
<csml:property key="extension" value=""/>
</csml:biologicalProperty>
<csml:comments>
<csml:comment type="text"></csml:comment>
</csml:comments>
</csml:entity>
<csml:entity id="parameter_reaction_vE4P_parameter_mu" name="parameter_mu" type="cso30:c:-">
<csml:entitySimulationProperty>
<csml:variable variableID="vE4P_mu" type="csml-variable:Double">
<csml:parameter key="csml-variable:parameter:initialValue" value="0.000028"/>
<csml:parameter key="csml-variable:parameter:maximumValue" value="infinite"/>
<csml:parameter key="csml-variable:parameter:minimumValue" value="-infinite"/>
<csml:parameter key="csml-variable:parameter:unit" value="second_inverse"/>
<csml:parameter key="csml-variable:parameter:global" value="false"/>
</csml:variable>
</csml:entitySimulationProperty>
<csml:viewProperty>
<csml:position positionID="default" position="auto" x="640.0" y="2320.0"/>
<csml:shape shapeID="default" visible="true">
<csml:toolSpecificGraphics>
<fig:figure xmlns:fig="http://www.csml.org/csml/cigraphics">
<fig:continuousEntity name="default" depth="0" outlineWidth="1.0" visible="true"/>
</fig:figure>
<text fontName="Dialog" fontSize="22" fontStyle=" bold" spacing="0.0" name="probeID" depth="0" visible="false" xmlns="http://www.csml.org/csml/cigraphics"/>
<text fontName="Dialog" fontSize="22" fontStyle=" bold" spacing="0.0" name="comments" depth="0" visible="false" xmlns="http://www.csml.org/csml/cigraphics"/>
<text fontName="Dialog" fontSize="22" fontStyle=" bold" spacing="0.0" name="unit" depth="0" visible="false" xmlns="http://www.csml.org/csml/cigraphics"/>
<text fontName="Dialog" fontSize="22" fontStyle=" bold" spacing="0.0" name="value" depth="0" visible="false" xmlns="http://www.csml.org/csml/cigraphics"/>
<text fontName="Dialog" fontSize="22" fontStyle=" bold" spacing="0.0" name="variable" depth="0" visible="false" xmlns="http://www.csml.org/csml/cigraphics"/>
<text fontName="Dialog" fontSize="22" fontStyle=" bold" spacing="0.0" name="name" depth="0" visible="true" xmlns="http://www.csml.org/csml/cigraphics"/>
</csml:toolSpecificGraphics>
</csml:shape>
</csml:viewProperty>
<csml:biologicalProperty refCellComponentID="cso30:i:CC_CellComponent">
<csml:property key="accession" value=""/>
<csml:property key="probeID" value=""/>
<csml:property key="extension" value=""/>
</csml:biologicalProperty>
<csml:comments>
<csml:comment type="text"></csml:comment>
</csml:comments>
</csml:entity>
<csml:entity id="parameter_reaction_vGLP_parameter_mu" name="parameter_mu" type="cso30:c:-">
<csml:entitySimulationProperty>
<csml:variable variableID="vGLP_mu" type="csml-variable:Double">
<csml:parameter key="csml-variable:parameter:initialValue" value="0.000028"/>
<csml:parameter key="csml-variable:parameter:maximumValue" value="infinite"/>
<csml:parameter key="csml-variable:parameter:minimumValue" value="-infinite"/>
<csml:parameter key="csml-variable:parameter:unit" value="second_inverse"/>
<csml:parameter key="csml-variable:parameter:global" value="false"/>
</csml:variable>
</csml:entitySimulationProperty>
<csml:viewProperty>
<csml:position positionID="default" position="auto" x="800.0" y="2320.0"/>
<csml:shape shapeID="default" visible="true">
<csml:toolSpecificGraphics>
<fig:figure xmlns:fig="http://www.csml.org/csml/cigraphics">
<fig:continuousEntity name="default" depth="0" outlineWidth="1.0" visible="true"/>
</fig:figure>
<text fontName="Dialog" fontSize="22" fontStyle=" bold" spacing="0.0" name="probeID" depth="0" visible="false" xmlns="http://www.csml.org/csml/cigraphics"/>
<text fontName="Dialog" fontSize="22" fontStyle=" bold" spacing="0.0" name="comments" depth="0" visible="false" xmlns="http://www.csml.org/csml/cigraphics"/>
<text fontName="Dialog" fontSize="22" fontStyle=" bold" spacing="0.0" name="unit" depth="0" visible="false" xmlns="http://www.csml.org/csml/cigraphics"/>
<text fontName="Dialog" fontSize="22" fontStyle=" bold" spacing="0.0" name="value" depth="0" visible="false" xmlns="http://www.csml.org/csml/cigraphics"/>
<text fontName="Dialog" fontSize="22" fontStyle=" bold" spacing="0.0" name="variable" depth="0" visible="false" xmlns="http://www.csml.org/csml/cigraphics"/>
<text fontName="Dialog" fontSize="22" fontStyle=" bold" spacing="0.0" name="name" depth="0" visible="true" xmlns="http://www.csml.org/csml/cigraphics"/>
</csml:toolSpecificGraphics>
</csml:shape>
</csml:viewProperty>
<csml:biologicalProperty refCellComponentID="cso30:i:CC_CellComponent">
<csml:property key="accession" value=""/>
<csml:property key="probeID" value=""/>
<csml:property key="extension" value=""/>
</csml:biologicalProperty>
<csml:comments>
<csml:comment type="text"></csml:comment>
</csml:comments>
</csml:entity>
<csml:entity id="parameter_reaction_vEXTER_parameter_Dil" name="parameter_Dil" type="cso30:c:-">
<csml:entitySimulationProperty>
<csml:variable variableID="vEXTER_Dil" type="csml-variable:Double">
<csml:parameter key="csml-variable:parameter:initialValue" value="0.000028"/>
<csml:parameter key="csml-variable:parameter:maximumValue" value="infinite"/>
<csml:parameter key="csml-variable:parameter:minimumValue" value="-infinite"/>
<csml:parameter key="csml-variable:parameter:unit" value="second_inverse"/>
<csml:parameter key="csml-variable:parameter:global" value="false"/>
</csml:variable>
</csml:entitySimulationProperty>
<csml:viewProperty>
<csml:position positionID="default" position="auto" x="240.0" y="2400.0"/>
<csml:shape shapeID="default" visible="true">
<csml:toolSpecificGraphics>
<fig:figure xmlns:fig="http://www.csml.org/csml/cigraphics">
<fig:continuousEntity name="default" depth="0" outlineWidth="1.0" visible="true"/>
</fig:figure>
<text fontName="Dialog" fontSize="22" fontStyle=" bold" spacing="0.0" name="probeID" depth="0" visible="false" xmlns="http://www.csml.org/csml/cigraphics"/>
<text fontName="Dialog" fontSize="22" fontStyle=" bold" spacing="0.0" name="comments" depth="0" visible="false" xmlns="http://www.csml.org/csml/cigraphics"/>
<text fontName="Dialog" fontSize="22" fontStyle=" bold" spacing="0.0" name="unit" depth="0" visible="false" xmlns="http://www.csml.org/csml/cigraphics"/>
<text fontName="Dialog" fontSize="22" fontStyle=" bold" spacing="0.0" name="value" depth="0" visible="false" xmlns="http://www.csml.org/csml/cigraphics"/>
<text fontName="Dialog" fontSize="22" fontStyle=" bold" spacing="0.0" name="variable" depth="0" visible="false" xmlns="http://www.csml.org/csml/cigraphics"/>
<text fontName="Dialog" fontSize="22" fontStyle=" bold" spacing="0.0" name="name" depth="0" visible="true" xmlns="http://www.csml.org/csml/cigraphics"/>
</csml:toolSpecificGraphics>
</csml:shape>
</csml:viewProperty>
<csml:biologicalProperty refCellComponentID="cso30:i:CC_CellComponent">
<csml:property key="accession" value=""/>
<csml:property key="probeID" value=""/>
<csml:property key="extension" value=""/>
</csml:biologicalProperty>
<csml:comments>
<csml:comment type="text"></csml:comment>
</csml:comments>
</csml:entity>
<csml:entity id="parameter_reaction_vEXTER_parameter_cfeed" name="parameter_cfeed" type="cso30:c:-">
<csml:entitySimulationProperty>
<csml:variable variableID="vEXTER_cfeed" type="csml-variable:Double">
<csml:parameter key="csml-variable:parameter:initialValue" value="110.96"/>
<csml:parameter key="csml-variable:parameter:maximumValue" value="infinite"/>
<csml:parameter key="csml-variable:parameter:minimumValue" value="-infinite"/>
<csml:parameter key="csml-variable:parameter:unit" value="mM"/>
<csml:parameter key="csml-variable:parameter:global" value="false"/>
</csml:variable>
</csml:entitySimulationProperty>
<csml:viewProperty>
<csml:position positionID="default" position="auto" x="400.0" y="2400.0"/>
<csml:shape shapeID="default" visible="true">
<csml:toolSpecificGraphics>
<fig:figure xmlns:fig="http://www.csml.org/csml/cigraphics">
<fig:continuousEntity name="default" depth="0" outlineWidth="1.0" visible="true"/>
</fig:figure>
<text fontName="Dialog" fontSize="22" fontStyle=" bold" spacing="0.0" name="probeID" depth="0" visible="false" xmlns="http://www.csml.org/csml/cigraphics"/>
<text fontName="Dialog" fontSize="22" fontStyle=" bold" spacing="0.0" name="comments" depth="0" visible="false" xmlns="http://www.csml.org/csml/cigraphics"/>
<text fontName="Dialog" fontSize="22" fontStyle=" bold" spacing="0.0" name="unit" depth="0" visible="false" xmlns="http://www.csml.org/csml/cigraphics"/>
<text fontName="Dialog" fontSize="22" fontStyle=" bold" spacing="0.0" name="value" depth="0" visible="false" xmlns="http://www.csml.org/csml/cigraphics"/>
<text fontName="Dialog" fontSize="22" fontStyle=" bold" spacing="0.0" name="variable" depth="0" visible="false" xmlns="http://www.csml.org/csml/cigraphics"/>
<text fontName="Dialog" fontSize="22" fontStyle=" bold" spacing="0.0" name="name" depth="0" visible="true" xmlns="http://www.csml.org/csml/cigraphics"/>
</csml:toolSpecificGraphics>
</csml:shape>
</csml:viewProperty>
<csml:biologicalProperty refCellComponentID="cso30:i:CC_CellComponent">
<csml:property key="accession" value=""/>
<csml:property key="probeID" value=""/>
<csml:property key="extension" value=""/>
</csml:biologicalProperty>
<csml:comments>
<csml:comment type="text"></csml:comment>
</csml:comments>
</csml:entity>
<csml:entity id="e1" name="t" type="cso30:c:-">
<csml:entitySimulationProperty>
<csml:variable variableID="t" type="csml-variable:Double">
<csml:parameter key="csml-variable:parameter:maximumValue" value="infinite"/>
<csml:parameter key="csml-variable:parameter:minimumValue" value="0"/>
<csml:parameter key="csml-variable:parameter:evaluateScriptOnce" value="false"/>
<csml:parameter key="csml-variable:parameter:global" value="false"/>
<csml:script key="csml-variable:parameter:initialValue" language="pnuts">getElapsedTime(simulator)</csml:script>
</csml:variable>
</csml:entitySimulationProperty>
<csml:viewProperty>
<csml:position positionID="default" position="auto" x="879.5" y="69.5"/>
<csml:shape shapeID="default" visible="true">
<csml:toolSpecificGraphics>
<fig:figure xmlns:fig="http://www.csml.org/csml/cigraphics">
<fig:continuousEntity name="default" depth="0" outlineWidth="1.0" visible="true"/>
</fig:figure>
<text fontName="Dialog" fontSize="22" fontStyle=" bold" spacing="0.0" name="probeID" depth="0" visible="false" xmlns="http://www.csml.org/csml/cigraphics"/>
<text fontName="Dialog" fontSize="22" fontStyle=" bold" spacing="0.0" name="comments" depth="0" visible="false" xmlns="http://www.csml.org/csml/cigraphics"/>
<text fontName="Dialog" fontSize="22" fontStyle=" bold" spacing="0.0" name="unit" depth="0" visible="false" xmlns="http://www.csml.org/csml/cigraphics"/>
<text fontName="Dialog" fontSize="22" fontStyle=" bold" spacing="0.0" name="value" depth="0" visible="false" xmlns="http://www.csml.org/csml/cigraphics"/>
<text fontName="Dialog" fontSize="22" fontStyle=" bold" spacing="0.0" name="variable" depth="0" visible="false" xmlns="http://www.csml.org/csml/cigraphics"/>
<text fontName="Dialog" fontSize="22" fontStyle=" bold" spacing="0.0" name="name" depth="0" visible="true" xmlns="http://www.csml.org/csml/cigraphics"/>
</csml:toolSpecificGraphics>
</csml:shape>
</csml:viewProperty>
<csml:biologicalProperty refCellComponentID="cso30:i:CC_CellComponent">
<csml:property key="accession" value=""/>
<csml:property key="probeID" value=""/>
<csml:property key="extension" value=""/>
</csml:biologicalProperty>
<csml:comments>
<csml:comment type="text"></csml:comment>
</csml:comments>
</csml:entity>
<csml:entity id="e42" name="D_PHprEIIA" type="cso30:c:-">
<csml:entitySimulationProperty>
<csml:variable variableID="D4" type="csml-variable:Double">
<csml:parameter key="csml-variable:parameter:maximumValue" value="infinite"/>
<csml:parameter key="csml-variable:parameter:minimumValue" value="0"/>
<csml:parameter key="csml-variable:parameter:global" value="false"/>
<csml:script key="csml-variable:parameter:initialValue" language="pnuts">262.1*d</csml:script>
</csml:variable>
</csml:entitySimulationProperty>
<csml:viewProperty>
<csml:position positionID="default" position="auto" x="552.5" y="4371.5"/>
<csml:shape shapeID="default" visible="true">
<csml:toolSpecificGraphics>
<fig:figure xmlns:fig="http://www.csml.org/csml/cigraphics">
<fig:continuousEntity name="default" depth="0" fillColor="0 255 255 255" visible="true"/>
</fig:figure>
<text fontName="Dialog" fontSize="22" fontStyle=" bold" spacing="0.0" name="probeID" depth="0" visible="false" xmlns="http://www.csml.org/csml/cigraphics"/>
<text fontName="Dialog" fontSize="22" fontStyle=" bold" spacing="0.0" name="comments" depth="0" visible="false" xmlns="http://www.csml.org/csml/cigraphics"/>
<text fontName="Dialog" fontSize="22" fontStyle=" bold" spacing="0.0" name="unit" depth="0" visible="false" xmlns="http://www.csml.org/csml/cigraphics"/>
<text fontName="Dialog" fontSize="22" fontStyle=" bold" spacing="0.0" name="value" depth="0" visible="true" xmlns="http://www.csml.org/csml/cigraphics"/>
<text fontName="Dialog" fontSize="22" fontStyle=" bold" spacing="0.0" name="variable" depth="0" visible="false" xmlns="http://www.csml.org/csml/cigraphics"/>
<text fontName="Dialog" fontSize="22" fontStyle=" bold" spacing="0.0" name="name" depth="0" visible="true" xmlns="http://www.csml.org/csml/cigraphics"/>
</csml:toolSpecificGraphics>
</csml:shape>
</csml:viewProperty>
<csml:biologicalProperty refCellComponentID="cso30:i:CC_CellComponent">
<csml:property key="probeID" value=""/>
<csml:property key="extension" value=""/>
<csml:property key="accession" value=""/>
</csml:biologicalProperty>
<csml:comments>
<csml:comment type="text"></csml:comment>
</csml:comments>
</csml:entity>
<csml:entity id="e19" name="e19" type="cso30:c:-">
<csml:entitySimulationProperty>
<csml:variable variableID="k01" type="csml-variable:Double">
<csml:parameter key="csml-variable:parameter:initialValue" value="480000"/>
<csml:parameter key="csml-variable:parameter:maximumValue" value="infinite"/>
<csml:parameter key="csml-variable:parameter:minimumValue" value="0"/>
<csml:parameter key="csml-variable:parameter:global" value="false"/>
</csml:variable>
</csml:entitySimulationProperty>
<csml:viewProperty>
<csml:position positionID="default" position="auto" x="840.5" y="3705.5"/>
<csml:shape shapeID="default" visible="true">
<csml:toolSpecificGraphics>
<fig:figure xmlns:fig="http://www.csml.org/csml/cigraphics">
<fig:continuousEntity name="default" depth="0" fillColor="255 175 175 255" visible="true"/>
</fig:figure>
<text fontName="Dialog" fontSize="22" fontStyle=" bold" spacing="0.0" name="probeID" depth="0" visible="false" xmlns="http://www.csml.org/csml/cigraphics"/>
<text fontName="Dialog" fontSize="22" fontStyle=" bold" spacing="0.0" name="comments" depth="0" visible="false" xmlns="http://www.csml.org/csml/cigraphics"/>
<text fontName="Dialog" fontSize="22" fontStyle=" bold" spacing="0.0" name="unit" depth="0" visible="false" xmlns="http://www.csml.org/csml/cigraphics"/>
<text fontName="Dialog" fontSize="22" fontStyle=" bold" spacing="0.0" name="value" depth="0" visible="true" xmlns="http://www.csml.org/csml/cigraphics"/>
<text fontName="Dialog" fontSize="22" fontStyle=" bold" spacing="0.0" name="variable" depth="0" visible="false" xmlns="http://www.csml.org/csml/cigraphics"/>
<text fontName="Dialog" fontSize="22" fontStyle=" bold" spacing="0.0" name="name" depth="0" visible="true" xmlns="http://www.csml.org/csml/cigraphics"/>
</csml:toolSpecificGraphics>
</csml:shape>
</csml:viewProperty>
<csml:biologicalProperty refCellComponentID="cso30:i:CC_CellComponent">
<csml:property key="extension" value=""/>
<csml:property key="accession" value=""/>
<csml:property key="probeID" value=""/>
</csml:biologicalProperty>
<csml:comments>
<csml:comment type="text"></csml:comment>
</csml:comments>
</csml:entity>
<csml:entity id="e15" name="EIIA.P.Hpr" type="cso30:c:-">
<csml:entitySimulationProperty>
<csml:variable variableID="EIIAPHpr" type="csml-variable:Double">
<csml:parameter key="csml-variable:parameter:maximumValue" value="infinite"/>
<csml:parameter key="csml-variable:parameter:minimumValue" value="0"/>
<csml:parameter key="csml-variable:parameter:global" value="false"/>
<csml:script key="csml-variable:parameter:initialValue" language="pnuts">18*0.001</csml:script>
</csml:variable>
</csml:entitySimulationProperty>
<csml:viewProperty>
<csml:position positionID="default" position="auto" x="501.5" y="3260.0"/>
<csml:shape shapeID="default" visible="true">
<csml:toolSpecificGraphics>
<fig:figure xmlns:fig="http://www.csml.org/csml/cigraphics">
<fig:continuousEntity name="default" depth="0" visible="true"/>
</fig:figure>
<text fontName="Dialog" fontSize="22" fontStyle=" bold" spacing="0.0" name="probeID" depth="0" visible="false" xmlns="http://www.csml.org/csml/cigraphics"/>
<text fontName="Dialog" fontSize="22" fontStyle=" bold" spacing="0.0" name="comments" depth="0" visible="false" xmlns="http://www.csml.org/csml/cigraphics"/>
<text fontName="Dialog" fontSize="22" fontStyle=" bold" spacing="0.0" name="unit" depth="0" visible="false" xmlns="http://www.csml.org/csml/cigraphics"/>
<text fontName="Dialog" fontSize="22" fontStyle=" bold" spacing="0.0" name="value" depth="0" visible="true" xmlns="http://www.csml.org/csml/cigraphics"/>
<text fontName="Dialog" fontSize="22" fontStyle=" bold" spacing="0.0" name="variable" depth="0" visible="false" xmlns="http://www.csml.org/csml/cigraphics"/>
<text fontName="Dialog" fontSize="22" fontStyle=" bold" spacing="0.0" name="name" depth="0" visible="true" xmlns="http://www.csml.org/csml/cigraphics"/>
</csml:toolSpecificGraphics>
</csml:shape>
</csml:viewProperty>
<csml:biologicalProperty refCellComponentID="cso30:i:CC_CellComponent">
<csml:property key="probeID" value=""/>
<csml:property key="extension" value=""/>
<csml:property key="accession" value=""/>
</csml:biologicalProperty>
<csml:comments>
<csml:comment type="text"></csml:comment>
</csml:comments>
</csml:entity>
<csml:entity id="e27" name="e27" type="cso30:c:-">
<csml:entitySimulationProperty>
<csml:variable variableID="k05" type="csml-variable:Double">
<csml:parameter key="csml-variable:parameter:initialValue" value="21960"/>
<csml:parameter key="csml-variable:parameter:maximumValue" value="infinite"/>
<csml:parameter key="csml-variable:parameter:minimumValue" value="0"/>
<csml:parameter key="csml-variable:parameter:global" value="false"/>
</csml:variable>
</csml:entitySimulationProperty>
<csml:viewProperty>
<csml:position positionID="default" position="auto" x="468.5" y="3717.5"/>
<csml:shape shapeID="default" visible="true">
<csml:toolSpecificGraphics>
<fig:figure xmlns:fig="http://www.csml.org/csml/cigraphics">
<fig:continuousEntity name="default" depth="0" fillColor="255 175 175 255" visible="true"/>
</fig:figure>
<text fontName="Dialog" fontSize="22" fontStyle=" bold" spacing="0.0" name="probeID" depth="0" visible="false" xmlns="http://www.csml.org/csml/cigraphics"/>
<text fontName="Dialog" fontSize="22" fontStyle=" bold" spacing="0.0" name="comments" depth="0" visible="false" xmlns="http://www.csml.org/csml/cigraphics"/>
<text fontName="Dialog" fontSize="22" fontStyle=" bold" spacing="0.0" name="unit" depth="0" visible="false" xmlns="http://www.csml.org/csml/cigraphics"/>
<text fontName="Dialog" fontSize="22" fontStyle=" bold" spacing="0.0" name="value" depth="0" visible="true" xmlns="http://www.csml.org/csml/cigraphics"/>
<text fontName="Dialog" fontSize="22" fontStyle=" bold" spacing="0.0" name="variable" depth="0" visible="false" xmlns="http://www.csml.org/csml/cigraphics"/>
<text fontName="Dialog" fontSize="22" fontStyle=" bold" spacing="0.0" name="name" depth="0" visible="true" xmlns="http://www.csml.org/csml/cigraphics"/>
</csml:toolSpecificGraphics>
</csml:shape>
</csml:viewProperty>
<csml:biologicalProperty refCellComponentID="cso30:i:CC_CellComponent">
<csml:property key="extension" value=""/>
<csml:property key="accession" value=""/>
<csml:property key="probeID" value=""/>
</csml:biologicalProperty>
<csml:comments>
<csml:comment type="text"></csml:comment>
</csml:comments>
</csml:entity>
<csml:entity id="e5" name="PEI" type="cso30:c:-">
<csml:entitySimulationProperty>
<csml:variable variableID="PEI" type="csml-variable:Double">
<csml:parameter key="csml-variable:parameter:maximumValue" value="infinite"/>
<csml:parameter key="csml-variable:parameter:minimumValue" value="0"/>
<csml:parameter key="csml-variable:parameter:global" value="false"/>
<csml:script key="csml-variable:parameter:initialValue" language="pnuts">0.6*0.001</csml:script>
</csml:variable>
</csml:entitySimulationProperty>
<csml:viewProperty>
<csml:position positionID="default" position="auto" x="769.5" y="3443.5"/>
<csml:shape shapeID="default" visible="true">
<csml:toolSpecificGraphics>
<fig:figure xmlns:fig="http://www.csml.org/csml/cigraphics">
<fig:continuousEntity name="default" depth="0" fillColor="0 255 0 255" visible="true"/>
</fig:figure>
<text fontName="Dialog" fontSize="22" fontStyle=" bold" spacing="0.0" name="probeID" depth="0" visible="false" xmlns="http://www.csml.org/csml/cigraphics"/>
<text fontName="Dialog" fontSize="22" fontStyle=" bold" spacing="0.0" name="comments" depth="0" visible="false" xmlns="http://www.csml.org/csml/cigraphics"/>
<text fontName="Dialog" fontSize="22" fontStyle=" bold" spacing="0.0" name="unit" depth="0" visible="false" xmlns="http://www.csml.org/csml/cigraphics"/>
<text fontName="Dialog" fontSize="22" fontStyle=" bold" spacing="0.0" name="value" depth="0" visible="true" xmlns="http://www.csml.org/csml/cigraphics"/>
<text fontName="Dialog" fontSize="22" fontStyle=" bold" spacing="0.0" name="variable" depth="0" visible="false" xmlns="http://www.csml.org/csml/cigraphics"/>
<text fontName="Dialog" fontSize="22" fontStyle=" bold" spacing="0.0" name="name" depth="0" visible="true" xmlns="http://www.csml.org/csml/cigraphics"/>
</csml:toolSpecificGraphics>
</csml:shape>
</csml:viewProperty>
<csml:biologicalProperty refCellComponentID="cso30:i:CC_CellComponent">
<csml:property key="probeID" value=""/>
<csml:property key="extension" value=""/>
<csml:property key="accession" value=""/>
</csml:biologicalProperty>
<csml:comments>
<csml:comment type="text"></csml:comment>
</csml:comments>
</csml:entity>
<csml:entity id="e31" name="e20" type="cso30:c:-">
<csml:entitySimulationProperty>
<csml:variable variableID="k7" type="csml-variable:Double">
<csml:parameter key="csml-variable:parameter:initialValue" value="880"/>
<csml:parameter key="csml-variable:parameter:maximumValue" value="infinite"/>
<csml:parameter key="csml-variable:parameter:minimumValue" value="0"/>
<csml:parameter key="csml-variable:parameter:global" value="false"/>
</csml:variable>
</csml:entitySimulationProperty>
<csml:viewProperty>
<csml:position positionID="default" position="auto" x="307.5" y="3675.5"/>
<csml:shape shapeID="default" visible="true">
<csml:toolSpecificGraphics>
<fig:figure xmlns:fig="http://www.csml.org/csml/cigraphics">
<fig:continuousEntity name="default" depth="0" fillColor="0 255 0 255" visible="true"/>
</fig:figure>
<text fontName="Dialog" fontSize="22" fontStyle=" bold" spacing="0.0" name="probeID" depth="0" visible="false" xmlns="http://www.csml.org/csml/cigraphics"/>
<text fontName="Dialog" fontSize="22" fontStyle=" bold" spacing="0.0" name="comments" depth="0" visible="false" xmlns="http://www.csml.org/csml/cigraphics"/>
<text fontName="Dialog" fontSize="22" fontStyle=" bold" spacing="0.0" name="unit" depth="0" visible="false" xmlns="http://www.csml.org/csml/cigraphics"/>
<text fontName="Dialog" fontSize="22" fontStyle=" bold" spacing="0.0" name="value" depth="0" visible="true" xmlns="http://www.csml.org/csml/cigraphics"/>
<text fontName="Dialog" fontSize="22" fontStyle=" bold" spacing="0.0" name="variable" depth="0" visible="false" xmlns="http://www.csml.org/csml/cigraphics"/>
<text fontName="Dialog" fontSize="22" fontStyle=" bold" spacing="0.0" name="name" depth="0" visible="true" xmlns="http://www.csml.org/csml/cigraphics"/>
</csml:toolSpecificGraphics>
</csml:shape>
</csml:viewProperty>
<csml:biologicalProperty refCellComponentID="cso30:i:CC_CellComponent">
<csml:property key="extension" value=""/>
<csml:property key="accession" value=""/>
<csml:property key="probeID" value=""/>
</csml:biologicalProperty>
<csml:comments>
<csml:comment type="text"></csml:comment>
</csml:comments>
</csml:entity>
<csml:entity id="e7" name="PEIIA" type="cso30:c:-">
<csml:entitySimulationProperty>
<csml:variable variableID="PEIIA" type="csml-variable:Double">
<csml:parameter key="csml-variable:parameter:maximumValue" value="infinite"/>
<csml:parameter key="csml-variable:parameter:minimumValue" value="0"/>
<csml:parameter key="csml-variable:parameter:global" value="false"/>
<csml:script key="csml-variable:parameter:initialValue" language="pnuts">21*0.001</csml:script>
</csml:variable>
</csml:entitySimulationProperty>
<csml:viewProperty>
<csml:position positionID="default" position="auto" x="407.5" y="3443.5"/>
<csml:shape shapeID="default" visible="true">
<csml:toolSpecificGraphics>
<fig:figure xmlns:fig="http://www.csml.org/csml/cigraphics">
<fig:continuousEntity name="default" depth="0" fillColor="0 255 0 255" visible="true"/>
</fig:figure>
<text fontName="Dialog" fontSize="22" fontStyle=" bold" spacing="0.0" name="probeID" depth="0" visible="false" xmlns="http://www.csml.org/csml/cigraphics"/>
<text fontName="Dialog" fontSize="22" fontStyle=" bold" spacing="0.0" name="comments" depth="0" visible="false" xmlns="http://www.csml.org/csml/cigraphics"/>
<text fontName="Dialog" fontSize="22" fontStyle=" bold" spacing="0.0" name="unit" depth="0" visible="false" xmlns="http://www.csml.org/csml/cigraphics"/>
<text fontName="Dialog" fontSize="22" fontStyle=" bold" spacing="0.0" name="value" depth="0" visible="true" xmlns="http://www.csml.org/csml/cigraphics"/>
<text fontName="Dialog" fontSize="22" fontStyle=" bold" spacing="0.0" name="variable" depth="0" visible="false" xmlns="http://www.csml.org/csml/cigraphics"/>
<text fontName="Dialog" fontSize="22" fontStyle=" bold" spacing="0.0" name="name" depth="0" visible="true" xmlns="http://www.csml.org/csml/cigraphics"/>
</csml:toolSpecificGraphics>
</csml:shape>
</csml:viewProperty>
<csml:biologicalProperty refCellComponentID="cso30:i:CC_CellComponent">
<csml:property key="probeID" value=""/>
<csml:property key="extension" value=""/>
<csml:property key="accession" value=""/>
</csml:biologicalProperty>
<csml:comments>
<csml:comment type="text"></csml:comment>
</csml:comments>
</csml:entity>
<csml:entity id="e3" name="EIIA" type="cso30:c:-">
<csml:entitySimulationProperty>
<csml:variable variableID="EIIA" type="csml-variable:Double">
<csml:parameter key="csml-variable:parameter:maximumValue" value="infinite"/>
<csml:parameter key="csml-variable:parameter:minimumValue" value="0"/>
<csml:parameter key="csml-variable:parameter:global" value="false"/>
<csml:script key="csml-variable:parameter:initialValue" language="pnuts">0.65*0.001</csml:script>
</csml:variable>
</csml:entitySimulationProperty>
<csml:viewProperty>
<csml:position positionID="default" position="auto" x="407.5" y="3083.5"/>
<csml:shape shapeID="default" visible="true">
<csml:toolSpecificGraphics>
<fig:figure xmlns:fig="http://www.csml.org/csml/cigraphics">
<fig:continuousEntity name="default" depth="0" fillColor="255 175 175 255" visible="true"/>
</fig:figure>
<text fontName="Dialog" fontSize="22" fontStyle=" bold" spacing="0.0" name="probeID" depth="0" visible="false" xmlns="http://www.csml.org/csml/cigraphics"/>
<text fontName="Dialog" fontSize="22" fontStyle=" bold" spacing="0.0" name="comments" depth="0" visible="false" xmlns="http://www.csml.org/csml/cigraphics"/>
<text fontName="Dialog" fontSize="22" fontStyle=" bold" spacing="0.0" name="unit" depth="0" visible="false" xmlns="http://www.csml.org/csml/cigraphics"/>
<text fontName="Dialog" fontSize="22" fontStyle=" bold" spacing="0.0" name="value" depth="0" visible="true" xmlns="http://www.csml.org/csml/cigraphics"/>
<text fontName="Dialog" fontSize="22" fontStyle=" bold" spacing="0.0" name="variable" depth="0" visible="false" xmlns="http://www.csml.org/csml/cigraphics"/>
<text fontName="Dialog" fontSize="22" fontStyle=" bold" spacing="0.0" name="name" depth="0" visible="true" xmlns="http://www.csml.org/csml/cigraphics"/>
</csml:toolSpecificGraphics>
</csml:shape>
</csml:viewProperty>
<csml:biologicalProperty refCellComponentID="cso30:i:CC_CellComponent">
<csml:property key="probeID" value=""/>
<csml:property key="extension" value=""/>
<csml:property key="accession" value=""/>
</csml:biologicalProperty>
<csml:comments>
<csml:comment type="text"></csml:comment>
</csml:comments>
</csml:entity>
<csml:entity id="e8" name="PEIICB" type="cso30:c:-">
<csml:entitySimulationProperty>
<csml:variable variableID="PEIICB" type="csml-variable:Double">
<csml:parameter key="csml-variable:parameter:maximumValue" value="infinite"/>
<csml:parameter key="csml-variable:parameter:minimumValue" value="0"/>
<csml:parameter key="csml-variable:parameter:global" value="false"/>
<csml:script key="csml-variable:parameter:initialValue" language="pnuts">5.6*0.001</csml:script>
</csml:variable>
</csml:entitySimulationProperty>
<csml:viewProperty>
<csml:position positionID="default" position="auto" x="239.5" y="3083.5"/>
<csml:shape shapeID="default" visible="true">
<csml:toolSpecificGraphics>
<fig:figure xmlns:fig="http://www.csml.org/csml/cigraphics">
<fig:continuousEntity name="default" depth="0" fillColor="0 255 0 255" visible="true"/>
</fig:figure>
<text fontName="Dialog" fontSize="22" fontStyle=" bold" spacing="0.0" name="probeID" depth="0" visible="false" xmlns="http://www.csml.org/csml/cigraphics"/>
<text fontName="Dialog" fontSize="22" fontStyle=" bold" spacing="0.0" name="comments" depth="0" visible="false" xmlns="http://www.csml.org/csml/cigraphics"/>
<text fontName="Dialog" fontSize="22" fontStyle=" bold" spacing="0.0" name="unit" depth="0" visible="false" xmlns="http://www.csml.org/csml/cigraphics"/>
<text fontName="Dialog" fontSize="22" fontStyle=" bold" spacing="0.0" name="value" depth="0" visible="true" xmlns="http://www.csml.org/csml/cigraphics"/>
<text fontName="Dialog" fontSize="22" fontStyle=" bold" spacing="0.0" name="variable" depth="0" visible="false" xmlns="http://www.csml.org/csml/cigraphics"/>
<text fontName="Dialog" fontSize="22" fontStyle=" bold" spacing="0.0" name="name" depth="0" visible="true" xmlns="http://www.csml.org/csml/cigraphics"/>
</csml:toolSpecificGraphics>
</csml:shape>
</csml:viewProperty>
<csml:biologicalProperty refCellComponentID="cso30:i:CC_CellComponent">
<csml:property key="probeID" value=""/>
<csml:property key="extension" value=""/>
<csml:property key="accession" value=""/>
</csml:biologicalProperty>
<csml:comments>
<csml:comment type="text"></csml:comment>
</csml:comments>
</csml:entity>
<csml:entity id="e35" name="e23" type="cso30:c:-">
<csml:entitySimulationProperty>
<csml:variable variableID="k09" type="csml-variable:Double">
<csml:parameter key="csml-variable:parameter:initialValue" value="389"/>
<csml:parameter key="csml-variable:parameter:maximumValue" value="infinite"/>
<csml:parameter key="csml-variable:parameter:minimumValue" value="0"/>
<csml:parameter key="csml-variable:parameter:global" value="false"/>
</csml:variable>
</csml:entitySimulationProperty>
<csml:viewProperty>
<csml:position positionID="default" position="auto" x="130.5" y="3717.5"/>
<csml:shape shapeID="default" visible="true">
<csml:toolSpecificGraphics>
<fig:figure xmlns:fig="http://www.csml.org/csml/cigraphics">
<fig:continuousEntity name="default" depth="0" fillColor="255 175 175 255" visible="true"/>
</fig:figure>
<text fontName="Dialog" fontSize="22" fontStyle=" bold" spacing="0.0" name="probeID" depth="0" visible="false" xmlns="http://www.csml.org/csml/cigraphics"/>
<text fontName="Dialog" fontSize="22" fontStyle=" bold" spacing="0.0" name="comments" depth="0" visible="false" xmlns="http://www.csml.org/csml/cigraphics"/>
<text fontName="Dialog" fontSize="22" fontStyle=" bold" spacing="0.0" name="unit" depth="0" visible="false" xmlns="http://www.csml.org/csml/cigraphics"/>
<text fontName="Dialog" fontSize="22" fontStyle=" bold" spacing="0.0" name="value" depth="0" visible="true" xmlns="http://www.csml.org/csml/cigraphics"/>
<text fontName="Dialog" fontSize="22" fontStyle=" bold" spacing="0.0" name="variable" depth="0" visible="false" xmlns="http://www.csml.org/csml/cigraphics"/>
<text fontName="Dialog" fontSize="22" fontStyle=" bold" spacing="0.0" name="name" depth="0" visible="true" xmlns="http://www.csml.org/csml/cigraphics"/>
</csml:toolSpecificGraphics>
</csml:shape>
</csml:viewProperty>
<csml:biologicalProperty refCellComponentID="cso30:i:CC_CellComponent">
<csml:property key="extension" value=""/>
<csml:property key="accession" value=""/>
<csml:property key="probeID" value=""/>
</csml:biologicalProperty>
<csml:comments>
<csml:comment type="text"></csml:comment>
</csml:comments>
</csml:entity>
<csml:entity id="e16" name="EIICB.P.EIIA" type="cso30:c:-">
<csml:entitySimulationProperty>
<csml:variable variableID="EIICBPEIIA" type="csml-variable:Double">
<csml:parameter key="csml-variable:parameter:initialValue" value="1.25"/>
<csml:parameter key="csml-variable:parameter:maximumValue" value="infinite"/>
<csml:parameter key="csml-variable:parameter:minimumValue" value="0"/>
<csml:parameter key="csml-variable:parameter:global" value="false"/>
</csml:variable>
</csml:entitySimulationProperty>
<csml:viewProperty>
<csml:position positionID="default" position="auto" x="330.5" y="3260.0"/>
<csml:shape shapeID="default" visible="true">
<csml:toolSpecificGraphics>
<fig:figure xmlns:fig="http://www.csml.org/csml/cigraphics">
<fig:continuousEntity name="default" depth="0" visible="true"/>
</fig:figure>
<text fontName="Dialog" fontSize="22" fontStyle=" bold" spacing="0.0" name="probeID" depth="0" visible="false" xmlns="http://www.csml.org/csml/cigraphics"/>
<text fontName="Dialog" fontSize="22" fontStyle=" bold" spacing="0.0" name="comments" depth="0" visible="false" xmlns="http://www.csml.org/csml/cigraphics"/>
<text fontName="Dialog" fontSize="22" fontStyle=" bold" spacing="0.0" name="unit" depth="0" visible="false" xmlns="http://www.csml.org/csml/cigraphics"/>
<text fontName="Dialog" fontSize="22" fontStyle=" bold" spacing="0.0" name="value" depth="0" visible="true" xmlns="http://www.csml.org/csml/cigraphics"/>
<text fontName="Dialog" fontSize="22" fontStyle=" bold" spacing="0.0" name="variable" depth="0" visible="false" xmlns="http://www.csml.org/csml/cigraphics"/>
<text fontName="Dialog" fontSize="22" fontStyle=" bold" spacing="0.0" name="name" depth="0" visible="true" xmlns="http://www.csml.org/csml/cigraphics"/>
</csml:toolSpecificGraphics>
</csml:shape>
</csml:viewProperty>
<csml:biologicalProperty refCellComponentID="cso30:i:CC_CellComponent">
<csml:property key="probeID" value=""/>
<csml:property key="extension" value=""/>
<csml:property key="accession" value=""/>
</csml:biologicalProperty>
<csml:comments>
<csml:comment type="text"></csml:comment>
</csml:comments>
</csml:entity>
<csml:entity id="e21" name="e21" type="cso30:c:-">
<csml:entitySimulationProperty>
<csml:variable variableID="k02" type="csml-variable:Double">
<csml:parameter key="csml-variable:parameter:initialValue" value="294"/>
<csml:parameter key="csml-variable:parameter:maximumValue" value="infinite"/>
<csml:parameter key="csml-variable:parameter:minimumValue" value="0"/>
<csml:parameter key="csml-variable:parameter:global" value="false"/>
</csml:variable>
</csml:entitySimulationProperty>
<csml:viewProperty>
<csml:position positionID="default" position="auto" x="756.5" y="3709.5"/>
<csml:shape shapeID="default" visible="true">
<csml:toolSpecificGraphics>
<fig:figure xmlns:fig="http://www.csml.org/csml/cigraphics">
<fig:continuousEntity name="default" depth="0" fillColor="255 175 175 255" visible="true"/>
</fig:figure>
<text fontName="Dialog" fontSize="22" fontStyle=" bold" spacing="0.0" name="probeID" depth="0" visible="false" xmlns="http://www.csml.org/csml/cigraphics"/>
<text fontName="Dialog" fontSize="22" fontStyle=" bold" spacing="0.0" name="comments" depth="0" visible="false" xmlns="http://www.csml.org/csml/cigraphics"/>
<text fontName="Dialog" fontSize="22" fontStyle=" bold" spacing="0.0" name="unit" depth="0" visible="false" xmlns="http://www.csml.org/csml/cigraphics"/>
<text fontName="Dialog" fontSize="22" fontStyle=" bold" spacing="0.0" name="value" depth="0" visible="true" xmlns="http://www.csml.org/csml/cigraphics"/>
<text fontName="Dialog" fontSize="22" fontStyle=" bold" spacing="0.0" name="variable" depth="0" visible="false" xmlns="http://www.csml.org/csml/cigraphics"/>
<text fontName="Dialog" fontSize="22" fontStyle=" bold" spacing="0.0" name="name" depth="0" visible="true" xmlns="http://www.csml.org/csml/cigraphics"/>
</csml:toolSpecificGraphics>
</csml:shape>
</csml:viewProperty>
<csml:biologicalProperty refCellComponentID="cso30:i:CC_CellComponent">
<csml:property key="extension" value=""/>
<csml:property key="accession" value=""/>
<csml:property key="probeID" value=""/>
</csml:biologicalProperty>
<csml:comments>
<csml:comment type="text"></csml:comment>
</csml:comments>
</csml:entity>
<csml:entity id="e2" name="Hpr" type="cso30:c:-">
<csml:entitySimulationProperty>
<csml:variable variableID="Hpr" type="csml-variable:Double">
<csml:parameter key="csml-variable:parameter:maximumValue" value="infinite"/>
<csml:parameter key="csml-variable:parameter:minimumValue" value="0"/>
<csml:parameter key="csml-variable:parameter:global" value="false"/>
<csml:script key="csml-variable:parameter:initialValue" language="pnuts">1.1*0.001</csml:script>
</csml:variable>
</csml:entitySimulationProperty>
<csml:viewProperty>
<csml:position positionID="default" position="auto" x="588.5" y="3443.5"/>
<csml:shape shapeID="default" visible="true">
<csml:toolSpecificGraphics>
<fig:figure xmlns:fig="http://www.csml.org/csml/cigraphics">
<fig:continuousEntity name="default" depth="0" fillColor="255 175 175 255" visible="true"/>
</fig:figure>
<text fontName="Dialog" fontSize="22" fontStyle=" bold" spacing="0.0" name="probeID" depth="0" visible="false" xmlns="http://www.csml.org/csml/cigraphics"/>
<text fontName="Dialog" fontSize="22" fontStyle=" bold" spacing="0.0" name="comments" depth="0" visible="false" xmlns="http://www.csml.org/csml/cigraphics"/>
<text fontName="Dialog" fontSize="22" fontStyle=" bold" spacing="0.0" name="unit" depth="0" visible="false" xmlns="http://www.csml.org/csml/cigraphics"/>
<text fontName="Dialog" fontSize="22" fontStyle=" bold" spacing="0.0" name="value" depth="0" visible="true" xmlns="http://www.csml.org/csml/cigraphics"/>
<text fontName="Dialog" fontSize="22" fontStyle=" bold" spacing="0.0" name="variable" depth="0" visible="false" xmlns="http://www.csml.org/csml/cigraphics"/>
<text fontName="Dialog" fontSize="22" fontStyle=" bold" spacing="0.0" name="name" depth="0" visible="true" xmlns="http://www.csml.org/csml/cigraphics"/>
</csml:toolSpecificGraphics>
</csml:shape>
</csml:viewProperty>
<csml:biologicalProperty refCellComponentID="cso30:i:CC_CellComponent">
<csml:property key="probeID" value=""/>
<csml:property key="extension" value=""/>
<csml:property key="accession" value=""/>
</csml:biologicalProperty>
<csml:comments>
<csml:comment type="text"></csml:comment>
</csml:comments>
</csml:entity>
<csml:entity id="e38" name="e38" type="cso30:c:-">
<csml:entitySimulationProperty>
<csml:variable variableID="k" type="csml-variable:Double">
<csml:parameter key="csml-variable:parameter:initialValue" value="1"/>
<csml:parameter key="csml-variable:parameter:maximumValue" value="infinite"/>
<csml:parameter key="csml-variable:parameter:minimumValue" value="0"/>
<csml:parameter key="csml-variable:parameter:global" value="false"/>
</csml:variable>
</csml:entitySimulationProperty>
<csml:viewProperty>
<csml:position positionID="default" position="auto" x="969.5" y="3569.5"/>
<csml:shape shapeID="default" visible="true">
<csml:toolSpecificGraphics>
<fig:figure xmlns:fig="http://www.csml.org/csml/cigraphics">
<fig:continuousEntity name="default" depth="0" fillColor="255 0 0 255" visible="true"/>
</fig:figure>
<text fontName="Dialog" fontSize="22" fontStyle=" bold" spacing="0.0" name="probeID" depth="0" visible="false" xmlns="http://www.csml.org/csml/cigraphics"/>
<text fontName="Dialog" fontSize="22" fontStyle=" bold" spacing="0.0" name="comments" depth="0" visible="false" xmlns="http://www.csml.org/csml/cigraphics"/>
<text fontName="Dialog" fontSize="22" fontStyle=" bold" spacing="0.0" name="unit" depth="0" visible="false" xmlns="http://www.csml.org/csml/cigraphics"/>
<text fontName="Dialog" fontSize="22" fontStyle=" bold" spacing="0.0" name="value" depth="0" visible="true" xmlns="http://www.csml.org/csml/cigraphics"/>
<text fontName="Dialog" fontSize="22" fontStyle=" bold" spacing="0.0" name="variable" depth="0" visible="false" xmlns="http://www.csml.org/csml/cigraphics"/>
<text fontName="Dialog" fontSize="22" fontStyle=" bold" spacing="0.0" name="name" depth="0" visible="true" xmlns="http://www.csml.org/csml/cigraphics"/>
</csml:toolSpecificGraphics>
</csml:shape>
</csml:viewProperty>
<csml:biologicalProperty refCellComponentID="cso30:i:CC_CellComponent">
<csml:property key="extension" value=""/>
<csml:property key="accession" value=""/>
<csml:property key="probeID" value=""/>
</csml:biologicalProperty>
<csml:comments>
<csml:comment type="text"></csml:comment>
</csml:comments>
</csml:entity>
<csml:entity id="e18" name="e18" type="cso30:c:-">
<csml:entitySimulationProperty>
<csml:variable variableID="k1" type="csml-variable:Double">
<csml:parameter key="csml-variable:parameter:initialValue" value="1960"/>
<csml:parameter key="csml-variable:parameter:maximumValue" value="infinite"/>
<csml:parameter key="csml-variable:parameter:minimumValue" value="0"/>
<csml:parameter key="csml-variable:parameter:global" value="false"/>
</csml:variable>
</csml:entitySimulationProperty>
<csml:viewProperty>
<csml:position positionID="default" position="auto" x="845.5" y="3667.5"/>
<csml:shape shapeID="default" visible="true">
<csml:toolSpecificGraphics>
<fig:figure xmlns:fig="http://www.csml.org/csml/cigraphics">
[truncated: 493,411 more chars]
