# Supplementary material for: Identification of key regulators in glycogen utilization in E. coli based on the simulations from a hybrid functional Petri net model
Source: BMC Syst Biol. 2013 Dec 13;7(Suppl 6):S1. doi: 10.1186/1752-0509-7-S6-S1 (PMC4029488; doi:10.1186/1752-0509-7-S6-S1)
Supplement: Additional file 4 — Model-4. Cell Illustrator 4.0 file of dynamic HFPN model of central metabolism pathway, PTS and glycogen metabolism with the regulatory mechanisms, which can be download from URL [36]. [file 1752-0509-7-S6-S1-S4.csml]

<?xml version="1.0" encoding="UTF-8" standalone="yes"?>
<csml:project majorVersion="3" minorVersion="0" projectID="local" projectVersionID="undef" xmlns:csml="http://www.csml.org/csml/version3" xmlns:xlink="http://www.w3.org/1999/xlink">
<csml:model modelID="undef" modelVersionID="undef">
<csml:entitySet>
<csml:entity id="e1" name="extra_glucose" type="cso30:c:-">
<csml:entitySimulationProperty>
<csml:variable variableID="Glc" type="csml-variable:Double">
<csml:parameter key="csml-variable:parameter:initialValue" value="17"/>
<csml:parameter key="csml-variable:parameter:maximumValue" value="infinite"/>
<csml:parameter key="csml-variable:parameter:minimumValue" value="0"/>
<csml:parameter key="csml-variable:parameter:evaluateScriptOnce" value="false"/>
<csml:parameter key="csml-variable:parameter:global" value="false"/>
</csml:variable>
</csml:entitySimulationProperty>
<csml:viewProperty>
<csml:position positionID="default" position="auto" x="234.5" y="644.0"/>
<csml:shape shapeID="default" visible="true">
<csml:toolSpecificGraphics>
<fig:figure xmlns:fig="http://www.csml.org/csml/cigraphics">
<fig:continuousEntity name="default" depth="0" outlineWidth="1.0" size="51.0 51.0" visible="true"/>
</fig:figure>
<text fontName="Dialog" fontSize="22" fontStyle=" bold" textColor="0 0 255 255" spacing="0.0" name="probeID" depth="0" visible="false" xmlns="http://www.csml.org/csml/cigraphics"/>
<text fontName="Dialog" fontSize="22" fontStyle=" bold" textColor="0 0 255 255" spacing="0.0" name="comments" depth="0" visible="false" xmlns="http://www.csml.org/csml/cigraphics"/>
<text fontName="Dialog" fontSize="22" fontStyle=" bold" textColor="0 0 255 255" spacing="0.0" name="unit" depth="0" visible="false" xmlns="http://www.csml.org/csml/cigraphics"/>
<text fontName="Dialog" fontSize="22" fontStyle=" bold" textColor="0 0 255 255" spacing="0.0" name="value" depth="0" visible="false" xmlns="http://www.csml.org/csml/cigraphics"/>
<text fontName="Dialog" fontSize="22" fontStyle=" bold" textColor="0 0 255 255" spacing="0.0" name="variable" depth="0" visible="false" xmlns="http://www.csml.org/csml/cigraphics"/>
<text fontName="Dialog" fontSize="22" fontStyle=" bold" textColor="0 0 255 255" spacing="0.0" name="name" depth="0" visible="true" xmlns="http://www.csml.org/csml/cigraphics"/>
</csml:toolSpecificGraphics>
</csml:shape>
</csml:viewProperty>
<csml:biologicalProperty refCellComponentID="cso30:i:CC_CellComponent">
<csml:property key="extension" value=""/>
<csml:property key="accession" value=""/>
<csml:property key="probeID" value=""/>
</csml:biologicalProperty>
<csml:comments>
<csml:comment type="text"></csml:comment>
</csml:comments>
</csml:entity>
<csml:entity id="e33" name="G1P" type="cso30:c:-">
<csml:entitySimulationProperty>
<csml:variable variableID="G1P" type="csml-variable:Double">
<csml:parameter key="csml-variable:parameter:initialValue" value="0.653"/>
<csml:parameter key="csml-variable:parameter:maximumValue" value="infinite"/>
<csml:parameter key="csml-variable:parameter:minimumValue" value="0"/>
<csml:parameter key="csml-variable:parameter:global" value="false"/>
</csml:variable>
</csml:entitySimulationProperty>
<csml:viewProperty>
<csml:position positionID="default" position="auto" x="839.5" y="296.375"/>
<csml:shape shapeID="default" visible="true">
<csml:toolSpecificGraphics>
<fig:figure xmlns:fig="http://www.csml.org/csml/cigraphics">
<fig:continuousEntity name="default" depth="0" outlineWidth="1.0" size="22.0 22.0" visible="true"/>
</fig:figure>
<text fontName="Dialog" fontSize="22" fontStyle=" bold" textColor="0 0 255 255" spacing="0.0" name="probeID" depth="0" visible="false" xmlns="http://www.csml.org/csml/cigraphics"/>
<text fontName="Dialog" fontSize="22" fontStyle=" bold" textColor="0 0 255 255" spacing="0.0" name="comments" depth="0" visible="false" xmlns="http://www.csml.org/csml/cigraphics"/>
<text fontName="Dialog" fontSize="22" fontStyle=" bold" textColor="0 0 255 255" spacing="0.0" name="unit" depth="0" visible="false" xmlns="http://www.csml.org/csml/cigraphics"/>
<text fontName="Dialog" fontSize="22" fontStyle=" bold" textColor="0 0 255 255" spacing="0.0" name="value" depth="0" visible="false" xmlns="http://www.csml.org/csml/cigraphics"/>
<text fontName="Dialog" fontSize="22" fontStyle=" bold" textColor="0 0 255 255" spacing="0.0" name="variable" depth="0" visible="false" xmlns="http://www.csml.org/csml/cigraphics"/>
<text fontName="Dialog" fontSize="22" fontStyle=" bold" textColor="0 0 255 255" spacing="0.0" name="name" depth="0" visible="true" xmlns="http://www.csml.org/csml/cigraphics"/>
</csml:toolSpecificGraphics>
</csml:shape>
</csml:viewProperty>
<csml:biologicalProperty refCellComponentID="cso30:i:CC_CellComponent">
<csml:property key="extension" value=""/>
<csml:property key="accession" value=""/>
<csml:property key="probeID" value=""/>
</csml:biologicalProperty>
<csml:comments>
<csml:comment type="text"></csml:comment>
</csml:comments>
</csml:entity>
<csml:entity id="e157" name="PEIIA" type="cso30:c:-">
<csml:entitySimulationProperty>
<csml:variable variableID="PEIIA" type="csml-variable:Double">
<csml:parameter key="csml-variable:parameter:maximumValue" value="infinite"/>
<csml:parameter key="csml-variable:parameter:minimumValue" value="0"/>
<csml:parameter key="csml-variable:parameter:global" value="false"/>
<csml:script key="csml-variable:parameter:initialValue" language="pnuts">21*cc</csml:script>
</csml:variable>
</csml:entitySimulationProperty>
<csml:viewProperty>
<csml:position positionID="default" position="auto" x="580.3518418895408" y="1021.5"/>
<csml:shape shapeID="default" visible="true">
<csml:toolSpecificGraphics>
<fig:figure xmlns:fig="http://www.csml.org/csml/cigraphics">
<fig:continuousEntity name="default" depth="0" outlineWidth="1.0" size="22.0 22.0" visible="true"/>
</fig:figure>
<text fontName="Dialog" fontSize="22" fontStyle=" bold" textColor="0 0 255 255" spacing="0.0" name="probeID" depth="0" visible="false" xmlns="http://www.csml.org/csml/cigraphics"/>
<text fontName="Dialog" fontSize="22" fontStyle=" bold" textColor="0 0 255 255" spacing="0.0" name="comments" depth="0" visible="false" xmlns="http://www.csml.org/csml/cigraphics"/>
<text fontName="Dialog" fontSize="22" fontStyle=" bold" textColor="0 0 255 255" spacing="0.0" name="unit" depth="0" visible="false" xmlns="http://www.csml.org/csml/cigraphics"/>
<text fontName="Dialog" fontSize="22" fontStyle=" bold" textColor="0 0 255 255" spacing="0.0" name="value" depth="0" visible="false" xmlns="http://www.csml.org/csml/cigraphics"/>
<text fontName="Dialog" fontSize="22" fontStyle=" bold" textColor="0 0 255 255" spacing="0.0" name="variable" depth="0" visible="false" xmlns="http://www.csml.org/csml/cigraphics"/>
<text fontName="Dialog" fontSize="22" fontStyle=" bold" textColor="0 0 255 255" spacing="0.0" name="name" depth="0" visible="true" xmlns="http://www.csml.org/csml/cigraphics"/>
</csml:toolSpecificGraphics>
</csml:shape>
</csml:viewProperty>
<csml:biologicalProperty refCellComponentID="cso30:i:CC_CellComponent">
<csml:property key="accession" value=""/>
<csml:property key="probeID" value=""/>
<csml:property key="extension" value=""/>
</csml:biologicalProperty>
<csml:comments>
<csml:comment type="text"></csml:comment>
</csml:comments>
</csml:entity>
<csml:entity id="e158" name="EIICB" type="cso30:c:-">
<csml:entitySimulationProperty>
<csml:variable variableID="EIICB" type="csml-variable:Double">
<csml:parameter key="csml-variable:parameter:maximumValue" value="infinite"/>
<csml:parameter key="csml-variable:parameter:minimumValue" value="0"/>
<csml:parameter key="csml-variable:parameter:global" value="false"/>
<csml:script key="csml-variable:parameter:initialValue" language="pnuts">0.1*cc</csml:script>
</csml:variable>
</csml:entitySimulationProperty>
<csml:viewProperty>
<csml:position positionID="default" position="auto" x="373.4259209447704" y="1021.5"/>
<csml:shape shapeID="default" visible="true">
<csml:toolSpecificGraphics>
<fig:figure xmlns:fig="http://www.csml.org/csml/cigraphics">
<fig:continuousEntity name="default" depth="0" outlineWidth="1.0" size="22.0 22.0" visible="true"/>
</fig:figure>
<text fontName="Dialog" fontSize="22" fontStyle=" bold" textColor="0 0 255 255" spacing="0.0" name="probeID" depth="0" visible="false" xmlns="http://www.csml.org/csml/cigraphics"/>
<text fontName="Dialog" fontSize="22" fontStyle=" bold" textColor="0 0 255 255" spacing="0.0" name="comments" depth="0" visible="false" xmlns="http://www.csml.org/csml/cigraphics"/>
<text fontName="Dialog" fontSize="22" fontStyle=" bold" textColor="0 0 255 255" spacing="0.0" name="unit" depth="0" visible="false" xmlns="http://www.csml.org/csml/cigraphics"/>
<text fontName="Dialog" fontSize="22" fontStyle=" bold" textColor="0 0 255 255" spacing="0.0" name="value" depth="0" visible="false" xmlns="http://www.csml.org/csml/cigraphics"/>
<text fontName="Dialog" fontSize="22" fontStyle=" bold" textColor="0 0 255 255" spacing="0.0" name="variable" depth="0" visible="false" xmlns="http://www.csml.org/csml/cigraphics"/>
<text fontName="Dialog" fontSize="22" fontStyle=" bold" textColor="0 0 255 255" spacing="0.0" name="name" depth="0" visible="true" xmlns="http://www.csml.org/csml/cigraphics"/>
</csml:toolSpecificGraphics>
</csml:shape>
</csml:viewProperty>
<csml:biologicalProperty refCellComponentID="cso30:i:CC_CellComponent">
<csml:property key="accession" value=""/>
<csml:property key="probeID" value=""/>
<csml:property key="extension" value=""/>
</csml:biologicalProperty>
<csml:comments>
<csml:comment type="text"></csml:comment>
</csml:comments>
</csml:entity>
<csml:entity id="e159" name="EIIAPHpr" type="cso30:c:-">
<csml:entitySimulationProperty>
<csml:variable variableID="EIIAPHpr" type="csml-variable:Double">
<csml:parameter key="csml-variable:parameter:maximumValue" value="infinite"/>
<csml:parameter key="csml-variable:parameter:minimumValue" value="0"/>
<csml:parameter key="csml-variable:parameter:global" value="false"/>
<csml:script key="csml-variable:parameter:initialValue" language="pnuts">18*cc</csml:script>
</csml:variable>
</csml:entitySimulationProperty>
<csml:viewProperty>
<csml:position positionID="default" position="auto" x="672.5" y="845.5"/>
<csml:shape shapeID="default" visible="true">
<csml:toolSpecificGraphics>
<fig:figure xmlns:fig="http://www.csml.org/csml/cigraphics">
<fig:continuousEntity name="default" depth="0" outlineWidth="1.0" size="22.0 22.0" visible="true"/>
</fig:figure>
<text fontName="Dialog" fontSize="22" fontStyle=" bold" textColor="0 0 255 255" spacing="0.0" name="probeID" depth="0" visible="false" xmlns="http://www.csml.org/csml/cigraphics"/>
<text fontName="Dialog" fontSize="22" fontStyle=" bold" textColor="0 0 255 255" spacing="0.0" name="comments" depth="0" visible="false" xmlns="http://www.csml.org/csml/cigraphics"/>
<text fontName="Dialog" fontSize="22" fontStyle=" bold" textColor="0 0 255 255" spacing="0.0" name="unit" depth="0" visible="false" xmlns="http://www.csml.org/csml/cigraphics"/>
<text fontName="Dialog" fontSize="22" fontStyle=" bold" textColor="0 0 255 255" spacing="0.0" name="value" depth="0" visible="false" xmlns="http://www.csml.org/csml/cigraphics"/>
<text fontName="Dialog" fontSize="22" fontStyle=" bold" textColor="0 0 255 255" spacing="0.0" name="variable" depth="0" visible="false" xmlns="http://www.csml.org/csml/cigraphics"/>
<text fontName="Dialog" fontSize="22" fontStyle=" bold" textColor="0 0 255 255" spacing="0.0" name="name" depth="0" visible="true" xmlns="http://www.csml.org/csml/cigraphics"/>
</csml:toolSpecificGraphics>
</csml:shape>
</csml:viewProperty>
<csml:biologicalProperty refCellComponentID="cso30:i:CC_CellComponent">
<csml:property key="accession" value=""/>
<csml:property key="probeID" value=""/>
<csml:property key="extension" value=""/>
</csml:biologicalProperty>
<csml:comments>
<csml:comment type="text"></csml:comment>
</csml:comments>
</csml:entity>
<csml:entity id="e162" name="PHPr" type="cso30:c:-">
<csml:entitySimulationProperty>
<csml:variable variableID="PHpr" type="csml-variable:Double">
<csml:parameter key="csml-variable:parameter:maximumValue" value="infinite"/>
<csml:parameter key="csml-variable:parameter:minimumValue" value="0"/>
<csml:parameter key="csml-variable:parameter:global" value="false"/>
<csml:script key="csml-variable:parameter:initialValue" language="pnuts">28*cc</csml:script>
</csml:variable>
</csml:entitySimulationProperty>
<csml:viewProperty>
<csml:position positionID="default" position="auto" x="779.3518418895408" y="695.0"/>
<csml:shape shapeID="default" visible="true">
<csml:toolSpecificGraphics>
<fig:figure xmlns:fig="http://www.csml.org/csml/cigraphics">
<fig:continuousEntity name="default" depth="0" outlineColor="255 0 0 255" outlineWidth="1.0" size="22.0 22.0" visible="true"/>
</fig:figure>
<text fontName="Dialog" fontSize="22" fontStyle=" bold" textColor="255 0 0 255" spacing="0.0" name="probeID" depth="0" visible="false" xmlns="http://www.csml.org/csml/cigraphics"/>
<text fontName="Dialog" fontSize="22" fontStyle=" bold" textColor="255 0 0 255" spacing="0.0" name="comments" depth="0" visible="false" xmlns="http://www.csml.org/csml/cigraphics"/>
<text fontName="Dialog" fontSize="22" fontStyle=" bold" textColor="255 0 0 255" spacing="0.0" name="unit" depth="0" visible="false" xmlns="http://www.csml.org/csml/cigraphics"/>
<text fontName="Dialog" fontSize="22" fontStyle=" bold" textColor="255 0 0 255" spacing="0.0" name="value" depth="0" visible="false" xmlns="http://www.csml.org/csml/cigraphics"/>
<text fontName="Dialog" fontSize="22" fontStyle=" bold" textColor="255 0 0 255" spacing="0.0" name="variable" depth="0" visible="false" xmlns="http://www.csml.org/csml/cigraphics"/>
<text fontName="Dialog" fontSize="22" fontStyle=" bold" textColor="255 0 0 255" spacing="0.0" name="name" depth="0" visible="true" xmlns="http://www.csml.org/csml/cigraphics"/>
</csml:toolSpecificGraphics>
</csml:shape>
</csml:viewProperty>
<csml:biologicalProperty refCellComponentID="cso30:i:CC_CellComponent">
<csml:property key="accession" value=""/>
<csml:property key="probeID" value=""/>
<csml:property key="extension" value=""/>
</csml:biologicalProperty>
<csml:comments>
<csml:comment type="text"></csml:comment>
</csml:comments>
</csml:entity>
<csml:entity id="e163" name="e24" type="cso30:c:-">
<csml:entitySimulationProperty>
<csml:variable variableID="k4" type="csml-variable:Double">
<csml:parameter key="csml-variable:parameter:initialValue" value="84000"/>
<csml:parameter key="csml-variable:parameter:maximumValue" value="infinite"/>
<csml:parameter key="csml-variable:parameter:minimumValue" value="0"/>
<csml:parameter key="csml-variable:parameter:global" value="false"/>
</csml:variable>
</csml:entitySimulationProperty>
<csml:viewProperty>
<csml:position positionID="default" position="auto" x="896.5" y="1750.5"/>
<csml:shape shapeID="default" visible="true">
<csml:toolSpecificGraphics>
<fig:figure xmlns:fig="http://www.csml.org/csml/cigraphics">
<fig:continuousEntity name="default" depth="0" outlineWidth="1.0" size="22.0 22.0" visible="true"/>
</fig:figure>
<text fontName="Dialog" fontSize="22" fontStyle=" bold" textColor="192 192 192 255" spacing="0.0" name="probeID" depth="0" visible="false" xmlns="http://www.csml.org/csml/cigraphics"/>
<text fontName="Dialog" fontSize="22" fontStyle=" bold" textColor="192 192 192 255" spacing="0.0" name="comments" depth="0" visible="false" xmlns="http://www.csml.org/csml/cigraphics"/>
<text fontName="Dialog" fontSize="22" fontStyle=" bold" textColor="192 192 192 255" spacing="0.0" name="unit" depth="0" visible="false" xmlns="http://www.csml.org/csml/cigraphics"/>
<text fontName="Dialog" fontSize="22" fontStyle=" bold" textColor="192 192 192 255" spacing="0.0" name="value" depth="0" visible="true" xmlns="http://www.csml.org/csml/cigraphics"/>
<text fontName="Dialog" fontSize="22" fontStyle=" bold" textColor="192 192 192 255" spacing="0.0" name="variable" depth="0" visible="false" xmlns="http://www.csml.org/csml/cigraphics"/>
<text fontName="Dialog" fontSize="22" fontStyle=" bold" textColor="192 192 192 255" spacing="0.0" name="name" depth="0" visible="true" xmlns="http://www.csml.org/csml/cigraphics"/>
</csml:toolSpecificGraphics>
</csml:shape>
</csml:viewProperty>
<csml:biologicalProperty refCellComponentID="cso30:i:CC_CellComponent">
<csml:property key="probeID" value=""/>
<csml:property key="extension" value=""/>
<csml:property key="accession" value=""/>
</csml:biologicalProperty>
<csml:comments>
<csml:comment type="text"></csml:comment>
</csml:comments>
</csml:entity>
<csml:entity id="e164" name="EIPEP" type="cso30:c:-">
<csml:entitySimulationProperty>
<csml:variable variableID="EIPEP" type="csml-variable:Double">
<csml:parameter key="csml-variable:parameter:maximumValue" value="infinite"/>
<csml:parameter key="csml-variable:parameter:minimumValue" value="0"/>
<csml:parameter key="csml-variable:parameter:global" value="false"/>
<csml:script key="csml-variable:parameter:initialValue" language="pnuts">2.4*cc</csml:script>
</csml:variable>
</csml:entitySimulationProperty>
<csml:viewProperty>
<csml:position positionID="default" position="auto" x="1064.5" y="845.5"/>
<csml:shape shapeID="default" visible="true">
<csml:toolSpecificGraphics>
<fig:figure xmlns:fig="http://www.csml.org/csml/cigraphics">
<fig:continuousEntity name="default" depth="0" outlineWidth="1.0" size="22.0 22.0" visible="true"/>
</fig:figure>
<text fontName="Dialog" fontSize="22" fontStyle=" bold" textColor="0 0 255 255" spacing="0.0" name="probeID" depth="0" visible="false" xmlns="http://www.csml.org/csml/cigraphics"/>
<text fontName="Dialog" fontSize="22" fontStyle=" bold" textColor="0 0 255 255" spacing="0.0" name="comments" depth="0" visible="false" xmlns="http://www.csml.org/csml/cigraphics"/>
<text fontName="Dialog" fontSize="22" fontStyle=" bold" textColor="0 0 255 255" spacing="0.0" name="unit" depth="0" visible="false" xmlns="http://www.csml.org/csml/cigraphics"/>
<text fontName="Dialog" fontSize="22" fontStyle=" bold" textColor="0 0 255 255" spacing="0.0" name="value" depth="0" visible="false" xmlns="http://www.csml.org/csml/cigraphics"/>
<text fontName="Dialog" fontSize="22" fontStyle=" bold" textColor="0 0 255 255" spacing="0.0" name="variable" depth="0" visible="false" xmlns="http://www.csml.org/csml/cigraphics"/>
<text fontName="Dialog" fontSize="22" fontStyle=" bold" textColor="0 0 255 255" spacing="0.0" name="name" depth="0" visible="true" xmlns="http://www.csml.org/csml/cigraphics"/>
</csml:toolSpecificGraphics>
</csml:shape>
</csml:viewProperty>
<csml:biologicalProperty refCellComponentID="cso30:i:CC_CellComponent">
<csml:property key="accession" value=""/>
<csml:property key="probeID" value=""/>
<csml:property key="extension" value=""/>
</csml:biologicalProperty>
<csml:comments>
<csml:comment type="text"></csml:comment>
</csml:comments>
</csml:entity>
<csml:entity id="e165" name="HprPEI" type="cso30:c:-">
<csml:entitySimulationProperty>
<csml:variable variableID="HprPEI" type="csml-variable:Double">
<csml:parameter key="csml-variable:parameter:maximumValue" value="infinite"/>
<csml:parameter key="csml-variable:parameter:minimumValue" value="0"/>
<csml:parameter key="csml-variable:parameter:global" value="false"/>
<csml:script key="csml-variable:parameter:initialValue" language="pnuts">0.7*cc</csml:script>
</csml:variable>
</csml:entitySimulationProperty>
<csml:viewProperty>
<csml:position positionID="default" position="auto" x="893.5" y="845.5"/>
<csml:shape shapeID="default" visible="true">
<csml:toolSpecificGraphics>
<fig:figure xmlns:fig="http://www.csml.org/csml/cigraphics">
<fig:continuousEntity name="default" depth="0" outlineWidth="1.0" size="22.0 22.0" visible="true"/>
</fig:figure>
<text fontName="Dialog" fontSize="22" fontStyle=" bold" textColor="0 0 255 255" spacing="0.0" name="probeID" depth="0" visible="false" xmlns="http://www.csml.org/csml/cigraphics"/>
<text fontName="Dialog" fontSize="22" fontStyle=" bold" textColor="0 0 255 255" spacing="0.0" name="comments" depth="0" visible="false" xmlns="http://www.csml.org/csml/cigraphics"/>
<text fontName="Dialog" fontSize="22" fontStyle=" bold" textColor="0 0 255 255" spacing="0.0" name="unit" depth="0" visible="false" xmlns="http://www.csml.org/csml/cigraphics"/>
<text fontName="Dialog" fontSize="22" fontStyle=" bold" textColor="0 0 255 255" spacing="0.0" name="value" depth="0" visible="false" xmlns="http://www.csml.org/csml/cigraphics"/>
<text fontName="Dialog" fontSize="22" fontStyle=" bold" textColor="0 0 255 255" spacing="0.0" name="variable" depth="0" visible="false" xmlns="http://www.csml.org/csml/cigraphics"/>
<text fontName="Dialog" fontSize="22" fontStyle=" bold" textColor="0 0 255 255" spacing="0.0" name="name" depth="0" visible="true" xmlns="http://www.csml.org/csml/cigraphics"/>
</csml:toolSpecificGraphics>
</csml:shape>
</csml:viewProperty>
<csml:biologicalProperty refCellComponentID="cso30:i:CC_CellComponent">
<csml:property key="accession" value=""/>
<csml:property key="probeID" value=""/>
<csml:property key="extension" value=""/>
</csml:biologicalProperty>
<csml:comments>
<csml:comment type="text"></csml:comment>
</csml:comments>
</csml:entity>
<csml:entity id="e166" name="EIICBPEIIA" type="cso30:c:-">
<csml:entitySimulationProperty>
<csml:variable variableID="EIICBPEIIA" type="csml-variable:Double">
<csml:parameter key="csml-variable:parameter:maximumValue" value="infinite"/>
<csml:parameter key="csml-variable:parameter:minimumValue" value="0"/>
<csml:parameter key="csml-variable:parameter:global" value="false"/>
<csml:script key="csml-variable:parameter:initialValue" language="pnuts">1.25*cc</csml:script>
</csml:variable>
</csml:entitySimulationProperty>
<csml:viewProperty>
<csml:position positionID="default" position="auto" x="472.5" y="845.5"/>
<csml:shape shapeID="default" visible="true">
<csml:toolSpecificGraphics>
<fig:figure xmlns:fig="http://www.csml.org/csml/cigraphics">
<fig:continuousEntity name="default" depth="0" outlineWidth="1.0" size="22.0 22.0" visible="true"/>
</fig:figure>
<text fontName="Dialog" fontSize="22" fontStyle=" bold" textColor="0 0 255 255" spacing="0.0" name="probeID" depth="0" visible="false" xmlns="http://www.csml.org/csml/cigraphics"/>
<text fontName="Dialog" fontSize="22" fontStyle=" bold" textColor="0 0 255 255" spacing="0.0" name="comments" depth="0" visible="false" xmlns="http://www.csml.org/csml/cigraphics"/>
<text fontName="Dialog" fontSize="22" fontStyle=" bold" textColor="0 0 255 255" spacing="0.0" name="unit" depth="0" visible="false" xmlns="http://www.csml.org/csml/cigraphics"/>
<text fontName="Dialog" fontSize="22" fontStyle=" bold" textColor="0 0 255 255" spacing="0.0" name="value" depth="0" visible="false" xmlns="http://www.csml.org/csml/cigraphics"/>
<text fontName="Dialog" fontSize="22" fontStyle=" bold" textColor="0 0 255 255" spacing="0.0" name="variable" depth="0" visible="false" xmlns="http://www.csml.org/csml/cigraphics"/>
<text fontName="Dialog" fontSize="22" fontStyle=" bold" textColor="0 0 255 255" spacing="0.0" name="name" depth="0" visible="true" xmlns="http://www.csml.org/csml/cigraphics"/>
</csml:toolSpecificGraphics>
</csml:shape>
</csml:viewProperty>
<csml:biologicalProperty refCellComponentID="cso30:i:CC_CellComponent">
<csml:property key="accession" value=""/>
<csml:property key="probeID" value=""/>
<csml:property key="extension" value=""/>
</csml:biologicalProperty>
<csml:comments>
<csml:comment type="text"></csml:comment>
</csml:comments>
</csml:entity>
<csml:entity id="e167" name="e21" type="cso30:c:-">
<csml:entitySimulationProperty>
<csml:variable variableID="k02" type="csml-variable:Double">
<csml:parameter key="csml-variable:parameter:initialValue" value="294"/>
<csml:parameter key="csml-variable:parameter:maximumValue" value="infinite"/>
<csml:parameter key="csml-variable:parameter:minimumValue" value="0"/>
<csml:parameter key="csml-variable:parameter:global" value="false"/>
</csml:variable>
</csml:entitySimulationProperty>
<csml:viewProperty>
<csml:position positionID="default" position="auto" x="1095.0" y="1813.5"/>
<csml:shape shapeID="default" visible="true">
<csml:toolSpecificGraphics>
<fig:figure xmlns:fig="http://www.csml.org/csml/cigraphics">
<fig:continuousEntity name="default" depth="0" outlineWidth="1.0" size="22.0 22.0" visible="true"/>
</fig:figure>
<text fontName="Dialog" fontSize="22" fontStyle=" bold" textColor="192 192 192 255" spacing="0.0" name="probeID" depth="0" visible="false" xmlns="http://www.csml.org/csml/cigraphics"/>
<text fontName="Dialog" fontSize="22" fontStyle=" bold" textColor="192 192 192 255" spacing="0.0" name="comments" depth="0" visible="false" xmlns="http://www.csml.org/csml/cigraphics"/>
<text fontName="Dialog" fontSize="22" fontStyle=" bold" textColor="192 192 192 255" spacing="0.0" name="unit" depth="0" visible="false" xmlns="http://www.csml.org/csml/cigraphics"/>
<text fontName="Dialog" fontSize="22" fontStyle=" bold" textColor="192 192 192 255" spacing="0.0" name="value" depth="0" visible="true" xmlns="http://www.csml.org/csml/cigraphics"/>
<text fontName="Dialog" fontSize="22" fontStyle=" bold" textColor="192 192 192 255" spacing="0.0" name="variable" depth="0" visible="false" xmlns="http://www.csml.org/csml/cigraphics"/>
<text fontName="Dialog" fontSize="22" fontStyle=" bold" textColor="192 192 192 255" spacing="0.0" name="name" depth="0" visible="true" xmlns="http://www.csml.org/csml/cigraphics"/>
</csml:toolSpecificGraphics>
</csml:shape>
</csml:viewProperty>
<csml:biologicalProperty refCellComponentID="cso30:i:CC_CellComponent">
<csml:property key="probeID" value=""/>
<csml:property key="extension" value=""/>
<csml:property key="accession" value=""/>
</csml:biologicalProperty>
<csml:comments>
<csml:comment type="text"></csml:comment>
</csml:comments>
</csml:entity>
<csml:entity id="e169" name="e22" type="cso30:c:-">
<csml:entitySimulationProperty>
<csml:variable variableID="k10" type="csml-variable:Double">
<csml:parameter key="csml-variable:parameter:initialValue" value="4800"/>
<csml:parameter key="csml-variable:parameter:maximumValue" value="infinite"/>
<csml:parameter key="csml-variable:parameter:minimumValue" value="0"/>
<csml:parameter key="csml-variable:parameter:global" value="false"/>
</csml:variable>
</csml:entitySimulationProperty>
<csml:viewProperty>
<csml:position positionID="default" position="auto" x="384.5" y="1750.5"/>
<csml:shape shapeID="default" visible="true">
<csml:toolSpecificGraphics>
<fig:figure xmlns:fig="http://www.csml.org/csml/cigraphics">
<fig:continuousEntity name="default" depth="0" outlineWidth="1.0" size="22.0 22.0" visible="true"/>
</fig:figure>
<text fontName="Dialog" fontSize="22" fontStyle=" bold" textColor="192 192 192 255" spacing="0.0" name="probeID" depth="0" visible="false" xmlns="http://www.csml.org/csml/cigraphics"/>
<text fontName="Dialog" fontSize="22" fontStyle=" bold" textColor="192 192 192 255" spacing="0.0" name="comments" depth="0" visible="false" xmlns="http://www.csml.org/csml/cigraphics"/>
<text fontName="Dialog" fontSize="22" fontStyle=" bold" textColor="192 192 192 255" spacing="0.0" name="unit" depth="0" visible="false" xmlns="http://www.csml.org/csml/cigraphics"/>
<text fontName="Dialog" fontSize="22" fontStyle=" bold" textColor="192 192 192 255" spacing="0.0" name="value" depth="0" visible="true" xmlns="http://www.csml.org/csml/cigraphics"/>
<text fontName="Dialog" fontSize="22" fontStyle=" bold" textColor="192 192 192 255" spacing="0.0" name="variable" depth="0" visible="false" xmlns="http://www.csml.org/csml/cigraphics"/>
<text fontName="Dialog" fontSize="22" fontStyle=" bold" textColor="192 192 192 255" spacing="0.0" name="name" depth="0" visible="true" xmlns="http://www.csml.org/csml/cigraphics"/>
</csml:toolSpecificGraphics>
</csml:shape>
</csml:viewProperty>
<csml:biologicalProperty refCellComponentID="cso30:i:CC_CellComponent">
<csml:property key="probeID" value=""/>
<csml:property key="extension" value=""/>
<csml:property key="accession" value=""/>
</csml:biologicalProperty>
<csml:comments>
<csml:comment type="text"></csml:comment>
</csml:comments>
</csml:entity>
<csml:entity id="e171" name="e23" type="cso30:c:-">
<csml:entitySimulationProperty>
<csml:variable variableID="k010" type="csml-variable:Double">
<csml:parameter key="csml-variable:parameter:initialValue" value="0.0054"/>
<csml:parameter key="csml-variable:parameter:maximumValue" value="infinite"/>
<csml:parameter key="csml-variable:parameter:minimumValue" value="0"/>
<csml:parameter key="csml-variable:parameter:global" value="false"/>
</csml:variable>
</csml:entitySimulationProperty>
<csml:viewProperty>
<csml:position positionID="default" position="auto" x="385.5" y="1813.5"/>
<csml:shape shapeID="default" visible="true">
<csml:toolSpecificGraphics>
<fig:figure xmlns:fig="http://www.csml.org/csml/cigraphics">
<fig:continuousEntity name="default" depth="0" outlineWidth="1.0" size="22.0 22.0" visible="true"/>
</fig:figure>
<text fontName="Dialog" fontSize="22" fontStyle=" bold" textColor="192 192 192 255" spacing="0.0" name="probeID" depth="0" visible="false" xmlns="http://www.csml.org/csml/cigraphics"/>
<text fontName="Dialog" fontSize="22" fontStyle=" bold" textColor="192 192 192 255" spacing="0.0" name="comments" depth="0" visible="false" xmlns="http://www.csml.org/csml/cigraphics"/>
<text fontName="Dialog" fontSize="22" fontStyle=" bold" textColor="192 192 192 255" spacing="0.0" name="unit" depth="0" visible="false" xmlns="http://www.csml.org/csml/cigraphics"/>
<text fontName="Dialog" fontSize="22" fontStyle=" bold" textColor="192 192 192 255" spacing="0.0" name="value" depth="0" visible="true" xmlns="http://www.csml.org/csml/cigraphics"/>
<text fontName="Dialog" fontSize="22" fontStyle=" bold" textColor="192 192 192 255" spacing="0.0" name="variable" depth="0" visible="false" xmlns="http://www.csml.org/csml/cigraphics"/>
<text fontName="Dialog" fontSize="22" fontStyle=" bold" textColor="192 192 192 255" spacing="0.0" name="name" depth="0" visible="true" xmlns="http://www.csml.org/csml/cigraphics"/>
</csml:toolSpecificGraphics>
</csml:shape>
</csml:viewProperty>
<csml:biologicalProperty refCellComponentID="cso30:i:CC_CellComponent">
<csml:property key="probeID" value=""/>
<csml:property key="extension" value=""/>
<csml:property key="accession" value=""/>
</csml:biologicalProperty>
<csml:comments>
<csml:comment type="text"></csml:comment>
</csml:comments>
</csml:entity>
<csml:entity id="e172" name="e23" type="cso30:c:-">
<csml:entitySimulationProperty>
<csml:variable variableID="k09" type="csml-variable:Double">
<csml:parameter key="csml-variable:parameter:initialValue" value="389"/>
<csml:parameter key="csml-variable:parameter:maximumValue" value="infinite"/>
<csml:parameter key="csml-variable:parameter:minimumValue" value="0"/>
<csml:parameter key="csml-variable:parameter:global" value="false"/>
</csml:variable>
</csml:entitySimulationProperty>
<csml:viewProperty>
<csml:position positionID="default" position="auto" x="476.5" y="1813.5"/>
<csml:shape shapeID="default" visible="true">
<csml:toolSpecificGraphics>
<fig:figure xmlns:fig="http://www.csml.org/csml/cigraphics">
<fig:continuousEntity name="default" depth="0" outlineWidth="1.0" size="22.0 22.0" visible="true"/>
</fig:figure>
<text fontName="Dialog" fontSize="22" fontStyle=" bold" textColor="192 192 192 255" spacing="0.0" name="probeID" depth="0" visible="false" xmlns="http://www.csml.org/csml/cigraphics"/>
<text fontName="Dialog" fontSize="22" fontStyle=" bold" textColor="192 192 192 255" spacing="0.0" name="comments" depth="0" visible="false" xmlns="http://www.csml.org/csml/cigraphics"/>
<text fontName="Dialog" fontSize="22" fontStyle=" bold" textColor="192 192 192 255" spacing="0.0" name="unit" depth="0" visible="false" xmlns="http://www.csml.org/csml/cigraphics"/>
<text fontName="Dialog" fontSize="22" fontStyle=" bold" textColor="192 192 192 255" spacing="0.0" name="value" depth="0" visible="true" xmlns="http://www.csml.org/csml/cigraphics"/>
<text fontName="Dialog" fontSize="22" fontStyle=" bold" textColor="192 192 192 255" spacing="0.0" name="variable" depth="0" visible="false" xmlns="http://www.csml.org/csml/cigraphics"/>
<text fontName="Dialog" fontSize="22" fontStyle=" bold" textColor="192 192 192 255" spacing="0.0" name="name" depth="0" visible="true" xmlns="http://www.csml.org/csml/cigraphics"/>
</csml:toolSpecificGraphics>
</csml:shape>
</csml:viewProperty>
<csml:biologicalProperty refCellComponentID="cso30:i:CC_CellComponent">
<csml:property key="probeID" value=""/>
<csml:property key="extension" value=""/>
<csml:property key="accession" value=""/>
</csml:biologicalProperty>
<csml:comments>
<csml:comment type="text"></csml:comment>
</csml:comments>
</csml:entity>
<csml:entity id="e173" name="e25" type="cso30:c:-">
<csml:entitySimulationProperty>
<csml:variable variableID="k04" type="csml-variable:Double">
<csml:parameter key="csml-variable:parameter:initialValue" value="3360"/>
<csml:parameter key="csml-variable:parameter:maximumValue" value="infinite"/>
<csml:parameter key="csml-variable:parameter:minimumValue" value="0"/>
<csml:parameter key="csml-variable:parameter:global" value="false"/>
</csml:variable>
</csml:entitySimulationProperty>
<csml:viewProperty>
<csml:position positionID="default" position="auto" x="896.5" y="1813.5"/>
<csml:shape shapeID="default" visible="true">
<csml:toolSpecificGraphics>
<fig:figure xmlns:fig="http://www.csml.org/csml/cigraphics">
<fig:continuousEntity name="default" depth="0" outlineWidth="1.0" size="22.0 22.0" visible="true"/>
</fig:figure>
<text fontName="Dialog" fontSize="22" fontStyle=" bold" textColor="192 192 192 255" spacing="0.0" name="probeID" depth="0" visible="false" xmlns="http://www.csml.org/csml/cigraphics"/>
<text fontName="Dialog" fontSize="22" fontStyle=" bold" textColor="192 192 192 255" spacing="0.0" name="comments" depth="0" visible="false" xmlns="http://www.csml.org/csml/cigraphics"/>
<text fontName="Dialog" fontSize="22" fontStyle=" bold" textColor="192 192 192 255" spacing="0.0" name="unit" depth="0" visible="false" xmlns="http://www.csml.org/csml/cigraphics"/>
<text fontName="Dialog" fontSize="22" fontStyle=" bold" textColor="192 192 192 255" spacing="0.0" name="value" depth="0" visible="true" xmlns="http://www.csml.org/csml/cigraphics"/>
<text fontName="Dialog" fontSize="22" fontStyle=" bold" textColor="192 192 192 255" spacing="0.0" name="variable" depth="0" visible="false" xmlns="http://www.csml.org/csml/cigraphics"/>
<text fontName="Dialog" fontSize="22" fontStyle=" bold" textColor="192 192 192 255" spacing="0.0" name="name" depth="0" visible="true" xmlns="http://www.csml.org/csml/cigraphics"/>
</csml:toolSpecificGraphics>
</csml:shape>
</csml:viewProperty>
<csml:biologicalProperty refCellComponentID="cso30:i:CC_CellComponent">
<csml:property key="probeID" value=""/>
<csml:property key="extension" value=""/>
<csml:property key="accession" value=""/>
</csml:biologicalProperty>
<csml:comments>
<csml:comment type="text"></csml:comment>
</csml:comments>
</csml:entity>
<csml:entity id="e174" name="e21" type="cso30:c:-">
<csml:entitySimulationProperty>
<csml:variable variableID="k07" type="csml-variable:Double">
<csml:parameter key="csml-variable:parameter:initialValue" value="880"/>
<csml:parameter key="csml-variable:parameter:maximumValue" value="infinite"/>
<csml:parameter key="csml-variable:parameter:minimumValue" value="0"/>
<csml:parameter key="csml-variable:parameter:global" value="false"/>
</csml:variable>
</csml:entitySimulationProperty>
<csml:viewProperty>
<csml:position positionID="default" position="auto" x="623.0" y="1813.5"/>
<csml:shape shapeID="default" visible="true">
<csml:toolSpecificGraphics>
<fig:figure xmlns:fig="http://www.csml.org/csml/cigraphics">
<fig:continuousEntity name="default" depth="0" outlineWidth="1.0" size="22.0 22.0" visible="true"/>
</fig:figure>
<text fontName="Dialog" fontSize="22" fontStyle=" bold" textColor="192 192 192 255" spacing="0.0" name="probeID" depth="0" visible="false" xmlns="http://www.csml.org/csml/cigraphics"/>
<text fontName="Dialog" fontSize="22" fontStyle=" bold" textColor="192 192 192 255" spacing="0.0" name="comments" depth="0" visible="false" xmlns="http://www.csml.org/csml/cigraphics"/>
<text fontName="Dialog" fontSize="22" fontStyle=" bold" textColor="192 192 192 255" spacing="0.0" name="unit" depth="0" visible="false" xmlns="http://www.csml.org/csml/cigraphics"/>
<text fontName="Dialog" fontSize="22" fontStyle=" bold" textColor="192 192 192 255" spacing="0.0" name="value" depth="0" visible="true" xmlns="http://www.csml.org/csml/cigraphics"/>
<text fontName="Dialog" fontSize="22" fontStyle=" bold" textColor="192 192 192 255" spacing="0.0" name="variable" depth="0" visible="false" xmlns="http://www.csml.org/csml/cigraphics"/>
<text fontName="Dialog" fontSize="22" fontStyle=" bold" textColor="192 192 192 255" spacing="0.0" name="name" depth="0" visible="true" xmlns="http://www.csml.org/csml/cigraphics"/>
</csml:toolSpecificGraphics>
</csml:shape>
</csml:viewProperty>
<csml:biologicalProperty refCellComponentID="cso30:i:CC_CellComponent">
<csml:property key="probeID" value=""/>
<csml:property key="extension" value=""/>
<csml:property key="accession" value=""/>
</csml:biologicalProperty>
<csml:comments>
<csml:comment type="text"></csml:comment>
</csml:comments>
</csml:entity>
<csml:entity id="e176" name="PEIICB" type="cso30:c:-">
<csml:entitySimulationProperty>
<csml:variable variableID="PEIICB" type="csml-variable:Double">
<csml:parameter key="csml-variable:parameter:maximumValue" value="infinite"/>
<csml:parameter key="csml-variable:parameter:minimumValue" value="0"/>
<csml:parameter key="csml-variable:parameter:global" value="false"/>
<csml:script key="csml-variable:parameter:initialValue" language="pnuts">5.6*cc</csml:script>
</csml:variable>
</csml:entitySimulationProperty>
<csml:viewProperty>
<csml:position positionID="default" position="auto" x="378.4259209447704" y="689.0"/>
<csml:shape shapeID="default" visible="true">
<csml:toolSpecificGraphics>
<fig:figure xmlns:fig="http://www.csml.org/csml/cigraphics">
<fig:continuousEntity name="default" depth="0" outlineWidth="1.0" size="22.0 22.0" visible="true"/>
</fig:figure>
<text fontName="Dialog" fontSize="22" fontStyle=" bold" textColor="0 0 255 255" spacing="0.0" name="probeID" depth="0" visible="false" xmlns="http://www.csml.org/csml/cigraphics"/>
<text fontName="Dialog" fontSize="22" fontStyle=" bold" textColor="0 0 255 255" spacing="0.0" name="comments" depth="0" visible="false" xmlns="http://www.csml.org/csml/cigraphics"/>
<text fontName="Dialog" fontSize="22" fontStyle=" bold" textColor="0 0 255 255" spacing="0.0" name="unit" depth="0" visible="false" xmlns="http://www.csml.org/csml/cigraphics"/>
<text fontName="Dialog" fontSize="22" fontStyle=" bold" textColor="0 0 255 255" spacing="0.0" name="value" depth="0" visible="false" xmlns="http://www.csml.org/csml/cigraphics"/>
<text fontName="Dialog" fontSize="22" fontStyle=" bold" textColor="0 0 255 255" spacing="0.0" name="variable" depth="0" visible="false" xmlns="http://www.csml.org/csml/cigraphics"/>
<text fontName="Dialog" fontSize="22" fontStyle=" bold" textColor="0 0 255 255" spacing="0.0" name="name" depth="0" visible="true" xmlns="http://www.csml.org/csml/cigraphics"/>
</csml:toolSpecificGraphics>
</csml:shape>
</csml:viewProperty>
<csml:biologicalProperty refCellComponentID="cso30:i:CC_CellComponent">
<csml:property key="accession" value=""/>
<csml:property key="probeID" value=""/>
<csml:property key="extension" value=""/>
</csml:biologicalProperty>
<csml:comments>
<csml:comment type="text"></csml:comment>
</csml:comments>
</csml:entity>
<csml:entity id="e177" name="EI" type="cso30:c:-">
<csml:entitySimulationProperty>
<csml:variable variableID="EI" type="csml-variable:Double">
<csml:parameter key="csml-variable:parameter:maximumValue" value="infinite"/>
<csml:parameter key="csml-variable:parameter:minimumValue" value="0"/>
<csml:parameter key="csml-variable:parameter:global" value="false"/>
<csml:script key="csml-variable:parameter:initialValue" language="pnuts">1.2*cc</csml:script>
</csml:variable>
</csml:entitySimulationProperty>
<csml:viewProperty>
<csml:position positionID="default" position="auto" x="928.1759209447704" y="695.0"/>
<csml:shape shapeID="default" visible="true">
<csml:toolSpecificGraphics>
<fig:figure xmlns:fig="http://www.csml.org/csml/cigraphics">
<fig:continuousEntity name="default" depth="0" outlineWidth="1.0" size="22.0 22.0" visible="true"/>
</fig:figure>
<text fontName="Dialog" fontSize="22" fontStyle=" bold" textColor="0 0 255 255" spacing="0.0" name="probeID" depth="0" visible="false" xmlns="http://www.csml.org/csml/cigraphics"/>
<text fontName="Dialog" fontSize="22" fontStyle=" bold" textColor="0 0 255 255" spacing="0.0" name="comments" depth="0" visible="false" xmlns="http://www.csml.org/csml/cigraphics"/>
<text fontName="Dialog" fontSize="22" fontStyle=" bold" textColor="0 0 255 255" spacing="0.0" name="unit" depth="0" visible="false" xmlns="http://www.csml.org/csml/cigraphics"/>
<text fontName="Dialog" fontSize="22" fontStyle=" bold" textColor="0 0 255 255" spacing="0.0" name="value" depth="0" visible="false" xmlns="http://www.csml.org/csml/cigraphics"/>
<text fontName="Dialog" fontSize="22" fontStyle=" bold" textColor="0 0 255 255" spacing="0.0" name="variable" depth="0" visible="false" xmlns="http://www.csml.org/csml/cigraphics"/>
<text fontName="Dialog" fontSize="22" fontStyle=" bold" textColor="0 0 255 255" spacing="0.0" name="name" depth="0" visible="true" xmlns="http://www.csml.org/csml/cigraphics"/>
</csml:toolSpecificGraphics>
</csml:shape>
</csml:viewProperty>
<csml:biologicalProperty refCellComponentID="cso30:i:CC_CellComponent">
<csml:property key="accession" value=""/>
<csml:property key="probeID" value=""/>
<csml:property key="extension" value=""/>
</csml:biologicalProperty>
<csml:comments>
<csml:comment type="text"></csml:comment>
</csml:comments>
</csml:entity>
<csml:entity id="e178" name="e22" type="cso30:c:-">
<csml:entitySimulationProperty>
<csml:variable variableID="k9" type="csml-variable:Double">
<csml:parameter key="csml-variable:parameter:initialValue" value="260"/>
<csml:parameter key="csml-variable:parameter:maximumValue" value="infinite"/>
<csml:parameter key="csml-variable:parameter:minimumValue" value="0"/>
<csml:parameter key="csml-variable:parameter:global" value="false"/>
</csml:variable>
</csml:entitySimulationProperty>
<csml:viewProperty>
<csml:position positionID="default" position="auto" x="475.5" y="1750.5"/>
<csml:shape shapeID="default" visible="true">
<csml:toolSpecificGraphics>
<fig:figure xmlns:fig="http://www.csml.org/csml/cigraphics">
<fig:continuousEntity name="default" depth="0" outlineWidth="1.0" size="22.0 22.0" visible="true"/>
</fig:figure>
<text fontName="Dialog" fontSize="22" fontStyle=" bold" textColor="192 192 192 255" spacing="0.0" name="probeID" depth="0" visible="false" xmlns="http://www.csml.org/csml/cigraphics"/>
<text fontName="Dialog" fontSize="22" fontStyle=" bold" textColor="192 192 192 255" spacing="0.0" name="comments" depth="0" visible="false" xmlns="http://www.csml.org/csml/cigraphics"/>
<text fontName="Dialog" fontSize="22" fontStyle=" bold" textColor="192 192 192 255" spacing="0.0" name="unit" depth="0" visible="false" xmlns="http://www.csml.org/csml/cigraphics"/>
<text fontName="Dialog" fontSize="22" fontStyle=" bold" textColor="192 192 192 255" spacing="0.0" name="value" depth="0" visible="true" xmlns="http://www.csml.org/csml/cigraphics"/>
<text fontName="Dialog" fontSize="22" fontStyle=" bold" textColor="192 192 192 255" spacing="0.0" name="variable" depth="0" visible="false" xmlns="http://www.csml.org/csml/cigraphics"/>
<text fontName="Dialog" fontSize="22" fontStyle=" bold" textColor="192 192 192 255" spacing="0.0" name="name" depth="0" visible="true" xmlns="http://www.csml.org/csml/cigraphics"/>
</csml:toolSpecificGraphics>
</csml:shape>
</csml:viewProperty>
<csml:biologicalProperty refCellComponentID="cso30:i:CC_CellComponent">
<csml:property key="probeID" value=""/>
<csml:property key="extension" value=""/>
<csml:property key="accession" value=""/>
</csml:biologicalProperty>
<csml:comments>
<csml:comment type="text"></csml:comment>
</csml:comments>
</csml:entity>
<csml:entity id="e179" name="PEI" type="cso30:c:-">
<csml:entitySimulationProperty>
<csml:variable variableID="PEI" type="csml-variable:Double">
<csml:parameter key="csml-variable:parameter:maximumValue" value="infinite"/>
<csml:parameter key="csml-variable:parameter:minimumValue" value="0"/>
<csml:parameter key="csml-variable:parameter:global" value="false"/>
<csml:script key="csml-variable:parameter:initialValue" language="pnuts">0.6*cc</csml:script>
</csml:variable>
</csml:entitySimulationProperty>
<csml:viewProperty>
<csml:position positionID="default" position="auto" x="993.4359430604982" y="1021.5"/>
<csml:shape shapeID="default" visible="true">
<csml:toolSpecificGraphics>
<fig:figure xmlns:fig="http://www.csml.org/csml/cigraphics">
<fig:continuousEntity name="default" depth="0" outlineWidth="1.0" size="22.0 22.0" visible="true"/>
</fig:figure>
<text fontName="Dialog" fontSize="22" fontStyle=" bold" textColor="0 0 255 255" spacing="0.0" name="probeID" depth="0" visible="false" xmlns="http://www.csml.org/csml/cigraphics"/>
<text fontName="Dialog" fontSize="22" fontStyle=" bold" textColor="0 0 255 255" spacing="0.0" name="comments" depth="0" visible="false" xmlns="http://www.csml.org/csml/cigraphics"/>
<text fontName="Dialog" fontSize="22" fontStyle=" bold" textColor="0 0 255 255" spacing="0.0" name="unit" depth="0" visible="false" xmlns="http://www.csml.org/csml/cigraphics"/>
<text fontName="Dialog" fontSize="22" fontStyle=" bold" textColor="0 0 255 255" spacing="0.0" name="value" depth="0" visible="false" xmlns="http://www.csml.org/csml/cigraphics"/>
<text fontName="Dialog" fontSize="22" fontStyle=" bold" textColor="0 0 255 255" spacing="0.0" name="variable" depth="0" visible="false" xmlns="http://www.csml.org/csml/cigraphics"/>
<text fontName="Dialog" fontSize="22" fontStyle=" bold" textColor="0 0 255 255" spacing="0.0" name="name" depth="0" visible="true" xmlns="http://www.csml.org/csml/cigraphics"/>
</csml:toolSpecificGraphics>
</csml:shape>
</csml:viewProperty>
<csml:biologicalProperty refCellComponentID="cso30:i:CC_CellComponent">
<csml:property key="accession" value=""/>
<csml:property key="probeID" value=""/>
<csml:property key="extension" value=""/>
</csml:biologicalProperty>
<csml:comments>
<csml:comment type="text"></csml:comment>
</csml:comments>
</csml:entity>
<csml:entity id="e180" name="e27" type="cso30:c:-">
<csml:entitySimulationProperty>
<csml:variable variableID="k05" type="csml-variable:Double">
<csml:parameter key="csml-variable:parameter:initialValue" value="21960"/>
<csml:parameter key="csml-variable:parameter:maximumValue" value="infinite"/>
<csml:parameter key="csml-variable:parameter:minimumValue" value="0"/>
<csml:parameter key="csml-variable:parameter:global" value="false"/>
</csml:variable>
</csml:entitySimulationProperty>
<csml:viewProperty>
<csml:position positionID="default" position="auto" x="806.5" y="1813.5"/>
<csml:shape shapeID="default" visible="true">
<csml:toolSpecificGraphics>
<fig:figure xmlns:fig="http://www.csml.org/csml/cigraphics">
<fig:continuousEntity name="default" depth="0" outlineWidth="1.0" size="22.0 22.0" visible="true"/>
</fig:figure>
<text fontName="Dialog" fontSize="22" fontStyle=" bold" textColor="192 192 192 255" spacing="0.0" name="probeID" depth="0" visible="false" xmlns="http://www.csml.org/csml/cigraphics"/>
<text fontName="Dialog" fontSize="22" fontStyle=" bold" textColor="192 192 192 255" spacing="0.0" name="comments" depth="0" visible="false" xmlns="http://www.csml.org/csml/cigraphics"/>
<text fontName="Dialog" fontSize="22" fontStyle=" bold" textColor="192 192 192 255" spacing="0.0" name="unit" depth="0" visible="false" xmlns="http://www.csml.org/csml/cigraphics"/>
<text fontName="Dialog" fontSize="22" fontStyle=" bold" textColor="192 192 192 255" spacing="0.0" name="value" depth="0" visible="true" xmlns="http://www.csml.org/csml/cigraphics"/>
<text fontName="Dialog" fontSize="22" fontStyle=" bold" textColor="192 192 192 255" spacing="0.0" name="variable" depth="0" visible="false" xmlns="http://www.csml.org/csml/cigraphics"/>
<text fontName="Dialog" fontSize="22" fontStyle=" bold" textColor="192 192 192 255" spacing="0.0" name="name" depth="0" visible="true" xmlns="http://www.csml.org/csml/cigraphics"/>
</csml:toolSpecificGraphics>
</csml:shape>
</csml:viewProperty>
<csml:biologicalProperty refCellComponentID="cso30:i:CC_CellComponent">
<csml:property key="probeID" value=""/>
<csml:property key="extension" value=""/>
<csml:property key="accession" value=""/>
</csml:biologicalProperty>
<csml:comments>
<csml:comment type="text"></csml:comment>
</csml:comments>
</csml:entity>
<csml:entity id="e181" name="e22" type="cso30:c:-">
<csml:entitySimulationProperty>
<csml:variable variableID="k8" type="csml-variable:Double">
<csml:parameter key="csml-variable:parameter:initialValue" value="2640"/>
<csml:parameter key="csml-variable:parameter:maximumValue" value="infinite"/>
<csml:parameter key="csml-variable:parameter:minimumValue" value="0"/>
<csml:parameter key="csml-variable:parameter:global" value="false"/>
</csml:variable>
</csml:entitySimulationProperty>
<csml:viewProperty>
<csml:position positionID="default" position="auto" x="544.5" y="1750.5"/>
<csml:shape shapeID="default" visible="true">
<csml:toolSpecificGraphics>
<fig:figure xmlns:fig="http://www.csml.org/csml/cigraphics">
<fig:continuousEntity name="default" depth="0" outlineWidth="1.0" size="22.0 22.0" visible="true"/>
</fig:figure>
<text fontName="Dialog" fontSize="22" fontStyle=" bold" textColor="192 192 192 255" spacing="0.0" name="probeID" depth="0" visible="false" xmlns="http://www.csml.org/csml/cigraphics"/>
<text fontName="Dialog" fontSize="22" fontStyle=" bold" textColor="192 192 192 255" spacing="0.0" name="comments" depth="0" visible="false" xmlns="http://www.csml.org/csml/cigraphics"/>
<text fontName="Dialog" fontSize="22" fontStyle=" bold" textColor="192 192 192 255" spacing="0.0" name="unit" depth="0" visible="false" xmlns="http://www.csml.org/csml/cigraphics"/>
<text fontName="Dialog" fontSize="22" fontStyle=" bold" textColor="192 192 192 255" spacing="0.0" name="value" depth="0" visible="true" xmlns="http://www.csml.org/csml/cigraphics"/>
<text fontName="Dialog" fontSize="22" fontStyle=" bold" textColor="192 192 192 255" spacing="0.0" name="variable" depth="0" visible="false" xmlns="http://www.csml.org/csml/cigraphics"/>
<text fontName="Dialog" fontSize="22" fontStyle=" bold" textColor="192 192 192 255" spacing="0.0" name="name" depth="0" visible="true" xmlns="http://www.csml.org/csml/cigraphics"/>
</csml:toolSpecificGraphics>
</csml:shape>
</csml:viewProperty>
<csml:biologicalProperty refCellComponentID="cso30:i:CC_CellComponent">
<csml:property key="probeID" value=""/>
<csml:property key="extension" value=""/>
<csml:property key="accession" value=""/>
</csml:biologicalProperty>
<csml:comments>
<csml:comment type="text"></csml:comment>
</csml:comments>
</csml:entity>
<csml:entity id="e182" name="HPr" type="cso30:c:-">
<csml:entitySimulationProperty>
<csml:variable variableID="Hpr" type="csml-variable:Double">
<csml:parameter key="csml-variable:parameter:maximumValue" value="infinite"/>
<csml:parameter key="csml-variable:parameter:minimumValue" value="0"/>
<csml:parameter key="csml-variable:parameter:global" value="false"/>
<csml:script key="csml-variable:parameter:initialValue" language="pnuts">1.1*cc</csml:script>
</csml:variable>
</csml:entitySimulationProperty>
<csml:viewProperty>
<csml:position positionID="default" position="auto" x="784.3518418895408" y="1021.5"/>
<csml:shape shapeID="default" visible="true">
<csml:toolSpecificGraphics>
<fig:figure xmlns:fig="http://www.csml.org/csml/cigraphics">
<fig:continuousEntity name="default" depth="0" outlineColor="255 0 0 255" outlineWidth="1.0" size="22.0 22.0" visible="true"/>
</fig:figure>
<text fontName="Dialog" fontSize="22" fontStyle=" bold" textColor="255 0 0 255" spacing="0.0" name="probeID" depth="0" visible="false" xmlns="http://www.csml.org/csml/cigraphics"/>
<text fontName="Dialog" fontSize="22" fontStyle=" bold" textColor="255 0 0 255" spacing="0.0" name="comments" depth="0" visible="false" xmlns="http://www.csml.org/csml/cigraphics"/>
<text fontName="Dialog" fontSize="22" fontStyle=" bold" textColor="255 0 0 255" spacing="0.0" name="unit" depth="0" visible="false" xmlns="http://www.csml.org/csml/cigraphics"/>
<text fontName="Dialog" fontSize="22" fontStyle=" bold" textColor="255 0 0 255" spacing="0.0" name="value" depth="0" visible="false" xmlns="http://www.csml.org/csml/cigraphics"/>
<text fontName="Dialog" fontSize="22" fontStyle=" bold" textColor="255 0 0 255" spacing="0.0" name="variable" depth="0" visible="false" xmlns="http://www.csml.org/csml/cigraphics"/>
<text fontName="Dialog" fontSize="22" fontStyle=" bold" textColor="255 0 0 255" spacing="0.0" name="name" depth="0" visible="true" xmlns="http://www.csml.org/csml/cigraphics"/>
</csml:toolSpecificGraphics>
</csml:shape>
</csml:viewProperty>
<csml:biologicalProperty refCellComponentID="cso30:i:CC_CellComponent">
<csml:property key="accession" value=""/>
<csml:property key="probeID" value=""/>
<csml:property key="extension" value=""/>
</csml:biologicalProperty>
<csml:comments>
<csml:comment type="text"></csml:comment>
</csml:comments>
</csml:entity>
<csml:entity id="e183" name="e26" type="cso30:c:-">
<csml:entitySimulationProperty>
<csml:variable variableID="k5" type="csml-variable:Double">
<csml:parameter key="csml-variable:parameter:initialValue" value="21960"/>
<csml:parameter key="csml-variable:parameter:maximumValue" value="infinite"/>
<csml:parameter key="csml-variable:parameter:minimumValue" value="0"/>
<csml:parameter key="csml-variable:parameter:global" value="false"/>
</csml:variable>
</csml:entitySimulationProperty>
<csml:viewProperty>
<csml:position positionID="default" position="auto" x="805.5" y="1750.5"/>
<csml:shape shapeID="default" visible="true">
<csml:toolSpecificGraphics>
<fig:figure xmlns:fig="http://www.csml.org/csml/cigraphics">
<fig:continuousEntity name="default" depth="0" outlineWidth="1.0" size="22.0 22.0" visible="true"/>
</fig:figure>
<text fontName="Dialog" fontSize="22" fontStyle=" bold" textColor="192 192 192 255" spacing="0.0" name="probeID" depth="0" visible="false" xmlns="http://www.csml.org/csml/cigraphics"/>
<text fontName="Dialog" fontSize="22" fontStyle=" bold" textColor="192 192 192 255" spacing="0.0" name="comments" depth="0" visible="false" xmlns="http://www.csml.org/csml/cigraphics"/>
<text fontName="Dialog" fontSize="22" fontStyle=" bold" textColor="192 192 192 255" spacing="0.0" name="unit" depth="0" visible="false" xmlns="http://www.csml.org/csml/cigraphics"/>
<text fontName="Dialog" fontSize="22" fontStyle=" bold" textColor="192 192 192 255" spacing="0.0" name="value" depth="0" visible="true" xmlns="http://www.csml.org/csml/cigraphics"/>
<text fontName="Dialog" fontSize="22" fontStyle=" bold" textColor="192 192 192 255" spacing="0.0" name="variable" depth="0" visible="false" xmlns="http://www.csml.org/csml/cigraphics"/>
<text fontName="Dialog" fontSize="22" fontStyle=" bold" textColor="192 192 192 255" spacing="0.0" name="name" depth="0" visible="true" xmlns="http://www.csml.org/csml/cigraphics"/>
</csml:toolSpecificGraphics>
</csml:shape>
</csml:viewProperty>
<csml:biologicalProperty refCellComponentID="cso30:i:CC_CellComponent">
<csml:property key="probeID" value=""/>
<csml:property key="extension" value=""/>
<csml:property key="accession" value=""/>
</csml:biologicalProperty>
<csml:comments>
<csml:comment type="text"></csml:comment>
</csml:comments>
</csml:entity>
<csml:entity id="e184" name="e18" type="cso30:c:-">
<csml:entitySimulationProperty>
<csml:variable variableID="k1" type="csml-variable:Double">
<csml:parameter key="csml-variable:parameter:initialValue" value="1960"/>
<csml:parameter key="csml-variable:parameter:maximumValue" value="infinite"/>
<csml:parameter key="csml-variable:parameter:minimumValue" value="0"/>
<csml:parameter key="csml-variable:parameter:global" value="false"/>
</csml:variable>
</csml:entitySimulationProperty>
<csml:viewProperty>
<csml:position positionID="default" position="auto" x="1191.0" y="1750.5"/>
<csml:shape shapeID="default" visible="true">
<csml:toolSpecificGraphics>
<fig:figure xmlns:fig="http://www.csml.org/csml/cigraphics">
<fig:continuousEntity name="default" depth="0" outlineWidth="1.0" size="22.0 22.0" visible="true"/>
</fig:figure>
<text fontName="Dialog" fontSize="22" fontStyle=" bold" textColor="192 192 192 255" spacing="0.0" name="probeID" depth="0" visible="false" xmlns="http://www.csml.org/csml/cigraphics"/>
<text fontName="Dialog" fontSize="22" fontStyle=" bold" textColor="192 192 192 255" spacing="0.0" name="comments" depth="0" visible="false" xmlns="http://www.csml.org/csml/cigraphics"/>
<text fontName="Dialog" fontSize="22" fontStyle=" bold" textColor="192 192 192 255" spacing="0.0" name="unit" depth="0" visible="false" xmlns="http://www.csml.org/csml/cigraphics"/>
<text fontName="Dialog" fontSize="22" fontStyle=" bold" textColor="192 192 192 255" spacing="0.0" name="value" depth="0" visible="true" xmlns="http://www.csml.org/csml/cigraphics"/>
<text fontName="Dialog" fontSize="22" fontStyle=" bold" textColor="192 192 192 255" spacing="0.0" name="variable" depth="0" visible="false" xmlns="http://www.csml.org/csml/cigraphics"/>
<text fontName="Dialog" fontSize="22" fontStyle=" bold" textColor="192 192 192 255" spacing="0.0" name="name" depth="0" visible="true" xmlns="http://www.csml.org/csml/cigraphics"/>
</csml:toolSpecificGraphics>
</csml:shape>
</csml:viewProperty>
<csml:biologicalProperty refCellComponentID="cso30:i:CC_CellComponent">
<csml:property key="probeID" value=""/>
<csml:property key="extension" value=""/>
<csml:property key="accession" value=""/>
</csml:biologicalProperty>
<csml:comments>
<csml:comment type="text"></csml:comment>
</csml:comments>
</csml:entity>
<csml:entity id="e185" name="e20" type="cso30:c:-">
<csml:entitySimulationProperty>
<csml:variable variableID="k2" type="csml-variable:Double">
<csml:parameter key="csml-variable:parameter:initialValue" value="108000"/>
<csml:parameter key="csml-variable:parameter:maximumValue" value="infinite"/>
<csml:parameter key="csml-variable:parameter:minimumValue" value="0"/>
<csml:parameter key="csml-variable:parameter:global" value="false"/>
</csml:variable>
</csml:entitySimulationProperty>
<csml:viewProperty>
<csml:position positionID="default" position="auto" x="1094.0" y="1750.5"/>
<csml:shape shapeID="default" visible="true">
<csml:toolSpecificGraphics>
<fig:figure xmlns:fig="http://www.csml.org/csml/cigraphics">
<fig:continuousEntity name="default" depth="0" outlineWidth="1.0" size="22.0 22.0" visible="true"/>
</fig:figure>
<text fontName="Dialog" fontSize="22" fontStyle=" bold" textColor="192 192 192 255" spacing="0.0" name="probeID" depth="0" visible="false" xmlns="http://www.csml.org/csml/cigraphics"/>
<text fontName="Dialog" fontSize="22" fontStyle=" bold" textColor="192 192 192 255" spacing="0.0" name="comments" depth="0" visible="false" xmlns="http://www.csml.org/csml/cigraphics"/>
<text fontName="Dialog" fontSize="22" fontStyle=" bold" textColor="192 192 192 255" spacing="0.0" name="unit" depth="0" visible="false" xmlns="http://www.csml.org/csml/cigraphics"/>
<text fontName="Dialog" fontSize="22" fontStyle=" bold" textColor="192 192 192 255" spacing="0.0" name="value" depth="0" visible="true" xmlns="http://www.csml.org/csml/cigraphics"/>
<text fontName="Dialog" fontSize="22" fontStyle=" bold" textColor="192 192 192 255" spacing="0.0" name="variable" depth="0" visible="false" xmlns="http://www.csml.org/csml/cigraphics"/>
<text fontName="Dialog" fontSize="22" fontStyle=" bold" textColor="192 192 192 255" spacing="0.0" name="name" depth="0" visible="true" xmlns="http://www.csml.org/csml/cigraphics"/>
</csml:toolSpecificGraphics>
</csml:shape>
</csml:viewProperty>
<csml:biologicalProperty refCellComponentID="cso30:i:CC_CellComponent">
<csml:property key="probeID" value=""/>
<csml:property key="extension" value=""/>
<csml:property key="accession" value=""/>
</csml:biologicalProperty>
<csml:comments>
<csml:comment type="text"></csml:comment>
</csml:comments>
</csml:entity>
<csml:entity id="e186" name="e19" type="cso30:c:-">
<csml:entitySimulationProperty>
<csml:variable variableID="k01" type="csml-variable:Double">
<csml:parameter key="csml-variable:parameter:initialValue" value="480000"/>
<csml:parameter key="csml-variable:parameter:maximumValue" value="infinite"/>
<csml:parameter key="csml-variable:parameter:minimumValue" value="0"/>
<csml:parameter key="csml-variable:parameter:global" value="false"/>
</csml:variable>
</csml:entitySimulationProperty>
<csml:viewProperty>
<csml:position positionID="default" position="auto" x="1192.0" y="1813.5"/>
<csml:shape shapeID="default" visible="true">
<csml:toolSpecificGraphics>
<fig:figure xmlns:fig="http://www.csml.org/csml/cigraphics">
<fig:continuousEntity name="default" depth="0" outlineWidth="1.0" size="22.0 22.0" visible="true"/>
</fig:figure>
<text fontName="Dialog" fontSize="22" fontStyle=" bold" textColor="192 192 192 255" spacing="0.0" name="probeID" depth="0" visible="false" xmlns="http://www.csml.org/csml/cigraphics"/>
<text fontName="Dialog" fontSize="22" fontStyle=" bold" textColor="192 192 192 255" spacing="0.0" name="comments" depth="0" visible="false" xmlns="http://www.csml.org/csml/cigraphics"/>
<text fontName="Dialog" fontSize="22" fontStyle=" bold" textColor="192 192 192 255" spacing="0.0" name="unit" depth="0" visible="false" xmlns="http://www.csml.org/csml/cigraphics"/>
<text fontName="Dialog" fontSize="22" fontStyle=" bold" textColor="192 192 192 255" spacing="0.0" name="value" depth="0" visible="true" xmlns="http://www.csml.org/csml/cigraphics"/>
<text fontName="Dialog" fontSize="22" fontStyle=" bold" textColor="192 192 192 255" spacing="0.0" name="variable" depth="0" visible="false" xmlns="http://www.csml.org/csml/cigraphics"/>
<text fontName="Dialog" fontSize="22" fontStyle=" bold" textColor="192 192 192 255" spacing="0.0" name="name" depth="0" visible="true" xmlns="http://www.csml.org/csml/cigraphics"/>
</csml:toolSpecificGraphics>
</csml:shape>
</csml:viewProperty>
<csml:biologicalProperty refCellComponentID="cso30:i:CC_CellComponent">
<csml:property key="probeID" value=""/>
<csml:property key="extension" value=""/>
<csml:property key="accession" value=""/>
</csml:biologicalProperty>
<csml:comments>
<csml:comment type="text"></csml:comment>
</csml:comments>
</csml:entity>
<csml:entity id="e187" name="GLUPEIICB" type="cso30:c:-">
<csml:entitySimulationProperty>
<csml:variable variableID="GLUPEIICB" type="csml-variable:Double">
<csml:parameter key="csml-variable:parameter:initialValue" value="0"/>
<csml:parameter key="csml-variable:parameter:maximumValue" value="infinite"/>
<csml:parameter key="csml-variable:parameter:minimumValue" value="0"/>
<csml:parameter key="csml-variable:parameter:global" value="false"/>
</csml:variable>
</csml:entitySimulationProperty>
<csml:viewProperty>
<csml:position positionID="default" position="auto" x="272.5" y="845.5"/>
<csml:shape shapeID="default" visible="true">
<csml:toolSpecificGraphics>
<fig:figure xmlns:fig="http://www.csml.org/csml/cigraphics">
<fig:continuousEntity name="default" depth="0" outlineWidth="1.0" size="22.0 22.0" visible="true"/>
</fig:figure>
<text fontName="Dialog" fontSize="22" fontStyle=" bold" textColor="0 0 255 255" spacing="0.0" name="probeID" depth="0" visible="false" xmlns="http://www.csml.org/csml/cigraphics"/>
<text fontName="Dialog" fontSize="22" fontStyle=" bold" textColor="0 0 255 255" spacing="0.0" name="comments" depth="0" visible="false" xmlns="http://www.csml.org/csml/cigraphics"/>
<text fontName="Dialog" fontSize="22" fontStyle=" bold" textColor="0 0 255 255" spacing="0.0" name="unit" depth="0" visible="false" xmlns="http://www.csml.org/csml/cigraphics"/>
<text fontName="Dialog" fontSize="22" fontStyle=" bold" textColor="0 0 255 255" spacing="0.0" name="value" depth="0" visible="false" xmlns="http://www.csml.org/csml/cigraphics"/>
<text fontName="Dialog" fontSize="22" fontStyle=" bold" textColor="0 0 255 255" spacing="0.0" name="variable" depth="0" visible="false" xmlns="http://www.csml.org/csml/cigraphics"/>
<text fontName="Dialog" fontSize="22" fontStyle=" bold" textColor="0 0 255 255" spacing="0.0" name="name" depth="0" visible="true" xmlns="http://www.csml.org/csml/cigraphics"/>
</csml:toolSpecificGraphics>
</csml:shape>
</csml:viewProperty>
<csml:biologicalProperty refCellComponentID="cso30:i:CC_CellComponent">
<csml:property key="accession" value=""/>
<csml:property key="probeID" value=""/>
<csml:property key="extension" value=""/>
</csml:biologicalProperty>
<csml:comments>
<csml:comment type="text"></csml:comment>
</csml:comments>
</csml:entity>
<csml:entity id="e188" name="k" type="cso30:c:-">
<csml:entitySimulationProperty>
<csml:variable variableID="k" type="csml-variable:Double">
<csml:parameter key="csml-variable:parameter:maximumValue" value="infinite"/>
<csml:parameter key="csml-variable:parameter:minimumValue" value="0"/>
<csml:parameter key="csml-variable:parameter:evaluateScriptOnce" value="false"/>
<csml:parameter key="csml-variable:parameter:global" value="false"/>
<csml:script key="csml-variable:parameter:initialValue" language="pnuts">if (Z6==1) { if (Glc&gt;4){s2} else {0.1}} else {s1}</csml:script>
</csml:variable>
</csml:entitySimulationProperty>
<csml:viewProperty>
<csml:position positionID="default" position="auto" x="958.5" y="518.5"/>
<csml:shape shapeID="default" visible="true">
<csml:toolSpecificGraphics>
<fig:figure xmlns:fig="http://www.csml.org/csml/cigraphics">
<fig:continuousEntity name="default" depth="0" outlineColor="255 0 0 255" outlineWidth="1.0" size="22.0 22.0" visible="true"/>
</fig:figure>
<text fontName="Dialog" fontSize="22" fontStyle=" bold" textColor="255 0 0 255" spacing="0.0" name="probeID" depth="0" visible="false" xmlns="http://www.csml.org/csml/cigraphics"/>
<text fontName="Dialog" fontSize="22" fontStyle=" bold" textColor="255 0 0 255" spacing="0.0" name="comments" depth="0" visible="false" xmlns="http://www.csml.org/csml/cigraphics"/>
<text fontName="Dialog" fontSize="22" fontStyle=" bold" textColor="255 0 0 255" spacing="0.0" name="unit" depth="0" visible="false" xmlns="http://www.csml.org/csml/cigraphics"/>
<text fontName="Dialog" fontSize="22" fontStyle=" bold" textColor="255 0 0 255" spacing="0.0" name="value" depth="0" visible="false" xmlns="http://www.csml.org/csml/cigraphics"/>
<text fontName="Dialog" fontSize="22" fontStyle=" bold" textColor="255 0 0 255" spacing="0.0" name="variable" depth="0" visible="false" xmlns="http://www.csml.org/csml/cigraphics"/>
<text fontName="Dialog" fontSize="22" fontStyle=" bold" textColor="255 0 0 255" spacing="0.0" name="name" depth="0" visible="true" xmlns="http://www.csml.org/csml/cigraphics"/>
</csml:toolSpecificGraphics>
</csml:shape>
</csml:viewProperty>
<csml:biologicalProperty refCellComponentID="cso30:i:CC_CellComponent">
<csml:property key="probeID" value=""/>
<csml:property key="extension" value=""/>
<csml:property key="accession" value=""/>
</csml:biologicalProperty>
<csml:comments>
<csml:comment type="text"></csml:comment>
</csml:comments>
</csml:entity>
<csml:entity id="e189" name="e23" type="cso30:c:-">
<csml:entitySimulationProperty>
<csml:variable variableID="k08" type="csml-variable:Double">
<csml:parameter key="csml-variable:parameter:initialValue" value="960"/>
<csml:parameter key="csml-variable:parameter:maximumValue" value="infinite"/>
<csml:parameter key="csml-variable:parameter:minimumValue" value="0"/>
<csml:parameter key="csml-variable:parameter:global" value="false"/>
</csml:variable>
</csml:entitySimulationProperty>
<csml:viewProperty>
<csml:position positionID="default" position="auto" x="545.5" y="1813.5"/>
<csml:shape shapeID="default" visible="true">
<csml:toolSpecificGraphics>
<fig:figure xmlns:fig="http://www.csml.org/csml/cigraphics">
<fig:continuousEntity name="default" depth="0" outlineWidth="1.0" size="22.0 22.0" visible="true"/>
</fig:figure>
<text fontName="Dialog" fontSize="22" fontStyle=" bold" textColor="192 192 192 255" spacing="0.0" name="probeID" depth="0" visible="false" xmlns="http://www.csml.org/csml/cigraphics"/>
<text fontName="Dialog" fontSize="22" fontStyle=" bold" textColor="192 192 192 255" spacing="0.0" name="comments" depth="0" visible="false" xmlns="http://www.csml.org/csml/cigraphics"/>
<text fontName="Dialog" fontSize="22" fontStyle=" bold" textColor="192 192 192 255" spacing="0.0" name="unit" depth="0" visible="false" xmlns="http://www.csml.org/csml/cigraphics"/>
<text fontName="Dialog" fontSize="22" fontStyle=" bold" textColor="192 192 192 255" spacing="0.0" name="value" depth="0" visible="true" xmlns="http://www.csml.org/csml/cigraphics"/>
<text fontName="Dialog" fontSize="22" fontStyle=" bold" textColor="192 192 192 255" spacing="0.0" name="variable" depth="0" visible="false" xmlns="http://www.csml.org/csml/cigraphics"/>
<text fontName="Dialog" fontSize="22" fontStyle=" bold" textColor="192 192 192 255" spacing="0.0" name="name" depth="0" visible="true" xmlns="http://www.csml.org/csml/cigraphics"/>
</csml:toolSpecificGraphics>
</csml:shape>
</csml:viewProperty>
<csml:biologicalProperty refCellComponentID="cso30:i:CC_CellComponent">
<csml:property key="probeID" value=""/>
<csml:property key="extension" value=""/>
<csml:property key="accession" value=""/>
</csml:biologicalProperty>
<csml:comments>
<csml:comment type="text"></csml:comment>
</csml:comments>
</csml:entity>
<csml:entity id="e190" name="EIIA" type="cso30:c:-">
<csml:entitySimulationProperty>
<csml:variable variableID="EIIA" type="csml-variable:Double">
<csml:parameter key="csml-variable:parameter:maximumValue" value="infinite"/>
<csml:parameter key="csml-variable:parameter:minimumValue" value="0"/>
<csml:parameter key="csml-variable:parameter:global" value="false"/>
<csml:script key="csml-variable:parameter:initialValue" language="pnuts">0.65*cc</csml:script>
</csml:variable>
</csml:entitySimulationProperty>
<csml:viewProperty>
<csml:position positionID="default" position="auto" x="575.3518418895408" y="695.0"/>
<csml:shape shapeID="default" visible="true">
<csml:toolSpecificGraphics>
<fig:figure xmlns:fig="http://www.csml.org/csml/cigraphics">
<fig:continuousEntity name="default" depth="0" outlineWidth="1.0" size="22.0 22.0" visible="true"/>
</fig:figure>
<text fontName="Dialog" fontSize="22" fontStyle=" bold" textColor="0 0 255 255" spacing="0.0" name="probeID" depth="0" visible="false" xmlns="http://www.csml.org/csml/cigraphics"/>
<text fontName="Dialog" fontSize="22" fontStyle=" bold" textColor="0 0 255 255" spacing="0.0" name="comments" depth="0" visible="false" xmlns="http://www.csml.org/csml/cigraphics"/>
<text fontName="Dialog" fontSize="22" fontStyle=" bold" textColor="0 0 255 255" spacing="0.0" name="unit" depth="0" visible="false" xmlns="http://www.csml.org/csml/cigraphics"/>
<text fontName="Dialog" fontSize="22" fontStyle=" bold" textColor="0 0 255 255" spacing="0.0" name="value" depth="0" visible="false" xmlns="http://www.csml.org/csml/cigraphics"/>
<text fontName="Dialog" fontSize="22" fontStyle=" bold" textColor="0 0 255 255" spacing="0.0" name="variable" depth="0" visible="false" xmlns="http://www.csml.org/csml/cigraphics"/>
<text fontName="Dialog" fontSize="22" fontStyle=" bold" textColor="0 0 255 255" spacing="0.0" name="name" depth="0" visible="true" xmlns="http://www.csml.org/csml/cigraphics"/>
</csml:toolSpecificGraphics>
</csml:shape>
</csml:viewProperty>
<csml:biologicalProperty refCellComponentID="cso30:i:CC_CellComponent">
<csml:property key="accession" value=""/>
<csml:property key="probeID" value=""/>
<csml:property key="extension" value=""/>
</csml:biologicalProperty>
<csml:comments>
<csml:comment type="text"></csml:comment>
</csml:comments>
</csml:entity>
<csml:entity id="e191" name="e19" type="cso30:c:-">
<csml:entitySimulationProperty>
<csml:variable variableID="k06" type="csml-variable:Double">
<csml:parameter key="csml-variable:parameter:initialValue" value="3384"/>
<csml:parameter key="csml-variable:parameter:maximumValue" value="infinite"/>
<csml:parameter key="csml-variable:parameter:minimumValue" value="0"/>
<csml:parameter key="csml-variable:parameter:global" value="false"/>
</csml:variable>
</csml:entitySimulationProperty>
<csml:viewProperty>
<csml:position positionID="default" position="auto" x="725.0" y="1813.5"/>
<csml:shape shapeID="default" visible="true">
<csml:toolSpecificGraphics>
<fig:figure xmlns:fig="http://www.csml.org/csml/cigraphics">
<fig:continuousEntity name="default" depth="0" outlineWidth="1.0" size="22.0 22.0" visible="true"/>
</fig:figure>
<text fontName="Dialog" fontSize="22" fontStyle=" bold" textColor="192 192 192 255" spacing="0.0" name="probeID" depth="0" visible="false" xmlns="http://www.csml.org/csml/cigraphics"/>
<text fontName="Dialog" fontSize="22" fontStyle=" bold" textColor="192 192 192 255" spacing="0.0" name="comments" depth="0" visible="false" xmlns="http://www.csml.org/csml/cigraphics"/>
<text fontName="Dialog" fontSize="22" fontStyle=" bold" textColor="192 192 192 255" spacing="0.0" name="unit" depth="0" visible="false" xmlns="http://www.csml.org/csml/cigraphics"/>
<text fontName="Dialog" fontSize="22" fontStyle=" bold" textColor="192 192 192 255" spacing="0.0" name="value" depth="0" visible="true" xmlns="http://www.csml.org/csml/cigraphics"/>
<text fontName="Dialog" fontSize="22" fontStyle=" bold" textColor="192 192 192 255" spacing="0.0" name="variable" depth="0" visible="false" xmlns="http://www.csml.org/csml/cigraphics"/>
<text fontName="Dialog" fontSize="22" fontStyle=" bold" textColor="192 192 192 255" spacing="0.0" name="name" depth="0" visible="true" xmlns="http://www.csml.org/csml/cigraphics"/>
</csml:toolSpecificGraphics>
</csml:shape>
</csml:viewProperty>
<csml:biologicalProperty refCellComponentID="cso30:i:CC_CellComponent">
<csml:property key="probeID" value=""/>
<csml:property key="extension" value=""/>
<csml:property key="accession" value=""/>
</csml:biologicalProperty>
<csml:comments>
<csml:comment type="text"></csml:comment>
</csml:comments>
</csml:entity>
<csml:entity id="e193" name="e20" type="cso30:c:-">
<csml:entitySimulationProperty>
<csml:variable variableID="k7" type="csml-variable:Double">
<csml:parameter key="csml-variable:parameter:initialValue" value="880"/>
<csml:parameter key="csml-variable:parameter:maximumValue" value="infinite"/>
<csml:parameter key="csml-variable:parameter:minimumValue" value="0"/>
<csml:parameter key="csml-variable:parameter:global" value="false"/>
</csml:variable>
</csml:entitySimulationProperty>
<csml:viewProperty>
<csml:position positionID="default" position="auto" x="622.0" y="1750.5"/>
<csml:shape shapeID="default" visible="true">
<csml:toolSpecificGraphics>
<fig:figure xmlns:fig="http://www.csml.org/csml/cigraphics">
<fig:continuousEntity name="default" depth="0" outlineWidth="1.0" size="22.0 22.0" visible="true"/>
</fig:figure>
<text fontName="Dialog" fontSize="22" fontStyle=" bold" textColor="192 192 192 255" spacing="0.0" name="probeID" depth="0" visible="false" xmlns="http://www.csml.org/csml/cigraphics"/>
<text fontName="Dialog" fontSize="22" fontStyle=" bold" textColor="192 192 192 255" spacing="0.0" name="comments" depth="0" visible="false" xmlns="http://www.csml.org/csml/cigraphics"/>
<text fontName="Dialog" fontSize="22" fontStyle=" bold" textColor="192 192 192 255" spacing="0.0" name="unit" depth="0" visible="false" xmlns="http://www.csml.org/csml/cigraphics"/>
<text fontName="Dialog" fontSize="22" fontStyle=" bold" textColor="192 192 192 255" spacing="0.0" name="value" depth="0" visible="true" xmlns="http://www.csml.org/csml/cigraphics"/>
<text fontName="Dialog" fontSize="22" fontStyle=" bold" textColor="192 192 192 255" spacing="0.0" name="variable" depth="0" visible="false" xmlns="http://www.csml.org/csml/cigraphics"/>
<text fontName="Dialog" fontSize="22" fontStyle=" bold" textColor="192 192 192 255" spacing="0.0" name="name" depth="0" visible="true" xmlns="http://www.csml.org/csml/cigraphics"/>
</csml:toolSpecificGraphics>
</csml:shape>
</csml:viewProperty>
<csml:biologicalProperty refCellComponentID="cso30:i:CC_CellComponent">
<csml:property key="probeID" value=""/>
<csml:property key="extension" value=""/>
<csml:property key="accession" value=""/>
</csml:biologicalProperty>
<csml:comments>
<csml:comment type="text"></csml:comment>
</csml:comments>
</csml:entity>
<csml:entity id="e194" name="e23" type="cso30:c:-">
<csml:entitySimulationProperty>
<csml:variable variableID="k03" type="csml-variable:Double">
<csml:parameter key="csml-variable:parameter:initialValue" value="14000"/>
<csml:parameter key="csml-variable:parameter:maximumValue" value="infinite"/>
<csml:parameter key="csml-variable:parameter:minimumValue" value="0"/>
<csml:parameter key="csml-variable:parameter:global" value="false"/>
</csml:variable>
</csml:entitySimulationProperty>
<csml:viewProperty>
<csml:position positionID="default" position="auto" x="989.0" y="1813.5"/>
<csml:shape shapeID="default" visible="true">
<csml:toolSpecificGraphics>
<fig:figure xmlns:fig="http://www.csml.org/csml/cigraphics">
<fig:continuousEntity name="default" depth="0" outlineWidth="1.0" size="22.0 22.0" visible="true"/>
</fig:figure>
<text fontName="Dialog" fontSize="22" fontStyle=" bold" textColor="192 192 192 255" spacing="0.0" name="probeID" depth="0" visible="false" xmlns="http://www.csml.org/csml/cigraphics"/>
<text fontName="Dialog" fontSize="22" fontStyle=" bold" textColor="192 192 192 255" spacing="0.0" name="comments" depth="0" visible="false" xmlns="http://www.csml.org/csml/cigraphics"/>
<text fontName="Dialog" fontSize="22" fontStyle=" bold" textColor="192 192 192 255" spacing="0.0" name="unit" depth="0" visible="false" xmlns="http://www.csml.org/csml/cigraphics"/>
<text fontName="Dialog" fontSize="22" fontStyle=" bold" textColor="192 192 192 255" spacing="0.0" name="value" depth="0" visible="true" xmlns="http://www.csml.org/csml/cigraphics"/>
<text fontName="Dialog" fontSize="22" fontStyle=" bold" textColor="192 192 192 255" spacing="0.0" name="variable" depth="0" visible="false" xmlns="http://www.csml.org/csml/cigraphics"/>
<text fontName="Dialog" fontSize="22" fontStyle=" bold" textColor="192 192 192 255" spacing="0.0" name="name" depth="0" visible="true" xmlns="http://www.csml.org/csml/cigraphics"/>
</csml:toolSpecificGraphics>
</csml:shape>
</csml:viewProperty>
<csml:biologicalProperty refCellComponentID="cso30:i:CC_CellComponent">
<csml:property key="probeID" value=""/>
<csml:property key="extension" value=""/>
<csml:property key="accession" value=""/>
</csml:biologicalProperty>
<csml:comments>
<csml:comment type="text"></csml:comment>
</csml:comments>
</csml:entity>
<csml:entity id="e195" name="e18" type="cso30:c:-">
<csml:entitySimulationProperty>
<csml:variable variableID="k6" type="csml-variable:Double">
<csml:parameter key="csml-variable:parameter:initialValue" value="4392"/>
<csml:parameter key="csml-variable:parameter:maximumValue" value="infinite"/>
<csml:parameter key="csml-variable:parameter:minimumValue" value="0"/>
<csml:parameter key="csml-variable:parameter:global" value="false"/>
</csml:variable>
</csml:entitySimulationProperty>
<csml:viewProperty>
<csml:position positionID="default" position="auto" x="724.0" y="1750.5"/>
<csml:shape shapeID="default" visible="true">
<csml:toolSpecificGraphics>
<fig:figure xmlns:fig="http://www.csml.org/csml/cigraphics">
<fig:continuousEntity name="default" depth="0" outlineWidth="1.0" size="22.0 22.0" visible="true"/>
</fig:figure>
<text fontName="Dialog" fontSize="22" fontStyle=" bold" textColor="192 192 192 255" spacing="0.0" name="probeID" depth="0" visible="false" xmlns="http://www.csml.org/csml/cigraphics"/>
<text fontName="Dialog" fontSize="22" fontStyle=" bold" textColor="192 192 192 255" spacing="0.0" name="comments" depth="0" visible="false" xmlns="http://www.csml.org/csml/cigraphics"/>
<text fontName="Dialog" fontSize="22" fontStyle=" bold" textColor="192 192 192 255" spacing="0.0" name="unit" depth="0" visible="false" xmlns="http://www.csml.org/csml/cigraphics"/>
<text fontName="Dialog" fontSize="22" fontStyle=" bold" textColor="192 192 192 255" spacing="0.0" name="value" depth="0" visible="true" xmlns="http://www.csml.org/csml/cigraphics"/>
<text fontName="Dialog" fontSize="22" fontStyle=" bold" textColor="192 192 192 255" spacing="0.0" name="variable" depth="0" visible="false" xmlns="http://www.csml.org/csml/cigraphics"/>
<text fontName="Dialog" fontSize="22" fontStyle=" bold" textColor="192 192 192 255" spacing="0.0" name="name" depth="0" visible="true" xmlns="http://www.csml.org/csml/cigraphics"/>
</csml:toolSpecificGraphics>
</csml:shape>
</csml:viewProperty>
<csml:biologicalProperty refCellComponentID="cso30:i:CC_CellComponent">
<csml:property key="probeID" value=""/>
<csml:property key="extension" value=""/>
<csml:property key="accession" value=""/>
</csml:biologicalProperty>
<csml:comments>
<csml:comment type="text"></csml:comment>
</csml:comments>
</csml:entity>
<csml:entity id="e196" name="e22" type="cso30:c:-">
<csml:entitySimulationProperty>
<csml:variable variableID="k3" type="csml-variable:Double">
<csml:parameter key="csml-variable:parameter:initialValue" value="14000"/>
<csml:parameter key="csml-variable:parameter:maximumValue" value="infinite"/>
<csml:parameter key="csml-variable:parameter:minimumValue" value="0"/>
<csml:parameter key="csml-variable:parameter:global" value="false"/>
</csml:variable>
</csml:entitySimulationProperty>
<csml:viewProperty>
<csml:position positionID="default" position="auto" x="988.0" y="1750.5"/>
<csml:shape shapeID="default" visible="true">
<csml:toolSpecificGraphics>
<fig:figure xmlns:fig="http://www.csml.org/csml/cigraphics">
<fig:continuousEntity name="default" depth="0" outlineWidth="1.0" size="22.0 22.0" visible="true"/>
</fig:figure>
<text fontName="Dialog" fontSize="22" fontStyle=" bold" textColor="192 192 192 255" spacing="0.0" name="probeID" depth="0" visible="false" xmlns="http://www.csml.org/csml/cigraphics"/>
<text fontName="Dialog" fontSize="22" fontStyle=" bold" textColor="192 192 192 255" spacing="0.0" name="comments" depth="0" visible="false" xmlns="http://www.csml.org/csml/cigraphics"/>
<text fontName="Dialog" fontSize="22" fontStyle=" bold" textColor="192 192 192 255" spacing="0.0" name="unit" depth="0" visible="false" xmlns="http://www.csml.org/csml/cigraphics"/>
<text fontName="Dialog" fontSize="22" fontStyle=" bold" textColor="192 192 192 255" spacing="0.0" name="value" depth="0" visible="true" xmlns="http://www.csml.org/csml/cigraphics"/>
<text fontName="Dialog" fontSize="22" fontStyle=" bold" textColor="192 192 192 255" spacing="0.0" name="variable" depth="0" visible="false" xmlns="http://www.csml.org/csml/cigraphics"/>
<text fontName="Dialog" fontSize="22" fontStyle=" bold" textColor="192 192 192 255" spacing="0.0" name="name" depth="0" visible="true" xmlns="http://www.csml.org/csml/cigraphics"/>
</csml:toolSpecificGraphics>
</csml:shape>
</csml:viewProperty>
<csml:biologicalProperty refCellComponentID="cso30:i:CC_CellComponent">
<csml:property key="probeID" value=""/>
<csml:property key="extension" value=""/>
<csml:property key="accession" value=""/>
</csml:biologicalProperty>
<csml:comments>
<csml:comment type="text"></csml:comment>
</csml:comments>
</csml:entity>
<csml:entity id="e12" name="glycogen" type="cso30:c:-">
<csml:entitySimulationProperty>
<csml:variable variableID="glg" type="csml-variable:Double">
<csml:parameter key="csml-variable:parameter:initialValue" value="17"/>
<csml:parameter key="csml-variable:parameter:maximumValue" value="infinite"/>
<csml:parameter key="csml-variable:parameter:minimumValue" value="0"/>
<csml:parameter key="csml-variable:parameter:evaluateScriptOnce" value="false"/>
<csml:parameter key="csml-variable:parameter:global" value="false"/>
</csml:variable>
</csml:entitySimulationProperty>
<csml:viewProperty>
<csml:position positionID="default" position="auto" x="185.0" y="394.9701957295374"/>
<csml:shape shapeID="default" visible="true">
<csml:toolSpecificGraphics>
<fig:figure xmlns:fig="http://www.csml.org/csml/cigraphics">
<fig:continuousEntity name="default" depth="0" outlineWidth="1.0" size="50.0 50.0" visible="true"/>
</fig:figure>
<text fontName="Dialog" fontSize="22" fontStyle=" bold" textColor="0 0 255 255" spacing="0.0" name="probeID" depth="0" visible="false" xmlns="http://www.csml.org/csml/cigraphics"/>
<text fontName="Dialog" fontSize="22" fontStyle=" bold" textColor="0 0 255 255" spacing="0.0" name="comments" depth="0" visible="false" xmlns="http://www.csml.org/csml/cigraphics"/>
<text fontName="Dialog" fontSize="22" fontStyle=" bold" textColor="0 0 255 255" spacing="0.0" name="unit" depth="0" visible="false" xmlns="http://www.csml.org/csml/cigraphics"/>
<text fontName="Dialog" fontSize="22" fontStyle=" bold" textColor="0 0 255 255" spacing="0.0" name="value" depth="0" visible="false" xmlns="http://www.csml.org/csml/cigraphics"/>
<text fontName="Dialog" fontSize="22" fontStyle=" bold" textColor="0 0 255 255" spacing="0.0" name="variable" depth="0" visible="false" xmlns="http://www.csml.org/csml/cigraphics"/>
<text fontName="Dialog" fontSize="22" fontStyle=" bold" textColor="0 0 255 255" spacing="0.0" name="name" depth="0" visible="true" xmlns="http://www.csml.org/csml/cigraphics"/>
</csml:toolSpecificGraphics>
</csml:shape>
</csml:viewProperty>
<csml:biologicalProperty refCellComponentID="cso30:i:CC_CellComponent">
<csml:property key="extension" value=""/>
<csml:property key="accession" value=""/>
<csml:property key="probeID" value=""/>
</csml:biologicalProperty>
<csml:comments>
<csml:comment type="text"></csml:comment>
</csml:comments>
</csml:entity>
<csml:entity id="e206" name="n" type="cso30:c:-">
<csml:entitySimulationProperty>
<csml:variable variableID="n" type="csml-variable:Double">
<csml:parameter key="csml-variable:parameter:initialValue" value="1"/>
<csml:parameter key="csml-variable:parameter:maximumValue" value="infinite"/>
<csml:parameter key="csml-variable:parameter:minimumValue" value="0"/>
<csml:parameter key="csml-variable:parameter:global" value="false"/>
</csml:variable>
</csml:entitySimulationProperty>
<csml:viewProperty>
<csml:position positionID="default" position="auto" x="744.0" y="1577.5"/>
<csml:shape shapeID="default" visible="true">
<csml:toolSpecificGraphics>
<fig:figure xmlns:fig="http://www.csml.org/csml/cigraphics">
<fig:continuousEntity name="default" depth="0" outlineWidth="1.0" size="22.0 22.0" visible="true"/>
</fig:figure>
<text fontName="Dialog" fontSize="22" fontStyle=" bold" textColor="192 192 192 255" spacing="0.0" name="probeID" depth="0" visible="false" xmlns="http://www.csml.org/csml/cigraphics"/>
<text fontName="Dialog" fontSize="22" fontStyle=" bold" textColor="192 192 192 255" spacing="0.0" name="comments" depth="0" visible="false" xmlns="http://www.csml.org/csml/cigraphics"/>
<text fontName="Dialog" fontSize="22" fontStyle=" bold" textColor="192 192 192 255" spacing="0.0" name="unit" depth="0" visible="false" xmlns="http://www.csml.org/csml/cigraphics"/>
<text fontName="Dialog" fontSize="22" fontStyle=" bold" textColor="192 192 192 255" spacing="0.0" name="value" depth="0" visible="true" xmlns="http://www.csml.org/csml/cigraphics"/>
<text fontName="Dialog" fontSize="22" fontStyle=" bold" textColor="192 192 192 255" spacing="0.0" name="variable" depth="0" visible="false" xmlns="http://www.csml.org/csml/cigraphics"/>
<text fontName="Dialog" fontSize="22" fontStyle=" bold" textColor="192 192 192 255" spacing="0.0" name="name" depth="0" visible="true" xmlns="http://www.csml.org/csml/cigraphics"/>
</csml:toolSpecificGraphics>
</csml:shape>
</csml:viewProperty>
<csml:biologicalProperty refCellComponentID="cso30:i:CC_CellComponent">
<csml:property key="extension" value=""/>
<csml:property key="accession" value=""/>
<csml:property key="probeID" value=""/>
</csml:biologicalProperty>
<csml:comments>
<csml:comment type="text"></csml:comment>
</csml:comments>
</csml:entity>
<csml:entity id="e211" name="nb" type="cso30:c:-">
<csml:entitySimulationProperty>
<csml:variable variableID="nb" type="csml-variable:Double">
<csml:parameter key="csml-variable:parameter:initialValue" value="0.28"/>
<csml:parameter key="csml-variable:parameter:maximumValue" value="infinite"/>
<csml:parameter key="csml-variable:parameter:minimumValue" value="0"/>
<csml:parameter key="csml-variable:parameter:global" value="false"/>
</csml:variable>
</csml:entitySimulationProperty>
<csml:viewProperty>
<csml:position positionID="default" position="auto" x="913.5" y="1577.5"/>
<csml:shape shapeID="default" visible="true">
<csml:toolSpecificGraphics>
<fig:figure xmlns:fig="http://www.csml.org/csml/cigraphics">
<fig:continuousEntity name="default" depth="0" outlineWidth="1.0" size="22.0 22.0" visible="true"/>
</fig:figure>
<text fontName="Dialog" fontSize="22" fontStyle=" bold" textColor="192 192 192 255" spacing="0.0" name="probeID" depth="0" visible="false" xmlns="http://www.csml.org/csml/cigraphics"/>
<text fontName="Dialog" fontSize="22" fontStyle=" bold" textColor="192 192 192 255" spacing="0.0" name="comments" depth="0" visible="false" xmlns="http://www.csml.org/csml/cigraphics"/>
<text fontName="Dialog" fontSize="22" fontStyle=" bold" textColor="192 192 192 255" spacing="0.0" name="unit" depth="0" visible="false" xmlns="http://www.csml.org/csml/cigraphics"/>
<text fontName="Dialog" fontSize="22" fontStyle=" bold" textColor="192 192 192 255" spacing="0.0" name="value" depth="0" visible="true" xmlns="http://www.csml.org/csml/cigraphics"/>
<text fontName="Dialog" fontSize="22" fontStyle=" bold" textColor="192 192 192 255" spacing="0.0" name="variable" depth="0" visible="false" xmlns="http://www.csml.org/csml/cigraphics"/>
<text fontName="Dialog" fontSize="22" fontStyle=" bold" textColor="192 192 192 255" spacing="0.0" name="name" depth="0" visible="true" xmlns="http://www.csml.org/csml/cigraphics"/>
</csml:toolSpecificGraphics>
</csml:shape>
</csml:viewProperty>
<csml:biologicalProperty refCellComponentID="cso30:i:CC_CellComponent">
<csml:property key="extension" value=""/>
<csml:property key="accession" value=""/>
<csml:property key="probeID" value=""/>
</csml:biologicalProperty>
<csml:comments>
<csml:comment type="text"></csml:comment>
</csml:comments>
</csml:entity>
<csml:entity id="e220" name="v" type="cso30:c:-">
<csml:entitySimulationProperty>
<csml:variable variableID="v" type="csml-variable:Double">
<csml:parameter key="csml-variable:parameter:initialValue" value="40"/>
<csml:parameter key="csml-variable:parameter:maximumValue" value="infinite"/>
<csml:parameter key="csml-variable:parameter:minimumValue" value="0"/>
<csml:parameter key="csml-variable:parameter:global" value="false"/>
</csml:variable>
</csml:entitySimulationProperty>
<csml:viewProperty>
<csml:position positionID="default" position="auto" x="561.5" y="1577.5"/>
<csml:shape shapeID="default" visible="true">
<csml:toolSpecificGraphics>
<fig:figure xmlns:fig="http://www.csml.org/csml/cigraphics">
<fig:continuousEntity name="default" depth="0" outlineWidth="1.0" size="22.0 22.0" visible="true"/>
</fig:figure>
<text fontName="Dialog" fontSize="22" fontStyle=" bold" textColor="192 192 192 255" spacing="0.0" name="probeID" depth="0" visible="false" xmlns="http://www.csml.org/csml/cigraphics"/>
<text fontName="Dialog" fontSize="22" fontStyle=" bold" textColor="192 192 192 255" spacing="0.0" name="comments" depth="0" visible="false" xmlns="http://www.csml.org/csml/cigraphics"/>
<text fontName="Dialog" fontSize="22" fontStyle=" bold" textColor="192 192 192 255" spacing="0.0" name="unit" depth="0" visible="false" xmlns="http://www.csml.org/csml/cigraphics"/>
<text fontName="Dialog" fontSize="22" fontStyle=" bold" textColor="192 192 192 255" spacing="0.0" name="value" depth="0" visible="true" xmlns="http://www.csml.org/csml/cigraphics"/>
<text fontName="Dialog" fontSize="22" fontStyle=" bold" textColor="192 192 192 255" spacing="0.0" name="variable" depth="0" visible="false" xmlns="http://www.csml.org/csml/cigraphics"/>
<text fontName="Dialog" fontSize="22" fontStyle=" bold" textColor="192 192 192 255" spacing="0.0" name="name" depth="0" visible="true" xmlns="http://www.csml.org/csml/cigraphics"/>
</csml:toolSpecificGraphics>
</csml:shape>
</csml:viewProperty>
<csml:biologicalProperty refCellComponentID="cso30:i:CC_CellComponent">
<csml:property key="probeID" value=""/>
<csml:property key="extension" value=""/>
<csml:property key="accession" value=""/>
</csml:biologicalProperty>
<csml:comments>
<csml:comment type="text"></csml:comment>
</csml:comments>
</csml:entity>
<csml:entity id="e35" name="ADPG" type="cso30:c:-">
<csml:entitySimulationProperty>
<csml:variable variableID="ADPG" type="csml-variable:Double">
<csml:parameter key="csml-variable:parameter:initialValue" value="0.1"/>
<csml:parameter key="csml-variable:parameter:maximumValue" value="infinite"/>
<csml:parameter key="csml-variable:parameter:minimumValue" value="0"/>
<csml:parameter key="csml-variable:parameter:global" value="false"/>
</csml:variable>
</csml:entitySimulationProperty>
<csml:viewProperty>
<csml:position positionID="default" position="auto" x="489.5" y="296.375"/>
<csml:shape shapeID="default" visible="true">
<csml:toolSpecificGraphics>
<fig:figure xmlns:fig="http://www.csml.org/csml/cigraphics">
<fig:continuousEntity name="default" depth="0" outlineWidth="1.0" size="22.0 22.0" visible="true"/>
</fig:figure>
<text fontName="Dialog" fontSize="22" fontStyle=" bold" textColor="0 0 255 255" spacing="0.0" name="probeID" depth="0" visible="false" xmlns="http://www.csml.org/csml/cigraphics"/>
<text fontName="Dialog" fontSize="22" fontStyle=" bold" textColor="0 0 255 255" spacing="0.0" name="comments" depth="0" visible="false" xmlns="http://www.csml.org/csml/cigraphics"/>
<text fontName="Dialog" fontSize="22" fontStyle=" bold" textColor="0 0 255 255" spacing="0.0" name="unit" depth="0" visible="false" xmlns="http://www.csml.org/csml/cigraphics"/>
<text fontName="Dialog" fontSize="22" fontStyle=" bold" textColor="0 0 255 255" spacing="0.0" name="value" depth="0" visible="false" xmlns="http://www.csml.org/csml/cigraphics"/>
<text fontName="Dialog" fontSize="22" fontStyle=" bold" textColor="0 0 255 255" spacing="0.0" name="variable" depth="0" visible="false" xmlns="http://www.csml.org/csml/cigraphics"/>
<text fontName="Dialog" fontSize="22" fontStyle=" bold" textColor="0 0 255 255" spacing="0.0" name="name" depth="0" visible="true" xmlns="http://www.csml.org/csml/cigraphics"/>
</csml:toolSpecificGraphics>
</csml:shape>
</csml:viewProperty>
<csml:biologicalProperty refCellComponentID="cso30:i:CC_CellComponent">
<csml:property key="accession" value=""/>
<csml:property key="probeID" value=""/>
<csml:property key="extension" value=""/>
</csml:biologicalProperty>
<csml:comments>
<csml:comment type="text"></csml:comment>
</csml:comments>
</csml:entity>
<csml:entity id="e155" name="e155" type="cso30:c:-">
<csml:entitySimulationProperty>
<csml:variable variableID="u" type="csml-variable:Double">
<csml:parameter key="csml-variable:parameter:initialValue" value="0.000028"/>
<csml:parameter key="csml-variable:parameter:maximumValue" value="infinite"/>
<csml:parameter key="csml-variable:parameter:minimumValue" value="0"/>
<csml:parameter key="csml-variable:parameter:global" value="false"/>
</csml:variable>
</csml:entitySimulationProperty>
<csml:viewProperty>
<csml:position positionID="default" position="auto" x="653.5" y="1577.5"/>
<csml:shape shapeID="default" visible="true">
<csml:toolSpecificGraphics>
<fig:figure xmlns:fig="http://www.csml.org/csml/cigraphics">
<fig:continuousEntity name="default" depth="0" outlineWidth="1.0" size="22.0 22.0" visible="true"/>
</fig:figure>
<text fontName="Dialog" fontSize="22" fontStyle=" bold" textColor="192 192 192 255" spacing="0.0" name="probeID" depth="0" visible="false" xmlns="http://www.csml.org/csml/cigraphics"/>
<text fontName="Dialog" fontSize="22" fontStyle=" bold" textColor="192 192 192 255" spacing="0.0" name="comments" depth="0" visible="false" xmlns="http://www.csml.org/csml/cigraphics"/>
<text fontName="Dialog" fontSize="22" fontStyle=" bold" textColor="192 192 192 255" spacing="0.0" name="unit" depth="0" visible="false" xmlns="http://www.csml.org/csml/cigraphics"/>
<text fontName="Dialog" fontSize="22" fontStyle=" bold" textColor="192 192 192 255" spacing="0.0" name="value" depth="0" visible="true" xmlns="http://www.csml.org/csml/cigraphics"/>
<text fontName="Dialog" fontSize="22" fontStyle=" bold" textColor="192 192 192 255" spacing="0.0" name="variable" depth="0" visible="false" xmlns="http://www.csml.org/csml/cigraphics"/>
<text fontName="Dialog" fontSize="22" fontStyle=" bold" textColor="192 192 192 255" spacing="0.0" name="name" depth="0" visible="true" xmlns="http://www.csml.org/csml/cigraphics"/>
</csml:toolSpecificGraphics>
</csml:shape>
</csml:viewProperty>
<csml:biologicalProperty refCellComponentID="cso30:i:CC_CellComponent">
<csml:property key="probeID" value=""/>
<csml:property key="extension" value=""/>
<csml:property key="accession" value=""/>
</csml:biologicalProperty>
<csml:comments>
<csml:comment type="text"></csml:comment>
</csml:comments>
</csml:entity>
<csml:entity id="e47" name="c" type="cso30:c:-">
<csml:entitySimulationProperty>
<csml:variable variableID="c" type="csml-variable:Double">
<csml:parameter key="csml-variable:parameter:initialValue" value="1"/>
<csml:parameter key="csml-variable:parameter:maximumValue" value="infinite"/>
<csml:parameter key="csml-variable:parameter:minimumValue" value="0"/>
<csml:parameter key="csml-variable:parameter:global" value="false"/>
</csml:variable>
</csml:entitySimulationProperty>
<csml:viewProperty>
<csml:position positionID="default" position="auto" x="492.5" y="1577.5"/>
<csml:shape shapeID="default" visible="true">
<csml:toolSpecificGraphics>
<fig:figure xmlns:fig="http://www.csml.org/csml/cigraphics">
<fig:continuousEntity name="default" depth="0" outlineWidth="1.0" size="22.0 22.0" visible="true"/>
</fig:figure>
<text fontName="Dialog" fontSize="22" fontStyle=" bold" textColor="192 192 192 255" spacing="0.0" name="probeID" depth="0" visible="false" xmlns="http://www.csml.org/csml/cigraphics"/>
<text fontName="Dialog" fontSize="22" fontStyle=" bold" textColor="192 192 192 255" spacing="0.0" name="comments" depth="0" visible="false" xmlns="http://www.csml.org/csml/cigraphics"/>
<text fontName="Dialog" fontSize="22" fontStyle=" bold" textColor="192 192 192 255" spacing="0.0" name="unit" depth="0" visible="false" xmlns="http://www.csml.org/csml/cigraphics"/>
<text fontName="Dialog" fontSize="22" fontStyle=" bold" textColor="192 192 192 255" spacing="0.0" name="value" depth="0" visible="true" xmlns="http://www.csml.org/csml/cigraphics"/>
<text fontName="Dialog" fontSize="22" fontStyle=" bold" textColor="192 192 192 255" spacing="0.0" name="variable" depth="0" visible="false" xmlns="http://www.csml.org/csml/cigraphics"/>
<text fontName="Dialog" fontSize="22" fontStyle=" bold" textColor="192 192 192 255" spacing="0.0" name="name" depth="0" visible="true" xmlns="http://www.csml.org/csml/cigraphics"/>
</csml:toolSpecificGraphics>
</csml:shape>
</csml:viewProperty>
<csml:biologicalProperty refCellComponentID="cso30:i:CC_CellComponent">
<csml:property key="probeID" value=""/>
<csml:property key="extension" value=""/>
<csml:property key="accession" value=""/>
</csml:biologicalProperty>
<csml:comments>
<csml:comment type="text"></csml:comment>
</csml:comments>
</csml:entity>
<csml:entity id="e38" name="EIEI" type="cso30:c:-">
<csml:entitySimulationProperty>
<csml:variable variableID="EIEI" type="csml-variable:Double">
<csml:parameter key="csml-variable:parameter:initialValue" value="0"/>
<csml:parameter key="csml-variable:parameter:maximumValue" value="infinite"/>
<csml:parameter key="csml-variable:parameter:minimumValue" value="0"/>
<csml:parameter key="csml-variable:parameter:global" value="false"/>
</csml:variable>
</csml:entitySimulationProperty>
<csml:viewProperty>
<csml:position positionID="default" position="auto" x="1059.5" y="695.0"/>
<csml:shape shapeID="default" visible="true">
<csml:toolSpecificGraphics>
<fig:figure xmlns:fig="http://www.csml.org/csml/cigraphics">
<fig:continuousEntity name="default" depth="0" outlineWidth="1.0" size="22.0 22.0" visible="true"/>
</fig:figure>
<text fontName="Dialog" fontSize="22" fontStyle=" bold" textColor="0 0 255 255" spacing="0.0" name="probeID" depth="0" visible="false" xmlns="http://www.csml.org/csml/cigraphics"/>
<text fontName="Dialog" fontSize="22" fontStyle=" bold" textColor="0 0 255 255" spacing="0.0" name="comments" depth="0" visible="false" xmlns="http://www.csml.org/csml/cigraphics"/>
<text fontName="Dialog" fontSize="22" fontStyle=" bold" textColor="0 0 255 255" spacing="0.0" name="unit" depth="0" visible="false" xmlns="http://www.csml.org/csml/cigraphics"/>
<text fontName="Dialog" fontSize="22" fontStyle=" bold" textColor="0 0 255 255" spacing="0.0" name="value" depth="0" visible="false" xmlns="http://www.csml.org/csml/cigraphics"/>
<text fontName="Dialog" fontSize="22" fontStyle=" bold" textColor="0 0 255 255" spacing="0.0" name="variable" depth="0" visible="false" xmlns="http://www.csml.org/csml/cigraphics"/>
<text fontName="Dialog" fontSize="22" fontStyle=" bold" textColor="0 0 255 255" spacing="0.0" name="name" depth="0" visible="true" xmlns="http://www.csml.org/csml/cigraphics"/>
</csml:toolSpecificGraphics>
</csml:shape>
</csml:viewProperty>
<csml:biologicalProperty refCellComponentID="cso30:i:CC_CellComponent">
<csml:property key="accession" value=""/>
<csml:property key="probeID" value=""/>
<csml:property key="extension" value=""/>
</csml:biologicalProperty>
<csml:comments>
<csml:comment type="text"></csml:comment>
</csml:comments>
</csml:entity>
<csml:entity id="e168" name="exp" type="cso30:c:-">
<csml:entitySimulationProperty>
<csml:variable variableID="exp" type="csml-variable:Double">
<csml:parameter key="csml-variable:parameter:initialValue" value="0.05"/>
<csml:parameter key="csml-variable:parameter:maximumValue" value="infinite"/>
<csml:parameter key="csml-variable:parameter:minimumValue" value="0"/>
<csml:parameter key="csml-variable:parameter:global" value="false"/>
</csml:variable>
</csml:entitySimulationProperty>
<csml:viewProperty>
<csml:position positionID="default" position="auto" x="401.5" y="1577.5"/>
<csml:shape shapeID="default" visible="true">
<csml:toolSpecificGraphics>
<fig:figure xmlns:fig="http://www.csml.org/csml/cigraphics">
<fig:continuousEntity name="default" depth="0" outlineWidth="1.0" size="22.0 22.0" visible="true"/>
</fig:figure>
<text fontName="Dialog" fontSize="22" fontStyle=" bold" textColor="192 192 192 255" spacing="0.0" name="probeID" depth="0" visible="false" xmlns="http://www.csml.org/csml/cigraphics"/>
<text fontName="Dialog" fontSize="22" fontStyle=" bold" textColor="192 192 192 255" spacing="0.0" name="comments" depth="0" visible="false" xmlns="http://www.csml.org/csml/cigraphics"/>
<text fontName="Dialog" fontSize="22" fontStyle=" bold" textColor="192 192 192 255" spacing="0.0" name="unit" depth="0" visible="false" xmlns="http://www.csml.org/csml/cigraphics"/>
<text fontName="Dialog" fontSize="22" fontStyle=" bold" textColor="192 192 192 255" spacing="0.0" name="value" depth="0" visible="true" xmlns="http://www.csml.org/csml/cigraphics"/>
<text fontName="Dialog" fontSize="22" fontStyle=" bold" textColor="192 192 192 255" spacing="0.0" name="variable" depth="0" visible="false" xmlns="http://www.csml.org/csml/cigraphics"/>
<text fontName="Dialog" fontSize="22" fontStyle=" bold" textColor="192 192 192 255" spacing="0.0" name="name" depth="0" visible="true" xmlns="http://www.csml.org/csml/cigraphics"/>
</csml:toolSpecificGraphics>
</csml:shape>
</csml:viewProperty>
<csml:biologicalProperty refCellComponentID="cso30:i:CC_CellComponent">
<csml:property key="probeID" value=""/>
<csml:property key="extension" value=""/>
<csml:property key="accession" value=""/>
</csml:biologicalProperty>
<csml:comments>
<csml:comment type="text"></csml:comment>
</csml:comments>
</csml:entity>
<csml:entity id="e199" name="t" type="cso30:c:-">
<csml:entitySimulationProperty>
<csml:variable variableID="t" type="csml-variable:Double">
<csml:parameter key="csml-variable:parameter:maximumValue" value="infinite"/>
<csml:parameter key="csml-variable:parameter:minimumValue" value="0"/>
<csml:parameter key="csml-variable:parameter:evaluateScriptOnce" value="false"/>
<csml:parameter key="csml-variable:parameter:global" value="false"/>
<csml:script key="csml-variable:parameter:initialValue" language="pnuts">getElapsedTime(simulator)</csml:script>
</csml:variable>
</csml:entitySimulationProperty>
<csml:viewProperty>
<csml:position positionID="default" position="auto" x="1013.5" y="1577.5"/>
<csml:shape shapeID="default" visible="true">
<csml:toolSpecificGraphics>
<fig:figure xmlns:fig="http://www.csml.org/csml/cigraphics">
<fig:continuousEntity name="default" depth="0" outlineWidth="1.0" size="22.0 22.0" visible="true"/>
</fig:figure>
<text fontName="Dialog" fontSize="22" fontStyle=" bold" textColor="192 192 192 255" spacing="0.0" name="probeID" depth="0" visible="false" xmlns="http://www.csml.org/csml/cigraphics"/>
<text fontName="Dialog" fontSize="22" fontStyle=" bold" textColor="192 192 192 255" spacing="0.0" name="comments" depth="0" visible="false" xmlns="http://www.csml.org/csml/cigraphics"/>
<text fontName="Dialog" fontSize="22" fontStyle=" bold" textColor="192 192 192 255" spacing="0.0" name="unit" depth="0" visible="false" xmlns="http://www.csml.org/csml/cigraphics"/>
<text fontName="Dialog" fontSize="22" fontStyle=" bold" textColor="192 192 192 255" spacing="0.0" name="value" depth="0" visible="true" xmlns="http://www.csml.org/csml/cigraphics"/>
<text fontName="Dialog" fontSize="22" fontStyle=" bold" textColor="192 192 192 255" spacing="0.0" name="variable" depth="0" visible="false" xmlns="http://www.csml.org/csml/cigraphics"/>
<text fontName="Dialog" fontSize="22" fontStyle=" bold" textColor="192 192 192 255" spacing="0.0" name="name" depth="0" visible="true" xmlns="http://www.csml.org/csml/cigraphics"/>
</csml:toolSpecificGraphics>
</csml:shape>
</csml:viewProperty>
<csml:biologicalProperty refCellComponentID="cso30:i:CC_CellComponent">
<csml:property key="extension" value=""/>
<csml:property key="accession" value=""/>
<csml:property key="probeID" value=""/>
</csml:biologicalProperty>
<csml:comments>
<csml:comment type="text"></csml:comment>
</csml:comments>
</csml:entity>
<csml:entity id="e153" name="PTSE" type="cso30:c:-">
<csml:entitySimulationProperty>
<csml:variable variableID="PTSE" type="csml-variable:Double">
<csml:parameter key="csml-variable:parameter:initialValue" value="1"/>
<csml:parameter key="csml-variable:parameter:maximumValue" value="infinite"/>
<csml:parameter key="csml-variable:parameter:minimumValue" value="0"/>
<csml:parameter key="csml-variable:parameter:evaluateScriptOnce" value="false"/>
<csml:parameter key="csml-variable:parameter:global" value="false"/>
</csml:variable>
</csml:entitySimulationProperty>
<csml:viewProperty>
<csml:position positionID="default" position="auto" x="1590.9375" y="896.5"/>
<csml:shape shapeID="default" visible="true">
<csml:toolSpecificGraphics>
<fig:figure xmlns:fig="http://www.csml.org/csml/cigraphics">
<fig:continuousEntity name="default" depth="0" outlineColor="255 0 0 255" outlineWidth="1.0" size="22.0 22.0" visible="true"/>
</fig:figure>
<text fontName="Dialog" fontSize="22" fontStyle=" bold" textColor="255 0 0 255" spacing="0.0" name="probeID" depth="0" visible="false" xmlns="http://www.csml.org/csml/cigraphics"/>
<text fontName="Dialog" fontSize="22" fontStyle=" bold" textColor="255 0 0 255" spacing="0.0" name="comments" depth="0" visible="false" xmlns="http://www.csml.org/csml/cigraphics"/>
<text fontName="Dialog" fontSize="22" fontStyle=" bold" textColor="255 0 0 255" spacing="0.0" name="unit" depth="0" visible="false" xmlns="http://www.csml.org/csml/cigraphics"/>
<text fontName="Dialog" fontSize="22" fontStyle=" bold" textColor="255 0 0 255" spacing="0.0" name="value" depth="0" visible="false" xmlns="http://www.csml.org/csml/cigraphics"/>
<text fontName="Dialog" fontSize="22" fontStyle=" bold" textColor="255 0 0 255" spacing="0.0" name="variable" depth="0" visible="false" xmlns="http://www.csml.org/csml/cigraphics"/>
<text fontName="Dialog" fontSize="22" fontStyle=" bold" textColor="255 0 0 255" spacing="0.0" name="name" depth="0" visible="true" xmlns="http://www.csml.org/csml/cigraphics"/>
</csml:toolSpecificGraphics>
</csml:shape>
</csml:viewProperty>
<csml:biologicalProperty refCellComponentID="cso30:i:CC_CellComponent">
<csml:property key="probeID" value=""/>
<csml:property key="extension" value=""/>
<csml:property key="accession" value=""/>
</csml:biologicalProperty>
<csml:comments>
<csml:comment type="text"></csml:comment>
</csml:comments>
</csml:entity>
<csml:entity id="e3" name="s1" type="cso30:c:-">
<csml:entitySimulationProperty>
<csml:variable variableID="s1" type="csml-variable:Double">
<csml:parameter key="csml-variable:parameter:initialValue" value="1.2"/>
<csml:parameter key="csml-variable:parameter:maximumValue" value="infinite"/>
<csml:parameter key="csml-variable:parameter:minimumValue" value="0"/>
<csml:parameter key="csml-variable:parameter:global" value="false"/>
</csml:variable>
</csml:entitySimulationProperty>
<csml:viewProperty>
<csml:position positionID="default" position="auto" x="1660.0" y="1102.75"/>
<csml:shape shapeID="default" visible="true">
<csml:toolSpecificGraphics>
<fig:figure xmlns:fig="http://www.csml.org/csml/cigraphics">
<fig:continuousEntity name="default" depth="0" outlineColor="255 0 0 255" size="22.0 22.0" visible="true"/>
</fig:figure>
<text fontName="Dialog" fontSize="22" fontStyle=" bold" textColor="255 0 0 255" spacing="0.0" name="probeID" depth="0" visible="false" xmlns="http://www.csml.org/csml/cigraphics"/>
<text fontName="Dialog" fontSize="22" fontStyle=" bold" textColor="255 0 0 255" spacing="0.0" name="comments" depth="0" visible="false" xmlns="http://www.csml.org/csml/cigraphics"/>
<text fontName="Dialog" fontSize="22" fontStyle=" bold" textColor="255 0 0 255" spacing="0.0" name="unit" depth="0" visible="false" xmlns="http://www.csml.org/csml/cigraphics"/>
<text fontName="Dialog" fontSize="22" fontStyle=" bold" textColor="255 0 0 255" spacing="0.0" name="value" depth="0" visible="false" xmlns="http://www.csml.org/csml/cigraphics"/>
<text fontName="Dialog" fontSize="22" fontStyle=" bold" textColor="255 0 0 255" spacing="0.0" name="variable" depth="0" visible="false" xmlns="http://www.csml.org/csml/cigraphics"/>
<text fontName="Dialog" fontSize="22" fontStyle=" bold" textColor="255 0 0 255" spacing="0.0" name="name" depth="0" visible="true" xmlns="http://www.csml.org/csml/cigraphics"/>
</csml:toolSpecificGraphics>
</csml:shape>
</csml:viewProperty>
<csml:biologicalProperty refCellComponentID="cso30:i:CC_CellComponent">
<csml:property key="probeID" value=""/>
<csml:property key="extension" value=""/>
<csml:property key="accession" value=""/>
</csml:biologicalProperty>
<csml:comments>
<csml:comment type="text"></csml:comment>
</csml:comments>
</csml:entity>
<csml:entity id="e13" name="r1" type="cso30:c:-">
<csml:entitySimulationProperty>
<csml:variable variableID="r1" type="csml-variable:Double">
<csml:parameter key="csml-variable:parameter:initialValue" value="0.001"/>
<csml:parameter key="csml-variable:parameter:maximumValue" value="infinite"/>
<csml:parameter key="csml-variable:parameter:minimumValue" value="0"/>
<csml:parameter key="csml-variable:parameter:global" value="false"/>
</csml:variable>
</csml:entitySimulationProperty>
<csml:viewProperty>
<csml:position positionID="default" position="auto" x="1716.0" y="1102.75"/>
<csml:shape shapeID="default" visible="true">
<csml:toolSpecificGraphics>
<fig:figure xmlns:fig="http://www.csml.org/csml/cigraphics">
<fig:continuousEntity name="default" depth="0" outlineColor="255 0 0 255" size="22.0 22.0" visible="true"/>
</fig:figure>
<text fontName="Dialog" fontSize="22" fontStyle=" bold" textColor="255 0 0 255" spacing="0.0" name="probeID" depth="0" visible="false" xmlns="http://www.csml.org/csml/cigraphics"/>
<text fontName="Dialog" fontSize="22" fontStyle=" bold" textColor="255 0 0 255" spacing="0.0" name="comments" depth="0" visible="false" xmlns="http://www.csml.org/csml/cigraphics"/>
<text fontName="Dialog" fontSize="22" fontStyle=" bold" textColor="255 0 0 255" spacing="0.0" name="unit" depth="0" visible="false" xmlns="http://www.csml.org/csml/cigraphics"/>
<text fontName="Dialog" fontSize="22" fontStyle=" bold" textColor="255 0 0 255" spacing="0.0" name="value" depth="0" visible="false" xmlns="http://www.csml.org/csml/cigraphics"/>
<text fontName="Dialog" fontSize="22" fontStyle=" bold" textColor="255 0 0 255" spacing="0.0" name="variable" depth="0" visible="false" xmlns="http://www.csml.org/csml/cigraphics"/>
<text fontName="Dialog" fontSize="22" fontStyle=" bold" textColor="255 0 0 255" spacing="0.0" name="name" depth="0" visible="true" xmlns="http://www.csml.org/csml/cigraphics"/>
</csml:toolSpecificGraphics>
</csml:shape>
</csml:viewProperty>
<csml:biologicalProperty refCellComponentID="cso30:i:CC_CellComponent">
<csml:property key="probeID" value=""/>
<csml:property key="extension" value=""/>
<csml:property key="accession" value=""/>
</csml:biologicalProperty>
<csml:comments>
<csml:comment type="text"></csml:comment>
</csml:comments>
</csml:entity>
<csml:entity id="e17" name="r2" type="cso30:c:-">
<csml:entitySimulationProperty>
<csml:variable variableID="r2" type="csml-variable:Double">
<csml:parameter key="csml-variable:parameter:initialValue" value="15"/>
<csml:parameter key="csml-variable:parameter:maximumValue" value="infinite"/>
<csml:parameter key="csml-variable:parameter:minimumValue" value="0"/>
<csml:parameter key="csml-variable:parameter:global" value="false"/>
</csml:variable>
</csml:entitySimulationProperty>
<csml:viewProperty>
<csml:position positionID="default" position="auto" x="1716.0" y="1031.25"/>
<csml:shape shapeID="default" visible="true">
<csml:toolSpecificGraphics>
<fig:figure xmlns:fig="http://www.csml.org/csml/cigraphics">
<fig:continuousEntity name="default" depth="0" outlineColor="255 0 0 255" size="22.0 22.0" visible="true"/>
</fig:figure>
<text fontName="Dialog" fontSize="22" fontStyle=" bold" textColor="255 0 0 255" spacing="0.0" name="probeID" depth="0" visible="false" xmlns="http://www.csml.org/csml/cigraphics"/>
<text fontName="Dialog" fontSize="22" fontStyle=" bold" textColor="255 0 0 255" spacing="0.0" name="comments" depth="0" visible="false" xmlns="http://www.csml.org/csml/cigraphics"/>
<text fontName="Dialog" fontSize="22" fontStyle=" bold" textColor="255 0 0 255" spacing="0.0" name="unit" depth="0" visible="false" xmlns="http://www.csml.org/csml/cigraphics"/>
<text fontName="Dialog" fontSize="22" fontStyle=" bold" textColor="255 0 0 255" spacing="0.0" name="value" depth="0" visible="false" xmlns="http://www.csml.org/csml/cigraphics"/>
<text fontName="Dialog" fontSize="22" fontStyle=" bold" textColor="255 0 0 255" spacing="0.0" name="variable" depth="0" visible="false" xmlns="http://www.csml.org/csml/cigraphics"/>
<text fontName="Dialog" fontSize="22" fontStyle=" bold" textColor="255 0 0 255" spacing="0.0" name="name" depth="0" visible="true" xmlns="http://www.csml.org/csml/cigraphics"/>
</csml:toolSpecificGraphics>
</csml:shape>
</csml:viewProperty>
<csml:biologicalProperty refCellComponentID="cso30:i:CC_CellComponent">
<csml:property key="probeID" value=""/>
<csml:property key="extension" value=""/>
<csml:property key="accession" value=""/>
</csml:biologicalProperty>
<csml:comments>
<csml:comment type="text"></csml:comment>
</csml:comments>
</csml:entity>
<csml:entity id="e36" name="r3" type="cso30:c:-">
<csml:entitySimulationProperty>
<csml:variable variableID="r3" type="csml-variable:Double">
<csml:parameter key="csml-variable:parameter:initialValue" value="50"/>
<csml:parameter key="csml-variable:parameter:maximumValue" value="infinite"/>
<csml:parameter key="csml-variable:parameter:minimumValue" value="0"/>
<csml:parameter key="csml-variable:parameter:global" value="false"/>
</csml:variable>
</csml:entitySimulationProperty>
<csml:viewProperty>
<csml:position positionID="default" position="auto" x="1716.0" y="956.5"/>
<csml:shape shapeID="default" visible="true">
<csml:toolSpecificGraphics>
<fig:figure xmlns:fig="http://www.csml.org/csml/cigraphics">
<fig:continuousEntity name="default" depth="0" outlineColor="255 0 0 255" size="22.0 22.0" visible="true"/>
</fig:figure>
<text fontName="Dialog" fontSize="22" fontStyle=" bold" textColor="255 0 0 255" spacing="0.0" name="probeID" depth="0" visible="false" xmlns="http://www.csml.org/csml/cigraphics"/>
<text fontName="Dialog" fontSize="22" fontStyle=" bold" textColor="255 0 0 255" spacing="0.0" name="comments" depth="0" visible="false" xmlns="http://www.csml.org/csml/cigraphics"/>
<text fontName="Dialog" fontSize="22" fontStyle=" bold" textColor="255 0 0 255" spacing="0.0" name="unit" depth="0" visible="false" xmlns="http://www.csml.org/csml/cigraphics"/>
<text fontName="Dialog" fontSize="22" fontStyle=" bold" textColor="255 0 0 255" spacing="0.0" name="value" depth="0" visible="false" xmlns="http://www.csml.org/csml/cigraphics"/>
<text fontName="Dialog" fontSize="22" fontStyle=" bold" textColor="255 0 0 255" spacing="0.0" name="variable" depth="0" visible="false" xmlns="http://www.csml.org/csml/cigraphics"/>
<text fontName="Dialog" fontSize="22" fontStyle=" bold" textColor="255 0 0 255" spacing="0.0" name="name" depth="0" visible="true" xmlns="http://www.csml.org/csml/cigraphics"/>
</csml:toolSpecificGraphics>
</csml:shape>
</csml:viewProperty>
<csml:biologicalProperty refCellComponentID="cso30:i:CC_CellComponent">
<csml:property key="probeID" value=""/>
<csml:property key="extension" value=""/>
<csml:property key="accession" value=""/>
</csml:biologicalProperty>
<csml:comments>
<csml:comment type="text"></csml:comment>
</csml:comments>
</csml:entity>
<csml:entity id="e40" name="s2" type="cso30:c:-">
<csml:entitySimulationProperty>
<csml:variable variableID="s2" type="csml-variable:Double">
<csml:parameter key="csml-variable:parameter:initialValue" value="200"/>
<csml:parameter key="csml-variable:parameter:maximumValue" value="infinite"/>
<csml:parameter key="csml-variable:parameter:minimumValue" value="0"/>
<csml:parameter key="csml-variable:parameter:global" value="false"/>
</csml:variable>
</csml:entitySimulationProperty>
<csml:viewProperty>
<csml:position positionID="default" position="auto" x="1660.0" y="1031.25"/>
<csml:shape shapeID="default" visible="true">
<csml:toolSpecificGraphics>
<fig:figure xmlns:fig="http://www.csml.org/csml/cigraphics">
<fig:continuousEntity name="default" depth="0" outlineColor="255 0 0 255" size="22.0 22.0" visible="true"/>
</fig:figure>
<text fontName="Dialog" fontSize="22" fontStyle=" bold" textColor="255 0 0 255" spacing="0.0" name="probeID" depth="0" visible="false" xmlns="http://www.csml.org/csml/cigraphics"/>
<text fontName="Dialog" fontSize="22" fontStyle=" bold" textColor="255 0 0 255" spacing="0.0" name="comments" depth="0" visible="false" xmlns="http://www.csml.org/csml/cigraphics"/>
<text fontName="Dialog" fontSize="22" fontStyle=" bold" textColor="255 0 0 255" spacing="0.0" name="unit" depth="0" visible="false" xmlns="http://www.csml.org/csml/cigraphics"/>
<text fontName="Dialog" fontSize="22" fontStyle=" bold" textColor="255 0 0 255" spacing="0.0" name="value" depth="0" visible="false" xmlns="http://www.csml.org/csml/cigraphics"/>
<text fontName="Dialog" fontSize="22" fontStyle=" bold" textColor="255 0 0 255" spacing="0.0" name="variable" depth="0" visible="false" xmlns="http://www.csml.org/csml/cigraphics"/>
<text fontName="Dialog" fontSize="22" fontStyle=" bold" textColor="255 0 0 255" spacing="0.0" name="name" depth="0" visible="true" xmlns="http://www.csml.org/csml/cigraphics"/>
</csml:toolSpecificGraphics>
</csml:shape>
</csml:viewProperty>
<csml:biologicalProperty refCellComponentID="cso30:i:CC_CellComponent">
<csml:property key="probeID" value=""/>
<csml:property key="extension" value=""/>
<csml:property key="accession" value=""/>
</csml:biologicalProperty>
<csml:comments>
<csml:comment type="text"></csml:comment>
</csml:comments>
</csml:entity>
<csml:entity id="e41" name="r" type="cso30:c:-">
<csml:entitySimulationProperty>
<csml:variable variableID="r" type="csml-variable:Double">
<csml:parameter key="csml-variable:parameter:initialValue" value="1.7"/>
<csml:parameter key="csml-variable:parameter:maximumValue" value="infinite"/>
<csml:parameter key="csml-variable:parameter:minimumValue" value="0"/>
<csml:parameter key="csml-variable:parameter:global" value="false"/>
</csml:variable>
</csml:entitySimulationProperty>
<csml:viewProperty>
<csml:position positionID="default" position="auto" x="1716.0" y="778.5"/>
<csml:shape shapeID="default" visible="true">
<csml:toolSpecificGraphics>
<fig:figure xmlns:fig="http://www.csml.org/csml/cigraphics">
<fig:continuousEntity name="default" depth="0" outlineColor="255 0 0 255" size="22.0 22.0" visible="true"/>
</fig:figure>
<text fontName="Dialog" fontSize="22" fontStyle=" bold" textColor="255 0 0 255" spacing="0.0" name="probeID" depth="0" visible="false" xmlns="http://www.csml.org/csml/cigraphics"/>
<text fontName="Dialog" fontSize="22" fontStyle=" bold" textColor="255 0 0 255" spacing="0.0" name="comments" depth="0" visible="false" xmlns="http://www.csml.org/csml/cigraphics"/>
<text fontName="Dialog" fontSize="22" fontStyle=" bold" textColor="255 0 0 255" spacing="0.0" name="unit" depth="0" visible="false" xmlns="http://www.csml.org/csml/cigraphics"/>
<text fontName="Dialog" fontSize="22" fontStyle=" bold" textColor="255 0 0 255" spacing="0.0" name="value" depth="0" visible="false" xmlns="http://www.csml.org/csml/cigraphics"/>
<text fontName="Dialog" fontSize="22" fontStyle=" bold" textColor="255 0 0 255" spacing="0.0" name="variable" depth="0" visible="false" xmlns="http://www.csml.org/csml/cigraphics"/>
<text fontName="Dialog" fontSize="22" fontStyle=" bold" textColor="255 0 0 255" spacing="0.0" name="name" depth="0" visible="true" xmlns="http://www.csml.org/csml/cigraphics"/>
</csml:toolSpecificGraphics>
</csml:shape>
</csml:viewProperty>
<csml:biologicalProperty refCellComponentID="cso30:i:CC_CellComponent">
<csml:property key="probeID" value=""/>
<csml:property key="extension" value=""/>
<csml:property key="accession" value=""/>
</csml:biologicalProperty>
<csml:comments>
<csml:comment type="text"></csml:comment>
</csml:comments>
</csml:entity>
<csml:entity id="e42" name="s" type="cso30:c:-">
<csml:entitySimulationProperty>
<csml:variable variableID="s" type="csml-variable:Double">
<csml:parameter key="csml-variable:parameter:initialValue" value="0.3"/>
<csml:parameter key="csml-variable:parameter:maximumValue" value="infinite"/>
<csml:parameter key="csml-variable:parameter:minimumValue" value="0"/>
<csml:parameter key="csml-variable:parameter:global" value="false"/>
</csml:variable>
</csml:entitySimulationProperty>
<csml:viewProperty>
<csml:position positionID="default" position="auto" x="1660.0" y="778.5"/>
<csml:shape shapeID="default" visible="true">
<csml:toolSpecificGraphics>
<fig:figure xmlns:fig="http://www.csml.org/csml/cigraphics">
<fig:continuousEntity name="default" depth="0" outlineColor="255 0 0 255" size="22.0 22.0" visible="true"/>
</fig:figure>
<text fontName="Dialog" fontSize="22" fontStyle=" bold" textColor="255 0 0 255" spacing="0.0" name="probeID" depth="0" visible="false" xmlns="http://www.csml.org/csml/cigraphics"/>
<text fontName="Dialog" fontSize="22" fontStyle=" bold" textColor="255 0 0 255" spacing="0.0" name="comments" depth="0" visible="false" xmlns="http://www.csml.org/csml/cigraphics"/>
<text fontName="Dialog" fontSize="22" fontStyle=" bold" textColor="255 0 0 255" spacing="0.0" name="unit" depth="0" visible="false" xmlns="http://www.csml.org/csml/cigraphics"/>
<text fontName="Dialog" fontSize="22" fontStyle=" bold" textColor="255 0 0 255" spacing="0.0" name="value" depth="0" visible="false" xmlns="http://www.csml.org/csml/cigraphics"/>
<text fontName="Dialog" fontSize="22" fontStyle=" bold" textColor="255 0 0 255" spacing="0.0" name="variable" depth="0" visible="false" xmlns="http://www.csml.org/csml/cigraphics"/>
<text fontName="Dialog" fontSize="22" fontStyle=" bold" textColor="255 0 0 255" spacing="0.0" name="name" depth="0" visible="true" xmlns="http://www.csml.org/csml/cigraphics"/>
</csml:toolSpecificGraphics>
</csml:shape>
</csml:viewProperty>
<csml:biologicalProperty refCellComponentID="cso30:i:CC_CellComponent">
<csml:property key="probeID" value=""/>
<csml:property key="extension" value=""/>
<csml:property key="accession" value=""/>
</csml:biologicalProperty>
<csml:comments>
<csml:comment type="text"></csml:comment>
</csml:comments>
</csml:entity>
<csml:entity id="e43" name="r4" type="cso30:c:-">
<csml:entitySimulationProperty>
<csml:variable variableID="r4" type="csml-variable:Double">
<csml:parameter key="csml-variable:parameter:initialValue" value="2"/>
<csml:parameter key="csml-variable:parameter:maximumValue" value="infinite"/>
<csml:parameter key="csml-variable:parameter:minimumValue" value="0"/>
<csml:parameter key="csml-variable:parameter:global" value="false"/>
</csml:variable>
</csml:entitySimulationProperty>
<csml:viewProperty>
<csml:position positionID="default" position="auto" x="1716.0" y="896.5"/>
<csml:shape shapeID="default" visible="true">
<csml:toolSpecificGraphics>
<fig:figure xmlns:fig="http://www.csml.org/csml/cigraphics">
<fig:continuousEntity name="default" depth="0" outlineColor="255 0 0 255" size="22.0 22.0" visible="true"/>
</fig:figure>
<text fontName="Dialog" fontSize="22" fontStyle=" bold" textColor="255 0 0 255" spacing="0.0" name="probeID" depth="0" visible="false" xmlns="http://www.csml.org/csml/cigraphics"/>
<text fontName="Dialog" fontSize="22" fontStyle=" bold" textColor="255 0 0 255" spacing="0.0" name="comments" depth="0" visible="false" xmlns="http://www.csml.org/csml/cigraphics"/>
<text fontName="Dialog" fontSize="22" fontStyle=" bold" textColor="255 0 0 255" spacing="0.0" name="unit" depth="0" visible="false" xmlns="http://www.csml.org/csml/cigraphics"/>
<text fontName="Dialog" fontSize="22" fontStyle=" bold" textColor="255 0 0 255" spacing="0.0" name="value" depth="0" visible="false" xmlns="http://www.csml.org/csml/cigraphics"/>
<text fontName="Dialog" fontSize="22" fontStyle=" bold" textColor="255 0 0 255" spacing="0.0" name="variable" depth="0" visible="false" xmlns="http://www.csml.org/csml/cigraphics"/>
<text fontName="Dialog" fontSize="22" fontStyle=" bold" textColor="255 0 0 255" spacing="0.0" name="name" depth="0" visible="true" xmlns="http://www.csml.org/csml/cigraphics"/>
</csml:toolSpecificGraphics>
</csml:shape>
</csml:viewProperty>
<csml:biologicalProperty refCellComponentID="cso30:i:CC_CellComponent">
<csml:property key="extension" value=""/>
<csml:property key="accession" value=""/>
<csml:property key="probeID" value=""/>
</csml:biologicalProperty>
<csml:comments>
<csml:comment type="text"></csml:comment>
</csml:comments>
</csml:entity>
<csml:entity id="parameter_reaction_vPK_parameter_KPKamp" name="parameter_KPKamp" type="cso30:c:-">
<csml:entitySimulationProperty>
<csml:variable variableID="vPK_KPKamp" type="csml-variable:Double">
<csml:parameter key="csml-variable:parameter:initialValue" value="0.2"/>
<csml:parameter key="csml-variable:parameter:maximumValue" value="infinite"/>
<csml:parameter key="csml-variable:parameter:minimumValue" value="-infinite"/>
<csml:parameter key="csml-variable:parameter:unit" value="mM"/>
<csml:parameter key="csml-variable:parameter:global" value="false"/>
</csml:variable>
</csml:entitySimulationProperty>
<csml:viewProperty>
<csml:position positionID="default" position="auto" x="2759.0" y="1457.0"/>
<csml:shape shapeID="default" visible="true">
<csml:toolSpecificGraphics>
<fig:figure xmlns:fig="http://www.csml.org/csml/cigraphics">
<fig:continuousEntity name="default" depth="0" size="22.0 22.0" visible="true"/>
</fig:figure>
<text fontName="Dialog" fontSize="22" fontStyle=" bold" textColor="192 192 192 255" spacing="0.0" name="probeID" depth="0" visible="false" xmlns="http://www.csml.org/csml/cigraphics"/>
<text fontName="Dialog" fontSize="22" fontStyle=" bold" textColor="192 192 192 255" spacing="0.0" name="comments" depth="0" visible="false" xmlns="http://www.csml.org/csml/cigraphics"/>
<text fontName="Dialog" fontSize="22" fontStyle=" bold" textColor="192 192 192 255" spacing="0.0" name="unit" depth="0" visible="false" xmlns="http://www.csml.org/csml/cigraphics"/>
<text fontName="Dialog" fontSize="22" fontStyle=" bold" textColor="192 192 192 255" spacing="0.0" name="value" depth="0" visible="true" xmlns="http://www.csml.org/csml/cigraphics"/>
<text fontName="Dialog" fontSize="22" fontStyle=" bold" textColor="192 192 192 255" spacing="0.0" name="variable" depth="0" visible="false" xmlns="http://www.csml.org/csml/cigraphics"/>
<text fontName="Dialog" fontSize="22" fontStyle=" bold" textColor="192 192 192 255" spacing="0.0" name="name" depth="0" visible="true" xmlns="http://www.csml.org/csml/cigraphics"/>
</csml:toolSpecificGraphics>
</csml:shape>
</csml:viewProperty>
<csml:biologicalProperty refCellComponentID="cso30:i:CC_CellComponent">
<csml:property key="extension" value=""/>
<csml:property key="accession" value=""/>
<csml:property key="probeID" value=""/>
</csml:biologicalProperty>
<csml:comments>
<csml:comment type="text"></csml:comment>
</csml:comments>
</csml:entity>
<csml:entity id="parameter_reaction_vG6PDH_parameter_KG6PDHnadphg6pinh" name="parameter_KG6PDHnadphg6pinh" type="cso30:c:-">
<csml:entitySimulationProperty>
<csml:variable variableID="vG6PDH_KG6PDHnadphg6pinh" type="csml-variable:Double">
<csml:parameter key="csml-variable:parameter:initialValue" value="6.43"/>
<csml:parameter key="csml-variable:parameter:maximumValue" value="infinite"/>
<csml:parameter key="csml-variable:parameter:minimumValue" value="-infinite"/>
<csml:parameter key="csml-variable:parameter:unit" value="mM"/>
<csml:parameter key="csml-variable:parameter:global" value="false"/>
</csml:variable>
</csml:entitySimulationProperty>
<csml:viewProperty>
<csml:position positionID="default" position="auto" x="2279.0" y="497.0"/>
<csml:shape shapeID="default" visible="true">
<csml:toolSpecificGraphics>
<fig:figure xmlns:fig="http://www.csml.org/csml/cigraphics">
<fig:continuousEntity name="default" depth="0" size="22.0 22.0" visible="true"/>
</fig:figure>
<text fontName="Dialog" fontSize="22" fontStyle=" bold" textColor="192 192 192 255" spacing="0.0" name="probeID" depth="0" visible="false" xmlns="http://www.csml.org/csml/cigraphics"/>
<text fontName="Dialog" fontSize="22" fontStyle=" bold" textColor="192 192 192 255" spacing="0.0" name="comments" depth="0" visible="false" xmlns="http://www.csml.org/csml/cigraphics"/>
<text fontName="Dialog" fontSize="22" fontStyle=" bold" textColor="192 192 192 255" spacing="0.0" name="unit" depth="0" visible="false" xmlns="http://www.csml.org/csml/cigraphics"/>
<text fontName="Dialog" fontSize="22" fontStyle=" bold" textColor="192 192 192 255" spacing="0.0" name="value" depth="0" visible="true" xmlns="http://www.csml.org/csml/cigraphics"/>
<text fontName="Dialog" fontSize="22" fontStyle=" bold" textColor="192 192 192 255" spacing="0.0" name="variable" depth="0" visible="false" xmlns="http://www.csml.org/csml/cigraphics"/>
<text fontName="Dialog" fontSize="22" fontStyle=" bold" textColor="192 192 192 255" spacing="0.0" name="name" depth="0" visible="true" xmlns="http://www.csml.org/csml/cigraphics"/>
</csml:toolSpecificGraphics>
</csml:shape>
</csml:viewProperty>
<csml:biologicalProperty refCellComponentID="cso30:i:CC_CellComponent">
<csml:property key="extension" value=""/>
<csml:property key="accession" value=""/>
<csml:property key="probeID" value=""/>
</csml:biologicalProperty>
<csml:comments>
<csml:comment type="text"></csml:comment>
</csml:comments>
</csml:entity>
<csml:entity id="parameter_reaction_vPFK_parameter_KPFKadpb" name="parameter_KPFKadpb" type="cso30:c:-">
<csml:entitySimulationProperty>
<csml:variable variableID="vPFK_KPFKadpb" type="csml-variable:Double">
<csml:parameter key="csml-variable:parameter:initialValue" value="3.89"/>
<csml:parameter key="csml-variable:parameter:maximumValue" value="infinite"/>
<csml:parameter key="csml-variable:parameter:minimumValue" value="-infinite"/>
<csml:parameter key="csml-variable:parameter:unit" value="mM"/>
<csml:parameter key="csml-variable:parameter:global" value="false"/>
</csml:variable>
</csml:entitySimulationProperty>
<csml:viewProperty>
<csml:position positionID="default" position="auto" x="2839.0" y="577.0"/>
<csml:shape shapeID="default" visible="true">
<csml:toolSpecificGraphics>
<fig:figure xmlns:fig="http://www.csml.org/csml/cigraphics">
<fig:continuousEntity name="default" depth="0" size="22.0 22.0" visible="true"/>
</fig:figure>
<text fontName="Dialog" fontSize="22" fontStyle=" bold" textColor="192 192 192 255" spacing="0.0" name="probeID" depth="0" visible="false" xmlns="http://www.csml.org/csml/cigraphics"/>
<text fontName="Dialog" fontSize="22" fontStyle=" bold" textColor="192 192 192 255" spacing="0.0" name="comments" depth="0" visible="false" xmlns="http://www.csml.org/csml/cigraphics"/>
<text fontName="Dialog" fontSize="22" fontStyle=" bold" textColor="192 192 192 255" spacing="0.0" name="unit" depth="0" visible="false" xmlns="http://www.csml.org/csml/cigraphics"/>
<text fontName="Dialog" fontSize="22" fontStyle=" bold" textColor="192 192 192 255" spacing="0.0" name="value" depth="0" visible="true" xmlns="http://www.csml.org/csml/cigraphics"/>
<text fontName="Dialog" fontSize="22" fontStyle=" bold" textColor="192 192 192 255" spacing="0.0" name="variable" depth="0" visible="false" xmlns="http://www.csml.org/csml/cigraphics"/>
<text fontName="Dialog" fontSize="22" fontStyle=" bold" textColor="192 192 192 255" spacing="0.0" name="name" depth="0" visible="true" xmlns="http://www.csml.org/csml/cigraphics"/>
</csml:toolSpecificGraphics>
</csml:shape>
</csml:viewProperty>
<csml:biologicalProperty refCellComponentID="cso30:i:CC_CellComponent">
<csml:property key="extension" value=""/>
<csml:property key="accession" value=""/>
<csml:property key="probeID" value=""/>
</csml:biologicalProperty>
<csml:comments>
<csml:comment type="text"></csml:comment>
</csml:comments>
</csml:entity>
<csml:entity id="parameter_reaction_vTKB_parameter_rmaxTKb" name="parameter_rmaxTKb" type="cso30:c:-">
<csml:entitySimulationProperty>
<csml:variable variableID="vTKB_rmaxTKb" type="csml-variable:Double">
<csml:parameter key="csml-variable:parameter:initialValue" value="86.558559"/>
<csml:parameter key="csml-variable:parameter:maximumValue" value="infinite"/>
<csml:parameter key="csml-variable:parameter:minimumValue" value="-infinite"/>
<csml:parameter key="csml-variable:parameter:unit" value="per_mM_per_second"/>
<csml:parameter key="csml-variable:parameter:global" value="false"/>
</csml:variable>
</csml:entitySimulationProperty>
<csml:viewProperty>
<csml:position positionID="default" position="auto" x="2839.0" y="737.0"/>
<csml:shape shapeID="default" visible="true">
<csml:toolSpecificGraphics>
<fig:figure xmlns:fig="http://www.csml.org/csml/cigraphics">
<fig:continuousEntity name="default" depth="0" size="22.0 22.0" visible="true"/>
</fig:figure>
<text fontName="Dialog" fontSize="22" fontStyle=" bold" textColor="192 192 192 255" spacing="0.0" name="probeID" depth="0" visible="false" xmlns="http://www.csml.org/csml/cigraphics"/>
<text fontName="Dialog" fontSize="22" fontStyle=" bold" textColor="192 192 192 255" spacing="0.0" name="comments" depth="0" visible="false" xmlns="http://www.csml.org/csml/cigraphics"/>
<text fontName="Dialog" fontSize="22" fontStyle=" bold" textColor="192 192 192 255" spacing="0.0" name="unit" depth="0" visible="false" xmlns="http://www.csml.org/csml/cigraphics"/>
<text fontName="Dialog" fontSize="22" fontStyle=" bold" textColor="192 192 192 255" spacing="0.0" name="value" depth="0" visible="true" xmlns="http://www.csml.org/csml/cigraphics"/>
<text fontName="Dialog" fontSize="22" fontStyle=" bold" textColor="192 192 192 255" spacing="0.0" name="variable" depth="0" visible="false" xmlns="http://www.csml.org/csml/cigraphics"/>
<text fontName="Dialog" fontSize="22" fontStyle=" bold" textColor="192 192 192 255" spacing="0.0" name="name" depth="0" visible="true" xmlns="http://www.csml.org/csml/cigraphics"/>
</csml:toolSpecificGraphics>
</csml:shape>
</csml:viewProperty>
<csml:biologicalProperty refCellComponentID="cso30:i:CC_CellComponent">
<csml:property key="extension" value=""/>
<csml:property key="accession" value=""/>
<csml:property key="probeID" value=""/>
</csml:biologicalProperty>
<csml:comments>
<csml:comment type="text"></csml:comment>
</csml:comments>
</csml:entity>
<csml:entity id="parameter_cnadp" name="parameter_cnadp" type="cso30:c:-">
<csml:entitySimulationProperty>
<csml:variable variableID="cnadp" type="csml-variable:Double">
<csml:parameter key="csml-variable:parameter:maximumValue" value="infinite"/>
<csml:parameter key="csml-variable:parameter:minimumValue" value="-infinite"/>
<csml:parameter key="csml-variable:parameter:unit" value="mM"/>
<csml:parameter key="csml-variable:parameter:evaluateScriptOnce" value="false"/>
<csml:parameter key="csml-variable:parameter:global" value="false"/>
<csml:script key="csml-variable:parameter:initialValue" language="pnuts">(( 0.159 -( 0.00554 *( t /(( 2.8 -( 0.271 * t ))+( 0.01 *pow( t ,  2 ))))))+( 0.182 /( 4.82 +( 0.526 * t ))))</csml:script>
</csml:variable>
</csml:entitySimulationProperty>
<csml:viewProperty>
<csml:position positionID="default" position="auto" x="2789.0" y="101.0"/>
<csml:shape shapeID="default" visible="true">
<csml:toolSpecificGraphics>
<fig:figure xmlns:fig="http://www.csml.org/csml/cigraphics">
<fig:continuousEntity name="default" depth="0" size="22.0 22.0" visible="true"/>
</fig:figure>
<text fontName="Dialog" fontSize="22" fontStyle=" bold" textColor="192 192 192 255" spacing="0.0" name="probeID" depth="0" visible="false" xmlns="http://www.csml.org/csml/cigraphics"/>
<text fontName="Dialog" fontSize="22" fontStyle=" bold" textColor="192 192 192 255" spacing="0.0" name="comments" depth="0" visible="false" xmlns="http://www.csml.org/csml/cigraphics"/>
<text fontName="Dialog" fontSize="22" fontStyle=" bold" textColor="192 192 192 255" spacing="0.0" name="unit" depth="0" visible="false" xmlns="http://www.csml.org/csml/cigraphics"/>
<text fontName="Dialog" fontSize="22" fontStyle=" bold" textColor="192 192 192 255" spacing="0.0" name="value" depth="0" visible="true" xmlns="http://www.csml.org/csml/cigraphics"/>
<text fontName="Dialog" fontSize="22" fontStyle=" bold" textColor="192 192 192 255" spacing="0.0" name="variable" depth="0" visible="false" xmlns="http://www.csml.org/csml/cigraphics"/>
<text fontName="Dialog" fontSize="22" fontStyle=" bold" textColor="192 192 192 255" spacing="0.0" name="name" depth="0" visible="true" xmlns="http://www.csml.org/csml/cigraphics"/>
</csml:toolSpecificGraphics>
</csml:shape>
</csml:viewProperty>
<csml:biologicalProperty refCellComponentID="cso30:i:CC_CellComponent">
<csml:property key="extension" value=""/>
<csml:property key="accession" value=""/>
<csml:property key="probeID" value=""/>
</csml:biologicalProperty>
<csml:comments>
<csml:comment type="text"></csml:comment>
</csml:comments>
</csml:entity>
<csml:entity id="parameter_reaction_vPGI_parameter_KPGIeq" name="parameter_KPGIeq" type="cso30:c:-">
<csml:entitySimulationProperty>
<csml:variable variableID="vPGI_KPGIeq" type="csml-variable:Double">
<csml:parameter key="csml-variable:parameter:initialValue" value="0.1725"/>
<csml:parameter key="csml-variable:parameter:maximumValue" value="infinite"/>
<csml:parameter key="csml-variable:parameter:minimumValue" value="-infinite"/>
<csml:parameter key="csml-variable:parameter:unit" value="dimensionless"/>
<csml:parameter key="csml-variable:parameter:global" value="false"/>
</csml:variable>
</csml:entitySimulationProperty>
<csml:viewProperty>
<csml:position positionID="default" position="auto" x="2999.0" y="257.0"/>
<csml:shape shapeID="default" visible="true">
<csml:toolSpecificGraphics>
<fig:figure xmlns:fig="http://www.csml.org/csml/cigraphics">
<fig:continuousEntity name="default" depth="0" size="22.0 22.0" visible="true"/>
</fig:figure>
<text fontName="Dialog" fontSize="22" fontStyle=" bold" textColor="192 192 192 255" spacing="0.0" name="probeID" depth="0" visible="false" xmlns="http://www.csml.org/csml/cigraphics"/>
<text fontName="Dialog" fontSize="22" fontStyle=" bold" textColor="192 192 192 255" spacing="0.0" name="comments" depth="0" visible="false" xmlns="http://www.csml.org/csml/cigraphics"/>
<text fontName="Dialog" fontSize="22" fontStyle=" bold" textColor="192 192 192 255" spacing="0.0" name="unit" depth="0" visible="false" xmlns="http://www.csml.org/csml/cigraphics"/>
<text fontName="Dialog" fontSize="22" fontStyle=" bold" textColor="192 192 192 255" spacing="0.0" name="value" depth="0" visible="true" xmlns="http://www.csml.org/csml/cigraphics"/>
<text fontName="Dialog" fontSize="22" fontStyle=" bold" textColor="192 192 192 255" spacing="0.0" name="variable" depth="0" visible="false" xmlns="http://www.csml.org/csml/cigraphics"/>
<text fontName="Dialog" fontSize="22" fontStyle=" bold" textColor="192 192 192 255" spacing="0.0" name="name" depth="0" visible="true" xmlns="http://www.csml.org/csml/cigraphics"/>
</csml:toolSpecificGraphics>
</csml:shape>
</csml:viewProperty>
<csml:biologicalProperty refCellComponentID="cso30:i:CC_CellComponent">
<csml:property key="extension" value=""/>
<csml:property key="accession" value=""/>
<csml:property key="probeID" value=""/>
</csml:biologicalProperty>
<csml:comments>
<csml:comment type="text"></csml:comment>
</csml:comments>
</csml:entity>
<csml:entity id="e46" name="t" type="cso30:c:-">
<csml:entitySimulationProperty>
<csml:variable variableID="m1" type="csml-variable:Double">
<csml:parameter key="csml-variable:parameter:maximumValue" value="infinite"/>
<csml:parameter key="csml-variable:parameter:minimumValue" value="0"/>
<csml:parameter key="csml-variable:parameter:evaluateScriptOnce" value="false"/>
<csml:parameter key="csml-variable:parameter:global" value="false"/>
<csml:script key="csml-variable:parameter:initialValue" language="pnuts">getElapsedTime(simulator)</csml:script>
</csml:variable>
</csml:entitySimulationProperty>
<csml:viewProperty>
<csml:position positionID="default" position="auto" x="2259.5" y="11.5"/>
<csml:shape shapeID="default" visible="true">
<csml:toolSpecificGraphics>
<fig:figure xmlns:fig="http://www.csml.org/csml/cigraphics">
<fig:continuousEntity name="default" depth="0" size="22.0 22.0" visible="true"/>
</fig:figure>
<text fontName="Dialog" fontSize="22" fontStyle=" bold" textColor="192 192 192 255" spacing="0.0" name="probeID" depth="0" visible="false" xmlns="http://www.csml.org/csml/cigraphics"/>
<text fontName="Dialog" fontSize="22" fontStyle=" bold" textColor="192 192 192 255" spacing="0.0" name="comments" depth="0" visible="false" xmlns="http://www.csml.org/csml/cigraphics"/>
<text fontName="Dialog" fontSize="22" fontStyle=" bold" textColor="192 192 192 255" spacing="0.0" name="unit" depth="0" visible="false" xmlns="http://www.csml.org/csml/cigraphics"/>
<text fontName="Dialog" fontSize="22" fontStyle=" bold" textColor="192 192 192 255" spacing="0.0" name="value" depth="0" visible="true" xmlns="http://www.csml.org/csml/cigraphics"/>
<text fontName="Dialog" fontSize="22" fontStyle=" bold" textColor="192 192 192 255" spacing="0.0" name="variable" depth="0" visible="false" xmlns="http://www.csml.org/csml/cigraphics"/>
<text fontName="Dialog" fontSize="22" fontStyle=" bold" textColor="192 192 192 255" spacing="0.0" name="name" depth="0" visible="true" xmlns="http://www.csml.org/csml/cigraphics"/>
</csml:toolSpecificGraphics>
</csml:shape>
</csml:viewProperty>
<csml:biologicalProperty refCellComponentID="cso30:i:CC_CellComponent">
<csml:property key="extension" value=""/>
<csml:property key="accession" value=""/>
<csml:property key="probeID" value=""/>
</csml:biologicalProperty>
<csml:comments>
<csml:comment type="text"></csml:comment>
</csml:comments>
</csml:entity>
<csml:entity id="parameter_reaction_vPGK_parameter_rmaxPGK" name="parameter_rmaxPGK" type="cso30:c:-">
<csml:entitySimulationProperty>
<csml:variable variableID="vPGK_rmaxPGK" type="csml-variable:Double">
<csml:parameter key="csml-variable:parameter:initialValue" value="3021.773771"/>
<csml:parameter key="csml-variable:parameter:maximumValue" value="infinite"/>
<csml:parameter key="csml-variable:parameter:minimumValue" value="-infinite"/>
<csml:parameter key="csml-variable:parameter:unit" value="mM_per_second"/>
<csml:parameter key="csml-variable:parameter:global" value="false"/>
</csml:variable>
</csml:entitySimulationProperty>
<csml:viewProperty>
<csml:position positionID="default" position="auto" x="2439.0" y="1137.0"/>
<csml:shape shapeID="default" visible="true">
<csml:toolSpecificGraphics>
<fig:figure xmlns:fig="http://www.csml.org/csml/cigraphics">
<fig:continuousEntity name="default" depth="0" size="22.0 22.0" visible="true"/>
</fig:figure>
<text fontName="Dialog" fontSize="22" fontStyle=" bold" textColor="192 192 192 255" spacing="0.0" name="probeID" depth="0" visible="false" xmlns="http://www.csml.org/csml/cigraphics"/>
<text fontName="Dialog" fontSize="22" fontStyle=" bold" textColor="192 192 192 255" spacing="0.0" name="comments" depth="0" visible="false" xmlns="http://www.csml.org/csml/cigraphics"/>
<text fontName="Dialog" fontSize="22" fontStyle=" bold" textColor="192 192 192 255" spacing="0.0" name="unit" depth="0" visible="false" xmlns="http://www.csml.org/csml/cigraphics"/>
<text fontName="Dialog" fontSize="22" fontStyle=" bold" textColor="192 192 192 255" spacing="0.0" name="value" depth="0" visible="true" xmlns="http://www.csml.org/csml/cigraphics"/>
<text fontName="Dialog" fontSize="22" fontStyle=" bold" textColor="192 192 192 255" spacing="0.0" name="variable" depth="0" visible="false" xmlns="http://www.csml.org/csml/cigraphics"/>
<text fontName="Dialog" fontSize="22" fontStyle=" bold" textColor="192 192 192 255" spacing="0.0" name="name" depth="0" visible="true" xmlns="http://www.csml.org/csml/cigraphics"/>
</csml:toolSpecificGraphics>
</csml:shape>
</csml:viewProperty>
<csml:biologicalProperty refCellComponentID="cso30:i:CC_CellComponent">
<csml:property key="extension" value=""/>
<csml:property key="accession" value=""/>
<csml:property key="probeID" value=""/>
</csml:biologicalProperty>
<csml:comments>
<csml:comment type="text"></csml:comment>
</csml:comments>
</csml:entity>
<csml:entity id="compartment_size_cytosol" name="compartment_size_cytosol" type="cso30:c:-">
<csml:entitySimulationProperty>
<csml:variable variableID="cytosol" type="csml-variable:Double">
<csml:parameter key="csml-variable:parameter:initialValue" value="1"/>
<csml:parameter key="csml-variable:parameter:maximumValue" value="infinite"/>
<csml:parameter key="csml-variable:parameter:minimumValue" value="0"/>
<csml:parameter key="csml-variable:parameter:global" value="false"/>
</csml:variable>
</csml:entitySimulationProperty>
<csml:viewProperty>
<csml:position positionID="default" position="auto" x="2989.0" y="1.0"/>
<csml:shape shapeID="default" visible="true">
<csml:toolSpecificGraphics>
<fig:figure xmlns:fig="http://www.csml.org/csml/cigraphics">
<fig:continuousEntity name="default" depth="0" size="22.0 22.0" visible="true"/>
</fig:figure>
<text fontName="Dialog" fontSize="22" fontStyle=" bold" textColor="192 192 192 255" spacing="0.0" name="probeID" depth="0" visible="false" xmlns="http://www.csml.org/csml/cigraphics"/>
<text fontName="Dialog" fontSize="22" fontStyle=" bold" textColor="192 192 192 255" spacing="0.0" name="comments" depth="0" visible="false" xmlns="http://www.csml.org/csml/cigraphics"/>
<text fontName="Dialog" fontSize="22" fontStyle=" bold" textColor="192 192 192 255" spacing="0.0" name="unit" depth="0" visible="false" xmlns="http://www.csml.org/csml/cigraphics"/>
<text fontName="Dialog" fontSize="22" fontStyle=" bold" textColor="192 192 192 255" spacing="0.0" name="value" depth="0" visible="true" xmlns="http://www.csml.org/csml/cigraphics"/>
<text fontName="Dialog" fontSize="22" fontStyle=" bold" textColor="192 192 192 255" spacing="0.0" name="variable" depth="0" visible="false" xmlns="http://www.csml.org/csml/cigraphics"/>
<text fontName="Dialog" fontSize="22" fontStyle=" bold" textColor="192 192 192 255" spacing="0.0" name="name" depth="0" visible="true" xmlns="http://www.csml.org/csml/cigraphics"/>
</csml:toolSpecificGraphics>
</csml:shape>
</csml:viewProperty>
<csml:biologicalProperty refCellComponentID="cso30:i:CC_CellComponent">
<csml:property key="extension" value=""/>
<csml:property key="accession" value=""/>
<csml:property key="probeID" value=""/>
</csml:biologicalProperty>
<csml:comments>
<csml:comment type="text"></csml:comment>
</csml:comments>
</csml:entity>
<csml:entity id="parameter_reaction_vTIS_parameter_kTISdhap" name="parameter_kTISdhap" type="cso30:c:-">
<csml:entitySimulationProperty>
<csml:variable variableID="vTIS_kTISdhap" type="csml-variable:Double">
<csml:parameter key="csml-variable:parameter:initialValue" value="2.8"/>
<csml:parameter key="csml-variable:parameter:maximumValue" value="infinite"/>
<csml:parameter key="csml-variable:parameter:minimumValue" value="-infinite"/>
<csml:parameter key="csml-variable:parameter:unit" value="mM"/>
<csml:parameter key="csml-variable:parameter:global" value="false"/>
</csml:variable>
</csml:entitySimulationProperty>
<csml:viewProperty>
<csml:position positionID="default" position="auto" x="2519.0" y="1057.0"/>
<csml:shape shapeID="default" visible="true">
<csml:toolSpecificGraphics>
<fig:figure xmlns:fig="http://www.csml.org/csml/cigraphics">
<fig:continuousEntity name="default" depth="0" size="22.0 22.0" visible="true"/>
</fig:figure>
<text fontName="Dialog" fontSize="22" fontStyle=" bold" textColor="192 192 192 255" spacing="0.0" name="probeID" depth="0" visible="false" xmlns="http://www.csml.org/csml/cigraphics"/>
<text fontName="Dialog" fontSize="22" fontStyle=" bold" textColor="192 192 192 255" spacing="0.0" name="comments" depth="0" visible="false" xmlns="http://www.csml.org/csml/cigraphics"/>
<text fontName="Dialog" fontSize="22" fontStyle=" bold" textColor="192 192 192 255" spacing="0.0" name="unit" depth="0" visible="false" xmlns="http://www.csml.org/csml/cigraphics"/>
<text fontName="Dialog" fontSize="22" fontStyle=" bold" textColor="192 192 192 255" spacing="0.0" name="value" depth="0" visible="true" xmlns="http://www.csml.org/csml/cigraphics"/>
<text fontName="Dialog" fontSize="22" fontStyle=" bold" textColor="192 192 192 255" spacing="0.0" name="variable" depth="0" visible="false" xmlns="http://www.csml.org/csml/cigraphics"/>
<text fontName="Dialog" fontSize="22" fontStyle=" bold" textColor="192 192 192 255" spacing="0.0" name="name" depth="0" visible="true" xmlns="http://www.csml.org/csml/cigraphics"/>
</csml:toolSpecificGraphics>
</csml:shape>
</csml:viewProperty>
<csml:biologicalProperty refCellComponentID="cso30:i:CC_CellComponent">
<csml:property key="extension" value=""/>
<csml:property key="accession" value=""/>
<csml:property key="probeID" value=""/>
</csml:biologicalProperty>
<csml:comments>
<csml:comment type="text"></csml:comment>
</csml:comments>
</csml:entity>
<csml:entity id="parameter_reaction_vG1PAT_parameter_KG1PATfdp" name="parameter_KG1PATfdp" type="cso30:c:-">
<csml:entitySimulationProperty>
<csml:variable variableID="vG1PAT_KG1PATfdp" type="csml-variable:Double">
<csml:parameter key="csml-variable:parameter:initialValue" value="0.119"/>
<csml:parameter key="csml-variable:parameter:maximumValue" value="infinite"/>
<csml:parameter key="csml-variable:parameter:minimumValue" value="-infinite"/>
<csml:parameter key="csml-variable:parameter:unit" value="mM"/>
<csml:parameter key="csml-variable:parameter:global" value="false"/>
</csml:variable>
</csml:entitySimulationProperty>
<csml:viewProperty>
<csml:position positionID="default" position="auto" x="2919.0" y="1937.0"/>
<csml:shape shapeID="default" visible="true">
<csml:toolSpecificGraphics>
<fig:figure xmlns:fig="http://www.csml.org/csml/cigraphics">
<fig:continuousEntity name="default" depth="0" size="22.0 22.0" visible="true"/>
</fig:figure>
<text fontName="Dialog" fontSize="22" fontStyle=" bold" textColor="192 192 192 255" spacing="0.0" name="probeID" depth="0" visible="false" xmlns="http://www.csml.org/csml/cigraphics"/>
<text fontName="Dialog" fontSize="22" fontStyle=" bold" textColor="192 192 192 255" spacing="0.0" name="comments" depth="0" visible="false" xmlns="http://www.csml.org/csml/cigraphics"/>
<text fontName="Dialog" fontSize="22" fontStyle=" bold" textColor="192 192 192 255" spacing="0.0" name="unit" depth="0" visible="false" xmlns="http://www.csml.org/csml/cigraphics"/>
<text fontName="Dialog" fontSize="22" fontStyle=" bold" textColor="192 192 192 255" spacing="0.0" name="value" depth="0" visible="true" xmlns="http://www.csml.org/csml/cigraphics"/>
<text fontName="Dialog" fontSize="22" fontStyle=" bold" textColor="192 192 192 255" spacing="0.0" name="variable" depth="0" visible="false" xmlns="http://www.csml.org/csml/cigraphics"/>
<text fontName="Dialog" fontSize="22" fontStyle=" bold" textColor="192 192 192 255" spacing="0.0" name="name" depth="0" visible="true" xmlns="http://www.csml.org/csml/cigraphics"/>
</csml:toolSpecificGraphics>
</csml:shape>
</csml:viewProperty>
<csml:biologicalProperty refCellComponentID="cso30:i:CC_CellComponent">
<csml:property key="extension" value=""/>
<csml:property key="accession" value=""/>
<csml:property key="probeID" value=""/>
</csml:biologicalProperty>
<csml:comments>
<csml:comment type="text"></csml:comment>
</csml:comments>
</csml:entity>
<csml:entity id="parameter_reaction_vPGM_parameter_KPGMg6p" name="parameter_KPGMg6p" type="cso30:c:-">
<csml:entitySimulationProperty>
<csml:variable variableID="vPGM_KPGMg6p" type="csml-variable:Double">
<csml:parameter key="csml-variable:parameter:initialValue" value="1.038"/>
<csml:parameter key="csml-variable:parameter:maximumValue" value="infinite"/>
<csml:parameter key="csml-variable:parameter:minimumValue" value="-infinite"/>
<csml:parameter key="csml-variable:parameter:unit" value="mM"/>
<csml:parameter key="csml-variable:parameter:global" value="false"/>
</csml:variable>
</csml:entitySimulationProperty>
<csml:viewProperty>
<csml:position positionID="default" position="auto" x="2519.0" y="417.0"/>
<csml:shape shapeID="default" visible="true">
<csml:toolSpecificGraphics>
<fig:figure xmlns:fig="http://www.csml.org/csml/cigraphics">
<fig:continuousEntity name="default" depth="0" size="22.0 22.0" visible="true"/>
</fig:figure>
<text fontName="Dialog" fontSize="22" fontStyle=" bold" textColor="192 192 192 255" spacing="0.0" name="probeID" depth="0" visible="false" xmlns="http://www.csml.org/csml/cigraphics"/>
<text fontName="Dialog" fontSize="22" fontStyle=" bold" textColor="192 192 192 255" spacing="0.0" name="comments" depth="0" visible="false" xmlns="http://www.csml.org/csml/cigraphics"/>
<text fontName="Dialog" fontSize="22" fontStyle=" bold" textColor="192 192 192 255" spacing="0.0" name="unit" depth="0" visible="false" xmlns="http://www.csml.org/csml/cigraphics"/>
<text fontName="Dialog" fontSize="22" fontStyle=" bold" textColor="192 192 192 255" spacing="0.0" name="value" depth="0" visible="true" xmlns="http://www.csml.org/csml/cigraphics"/>
<text fontName="Dialog" fontSize="22" fontStyle=" bold" textColor="192 192 192 255" spacing="0.0" name="variable" depth="0" visible="false" xmlns="http://www.csml.org/csml/cigraphics"/>
<text fontName="Dialog" fontSize="22" fontStyle=" bold" textColor="192 192 192 255" spacing="0.0" name="name" depth="0" visible="true" xmlns="http://www.csml.org/csml/cigraphics"/>
</csml:toolSpecificGraphics>
</csml:shape>
</csml:viewProperty>
<csml:biologicalProperty refCellComponentID="cso30:i:CC_CellComponent">
<csml:property key="extension" value=""/>
<csml:property key="accession" value=""/>
<csml:property key="probeID" value=""/>
</csml:biologicalProperty>
<csml:comments>
<csml:comment type="text"></csml:comment>
</csml:comments>
</csml:entity>
<csml:entity id="parameter_reaction_vPGDH_parameter_KPGDHnadphinh" name="parameter_KPGDHnadphinh" type="cso30:c:-">
<csml:entitySimulationProperty>
<csml:variable variableID="vPGDH_KPGDHnadphinh" type="csml-variable:Double">
<csml:parameter key="csml-variable:parameter:initialValue" value="0.0138"/>
<csml:parameter key="csml-variable:parameter:maximumValue" value="infinite"/>
<csml:parameter key="csml-variable:parameter:minimumValue" value="-infinite"/>
<csml:parameter key="csml-variable:parameter:unit" value="mM"/>
<csml:parameter key="csml-variable:parameter:global" value="false"/>
</csml:variable>
</csml:entitySimulationProperty>
<csml:viewProperty>
<csml:position positionID="default" position="auto" x="2359.0" y="1857.0"/>
<csml:shape shapeID="default" visible="true">
<csml:toolSpecificGraphics>
<fig:figure xmlns:fig="http://www.csml.org/csml/cigraphics">
<fig:continuousEntity name="default" depth="0" size="22.0 22.0" visible="true"/>
</fig:figure>
<text fontName="Dialog" fontSize="22" fontStyle=" bold" textColor="192 192 192 255" spacing="0.0" name="probeID" depth="0" visible="false" xmlns="http://www.csml.org/csml/cigraphics"/>
<text fontName="Dialog" fontSize="22" fontStyle=" bold" textColor="192 192 192 255" spacing="0.0" name="comments" depth="0" visible="false" xmlns="http://www.csml.org/csml/cigraphics"/>
<text fontName="Dialog" fontSize="22" fontStyle=" bold" textColor="192 192 192 255" spacing="0.0" name="unit" depth="0" visible="false" xmlns="http://www.csml.org/csml/cigraphics"/>
<text fontName="Dialog" fontSize="22" fontStyle=" bold" textColor="192 192 192 255" spacing="0.0" name="value" depth="0" visible="true" xmlns="http://www.csml.org/csml/cigraphics"/>
<text fontName="Dialog" fontSize="22" fontStyle=" bold" textColor="192 192 192 255" spacing="0.0" name="variable" depth="0" visible="false" xmlns="http://www.csml.org/csml/cigraphics"/>
<text fontName="Dialog" fontSize="22" fontStyle=" bold" textColor="192 192 192 255" spacing="0.0" name="name" depth="0" visible="true" xmlns="http://www.csml.org/csml/cigraphics"/>
</csml:toolSpecificGraphics>
</csml:shape>
</csml:viewProperty>
<csml:biologicalProperty refCellComponentID="cso30:i:CC_CellComponent">
<csml:property key="extension" value=""/>
<csml:property key="accession" value=""/>
<csml:property key="probeID" value=""/>
</csml:biologicalProperty>
<csml:comments>
<csml:comment type="text"></csml:comment>
</csml:comments>
</csml:entity>
<csml:entity id="parameter_reaction_vG1PAT_parameter_rmaxG1PAT" name="parameter_rmaxG1PAT" type="cso30:c:-">
<csml:entitySimulationProperty>
<csml:variable variableID="vG1PAT_rmaxG1PAT" type="csml-variable:Double">
<csml:parameter key="csml-variable:parameter:initialValue" value="0.007525"/>
<csml:parameter key="csml-variable:parameter:maximumValue" value="infinite"/>
<csml:parameter key="csml-variable:parameter:minimumValue" value="-infinite"/>
<csml:parameter key="csml-variable:parameter:unit" value="mM_per_second"/>
<csml:parameter key="csml-variable:parameter:global" value="false"/>
</csml:variable>
</csml:entitySimulationProperty>
<csml:viewProperty>
<csml:position positionID="default" position="auto" x="2759.0" y="1937.0"/>
<csml:shape shapeID="default" visible="true">
<csml:toolSpecificGraphics>
<fig:figure xmlns:fig="http://www.csml.org/csml/cigraphics">
<fig:continuousEntity name="default" depth="0" size="22.0 22.0" visible="true"/>
</fig:figure>
<text fontName="Dialog" fontSize="22" fontStyle=" bold" textColor="192 192 192 255" spacing="0.0" name="probeID" depth="0" visible="false" xmlns="http://www.csml.org/csml/cigraphics"/>
<text fontName="Dialog" fontSize="22" fontStyle=" bold" textColor="192 192 192 255" spacing="0.0" name="comments" depth="0" visible="false" xmlns="http://www.csml.org/csml/cigraphics"/>
<text fontName="Dialog" fontSize="22" fontStyle=" bold" textColor="192 192 192 255" spacing="0.0" name="unit" depth="0" visible="false" xmlns="http://www.csml.org/csml/cigraphics"/>
<text fontName="Dialog" fontSize="22" fontStyle=" bold" textColor="192 192 192 255" spacing="0.0" name="value" depth="0" visible="true" xmlns="http://www.csml.org/csml/cigraphics"/>
<text fontName="Dialog" fontSize="22" fontStyle=" bold" textColor="192 192 192 255" spacing="0.0" name="variable" depth="0" visible="false" xmlns="http://www.csml.org/csml/cigraphics"/>
<text fontName="Dialog" fontSize="22" fontStyle=" bold" textColor="192 192 192 255" spacing="0.0" name="name" depth="0" visible="true" xmlns="http://www.csml.org/csml/cigraphics"/>
</csml:toolSpecificGraphics>
</csml:shape>
</csml:viewProperty>
<csml:biologicalProperty refCellComponentID="cso30:i:CC_CellComponent">
<csml:property key="extension" value=""/>
<csml:property key="accession" value=""/>
<csml:property key="probeID" value=""/>
</csml:biologicalProperty>
<csml:comments>
<csml:comment type="text"></csml:comment>
</csml:comments>
</csml:entity>
<csml:entity id="parameter_reaction_vPTS_parameter_KPTSa1" name="parameter_KPTSa1" type="cso30:c:-">
<csml:entitySimulationProperty>
<csml:variable variableID="vPTS_KPTSa1" type="csml-variable:Double">
<csml:parameter key="csml-variable:parameter:initialValue" value="3082.3"/>
<csml:parameter key="csml-variable:parameter:maximumValue" value="infinite"/>
<csml:parameter key="csml-variable:parameter:minimumValue" value="-infinite"/>
<csml:parameter key="csml-variable:parameter:unit" value="mM"/>
<csml:parameter key="csml-variable:parameter:global" value="false"/>
</csml:variable>
</csml:entitySimulationProperty>
<csml:viewProperty>
<csml:position positionID="default" position="auto" x="2759.0" y="177.0"/>
<csml:shape shapeID="default" visible="true">
<csml:toolSpecificGraphics>
<fig:figure xmlns:fig="http://www.csml.org/csml/cigraphics">
<fig:continuousEntity name="default" depth="0" size="22.0 22.0" visible="true"/>
</fig:figure>
<text fontName="Dialog" fontSize="22" fontStyle=" bold" textColor="192 192 192 255" spacing="0.0" name="probeID" depth="0" visible="false" xmlns="http://www.csml.org/csml/cigraphics"/>
<text fontName="Dialog" fontSize="22" fontStyle=" bold" textColor="192 192 192 255" spacing="0.0" name="comments" depth="0" visible="false" xmlns="http://www.csml.org/csml/cigraphics"/>
<text fontName="Dialog" fontSize="22" fontStyle=" bold" textColor="192 192 192 255" spacing="0.0" name="unit" depth="0" visible="false" xmlns="http://www.csml.org/csml/cigraphics"/>
<text fontName="Dialog" fontSize="22" fontStyle=" bold" textColor="192 192 192 255" spacing="0.0" name="value" depth="0" visible="true" xmlns="http://www.csml.org/csml/cigraphics"/>
<text fontName="Dialog" fontSize="22" fontStyle=" bold" textColor="192 192 192 255" spacing="0.0" name="variable" depth="0" visible="false" xmlns="http://www.csml.org/csml/cigraphics"/>
<text fontName="Dialog" fontSize="22" fontStyle=" bold" textColor="192 192 192 255" spacing="0.0" name="name" depth="0" visible="true" xmlns="http://www.csml.org/csml/cigraphics"/>
</csml:toolSpecificGraphics>
</csml:shape>
</csml:viewProperty>
<csml:biologicalProperty refCellComponentID="cso30:i:CC_CellComponent">
<csml:property key="extension" value=""/>
<csml:property key="accession" value=""/>
<csml:property key="probeID" value=""/>
</csml:biologicalProperty>
<csml:comments>
<csml:comment type="text"></csml:comment>
</csml:comments>
</csml:entity>
<csml:entity id="parameter_reaction_vPGM_parameter_rmaxPGM" name="parameter_rmaxPGM" type="cso30:c:-">
<csml:entitySimulationProperty>
<csml:variable variableID="vPGM_rmaxPGM" type="csml-variable:Double">
<csml:parameter key="csml-variable:parameter:initialValue" value="0.839824"/>
<csml:parameter key="csml-variable:parameter:maximumValue" value="infinite"/>
<csml:parameter key="csml-variable:parameter:minimumValue" value="-infinite"/>
<csml:parameter key="csml-variable:parameter:unit" value="mM_per_second"/>
<csml:parameter key="csml-variable:parameter:global" value="false"/>
</csml:variable>
</csml:entitySimulationProperty>
<csml:viewProperty>
<csml:position positionID="default" position="auto" x="2919.0" y="337.0"/>
<csml:shape shapeID="default" visible="true">
<csml:toolSpecificGraphics>
<fig:figure xmlns:fig="http://www.csml.org/csml/cigraphics">
<fig:continuousEntity name="default" depth="0" size="22.0 22.0" visible="true"/>
</fig:figure>
<text fontName="Dialog" fontSize="22" fontStyle=" bold" textColor="192 192 192 255" spacing="0.0" name="probeID" depth="0" visible="false" xmlns="http://www.csml.org/csml/cigraphics"/>
<text fontName="Dialog" fontSize="22" fontStyle=" bold" textColor="192 192 192 255" spacing="0.0" name="comments" depth="0" visible="false" xmlns="http://www.csml.org/csml/cigraphics"/>
<text fontName="Dialog" fontSize="22" fontStyle=" bold" textColor="192 192 192 255" spacing="0.0" name="unit" depth="0" visible="false" xmlns="http://www.csml.org/csml/cigraphics"/>
<text fontName="Dialog" fontSize="22" fontStyle=" bold" textColor="192 192 192 255" spacing="0.0" name="value" depth="0" visible="true" xmlns="http://www.csml.org/csml/cigraphics"/>
<text fontName="Dialog" fontSize="22" fontStyle=" bold" textColor="192 192 192 255" spacing="0.0" name="variable" depth="0" visible="false" xmlns="http://www.csml.org/csml/cigraphics"/>
<text fontName="Dialog" fontSize="22" fontStyle=" bold" textColor="192 192 192 255" spacing="0.0" name="name" depth="0" visible="true" xmlns="http://www.csml.org/csml/cigraphics"/>
</csml:toolSpecificGraphics>
</csml:shape>
</csml:viewProperty>
<csml:biologicalProperty refCellComponentID="cso30:i:CC_CellComponent">
<csml:property key="extension" value=""/>
<csml:property key="accession" value=""/>
<csml:property key="probeID" value=""/>
</csml:biologicalProperty>
<csml:comments>
<csml:comment type="text"></csml:comment>
</csml:comments>
</csml:entity>
<csml:entity id="parameter_reaction_vPFK_parameter_nPFK" name="parameter_nPFK" type="cso30:c:-">
<csml:entitySimulationProperty>
<csml:variable variableID="vPFK_nPFK" type="csml-variable:Double">
<csml:parameter key="csml-variable:parameter:initialValue" value="11.1"/>
<csml:parameter key="csml-variable:parameter:maximumValue" value="infinite"/>
<csml:parameter key="csml-variable:parameter:minimumValue" value="-infinite"/>
<csml:parameter key="csml-variable:parameter:unit" value="dimensionless"/>
<csml:parameter key="csml-variable:parameter:global" value="false"/>
</csml:variable>
</csml:entitySimulationProperty>
<csml:viewProperty>
<csml:position positionID="default" position="auto" x="2759.0" y="657.0"/>
<csml:shape shapeID="default" visible="true">
<csml:toolSpecificGraphics>
<fig:figure xmlns:fig="http://www.csml.org/csml/cigraphics">
<fig:continuousEntity name="default" depth="0" size="22.0 22.0" visible="true"/>
</fig:figure>
<text fontName="Dialog" fontSize="22" fontStyle=" bold" textColor="192 192 192 255" spacing="0.0" name="probeID" depth="0" visible="false" xmlns="http://www.csml.org/csml/cigraphics"/>
<text fontName="Dialog" fontSize="22" fontStyle=" bold" textColor="192 192 192 255" spacing="0.0" name="comments" depth="0" visible="false" xmlns="http://www.csml.org/csml/cigraphics"/>
<text fontName="Dialog" fontSize="22" fontStyle=" bold" textColor="192 192 192 255" spacing="0.0" name="unit" depth="0" visible="false" xmlns="http://www.csml.org/csml/cigraphics"/>
<text fontName="Dialog" fontSize="22" fontStyle=" bold" textColor="192 192 192 255" spacing="0.0" name="value" depth="0" visible="true" xmlns="http://www.csml.org/csml/cigraphics"/>
<text fontName="Dialog" fontSize="22" fontStyle=" bold" textColor="192 192 192 255" spacing="0.0" name="variable" depth="0" visible="false" xmlns="http://www.csml.org/csml/cigraphics"/>
<text fontName="Dialog" fontSize="22" fontStyle=" bold" textColor="192 192 192 255" spacing="0.0" name="name" depth="0" visible="true" xmlns="http://www.csml.org/csml/cigraphics"/>
</csml:toolSpecificGraphics>
</csml:shape>
</csml:viewProperty>
<csml:biologicalProperty refCellComponentID="cso30:i:CC_CellComponent">
<csml:property key="extension" value=""/>
<csml:property key="accession" value=""/>
<csml:property key="probeID" value=""/>
</csml:biologicalProperty>
<csml:comments>
<csml:comment type="text"></csml:comment>
</csml:comments>
</csml:entity>
<csml:entity id="parameter_reaction_vpepCxylase_parameter_KpepCxylasefdp" name="parameter_KpepCxylasefdp" type="cso30:c:-">
<csml:entitySimulationProperty>
<csml:variable variableID="vpepCxylase_KpepCxylasefdp" type="csml-variable:Double">
<csml:parameter key="csml-variable:parameter:initialValue" value="0.7"/>
<csml:parameter key="csml-variable:parameter:maximumValue" value="infinite"/>
<csml:parameter key="csml-variable:parameter:minimumValue" value="-infinite"/>
<csml:parameter key="csml-variable:parameter:unit" value="mM"/>
<csml:parameter key="csml-variable:parameter:global" value="false"/>
</csml:variable>
</csml:entitySimulationProperty>
<csml:viewProperty>
<csml:position positionID="default" position="auto" x="2519.0" y="1537.0"/>
<csml:shape shapeID="default" visible="true">
<csml:toolSpecificGraphics>
<fig:figure xmlns:fig="http://www.csml.org/csml/cigraphics">
<fig:continuousEntity name="default" depth="0" size="22.0 22.0" visible="true"/>
</fig:figure>
<text fontName="Dialog" fontSize="22" fontStyle=" bold" textColor="192 192 192 255" spacing="0.0" name="probeID" depth="0" visible="false" xmlns="http://www.csml.org/csml/cigraphics"/>
<text fontName="Dialog" fontSize="22" fontStyle=" bold" textColor="192 192 192 255" spacing="0.0" name="comments" depth="0" visible="false" xmlns="http://www.csml.org/csml/cigraphics"/>
<text fontName="Dialog" fontSize="22" fontStyle=" bold" textColor="192 192 192 255" spacing="0.0" name="unit" depth="0" visible="false" xmlns="http://www.csml.org/csml/cigraphics"/>
<text fontName="Dialog" fontSize="22" fontStyle=" bold" textColor="192 192 192 255" spacing="0.0" name="value" depth="0" visible="true" xmlns="http://www.csml.org/csml/cigraphics"/>
<text fontName="Dialog" fontSize="22" fontStyle=" bold" textColor="192 192 192 255" spacing="0.0" name="variable" depth="0" visible="false" xmlns="http://www.csml.org/csml/cigraphics"/>
<text fontName="Dialog" fontSize="22" fontStyle=" bold" textColor="192 192 192 255" spacing="0.0" name="name" depth="0" visible="true" xmlns="http://www.csml.org/csml/cigraphics"/>
</csml:toolSpecificGraphics>
</csml:shape>
</csml:viewProperty>
<csml:biologicalProperty refCellComponentID="cso30:i:CC_CellComponent">
<csml:property key="extension" value=""/>
<csml:property key="accession" value=""/>
<csml:property key="probeID" value=""/>
</csml:biologicalProperty>
<csml:comments>
<csml:comment type="text"></csml:comment>
</csml:comments>
</csml:entity>
<csml:entity id="parameter_reaction_vDHAP_parameter_mu" name="parameter_mu" type="cso30:c:-">
<csml:entitySimulationProperty>
<csml:variable variableID="vDHAP_mu" type="csml-variable:Double">
<csml:parameter key="csml-variable:parameter:initialValue" value="0.000028"/>
<csml:parameter key="csml-variable:parameter:maximumValue" value="infinite"/>
<csml:parameter key="csml-variable:parameter:minimumValue" value="-infinite"/>
<csml:parameter key="csml-variable:parameter:unit" value="second_inverse"/>
<csml:parameter key="csml-variable:parameter:global" value="false"/>
</csml:variable>
</csml:entitySimulationProperty>
<csml:viewProperty>
<csml:position positionID="default" position="auto" x="2599.0" y="2097.0"/>
<csml:shape shapeID="default" visible="true">
<csml:toolSpecificGraphics>
<fig:figure xmlns:fig="http://www.csml.org/csml/cigraphics">
<fig:continuousEntity name="default" depth="0" size="22.0 22.0" visible="true"/>
</fig:figure>
<text fontName="Dialog" fontSize="22" fontStyle=" bold" textColor="192 192 192 255" spacing="0.0" name="probeID" depth="0" visible="false" xmlns="http://www.csml.org/csml/cigraphics"/>
<text fontName="Dialog" fontSize="22" fontStyle=" bold" textColor="192 192 192 255" spacing="0.0" name="comments" depth="0" visible="false" xmlns="http://www.csml.org/csml/cigraphics"/>
<text fontName="Dialog" fontSize="22" fontStyle=" bold" textColor="192 192 192 255" spacing="0.0" name="unit" depth="0" visible="false" xmlns="http://www.csml.org/csml/cigraphics"/>
<text fontName="Dialog" fontSize="22" fontStyle=" bold" textColor="192 192 192 255" spacing="0.0" name="value" depth="0" visible="true" xmlns="http://www.csml.org/csml/cigraphics"/>
<text fontName="Dialog" fontSize="22" fontStyle=" bold" textColor="192 192 192 255" spacing="0.0" name="variable" depth="0" visible="false" xmlns="http://www.csml.org/csml/cigraphics"/>
<text fontName="Dialog" fontSize="22" fontStyle=" bold" textColor="192 192 192 255" spacing="0.0" name="name" depth="0" visible="true" xmlns="http://www.csml.org/csml/cigraphics"/>
</csml:toolSpecificGraphics>
</csml:shape>
</csml:viewProperty>
<csml:biologicalProperty refCellComponentID="cso30:i:CC_CellComponent">
<csml:property key="extension" value=""/>
<csml:property key="accession" value=""/>
<csml:property key="probeID" value=""/>
</csml:biologicalProperty>
<csml:comments>
<csml:comment type="text"></csml:comment>
</csml:comments>
</csml:entity>
<csml:entity id="parameter_reaction_vPFK_parameter_KPFKampa" name="parameter_KPFKampa" type="cso30:c:-">
<csml:entitySimulationProperty>
<csml:variable variableID="vPFK_KPFKampa" type="csml-variable:Double">
<csml:parameter key="csml-variable:parameter:initialValue" value="19.1"/>
<csml:parameter key="csml-variable:parameter:maximumValue" value="infinite"/>
<csml:parameter key="csml-variable:parameter:minimumValue" value="-infinite"/>
<csml:parameter key="csml-variable:parameter:unit" value="mM"/>
<csml:parameter key="csml-variable:parameter:global" value="false"/>
</csml:variable>
</csml:entitySimulationProperty>
<csml:viewProperty>
<csml:position positionID="default" position="auto" x="2439.0" y="657.0"/>
<csml:shape shapeID="default" visible="true">
<csml:toolSpecificGraphics>
<fig:figure xmlns:fig="http://www.csml.org/csml/cigraphics">
<fig:continuousEntity name="default" depth="0" size="22.0 22.0" visible="true"/>
</fig:figure>
<text fontName="Dialog" fontSize="22" fontStyle=" bold" textColor="192 192 192 255" spacing="0.0" name="probeID" depth="0" visible="false" xmlns="http://www.csml.org/csml/cigraphics"/>
<text fontName="Dialog" fontSize="22" fontStyle=" bold" textColor="192 192 192 255" spacing="0.0" name="comments" depth="0" visible="false" xmlns="http://www.csml.org/csml/cigraphics"/>
<text fontName="Dialog" fontSize="22" fontStyle=" bold" textColor="192 192 192 255" spacing="0.0" name="unit" depth="0" visible="false" xmlns="http://www.csml.org/csml/cigraphics"/>
<text fontName="Dialog" fontSize="22" fontStyle=" bold" textColor="192 192 192 255" spacing="0.0" name="value" depth="0" visible="true" xmlns="http://www.csml.org/csml/cigraphics"/>
<text fontName="Dialog" fontSize="22" fontStyle=" bold" textColor="192 192 192 255" spacing="0.0" name="variable" depth="0" visible="false" xmlns="http://www.csml.org/csml/cigraphics"/>
<text fontName="Dialog" fontSize="22" fontStyle=" bold" textColor="192 192 192 255" spacing="0.0" name="name" depth="0" visible="true" xmlns="http://www.csml.org/csml/cigraphics"/>
</csml:toolSpecificGraphics>
</csml:shape>
</csml:viewProperty>
<csml:biologicalProperty refCellComponentID="cso30:i:CC_CellComponent">
<csml:property key="extension" value=""/>
<csml:property key="accession" value=""/>
<csml:property key="probeID" value=""/>
</csml:biologicalProperty>
<csml:comments>
<csml:comment type="text"></csml:comment>
</csml:comments>
</csml:entity>
<csml:entity id="parameter_reaction_vALDO_parameter_kALDOgap" name="parameter_kALDOgap" type="cso30:c:-">
<csml:entitySimulationProperty>
<csml:variable variableID="vALDO_kALDOgap" type="csml-variable:Double">
<csml:parameter key="csml-variable:parameter:initialValue" value="0.088"/>
<csml:parameter key="csml-variable:parameter:maximumValue" value="infinite"/>
<csml:parameter key="csml-variable:parameter:minimumValue" value="-infinite"/>
<csml:parameter key="csml-variable:parameter:unit" value="mM"/>
<csml:parameter key="csml-variable:parameter:global" value="false"/>
</csml:variable>
</csml:entitySimulationProperty>
<csml:viewProperty>
<csml:position positionID="default" position="auto" x="2919.0" y="817.0"/>
<csml:shape shapeID="default" visible="true">
<csml:toolSpecificGraphics>
<fig:figure xmlns:fig="http://www.csml.org/csml/cigraphics">
<fig:continuousEntity name="default" depth="0" size="22.0 22.0" visible="true"/>
</fig:figure>
<text fontName="Dialog" fontSize="22" fontStyle=" bold" textColor="192 192 192 255" spacing="0.0" name="probeID" depth="0" visible="false" xmlns="http://www.csml.org/csml/cigraphics"/>
<text fontName="Dialog" fontSize="22" fontStyle=" bold" textColor="192 192 192 255" spacing="0.0" name="comments" depth="0" visible="false" xmlns="http://www.csml.org/csml/cigraphics"/>
<text fontName="Dialog" fontSize="22" fontStyle=" bold" textColor="192 192 192 255" spacing="0.0" name="unit" depth="0" visible="false" xmlns="http://www.csml.org/csml/cigraphics"/>
<text fontName="Dialog" fontSize="22" fontStyle=" bold" textColor="192 192 192 255" spacing="0.0" name="value" depth="0" visible="true" xmlns="http://www.csml.org/csml/cigraphics"/>
<text fontName="Dialog" fontSize="22" fontStyle=" bold" textColor="192 192 192 255" spacing="0.0" name="variable" depth="0" visible="false" xmlns="http://www.csml.org/csml/cigraphics"/>
<text fontName="Dialog" fontSize="22" fontStyle=" bold" textColor="192 192 192 255" spacing="0.0" name="name" depth="0" visible="true" xmlns="http://www.csml.org/csml/cigraphics"/>
</csml:toolSpecificGraphics>
</csml:shape>
</csml:viewProperty>
<csml:biologicalProperty refCellComponentID="cso30:i:CC_CellComponent">
<csml:property key="extension" value=""/>
<csml:property key="accession" value=""/>
<csml:property key="probeID" value=""/>
</csml:biologicalProperty>
<csml:comments>
<csml:comment type="text"></csml:comment>
</csml:comments>
</csml:entity>
<csml:entity id="parameter_reaction_vPGM_parameter_KPGMeq" name="parameter_KPGMeq" type="cso30:c:-">
<csml:entitySimulationProperty>
<csml:variable variableID="vPGM_KPGMeq" type="csml-variable:Double">
<csml:parameter key="csml-variable:parameter:initialValue" value="0.196"/>
<csml:parameter key="csml-variable:parameter:maximumValue" value="infinite"/>
<csml:parameter key="csml-variable:parameter:minimumValue" value="-infinite"/>
<csml:parameter key="csml-variable:parameter:unit" value="dimensionless"/>
<csml:parameter key="csml-variable:parameter:global" value="false"/>
</csml:variable>
</csml:entitySimulationProperty>
<csml:viewProperty>
<csml:position positionID="default" position="auto" x="2359.0" y="417.0"/>
<csml:shape shapeID="default" visible="true">
<csml:toolSpecificGraphics>
<fig:figure xmlns:fig="http://www.csml.org/csml/cigraphics">
<fig:continuousEntity name="default" depth="0" size="22.0 22.0" visible="true"/>
</fig:figure>
<text fontName="Dialog" fontSize="22" fontStyle=" bold" textColor="192 192 192 255" spacing="0.0" name="probeID" depth="0" visible="false" xmlns="http://www.csml.org/csml/cigraphics"/>
<text fontName="Dialog" fontSize="22" fontStyle=" bold" textColor="192 192 192 255" spacing="0.0" name="comments" depth="0" visible="false" xmlns="http://www.csml.org/csml/cigraphics"/>
<text fontName="Dialog" fontSize="22" fontStyle=" bold" textColor="192 192 192 255" spacing="0.0" name="unit" depth="0" visible="false" xmlns="http://www.csml.org/csml/cigraphics"/>
<text fontName="Dialog" fontSize="22" fontStyle=" bold" textColor="192 192 192 255" spacing="0.0" name="value" depth="0" visible="true" xmlns="http://www.csml.org/csml/cigraphics"/>
<text fontName="Dialog" fontSize="22" fontStyle=" bold" textColor="192 192 192 255" spacing="0.0" name="variable" depth="0" visible="false" xmlns="http://www.csml.org/csml/cigraphics"/>
<text fontName="Dialog" fontSize="22" fontStyle=" bold" textColor="192 192 192 255" spacing="0.0" name="name" depth="0" visible="true" xmlns="http://www.csml.org/csml/cigraphics"/>
</csml:toolSpecificGraphics>
</csml:shape>
</csml:viewProperty>
<csml:biologicalProperty refCellComponentID="cso30:i:CC_CellComponent">
<csml:property key="extension" value=""/>
<csml:property key="accession" value=""/>
<csml:property key="probeID" value=""/>
</csml:biologicalProperty>
<csml:comments>
<csml:comment type="text"></csml:comment>
</csml:comments>
</csml:entity>
<csml:entity id="parameter_reaction_vTKA_parameter_KTKaeq" name="parameter_KTKaeq" type="cso30:c:-">
<csml:entitySimulationProperty>
<csml:variable variableID="vTKA_KTKaeq" type="csml-variable:Double">
<csml:parameter key="csml-variable:parameter:initialValue" value="1.2"/>
<csml:parameter key="csml-variable:parameter:maximumValue" value="infinite"/>
<csml:parameter key="csml-variable:parameter:minimumValue" value="-infinite"/>
<csml:parameter key="csml-variable:parameter:unit" value="dimensionless"/>
<csml:parameter key="csml-variable:parameter:global" value="false"/>
</csml:variable>
</csml:entitySimulationProperty>
<csml:viewProperty>
<csml:position positionID="default" position="auto" x="2679.0" y="737.0"/>
<csml:shape shapeID="default" visible="true">
<csml:toolSpecificGraphics>
<fig:figure xmlns:fig="http://www.csml.org/csml/cigraphics">
<fig:continuousEntity name="default" depth="0" size="22.0 22.0" visible="true"/>
</fig:figure>
<text fontName="Dialog" fontSize="22" fontStyle=" bold" textColor="192 192 192 255" spacing="0.0" name="probeID" depth="0" visible="false" xmlns="http://www.csml.org/csml/cigraphics"/>
<text fontName="Dialog" fontSize="22" fontStyle=" bold" textColor="192 192 192 255" spacing="0.0" name="comments" depth="0" visible="false" xmlns="http://www.csml.org/csml/cigraphics"/>
<text fontName="Dialog" fontSize="22" fontStyle=" bold" textColor="192 192 192 255" spacing="0.0" name="unit" depth="0" visible="false" xmlns="http://www.csml.org/csml/cigraphics"/>
<text fontName="Dialog" fontSize="22" fontStyle=" bold" textColor="192 192 192 255" spacing="0.0" name="value" depth="0" visible="true" xmlns="http://www.csml.org/csml/cigraphics"/>
<text fontName="Dialog" fontSize="22" fontStyle=" bold" textColor="192 192 192 255" spacing="0.0" name="variable" depth="0" visible="false" xmlns="http://www.csml.org/csml/cigraphics"/>
<text fontName="Dialog" fontSize="22" fontStyle=" bold" textColor="192 192 192 255" spacing="0.0" name="name" depth="0" visible="true" xmlns="http://www.csml.org/csml/cigraphics"/>
</csml:toolSpecificGraphics>
</csml:shape>
</csml:viewProperty>
<csml:biologicalProperty refCellComponentID="cso30:i:CC_CellComponent">
<csml:property key="extension" value=""/>
<csml:property key="accession" value=""/>
<csml:property key="probeID" value=""/>
</csml:biologicalProperty>
<csml:comments>
<csml:comment type="text"></csml:comment>
</csml:comments>
</csml:entity>
<csml:entity id="parameter_reaction_vRu5P_parameter_rmaxRu5P" name="parameter_rmaxRu5P" type="cso30:c:-">
<csml:entitySimulationProperty>
<csml:variable variableID="vRu5P_rmaxRu5P" type="csml-variable:Double">
<csml:parameter key="csml-variable:parameter:initialValue" value="6.739029"/>
<csml:parameter key="csml-variable:parameter:maximumValue" value="infinite"/>
<csml:parameter key="csml-variable:parameter:minimumValue" value="-infinite"/>
<csml:parameter key="csml-variable:parameter:unit" value="second_inverse"/>
<csml:parameter key="csml-variable:parameter:global" value="false"/>
</csml:variable>
</csml:entitySimulationProperty>
<csml:viewProperty>
<csml:position positionID="default" position="auto" x="2999.0" y="1857.0"/>
<csml:shape shapeID="default" visible="true">
<csml:toolSpecificGraphics>
<fig:figure xmlns:fig="http://www.csml.org/csml/cigraphics">
<fig:continuousEntity name="default" depth="0" size="22.0 22.0" visible="true"/>
</fig:figure>
<text fontName="Dialog" fontSize="22" fontStyle=" bold" textColor="192 192 192 255" spacing="0.0" name="probeID" depth="0" visible="false" xmlns="http://www.csml.org/csml/cigraphics"/>
<text fontName="Dialog" fontSize="22" fontStyle=" bold" textColor="192 192 192 255" spacing="0.0" name="comments" depth="0" visible="false" xmlns="http://www.csml.org/csml/cigraphics"/>
<text fontName="Dialog" fontSize="22" fontStyle=" bold" textColor="192 192 192 255" spacing="0.0" name="unit" depth="0" visible="false" xmlns="http://www.csml.org/csml/cigraphics"/>
<text fontName="Dialog" fontSize="22" fontStyle=" bold" textColor="192 192 192 255" spacing="0.0" name="value" depth="0" visible="true" xmlns="http://www.csml.org/csml/cigraphics"/>
<text fontName="Dialog" fontSize="22" fontStyle=" bold" textColor="192 192 192 255" spacing="0.0" name="variable" depth="0" visible="false" xmlns="http://www.csml.org/csml/cigraphics"/>
<text fontName="Dialog" fontSize="22" fontStyle=" bold" textColor="192 192 192 255" spacing="0.0" name="name" depth="0" visible="true" xmlns="http://www.csml.org/csml/cigraphics"/>
</csml:toolSpecificGraphics>
</csml:shape>
</csml:viewProperty>
<csml:biologicalProperty refCellComponentID="cso30:i:CC_CellComponent">
<csml:property key="extension" value=""/>
<csml:property key="accession" value=""/>
<csml:property key="probeID" value=""/>
</csml:biologicalProperty>
<csml:comments>
<csml:comment type="text"></csml:comment>
</csml:comments>
</csml:entity>
<csml:entity id="parameter_reaction_vTKB_parameter_KTKbeq" name="parameter_KTKbeq" type="cso30:c:-">
<csml:entitySimulationProperty>
<csml:variable variableID="vTKB_KTKbeq" type="csml-variable:Double">
<csml:parameter key="csml-variable:parameter:initialValue" value="10"/>
<csml:parameter key="csml-variable:parameter:maximumValue" value="infinite"/>
<csml:parameter key="csml-variable:parameter:minimumValue" value="-infinite"/>
<csml:parameter key="csml-variable:parameter:unit" value="dimensionless"/>
<csml:parameter key="csml-variable:parameter:global" value="false"/>
</csml:variable>
</csml:entitySimulationProperty>
<csml:viewProperty>
<csml:position positionID="default" position="auto" x="2999.0" y="737.0"/>
<csml:shape shapeID="default" visible="true">
<csml:toolSpecificGraphics>
<fig:figure xmlns:fig="http://www.csml.org/csml/cigraphics">
<fig:continuousEntity name="default" depth="0" size="22.0 22.0" visible="true"/>
</fig:figure>
<text fontName="Dialog" fontSize="22" fontStyle=" bold" textColor="192 192 192 255" spacing="0.0" name="probeID" depth="0" visible="false" xmlns="http://www.csml.org/csml/cigraphics"/>
<text fontName="Dialog" fontSize="22" fontStyle=" bold" textColor="192 192 192 255" spacing="0.0" name="comments" depth="0" visible="false" xmlns="http://www.csml.org/csml/cigraphics"/>
<text fontName="Dialog" fontSize="22" fontStyle=" bold" textColor="192 192 192 255" spacing="0.0" name="unit" depth="0" visible="false" xmlns="http://www.csml.org/csml/cigraphics"/>
<text fontName="Dialog" fontSize="22" fontStyle=" bold" textColor="192 192 192 255" spacing="0.0" name="value" depth="0" visible="true" xmlns="http://www.csml.org/csml/cigraphics"/>
<text fontName="Dialog" fontSize="22" fontStyle=" bold" textColor="192 192 192 255" spacing="0.0" name="variable" depth="0" visible="false" xmlns="http://www.csml.org/csml/cigraphics"/>
<text fontName="Dialog" fontSize="22" fontStyle=" bold" textColor="192 192 192 255" spacing="0.0" name="name" depth="0" visible="true" xmlns="http://www.csml.org/csml/cigraphics"/>
</csml:toolSpecificGraphics>
</csml:shape>
</csml:viewProperty>
<csml:biologicalProperty refCellComponentID="cso30:i:CC_CellComponent">
<csml:property key="extension" value=""/>
<csml:property key="accession" value=""/>
<csml:property key="probeID" value=""/>
</csml:biologicalProperty>
<csml:comments>
<csml:comment type="text"></csml:comment>
</csml:comments>
</csml:entity>
<csml:entity id="parameter_reaction_vPTS_parameter_KPTSa3" name="parameter_KPTSa3" type="cso30:c:-">
<csml:entitySimulationProperty>
<csml:variable variableID="vPTS_KPTSa3" type="csml-variable:Double">
<csml:parameter key="csml-variable:parameter:initialValue" value="245.3"/>
<csml:parameter key="csml-variable:parameter:maximumValue" value="infinite"/>
<csml:parameter key="csml-variable:parameter:minimumValue" value="-infinite"/>
<csml:parameter key="csml-variable:parameter:unit" value="dimensionless"/>
<csml:parameter key="csml-variable:parameter:global" value="false"/>
</csml:variable>
</csml:entitySimulationProperty>
<csml:viewProperty>
<csml:position positionID="default" position="auto" x="2359.0" y="257.0"/>
<csml:shape shapeID="default" visible="true">
<csml:toolSpecificGraphics>
<fig:figure xmlns:fig="http://www.csml.org/csml/cigraphics">
<fig:continuousEntity name="default" depth="0" size="22.0 22.0" visible="true"/>
</fig:figure>
<text fontName="Dialog" fontSize="22" fontStyle=" bold" textColor="192 192 192 255" spacing="0.0" name="probeID" depth="0" visible="false" xmlns="http://www.csml.org/csml/cigraphics"/>
<text fontName="Dialog" fontSize="22" fontStyle=" bold" textColor="192 192 192 255" spacing="0.0" name="comments" depth="0" visible="false" xmlns="http://www.csml.org/csml/cigraphics"/>
<text fontName="Dialog" fontSize="22" fontStyle=" bold" textColor="192 192 192 255" spacing="0.0" name="unit" depth="0" visible="false" xmlns="http://www.csml.org/csml/cigraphics"/>
<text fontName="Dialog" fontSize="22" fontStyle=" bold" textColor="192 192 192 255" spacing="0.0" name="value" depth="0" visible="true" xmlns="http://www.csml.org/csml/cigraphics"/>
<text fontName="Dialog" fontSize="22" fontStyle=" bold" textColor="192 192 192 255" spacing="0.0" name="variable" depth="0" visible="false" xmlns="http://www.csml.org/csml/cigraphics"/>
<text fontName="Dialog" fontSize="22" fontStyle=" bold" textColor="192 192 192 255" spacing="0.0" name="name" depth="0" visible="true" xmlns="http://www.csml.org/csml/cigraphics"/>
</csml:toolSpecificGraphics>
</csml:shape>
</csml:viewProperty>
<csml:biologicalProperty refCellComponentID="cso30:i:CC_CellComponent">
<csml:property key="extension" value=""/>
<csml:property key="accession" value=""/>
<csml:property key="probeID" value=""/>
</csml:biologicalProperty>
<csml:comments>
<csml:comment type="text"></csml:comment>
</csml:comments>
</csml:entity>
<csml:entity id="parameter_reaction_vPDH_parameter_KPDHpyr" name="parameter_KPDHpyr" type="cso30:c:-">
<csml:entitySimulationProperty>
<csml:variable variableID="vPDH_KPDHpyr" type="csml-variable:Double">
<csml:parameter key="csml-variable:parameter:initialValue" value="1159"/>
<csml:parameter key="csml-variable:parameter:maximumValue" value="infinite"/>
<csml:parameter key="csml-variable:parameter:minimumValue" value="-infinite"/>
<csml:parameter key="csml-variable:parameter:unit" value="mM"/>
<csml:parameter key="csml-variable:parameter:global" value="false"/>
</csml:variable>
</csml:entitySimulationProperty>
<csml:viewProperty>
<csml:position positionID="default" position="auto" x="2279.0" y="1777.0"/>
<csml:shape shapeID="default" visible="true">
<csml:toolSpecificGraphics>
<fig:figure xmlns:fig="http://www.csml.org/csml/cigraphics">
<fig:continuousEntity name="default" depth="0" size="22.0 22.0" visible="true"/>
</fig:figure>
<text fontName="Dialog" fontSize="22" fontStyle=" bold" textColor="192 192 192 255" spacing="0.0" name="probeID" depth="0" visible="false" xmlns="http://www.csml.org/csml/cigraphics"/>
<text fontName="Dialog" fontSize="22" fontStyle=" bold" textColor="192 192 192 255" spacing="0.0" name="comments" depth="0" visible="false" xmlns="http://www.csml.org/csml/cigraphics"/>
<text fontName="Dialog" fontSize="22" fontStyle=" bold" textColor="192 192 192 255" spacing="0.0" name="unit" depth="0" visible="false" xmlns="http://www.csml.org/csml/cigraphics"/>
<text fontName="Dialog" fontSize="22" fontStyle=" bold" textColor="192 192 192 255" spacing="0.0" name="value" depth="0" visible="true" xmlns="http://www.csml.org/csml/cigraphics"/>
<text fontName="Dialog" fontSize="22" fontStyle=" bold" textColor="192 192 192 255" spacing="0.0" name="variable" depth="0" visible="false" xmlns="http://www.csml.org/csml/cigraphics"/>
<text fontName="Dialog" fontSize="22" fontStyle=" bold" textColor="192 192 192 255" spacing="0.0" name="name" depth="0" visible="true" xmlns="http://www.csml.org/csml/cigraphics"/>
</csml:toolSpecificGraphics>
</csml:shape>
</csml:viewProperty>
<csml:biologicalProperty refCellComponentID="cso30:i:CC_CellComponent">
<csml:property key="extension" value=""/>
<csml:property key="accession" value=""/>
<csml:property key="probeID" value=""/>
</csml:biologicalProperty>
<csml:comments>
<csml:comment type="text"></csml:comment>
</csml:comments>
</csml:entity>
<csml:entity id="parameter_reaction_vSED7P_parameter_mu" name="parameter_mu" type="cso30:c:-">
<csml:entitySimulationProperty>
<csml:variable variableID="vSED7P_mu" type="csml-variable:Double">
<csml:parameter key="csml-variable:parameter:initialValue" value="0.000028"/>
<csml:parameter key="csml-variable:parameter:maximumValue" value="infinite"/>
<csml:parameter key="csml-variable:parameter:minimumValue" value="-infinite"/>
<csml:parameter key="csml-variable:parameter:unit" value="second_inverse"/>
<csml:parameter key="csml-variable:parameter:global" value="false"/>
</csml:variable>
</csml:entitySimulationProperty>
<csml:viewProperty>
<csml:position positionID="default" position="auto" x="2279.0" y="2257.0"/>
<csml:shape shapeID="default" visible="true">
<csml:toolSpecificGraphics>
<fig:figure xmlns:fig="http://www.csml.org/csml/cigraphics">
<fig:continuousEntity name="default" depth="0" size="22.0 22.0" visible="true"/>
</fig:figure>
<text fontName="Dialog" fontSize="22" fontStyle=" bold" textColor="192 192 192 255" spacing="0.0" name="probeID" depth="0" visible="false" xmlns="http://www.csml.org/csml/cigraphics"/>
<text fontName="Dialog" fontSize="22" fontStyle=" bold" textColor="192 192 192 255" spacing="0.0" name="comments" depth="0" visible="false" xmlns="http://www.csml.org/csml/cigraphics"/>
<text fontName="Dialog" fontSize="22" fontStyle=" bold" textColor="192 192 192 255" spacing="0.0" name="unit" depth="0" visible="false" xmlns="http://www.csml.org/csml/cigraphics"/>
<text fontName="Dialog" fontSize="22" fontStyle=" bold" textColor="192 192 192 255" spacing="0.0" name="value" depth="0" visible="true" xmlns="http://www.csml.org/csml/cigraphics"/>
<text fontName="Dialog" fontSize="22" fontStyle=" bold" textColor="192 192 192 255" spacing="0.0" name="variable" depth="0" visible="false" xmlns="http://www.csml.org/csml/cigraphics"/>
<text fontName="Dialog" fontSize="22" fontStyle=" bold" textColor="192 192 192 255" spacing="0.0" name="name" depth="0" visible="true" xmlns="http://www.csml.org/csml/cigraphics"/>
</csml:toolSpecificGraphics>
</csml:shape>
</csml:viewProperty>
<csml:biologicalProperty refCellComponentID="cso30:i:CC_CellComponent">
<csml:property key="extension" value=""/>
<csml:property key="accession" value=""/>
<csml:property key="probeID" value=""/>
</csml:biologicalProperty>
<csml:comments>
<csml:comment type="text"></csml:comment>
</csml:comments>
</csml:entity>
<csml:entity id="parameter_reaction_vPGI_parameter_KPGIf6ppginh" name="parameter_KPGIf6ppginh" type="cso30:c:-">
<csml:entitySimulationProperty>
<csml:variable variableID="vPGI_KPGIf6ppginh" type="csml-variable:Double">
<csml:parameter key="csml-variable:parameter:initialValue" value="0.2"/>
<csml:parameter key="csml-variable:parameter:maximumValue" value="infinite"/>
<csml:parameter key="csml-variable:parameter:minimumValue" value="-infinite"/>
<csml:parameter key="csml-variable:parameter:unit" value="mM"/>
<csml:parameter key="csml-variable:parameter:global" value="false"/>
</csml:variable>
</csml:entitySimulationProperty>
<csml:viewProperty>
<csml:position positionID="default" position="auto" x="2599.0" y="337.0"/>
<csml:shape shapeID="default" visible="true">
<csml:toolSpecificGraphics>
<fig:figure xmlns:fig="http://www.csml.org/csml/cigraphics">
<fig:continuousEntity name="default" depth="0" size="22.0 22.0" visible="true"/>
</fig:figure>
<text fontName="Dialog" fontSize="22" fontStyle=" bold" textColor="192 192 192 255" spacing="0.0" name="probeID" depth="0" visible="false" xmlns="http://www.csml.org/csml/cigraphics"/>
<text fontName="Dialog" fontSize="22" fontStyle=" bold" textColor="192 192 192 255" spacing="0.0" name="comments" depth="0" visible="false" xmlns="http://www.csml.org/csml/cigraphics"/>
<text fontName="Dialog" fontSize="22" fontStyle=" bold" textColor="192 192 192 255" spacing="0.0" name="unit" depth="0" visible="false" xmlns="http://www.csml.org/csml/cigraphics"/>
<text fontName="Dialog" fontSize="22" fontStyle=" bold" textColor="192 192 192 255" spacing="0.0" name="value" depth="0" visible="true" xmlns="http://www.csml.org/csml/cigraphics"/>
<text fontName="Dialog" fontSize="22" fontStyle=" bold" textColor="192 192 192 255" spacing="0.0" name="variable" depth="0" visible="false" xmlns="http://www.csml.org/csml/cigraphics"/>
<text fontName="Dialog" fontSize="22" fontStyle=" bold" textColor="192 192 192 255" spacing="0.0" name="name" depth="0" visible="true" xmlns="http://www.csml.org/csml/cigraphics"/>
</csml:toolSpecificGraphics>
</csml:shape>
</csml:viewProperty>
<csml:biologicalProperty refCellComponentID="cso30:i:CC_CellComponent">
<csml:property key="extension" value=""/>
<csml:property key="accession" value=""/>
<csml:property key="probeID" value=""/>
</csml:biologicalProperty>
<csml:comments>
<csml:comment type="text"></csml:comment>
</csml:comments>
</csml:entity>
<csml:entity id="parameter_reaction_vTIS_parameter_kTISeq" name="parameter_kTISeq" type="cso30:c:-">
<csml:entitySimulationProperty>
<csml:variable variableID="vTIS_kTISeq" type="csml-variable:Double">
<csml:parameter key="csml-variable:parameter:initialValue" value="1.39"/>
<csml:parameter key="csml-variable:parameter:maximumValue" value="infinite"/>
<csml:parameter key="csml-variable:parameter:minimumValue" value="-infinite"/>
<csml:parameter key="csml-variable:parameter:unit" value="dimensionless"/>
<csml:parameter key="csml-variable:parameter:global" value="false"/>
</csml:variable>
</csml:entitySimulationProperty>
<csml:viewProperty>
<csml:position positionID="default" position="auto" x="2359.0" y="1057.0"/>
<csml:shape shapeID="default" visible="true">
<csml:toolSpecificGraphics>
<fig:figure xmlns:fig="http://www.csml.org/csml/cigraphics">
<fig:continuousEntity name="default" depth="0" size="22.0 22.0" visible="true"/>
</fig:figure>
<text fontName="Dialog" fontSize="22" fontStyle=" bold" textColor="192 192 192 255" spacing="0.0" name="probeID" depth="0" visible="false" xmlns="http://www.csml.org/csml/cigraphics"/>
<text fontName="Dialog" fontSize="22" fontStyle=" bold" textColor="192 192 192 255" spacing="0.0" name="comments" depth="0" visible="false" xmlns="http://www.csml.org/csml/cigraphics"/>
<text fontName="Dialog" fontSize="22" fontStyle=" bold" textColor="192 192 192 255" spacing="0.0" name="unit" depth="0" visible="false" xmlns="http://www.csml.org/csml/cigraphics"/>
<text fontName="Dialog" fontSize="22" fontStyle=" bold" textColor="192 192 192 255" spacing="0.0" name="value" depth="0" visible="true" xmlns="http://www.csml.org/csml/cigraphics"/>
<text fontName="Dialog" fontSize="22" fontStyle=" bold" textColor="192 192 192 255" spacing="0.0" name="variable" depth="0" visible="false" xmlns="http://www.csml.org/csml/cigraphics"/>
<text fontName="Dialog" fontSize="22" fontStyle=" bold" textColor="192 192 192 255" spacing="0.0" name="name" depth="0" visible="true" xmlns="http://www.csml.org/csml/cigraphics"/>
</csml:toolSpecificGraphics>
</csml:shape>
</csml:viewProperty>
<csml:biologicalProperty refCellComponentID="cso30:i:CC_CellComponent">
<csml:property key="extension" value=""/>
<csml:property key="accession" value=""/>
<csml:property key="probeID" value=""/>
</csml:biologicalProperty>
<csml:comments>
<csml:comment type="text"></csml:comment>
</csml:comments>
</csml:entity>
<csml:entity id="parameter_reaction_vpyr_parameter_mu" name="parameter_mu" type="cso30:c:-">
<csml:entitySimulationProperty>
<csml:variable variableID="vpyr_mu" type="csml-variable:Double">
<csml:parameter key="csml-variable:parameter:initialValue" value="0.000028"/>
<csml:parameter key="csml-variable:parameter:maximumValue" value="infinite"/>
<csml:parameter key="csml-variable:parameter:minimumValue" value="-infinite"/>
<csml:parameter key="csml-variable:parameter:unit" value="second_inverse"/>
<csml:parameter key="csml-variable:parameter:global" value="false"/>
</csml:variable>
</csml:entitySimulationProperty>
<csml:viewProperty>
<csml:position positionID="default" position="auto" x="2439.0" y="2257.0"/>
<csml:shape shapeID="default" visible="true">
<csml:toolSpecificGraphics>
<fig:figure xmlns:fig="http://www.csml.org/csml/cigraphics">
<fig:continuousEntity name="default" depth="0" size="22.0 22.0" visible="true"/>
</fig:figure>
<text fontName="Dialog" fontSize="22" fontStyle=" bold" textColor="192 192 192 255" spacing="0.0" name="probeID" depth="0" visible="false" xmlns="http://www.csml.org/csml/cigraphics"/>
<text fontName="Dialog" fontSize="22" fontStyle=" bold" textColor="192 192 192 255" spacing="0.0" name="comments" depth="0" visible="false" xmlns="http://www.csml.org/csml/cigraphics"/>
<text fontName="Dialog" fontSize="22" fontStyle=" bold" textColor="192 192 192 255" spacing="0.0" name="unit" depth="0" visible="false" xmlns="http://www.csml.org/csml/cigraphics"/>
<text fontName="Dialog" fontSize="22" fontStyle=" bold" textColor="192 192 192 255" spacing="0.0" name="value" depth="0" visible="true" xmlns="http://www.csml.org/csml/cigraphics"/>
<text fontName="Dialog" fontSize="22" fontStyle=" bold" textColor="192 192 192 255" spacing="0.0" name="variable" depth="0" visible="false" xmlns="http://www.csml.org/csml/cigraphics"/>
<text fontName="Dialog" fontSize="22" fontStyle=" bold" textColor="192 192 192 255" spacing="0.0" name="name" depth="0" visible="true" xmlns="http://www.csml.org/csml/cigraphics"/>
</csml:toolSpecificGraphics>
</csml:shape>
</csml:viewProperty>
<csml:biologicalProperty refCellComponentID="cso30:i:CC_CellComponent">
<csml:property key="extension" value=""/>
<csml:property key="accession" value=""/>
<csml:property key="probeID" value=""/>
</csml:biologicalProperty>
<csml:comments>
<csml:comment type="text"></csml:comment>
</csml:comments>
</csml:entity>
<csml:entity id="parameter_reaction_vPK_parameter_nPK" name="parameter_nPK" type="cso30:c:-">
<csml:entitySimulationProperty>
<csml:variable variableID="vPK_nPK" type="csml-variable:Double">
<csml:parameter key="csml-variable:parameter:initialValue" value="4"/>
<csml:parameter key="csml-variable:parameter:maximumValue" value="infinite"/>
<csml:parameter key="csml-variable:parameter:minimumValue" value="-infinite"/>
<csml:parameter key="csml-variable:parameter:unit" value="dimensionless"/>
<csml:parameter key="csml-variable:parameter:global" value="false"/>
</csml:variable>
</csml:entitySimulationProperty>
<csml:viewProperty>
<csml:position positionID="default" position="auto" x="2999.0" y="1377.0"/>
<csml:shape shapeID="default" visible="true">
<csml:toolSpecificGraphics>
<fig:figure xmlns:fig="http://www.csml.org/csml/cigraphics">
<fig:continuousEntity name="default" depth="0" size="22.0 22.0" visible="true"/>
</fig:figure>
<text fontName="Dialog" fontSize="22" fontStyle=" bold" textColor="192 192 192 255" spacing="0.0" name="probeID" depth="0" visible="false" xmlns="http://www.csml.org/csml/cigraphics"/>
<text fontName="Dialog" fontSize="22" fontStyle=" bold" textColor="192 192 192 255" spacing="0.0" name="comments" depth="0" visible="false" xmlns="http://www.csml.org/csml/cigraphics"/>
<text fontName="Dialog" fontSize="22" fontStyle=" bold" textColor="192 192 192 255" spacing="0.0" name="unit" depth="0" visible="false" xmlns="http://www.csml.org/csml/cigraphics"/>
<text fontName="Dialog" fontSize="22" fontStyle=" bold" textColor="192 192 192 255" spacing="0.0" name="value" depth="0" visible="true" xmlns="http://www.csml.org/csml/cigraphics"/>
<text fontName="Dialog" fontSize="22" fontStyle=" bold" textColor="192 192 192 255" spacing="0.0" name="variable" depth="0" visible="false" xmlns="http://www.csml.org/csml/cigraphics"/>
<text fontName="Dialog" fontSize="22" fontStyle=" bold" textColor="192 192 192 255" spacing="0.0" name="name" depth="0" visible="true" xmlns="http://www.csml.org/csml/cigraphics"/>
</csml:toolSpecificGraphics>
</csml:shape>
</csml:viewProperty>
<csml:biologicalProperty refCellComponentID="cso30:i:CC_CellComponent">
<csml:property key="extension" value=""/>
<csml:property key="accession" value=""/>
<csml:property key="probeID" value=""/>
</csml:biologicalProperty>
<csml:comments>
<csml:comment type="text"></csml:comment>
</csml:comments>
</csml:entity>
<csml:entity id="parameter_reaction_vPFK_parameter_KPFKf6ps" name="parameter_KPFKf6ps" type="cso30:c:-">
<csml:entitySimulationProperty>
<csml:variable variableID="vPFK_KPFKf6ps" type="csml-variable:Double">
<csml:parameter key="csml-variable:parameter:initialValue" value="0.325"/>
<csml:parameter key="csml-variable:parameter:maximumValue" value="infinite"/>
<csml:parameter key="csml-variable:parameter:minimumValue" value="-infinite"/>
<csml:parameter key="csml-variable:parameter:unit" value="mM"/>
<csml:parameter key="csml-variable:parameter:global" value="false"/>
</csml:variable>
</csml:entitySimulationProperty>
<csml:viewProperty>
<csml:position positionID="default" position="auto" x="2519.0" y="577.0"/>
<csml:shape shapeID="default" visible="true">
<csml:toolSpecificGraphics>
<fig:figure xmlns:fig="http://www.csml.org/csml/cigraphics">
<fig:continuousEntity name="default" depth="0" size="22.0 22.0" visible="true"/>
</fig:figure>
<text fontName="Dialog" fontSize="22" fontStyle=" bold" textColor="192 192 192 255" spacing="0.0" name="probeID" depth="0" visible="false" xmlns="http://www.csml.org/csml/cigraphics"/>
<text fontName="Dialog" fontSize="22" fontStyle=" bold" textColor="192 192 192 255" spacing="0.0" name="comments" depth="0" visible="false" xmlns="http://www.csml.org/csml/cigraphics"/>
<text fontName="Dialog" fontSize="22" fontStyle=" bold" textColor="192 192 192 255" spacing="0.0" name="unit" depth="0" visible="false" xmlns="http://www.csml.org/csml/cigraphics"/>
<text fontName="Dialog" fontSize="22" fontStyle=" bold" textColor="192 192 192 255" spacing="0.0" name="value" depth="0" visible="true" xmlns="http://www.csml.org/csml/cigraphics"/>
<text fontName="Dialog" fontSize="22" fontStyle=" bold" textColor="192 192 192 255" spacing="0.0" name="variable" depth="0" visible="false" xmlns="http://www.csml.org/csml/cigraphics"/>
<text fontName="Dialog" fontSize="22" fontStyle=" bold" textColor="192 192 192 255" spacing="0.0" name="name" depth="0" visible="true" xmlns="http://www.csml.org/csml/cigraphics"/>
</csml:toolSpecificGraphics>
</csml:shape>
</csml:viewProperty>
<csml:biologicalProperty refCellComponentID="cso30:i:CC_CellComponent">
<csml:property key="extension" value=""/>
<csml:property key="accession" value=""/>
<csml:property key="probeID" value=""/>
</csml:biologicalProperty>
<csml:comments>
<csml:comment type="text"></csml:comment>
</csml:comments>
</csml:entity>
<csml:entity id="parameter_reaction_vG6PDH_parameter_KG6PDHnadp" name="parameter_KG6PDHnadp" type="cso30:c:-">
<csml:entitySimulationProperty>
<csml:variable variableID="vG6PDH_KG6PDHnadp" type="csml-variable:Double">
<csml:parameter key="csml-variable:parameter:initialValue" value="0.0246"/>
<csml:parameter key="csml-variable:parameter:maximumValue" value="infinite"/>
<csml:parameter key="csml-variable:parameter:minimumValue" value="-infinite"/>
<csml:parameter key="csml-variable:parameter:unit" value="mM"/>
<csml:parameter key="csml-variable:parameter:global" value="false"/>
</csml:variable>
</csml:entitySimulationProperty>
<csml:viewProperty>
<csml:position positionID="default" position="auto" x="2439.0" y="497.0"/>
<csml:shape shapeID="default" visible="true">
<csml:toolSpecificGraphics>
<fig:figure xmlns:fig="http://www.csml.org/csml/cigraphics">
<fig:continuousEntity name="default" depth="0" size="22.0 22.0" visible="true"/>
</fig:figure>
<text fontName="Dialog" fontSize="22" fontStyle=" bold" textColor="192 192 192 255" spacing="0.0" name="probeID" depth="0" visible="false" xmlns="http://www.csml.org/csml/cigraphics"/>
<text fontName="Dialog" fontSize="22" fontStyle=" bold" textColor="192 192 192 255" spacing="0.0" name="comments" depth="0" visible="false" xmlns="http://www.csml.org/csml/cigraphics"/>
<text fontName="Dialog" fontSize="22" fontStyle=" bold" textColor="192 192 192 255" spacing="0.0" name="unit" depth="0" visible="false" xmlns="http://www.csml.org/csml/cigraphics"/>
<text fontName="Dialog" fontSize="22" fontStyle=" bold" textColor="192 192 192 255" spacing="0.0" name="value" depth="0" visible="true" xmlns="http://www.csml.org/csml/cigraphics"/>
<text fontName="Dialog" fontSize="22" fontStyle=" bold" textColor="192 192 192 255" spacing="0.0" name="variable" depth="0" visible="false" xmlns="http://www.csml.org/csml/cigraphics"/>
<text fontName="Dialog" fontSize="22" fontStyle=" bold" textColor="192 192 192 255" spacing="0.0" name="name" depth="0" visible="true" xmlns="http://www.csml.org/csml/cigraphics"/>
</csml:toolSpecificGraphics>
</csml:shape>
</csml:viewProperty>
<csml:biologicalProperty refCellComponentID="cso30:i:CC_CellComponent">
<csml:property key="extension" value=""/>
<csml:property key="accession" value=""/>
<csml:property key="probeID" value=""/>
</csml:biologicalProperty>
<csml:comments>
<csml:comment type="text"></csml:comment>
</csml:comments>
</csml:entity>
<csml:entity id="species_cribu5p" name="Ribu5P" type="cso30:c:-">
<csml:entitySimulationProperty>
<csml:variable variableID="cribu5p" type="csml-variable:Double">
<csml:parameter key="csml-variable:parameter:initialValue" value="0.111"/>
<csml:parameter key="csml-variable:parameter:maximumValue" value="infinite"/>
<csml:parameter key="csml-variable:parameter:minimumValue" value="0"/>
<csml:parameter key="csml-variable:parameter:global" value="false"/>
</csml:variable>
</csml:entitySimulationProperty>
<csml:viewProperty>
<csml:position positionID="default" position="auto" x="1555.0" y="314.0"/>
<csml:shape shapeID="default" visible="true">
<csml:toolSpecificGraphics>
<fig:figure xmlns:fig="http://www.csml.org/csml/cigraphics">
<fig:continuousEntity name="default" depth="0" size="22.0 22.0" visible="true"/>
</fig:figure>
<text fontName="Dialog" fontSize="22" fontStyle=" bold" textColor="0 0 255 255" spacing="0.0" name="probeID" depth="0" visible="false" xmlns="http://www.csml.org/csml/cigraphics"/>
<text fontName="Dialog" fontSize="22" fontStyle=" bold" textColor="0 0 255 255" spacing="0.0" name="comments" depth="0" visible="false" xmlns="http://www.csml.org/csml/cigraphics"/>
<text fontName="Dialog" fontSize="22" fontStyle=" bold" textColor="0 0 255 255" spacing="0.0" name="unit" depth="0" visible="false" xmlns="http://www.csml.org/csml/cigraphics"/>
<text fontName="Dialog" fontSize="22" fontStyle=" bold" textColor="0 0 255 255" spacing="0.0" name="value" depth="0" visible="false" xmlns="http://www.csml.org/csml/cigraphics"/>
<text fontName="Dialog" fontSize="22" fontStyle=" bold" textColor="0 0 255 255" spacing="0.0" name="variable" depth="0" visible="false" xmlns="http://www.csml.org/csml/cigraphics"/>
<text fontName="Dialog" fontSize="22" fontStyle=" bold" textColor="0 0 255 255" spacing="0.0" name="name" depth="0" visible="true" xmlns="http://www.csml.org/csml/cigraphics"/>
</csml:toolSpecificGraphics>
</csml:shape>
</csml:viewProperty>
<csml:biologicalProperty refCellComponentID="cso30:i:CC_CellComponent">
<csml:property key="extension" value=""/>
<csml:property key="accession" value=""/>
<csml:property key="probeID" value=""/>
</csml:biologicalProperty>
<csml:comments>
<csml:comment type="text"></csml:comment>
</csml:comments>
</csml:entity>
<csml:entity id="species_cdhap" name="DHAP" type="cso30:c:-">
<csml:entitySimulationProperty>
<csml:variable variableID="cdhap" type="csml-variable:Double">
<csml:parameter key="csml-variable:parameter:initialValue" value="0.167"/>
<csml:parameter key="csml-variable:parameter:maximumValue" value="infinite"/>
<csml:parameter key="csml-variable:parameter:minimumValue" value="0"/>
<csml:parameter key="csml-variable:parameter:global" value="false"/>
</csml:variable>
</csml:entitySimulationProperty>
<csml:viewProperty>
<csml:position positionID="default" position="auto" x="1225.5" y="489.0"/>
<csml:shape shapeID="default" visible="true">
<csml:toolSpecificGraphics>
<fig:figure xmlns:fig="http://www.csml.org/csml/cigraphics">
<fig:continuousEntity name="default" depth="0" size="22.0 22.0" visible="true"/>
</fig:figure>
<text fontName="Dialog" fontSize="22" fontStyle=" bold" textColor="0 0 255 255" spacing="0.0" name="probeID" depth="0" visible="false" xmlns="http://www.csml.org/csml/cigraphics"/>
<text fontName="Dialog" fontSize="22" fontStyle=" bold" textColor="0 0 255 255" spacing="0.0" name="comments" depth="0" visible="false" xmlns="http://www.csml.org/csml/cigraphics"/>
<text fontName="Dialog" fontSize="22" fontStyle=" bold" textColor="0 0 255 255" spacing="0.0" name="unit" depth="0" visible="false" xmlns="http://www.csml.org/csml/cigraphics"/>
<text fontName="Dialog" fontSize="22" fontStyle=" bold" textColor="0 0 255 255" spacing="0.0" name="value" depth="0" visible="false" xmlns="http://www.csml.org/csml/cigraphics"/>
<text fontName="Dialog" fontSize="22" fontStyle=" bold" textColor="0 0 255 255" spacing="0.0" name="variable" depth="0" visible="false" xmlns="http://www.csml.org/csml/cigraphics"/>
<text fontName="Dialog" fontSize="22" fontStyle=" bold" textColor="0 0 255 255" spacing="0.0" name="name" depth="0" visible="true" xmlns="http://www.csml.org/csml/cigraphics"/>
</csml:toolSpecificGraphics>
</csml:shape>
</csml:viewProperty>
<csml:biologicalProperty refCellComponentID="cso30:i:CC_CellComponent">
<csml:property key="extension" value=""/>
<csml:property key="accession" value=""/>
<csml:property key="probeID" value=""/>
</csml:biologicalProperty>
<csml:comments>
<csml:comment type="text"></csml:comment>
</csml:comments>
</csml:entity>
<csml:entity id="parameter_reaction_vPPK_parameter_rmaxRPPK" name="parameter_rmaxRPPK" type="cso30:c:-">
<csml:entitySimulationProperty>
<csml:variable variableID="vPPK_rmaxRPPK" type="csml-variable:Double">
<csml:parameter key="csml-variable:parameter:initialValue" value="0.0129"/>
<csml:parameter key="csml-variable:parameter:maximumValue" value="infinite"/>
<csml:parameter key="csml-variable:parameter:minimumValue" value="-infinite"/>
<csml:parameter key="csml-variable:parameter:unit" value="mM_per_second"/>
<csml:parameter key="csml-variable:parameter:global" value="false"/>
</csml:variable>
</csml:entitySimulationProperty>
<csml:viewProperty>
<csml:position positionID="default" position="auto" x="2439.0" y="1937.0"/>
<csml:shape shapeID="default" visible="true">
<csml:toolSpecificGraphics>
<fig:figure xmlns:fig="http://www.csml.org/csml/cigraphics">
<fig:continuousEntity name="default" depth="0" size="22.0 22.0" visible="true"/>
</fig:figure>
<text fontName="Dialog" fontSize="22" fontStyle=" bold" textColor="192 192 192 255" spacing="0.0" name="probeID" depth="0" visible="false" xmlns="http://www.csml.org/csml/cigraphics"/>
<text fontName="Dialog" fontSize="22" fontStyle=" bold" textColor="192 192 192 255" spacing="0.0" name="comments" depth="0" visible="false" xmlns="http://www.csml.org/csml/cigraphics"/>
<text fontName="Dialog" fontSize="22" fontStyle=" bold" textColor="192 192 192 255" spacing="0.0" name="unit" depth="0" visible="false" xmlns="http://www.csml.org/csml/cigraphics"/>
<text fontName="Dialog" fontSize="22" fontStyle=" bold" textColor="192 192 192 255" spacing="0.0" name="value" depth="0" visible="true" xmlns="http://www.csml.org/csml/cigraphics"/>
<text fontName="Dialog" fontSize="22" fontStyle=" bold" textColor="192 192 192 255" spacing="0.0" name="variable" depth="0" visible="false" xmlns="http://www.csml.org/csml/cigraphics"/>
<text fontName="Dialog" fontSize="22" fontStyle=" bold" textColor="192 192 192 255" spacing="0.0" name="name" depth="0" visible="true" xmlns="http://www.csml.org/csml/cigraphics"/>
</csml:toolSpecificGraphics>
</csml:shape>
</csml:viewProperty>
<csml:biologicalProperty refCellComponentID="cso30:i:CC_CellComponent">
<csml:property key="extension" value=""/>
<csml:property key="accession" value=""/>
<csml:property key="probeID" value=""/>
</csml:biologicalProperty>
<csml:comments>
<csml:comment type="text"></csml:comment>
</csml:comments>
</csml:entity>
<csml:entity id="parameter_reaction_vRu5P_parameter_KRu5Peq" name="parameter_KRu5Peq" type="cso30:c:-">
<csml:entitySimulationProperty>
<csml:variable variableID="vRu5P_KRu5Peq" type="csml-variable:Double">
<csml:parameter key="csml-variable:parameter:initialValue" value="1.4"/>
<csml:parameter key="csml-variable:parameter:maximumValue" value="infinite"/>
<csml:parameter key="csml-variable:parameter:minimumValue" value="-infinite"/>
<csml:parameter key="csml-variable:parameter:unit" value="dimensionless"/>
<csml:parameter key="csml-variable:parameter:global" value="false"/>
</csml:variable>
</csml:entitySimulationProperty>
<csml:viewProperty>
<csml:position positionID="default" position="auto" x="2279.0" y="1937.0"/>
<csml:shape shapeID="default" visible="true">
<csml:toolSpecificGraphics>
<fig:figure xmlns:fig="http://www.csml.org/csml/cigraphics">
<fig:continuousEntity name="default" depth="0" size="22.0 22.0" visible="true"/>
</fig:figure>
<text fontName="Dialog" fontSize="22" fontStyle=" bold" textColor="192 192 192 255" spacing="0.0" name="probeID" depth="0" visible="false" xmlns="http://www.csml.org/csml/cigraphics"/>
<text fontName="Dialog" fontSize="22" fontStyle=" bold" textColor="192 192 192 255" spacing="0.0" name="comments" depth="0" visible="false" xmlns="http://www.csml.org/csml/cigraphics"/>
<text fontName="Dialog" fontSize="22" fontStyle=" bold" textColor="192 192 192 255" spacing="0.0" name="unit" depth="0" visible="false" xmlns="http://www.csml.org/csml/cigraphics"/>
<text fontName="Dialog" fontSize="22" fontStyle=" bold" textColor="192 192 192 255" spacing="0.0" name="value" depth="0" visible="true" xmlns="http://www.csml.org/csml/cigraphics"/>
<text fontName="Dialog" fontSize="22" fontStyle=" bold" textColor="192 192 192 255" spacing="0.0" name="variable" depth="0" visible="false" xmlns="http://www.csml.org/csml/cigraphics"/>
<text fontName="Dialog" fontSize="22" fontStyle=" bold" textColor="192 192 192 255" spacing="0.0" name="name" depth="0" visible="true" xmlns="http://www.csml.org/csml/cigraphics"/>
</csml:toolSpecificGraphics>
</csml:shape>
</csml:viewProperty>
<csml:biologicalProperty refCellComponentID="cso30:i:CC_CellComponent">
<csml:property key="extension" value=""/>
<csml:property key="accession" value=""/>
<csml:property key="probeID" value=""/>
</csml:biologicalProperty>
<csml:comments>
<csml:comment type="text"></csml:comment>
</csml:comments>
</csml:entity>
<csml:entity id="parameter_reaction_vPK_parameter_KPKpep" name="parameter_KPKpep" type="cso30:c:-">
<csml:entitySimulationProperty>
<csml:variable variableID="vPK_KPKpep" type="csml-variable:Double">
<csml:parameter key="csml-variable:parameter:initialValue" value="0.31"/>
<csml:parameter key="csml-variable:parameter:maximumValue" value="infinite"/>
<csml:parameter key="csml-variable:parameter:minimumValue" value="-infinite"/>
<csml:parameter key="csml-variable:parameter:unit" value="mM"/>
<csml:parameter key="csml-variable:parameter:global" value="false"/>
</csml:variable>
</csml:entitySimulationProperty>
<csml:viewProperty>
<csml:position positionID="default" position="auto" x="2839.0" y="1377.0"/>
<csml:shape shapeID="default" visible="true">
<csml:toolSpecificGraphics>
<fig:figure xmlns:fig="http://www.csml.org/csml/cigraphics">
<fig:continuousEntity name="default" depth="0" size="22.0 22.0" visible="true"/>
</fig:figure>
<text fontName="Dialog" fontSize="22" fontStyle=" bold" textColor="192 192 192 255" spacing="0.0" name="probeID" depth="0" visible="false" xmlns="http://www.csml.org/csml/cigraphics"/>
<text fontName="Dialog" fontSize="22" fontStyle=" bold" textColor="192 192 192 255" spacing="0.0" name="comments" depth="0" visible="false" xmlns="http://www.csml.org/csml/cigraphics"/>
<text fontName="Dialog" fontSize="22" fontStyle=" bold" textColor="192 192 192 255" spacing="0.0" name="unit" depth="0" visible="false" xmlns="http://www.csml.org/csml/cigraphics"/>
<text fontName="Dialog" fontSize="22" fontStyle=" bold" textColor="192 192 192 255" spacing="0.0" name="value" depth="0" visible="true" xmlns="http://www.csml.org/csml/cigraphics"/>
<text fontName="Dialog" fontSize="22" fontStyle=" bold" textColor="192 192 192 255" spacing="0.0" name="variable" depth="0" visible="false" xmlns="http://www.csml.org/csml/cigraphics"/>
<text fontName="Dialog" fontSize="22" fontStyle=" bold" textColor="192 192 192 255" spacing="0.0" name="name" depth="0" visible="true" xmlns="http://www.csml.org/csml/cigraphics"/>
</csml:toolSpecificGraphics>
</csml:shape>
</csml:viewProperty>
<csml:biologicalProperty refCellComponentID="cso30:i:CC_CellComponent">
<csml:property key="extension" value=""/>
<csml:property key="accession" value=""/>
<csml:property key="probeID" value=""/>
</csml:biologicalProperty>
<csml:comments>
<csml:comment type="text"></csml:comment>
</csml:comments>
</csml:entity>
<csml:entity id="parameter_reaction_vPFK_parameter_KPFKpep" name="parameter_KPFKpep" type="cso30:c:-">
<csml:entitySimulationProperty>
<csml:variable variableID="vPFK_KPFKpep" type="csml-variable:Double">
<csml:parameter key="csml-variable:parameter:initialValue" value="3.26"/>
<csml:parameter key="csml-variable:parameter:maximumValue" value="infinite"/>
<csml:parameter key="csml-variable:parameter:minimumValue" value="-infinite"/>
<csml:parameter key="csml-variable:parameter:unit" value="mM"/>
<csml:parameter key="csml-variable:parameter:global" value="false"/>
</csml:variable>
</csml:entitySimulationProperty>
<csml:viewProperty>
<csml:position positionID="default" position="auto" x="2679.0" y="577.0"/>
<csml:shape shapeID="default" visible="true">
<csml:toolSpecificGraphics>
<fig:figure xmlns:fig="http://www.csml.org/csml/cigraphics">
<fig:continuousEntity name="default" depth="0" size="22.0 22.0" visible="true"/>
</fig:figure>
<text fontName="Dialog" fontSize="22" fontStyle=" bold" textColor="192 192 192 255" spacing="0.0" name="probeID" depth="0" visible="false" xmlns="http://www.csml.org/csml/cigraphics"/>
<text fontName="Dialog" fontSize="22" fontStyle=" bold" textColor="192 192 192 255" spacing="0.0" name="comments" depth="0" visible="false" xmlns="http://www.csml.org/csml/cigraphics"/>
<text fontName="Dialog" fontSize="22" fontStyle=" bold" textColor="192 192 192 255" spacing="0.0" name="unit" depth="0" visible="false" xmlns="http://www.csml.org/csml/cigraphics"/>
<text fontName="Dialog" fontSize="22" fontStyle=" bold" textColor="192 192 192 255" spacing="0.0" name="value" depth="0" visible="true" xmlns="http://www.csml.org/csml/cigraphics"/>
<text fontName="Dialog" fontSize="22" fontStyle=" bold" textColor="192 192 192 255" spacing="0.0" name="variable" depth="0" visible="false" xmlns="http://www.csml.org/csml/cigraphics"/>
<text fontName="Dialog" fontSize="22" fontStyle=" bold" textColor="192 192 192 255" spacing="0.0" name="name" depth="0" visible="true" xmlns="http://www.csml.org/csml/cigraphics"/>
</csml:toolSpecificGraphics>
</csml:shape>
</csml:viewProperty>
<csml:biologicalProperty refCellComponentID="cso30:i:CC_CellComponent">
<csml:property key="extension" value=""/>
<csml:property key="accession" value=""/>
<csml:property key="probeID" value=""/>
</csml:biologicalProperty>
<csml:comments>
<csml:comment type="text"></csml:comment>
</csml:comments>
</csml:entity>
<csml:entity id="parameter_cnadph" name="parameter_cnadph" type="cso30:c:-">
<csml:entitySimulationProperty>
<csml:variable variableID="cnadph" type="csml-variable:Double">
<csml:parameter key="csml-variable:parameter:maximumValue" value="infinite"/>
<csml:parameter key="csml-variable:parameter:minimumValue" value="-infinite"/>
<csml:parameter key="csml-variable:parameter:unit" value="mM"/>
<csml:parameter key="csml-variable:parameter:evaluateScriptOnce" value="false"/>
<csml:parameter key="csml-variable:parameter:global" value="false"/>
<csml:script key="csml-variable:parameter:initialValue" language="pnuts">( 0.062 +( 0.332 *pow( 2.718 , ( -0.464 * t ))*(( 0.0166 *pow( t ,  1.58 ))+( 0.000166 *pow( t ,  4.73 ))+( 0.1312 *pow( 10 ,  -9 )*pow( t ,  7.89 ))+( 0.1362 *pow( 10 ,  -12 )*pow( t ,  11 ))+( 0.1233 *pow( 10 ,  -15 )*pow( t ,  14.2 )))))</csml:script>
</csml:variable>
</csml:entitySimulationProperty>
<csml:viewProperty>
<csml:position positionID="default" position="auto" x="2999.0" y="97.0"/>
<csml:shape shapeID="default" visible="true">
<csml:toolSpecificGraphics>
<fig:figure xmlns:fig="http://www.csml.org/csml/cigraphics">
<fig:continuousEntity name="default" depth="0" size="22.0 22.0" visible="true"/>
</fig:figure>
<text fontName="Dialog" fontSize="22" fontStyle=" bold" textColor="192 192 192 255" spacing="0.0" name="probeID" depth="0" visible="false" xmlns="http://www.csml.org/csml/cigraphics"/>
<text fontName="Dialog" fontSize="22" fontStyle=" bold" textColor="192 192 192 255" spacing="0.0" name="comments" depth="0" visible="false" xmlns="http://www.csml.org/csml/cigraphics"/>
<text fontName="Dialog" fontSize="22" fontStyle=" bold" textColor="192 192 192 255" spacing="0.0" name="unit" depth="0" visible="false" xmlns="http://www.csml.org/csml/cigraphics"/>
<text fontName="Dialog" fontSize="22" fontStyle=" bold" textColor="192 192 192 255" spacing="0.0" name="value" depth="0" visible="true" xmlns="http://www.csml.org/csml/cigraphics"/>
<text fontName="Dialog" fontSize="22" fontStyle=" bold" textColor="192 192 192 255" spacing="0.0" name="variable" depth="0" visible="false" xmlns="http://www.csml.org/csml/cigraphics"/>
<text fontName="Dialog" fontSize="22" fontStyle=" bold" textColor="192 192 192 255" spacing="0.0" name="name" depth="0" visible="true" xmlns="http://www.csml.org/csml/cigraphics"/>
</csml:toolSpecificGraphics>
</csml:shape>
</csml:viewProperty>
<csml:biologicalProperty refCellComponentID="cso30:i:CC_CellComponent">
<csml:property key="extension" value=""/>
<csml:property key="accession" value=""/>
<csml:property key="probeID" value=""/>
</csml:biologicalProperty>
<csml:comments>
<csml:comment type="text"></csml:comment>
</csml:comments>
</csml:entity>
<csml:entity id="parameter_reaction_vPFK_parameter_LPFK" name="parameter_LPFK" type="cso30:c:-">
<csml:entitySimulationProperty>
<csml:variable variableID="vPFK_LPFK" type="csml-variable:Double">
<csml:parameter key="csml-variable:parameter:initialValue" value="5.629067E6"/>
<csml:parameter key="csml-variable:parameter:maximumValue" value="infinite"/>
<csml:parameter key="csml-variable:parameter:minimumValue" value="-infinite"/>
<csml:parameter key="csml-variable:parameter:unit" value="dimensionless"/>
<csml:parameter key="csml-variable:parameter:global" value="false"/>
</csml:variable>
</csml:entitySimulationProperty>
<csml:viewProperty>
<csml:position positionID="default" position="auto" x="2599.0" y="657.0"/>
<csml:shape shapeID="default" visible="true">
<csml:toolSpecificGraphics>
<fig:figure xmlns:fig="http://www.csml.org/csml/cigraphics">
<fig:continuousEntity name="default" depth="0" size="22.0 22.0" visible="true"/>
</fig:figure>
<text fontName="Dialog" fontSize="22" fontStyle=" bold" textColor="192 192 192 255" spacing="0.0" name="probeID" depth="0" visible="false" xmlns="http://www.csml.org/csml/cigraphics"/>
<text fontName="Dialog" fontSize="22" fontStyle=" bold" textColor="192 192 192 255" spacing="0.0" name="comments" depth="0" visible="false" xmlns="http://www.csml.org/csml/cigraphics"/>
<text fontName="Dialog" fontSize="22" fontStyle=" bold" textColor="192 192 192 255" spacing="0.0" name="unit" depth="0" visible="false" xmlns="http://www.csml.org/csml/cigraphics"/>
<text fontName="Dialog" fontSize="22" fontStyle=" bold" textColor="192 192 192 255" spacing="0.0" name="value" depth="0" visible="true" xmlns="http://www.csml.org/csml/cigraphics"/>
<text fontName="Dialog" fontSize="22" fontStyle=" bold" textColor="192 192 192 255" spacing="0.0" name="variable" depth="0" visible="false" xmlns="http://www.csml.org/csml/cigraphics"/>
<text fontName="Dialog" fontSize="22" fontStyle=" bold" textColor="192 192 192 255" spacing="0.0" name="name" depth="0" visible="true" xmlns="http://www.csml.org/csml/cigraphics"/>
</csml:toolSpecificGraphics>
</csml:shape>
</csml:viewProperty>
<csml:biologicalProperty refCellComponentID="cso30:i:CC_CellComponent">
<csml:property key="extension" value=""/>
<csml:property key="accession" value=""/>
<csml:property key="probeID" value=""/>
</csml:biologicalProperty>
<csml:comments>
<csml:comment type="text"></csml:comment>
</csml:comments>
</csml:entity>
<csml:entity id="parameter_reaction_vPGI_parameter_KPGIg6p" name="parameter_KPGIg6p" type="cso30:c:-">
<csml:entitySimulationProperty>
<csml:variable variableID="vPGI_KPGIg6p" type="csml-variable:Double">
<csml:parameter key="csml-variable:parameter:initialValue" value="2.9"/>
<csml:parameter key="csml-variable:parameter:maximumValue" value="infinite"/>
<csml:parameter key="csml-variable:parameter:minimumValue" value="-infinite"/>
<csml:parameter key="csml-variable:parameter:unit" value="mM"/>
<csml:parameter key="csml-variable:parameter:global" value="false"/>
</csml:variable>
</csml:entitySimulationProperty>
<csml:viewProperty>
<csml:position positionID="default" position="auto" x="2279.0" y="337.0"/>
<csml:shape shapeID="default" visible="true">
<csml:toolSpecificGraphics>
<fig:figure xmlns:fig="http://www.csml.org/csml/cigraphics">
<fig:continuousEntity name="default" depth="0" size="22.0 22.0" visible="true"/>
</fig:figure>
<text fontName="Dialog" fontSize="22" fontStyle=" bold" textColor="192 192 192 255" spacing="0.0" name="probeID" depth="0" visible="false" xmlns="http://www.csml.org/csml/cigraphics"/>
<text fontName="Dialog" fontSize="22" fontStyle=" bold" textColor="192 192 192 255" spacing="0.0" name="comments" depth="0" visible="false" xmlns="http://www.csml.org/csml/cigraphics"/>
<text fontName="Dialog" fontSize="22" fontStyle=" bold" textColor="192 192 192 255" spacing="0.0" name="unit" depth="0" visible="false" xmlns="http://www.csml.org/csml/cigraphics"/>
<text fontName="Dialog" fontSize="22" fontStyle=" bold" textColor="192 192 192 255" spacing="0.0" name="value" depth="0" visible="true" xmlns="http://www.csml.org/csml/cigraphics"/>
<text fontName="Dialog" fontSize="22" fontStyle=" bold" textColor="192 192 192 255" spacing="0.0" name="variable" depth="0" visible="false" xmlns="http://www.csml.org/csml/cigraphics"/>
<text fontName="Dialog" fontSize="22" fontStyle=" bold" textColor="192 192 192 255" spacing="0.0" name="name" depth="0" visible="true" xmlns="http://www.csml.org/csml/cigraphics"/>
</csml:toolSpecificGraphics>
</csml:shape>
</csml:viewProperty>
<csml:biologicalProperty refCellComponentID="cso30:i:CC_CellComponent">
<csml:property key="extension" value=""/>
<csml:property key="accession" value=""/>
<csml:property key="probeID" value=""/>
</csml:biologicalProperty>
<csml:comments>
<csml:comment type="text"></csml:comment>
</csml:comments>
</csml:entity>
<csml:entity id="parameter_reaction_vGAPDH_parameter_rmaxGAPDH" name="parameter_rmaxGAPDH" type="cso30:c:-">
<csml:entitySimulationProperty>
<csml:variable variableID="vGAPDH_rmaxGAPDH" type="csml-variable:Double">
<csml:parameter key="csml-variable:parameter:initialValue" value="921.594286"/>
<csml:parameter key="csml-variable:parameter:maximumValue" value="infinite"/>
<csml:parameter key="csml-variable:parameter:minimumValue" value="-infinite"/>
<csml:parameter key="csml-variable:parameter:unit" value="mM_per_second"/>
<csml:parameter key="csml-variable:parameter:global" value="false"/>
</csml:variable>
</csml:entitySimulationProperty>
<csml:viewProperty>
<csml:position positionID="default" position="auto" x="2839.0" y="897.0"/>
<csml:shape shapeID="default" visible="true">
<csml:toolSpecificGraphics>
<fig:figure xmlns:fig="http://www.csml.org/csml/cigraphics">
<fig:continuousEntity name="default" depth="0" size="22.0 22.0" visible="true"/>
</fig:figure>
<text fontName="Dialog" fontSize="22" fontStyle=" bold" textColor="192 192 192 255" spacing="0.0" name="probeID" depth="0" visible="false" xmlns="http://www.csml.org/csml/cigraphics"/>
<text fontName="Dialog" fontSize="22" fontStyle=" bold" textColor="192 192 192 255" spacing="0.0" name="comments" depth="0" visible="false" xmlns="http://www.csml.org/csml/cigraphics"/>
<text fontName="Dialog" fontSize="22" fontStyle=" bold" textColor="192 192 192 255" spacing="0.0" name="unit" depth="0" visible="false" xmlns="http://www.csml.org/csml/cigraphics"/>
<text fontName="Dialog" fontSize="22" fontStyle=" bold" textColor="192 192 192 255" spacing="0.0" name="value" depth="0" visible="true" xmlns="http://www.csml.org/csml/cigraphics"/>
<text fontName="Dialog" fontSize="22" fontStyle=" bold" textColor="192 192 192 255" spacing="0.0" name="variable" depth="0" visible="false" xmlns="http://www.csml.org/csml/cigraphics"/>
<text fontName="Dialog" fontSize="22" fontStyle=" bold" textColor="192 192 192 255" spacing="0.0" name="name" depth="0" visible="true" xmlns="http://www.csml.org/csml/cigraphics"/>
</csml:toolSpecificGraphics>
</csml:shape>
</csml:viewProperty>
<csml:biologicalProperty refCellComponentID="cso30:i:CC_CellComponent">
<csml:property key="extension" value=""/>
<csml:property key="accession" value=""/>
<csml:property key="probeID" value=""/>
</csml:biologicalProperty>
<csml:comments>
<csml:comment type="text"></csml:comment>
</csml:comments>
</csml:entity>
<csml:entity id="parameter_reaction_vpepCxylase_parameter_KpepCxylasepep" name="parameter_KpepCxylasepep" type="cso30:c:-">
<csml:entitySimulationProperty>
<csml:variable variableID="vpepCxylase_KpepCxylasepep" type="csml-variable:Double">
<csml:parameter key="csml-variable:parameter:initialValue" value="4.07"/>
<csml:parameter key="csml-variable:parameter:maximumValue" value="infinite"/>
<csml:parameter key="csml-variable:parameter:minimumValue" value="-infinite"/>
<csml:parameter key="csml-variable:parameter:unit" value="mM"/>
<csml:parameter key="csml-variable:parameter:global" value="false"/>
</csml:variable>
</csml:entitySimulationProperty>
<csml:viewProperty>
<csml:position positionID="default" position="auto" x="2839.0" y="1537.0"/>
<csml:shape shapeID="default" visible="true">
<csml:toolSpecificGraphics>
<fig:figure xmlns:fig="http://www.csml.org/csml/cigraphics">
<fig:continuousEntity name="default" depth="0" size="22.0 22.0" visible="true"/>
</fig:figure>
<text fontName="Dialog" fontSize="22" fontStyle=" bold" textColor="192 192 192 255" spacing="0.0" name="probeID" depth="0" visible="false" xmlns="http://www.csml.org/csml/cigraphics"/>
<text fontName="Dialog" fontSize="22" fontStyle=" bold" textColor="192 192 192 255" spacing="0.0" name="comments" depth="0" visible="false" xmlns="http://www.csml.org/csml/cigraphics"/>
<text fontName="Dialog" fontSize="22" fontStyle=" bold" textColor="192 192 192 255" spacing="0.0" name="unit" depth="0" visible="false" xmlns="http://www.csml.org/csml/cigraphics"/>
<text fontName="Dialog" fontSize="22" fontStyle=" bold" textColor="192 192 192 255" spacing="0.0" name="value" depth="0" visible="true" xmlns="http://www.csml.org/csml/cigraphics"/>
<text fontName="Dialog" fontSize="22" fontStyle=" bold" textColor="192 192 192 255" spacing="0.0" name="variable" depth="0" visible="false" xmlns="http://www.csml.org/csml/cigraphics"/>
<text fontName="Dialog" fontSize="22" fontStyle=" bold" textColor="192 192 192 255" spacing="0.0" name="name" depth="0" visible="true" xmlns="http://www.csml.org/csml/cigraphics"/>
</csml:toolSpecificGraphics>
</csml:shape>
</csml:viewProperty>
<csml:biologicalProperty refCellComponentID="cso30:i:CC_CellComponent">
<csml:property key="extension" value=""/>
<csml:property key="accession" value=""/>
<csml:property key="probeID" value=""/>
</csml:biologicalProperty>
<csml:comments>
<csml:comment type="text"></csml:comment>
</csml:comments>
</csml:entity>
<csml:entity id="parameter_reaction_vPTS_parameter_KPTSg6p" name="parameter_KPTSg6p" type="cso30:c:-">
<csml:entitySimulationProperty>
<csml:variable variableID="vPTS_KPTSg6p" type="csml-variable:Double">
<csml:parameter key="csml-variable:parameter:initialValue" value="2.15"/>
<csml:parameter key="csml-variable:parameter:maximumValue" value="infinite"/>
<csml:parameter key="csml-variable:parameter:minimumValue" value="-infinite"/>
<csml:parameter key="csml-variable:parameter:unit" value="mM"/>
<csml:parameter key="csml-variable:parameter:global" value="false"/>
</csml:variable>
</csml:entitySimulationProperty>
<csml:viewProperty>
<csml:position positionID="default" position="auto" x="2679.0" y="257.0"/>
<csml:shape shapeID="default" visible="true">
<csml:toolSpecificGraphics>
<fig:figure xmlns:fig="http://www.csml.org/csml/cigraphics">
<fig:continuousEntity name="default" depth="0" size="22.0 22.0" visible="true"/>
</fig:figure>
<text fontName="Dialog" fontSize="22" fontStyle=" bold" textColor="192 192 192 255" spacing="0.0" name="probeID" depth="0" visible="false" xmlns="http://www.csml.org/csml/cigraphics"/>
<text fontName="Dialog" fontSize="22" fontStyle=" bold" textColor="192 192 192 255" spacing="0.0" name="comments" depth="0" visible="false" xmlns="http://www.csml.org/csml/cigraphics"/>
<text fontName="Dialog" fontSize="22" fontStyle=" bold" textColor="192 192 192 255" spacing="0.0" name="unit" depth="0" visible="false" xmlns="http://www.csml.org/csml/cigraphics"/>
<text fontName="Dialog" fontSize="22" fontStyle=" bold" textColor="192 192 192 255" spacing="0.0" name="value" depth="0" visible="true" xmlns="http://www.csml.org/csml/cigraphics"/>
<text fontName="Dialog" fontSize="22" fontStyle=" bold" textColor="192 192 192 255" spacing="0.0" name="variable" depth="0" visible="false" xmlns="http://www.csml.org/csml/cigraphics"/>
<text fontName="Dialog" fontSize="22" fontStyle=" bold" textColor="192 192 192 255" spacing="0.0" name="name" depth="0" visible="true" xmlns="http://www.csml.org/csml/cigraphics"/>
</csml:toolSpecificGraphics>
</csml:shape>
</csml:viewProperty>
<csml:biologicalProperty refCellComponentID="cso30:i:CC_CellComponent">
<csml:property key="extension" value=""/>
<csml:property key="accession" value=""/>
<csml:property key="probeID" value=""/>
</csml:biologicalProperty>
<csml:comments>
<csml:comment type="text"></csml:comment>
</csml:comments>
</csml:entity>
<csml:entity id="species_cpyr" name="PYR" type="cso30:c:-">
<csml:entitySimulationProperty>
<csml:variable variableID="cpyr" type="csml-variable:Double">
<csml:parameter key="csml-variable:parameter:initialValue" value="2.67"/>
<csml:parameter key="csml-variable:parameter:maximumValue" value="infinite"/>
<csml:parameter key="csml-variable:parameter:minimumValue" value="0"/>
<csml:parameter key="csml-variable:parameter:global" value="false"/>
</csml:variable>
</csml:entitySimulationProperty>
<csml:viewProperty>
<csml:position positionID="default" position="auto" x="1225.5" y="1008.0"/>
<csml:shape shapeID="default" visible="true">
<csml:toolSpecificGraphics>
<fig:figure xmlns:fig="http://www.csml.org/csml/cigraphics">
<fig:continuousEntity name="default" depth="0" size="22.0 22.0" visible="true"/>
</fig:figure>
<text fontName="Dialog" fontSize="22" fontStyle=" bold" textColor="0 0 255 255" spacing="0.0" name="probeID" depth="0" visible="false" xmlns="http://www.csml.org/csml/cigraphics"/>
<text fontName="Dialog" fontSize="22" fontStyle=" bold" textColor="0 0 255 255" spacing="0.0" name="comments" depth="0" visible="false" xmlns="http://www.csml.org/csml/cigraphics"/>
<text fontName="Dialog" fontSize="22" fontStyle=" bold" textColor="0 0 255 255" spacing="0.0" name="unit" depth="0" visible="false" xmlns="http://www.csml.org/csml/cigraphics"/>
<text fontName="Dialog" fontSize="22" fontStyle=" bold" textColor="0 0 255 255" spacing="0.0" name="value" depth="0" visible="false" xmlns="http://www.csml.org/csml/cigraphics"/>
<text fontName="Dialog" fontSize="22" fontStyle=" bold" textColor="0 0 255 255" spacing="0.0" name="variable" depth="0" visible="false" xmlns="http://www.csml.org/csml/cigraphics"/>
<text fontName="Dialog" fontSize="22" fontStyle=" bold" textColor="0 0 255 255" spacing="0.0" name="name" depth="0" visible="true" xmlns="http://www.csml.org/csml/cigraphics"/>
</csml:toolSpecificGraphics>
</csml:shape>
</csml:viewProperty>
<csml:biologicalProperty refCellComponentID="cso30:i:CC_CellComponent">
<csml:property key="extension" value=""/>
<csml:property key="accession" value=""/>
<csml:property key="probeID" value=""/>
</csml:biologicalProperty>
<csml:comments>
<csml:comment type="text"></csml:comment>
</csml:comments>
</csml:entity>
<csml:entity id="parameter_reaction_vsersynth_parameter_rmaxSerSynth" name="parameter_rmaxSerSynth" type="cso30:c:-">
<csml:entitySimulationProperty>
<csml:variable variableID="vsersynth_rmaxSerSynth" type="csml-variable:Double">
<csml:parameter key="csml-variable:parameter:initialValue" value="0.025712"/>
<csml:parameter key="csml-variable:parameter:maximumValue" value="infinite"/>
<csml:parameter key="csml-variable:parameter:minimumValue" value="-infinite"/>
<csml:parameter key="csml-variable:parameter:unit" value="mM_per_second"/>
<csml:parameter key="csml-variable:parameter:global" value="false"/>
</csml:variable>
</csml:entitySimulationProperty>
<csml:viewProperty>
<csml:position positionID="default" position="auto" x="2679.0" y="1217.0"/>
<csml:shape shapeID="default" visible="true">
<csml:toolSpecificGraphics>
<fig:figure xmlns:fig="http://www.csml.org/csml/cigraphics">
<fig:continuousEntity name="default" depth="0" size="22.0 22.0" visible="true"/>
</fig:figure>
<text fontName="Dialog" fontSize="22" fontStyle=" bold" textColor="192 192 192 255" spacing="0.0" name="probeID" depth="0" visible="false" xmlns="http://www.csml.org/csml/cigraphics"/>
<text fontName="Dialog" fontSize="22" fontStyle=" bold" textColor="192 192 192 255" spacing="0.0" name="comments" depth="0" visible="false" xmlns="http://www.csml.org/csml/cigraphics"/>
<text fontName="Dialog" fontSize="22" fontStyle=" bold" textColor="192 192 192 255" spacing="0.0" name="unit" depth="0" visible="false" xmlns="http://www.csml.org/csml/cigraphics"/>
<text fontName="Dialog" fontSize="22" fontStyle=" bold" textColor="192 192 192 255" spacing="0.0" name="value" depth="0" visible="true" xmlns="http://www.csml.org/csml/cigraphics"/>
<text fontName="Dialog" fontSize="22" fontStyle=" bold" textColor="192 192 192 255" spacing="0.0" name="variable" depth="0" visible="false" xmlns="http://www.csml.org/csml/cigraphics"/>
<text fontName="Dialog" fontSize="22" fontStyle=" bold" textColor="192 192 192 255" spacing="0.0" name="name" depth="0" visible="true" xmlns="http://www.csml.org/csml/cigraphics"/>
</csml:toolSpecificGraphics>
</csml:shape>
</csml:viewProperty>
<csml:biologicalProperty refCellComponentID="cso30:i:CC_CellComponent">
<csml:property key="extension" value=""/>
<csml:property key="accession" value=""/>
<csml:property key="probeID" value=""/>
</csml:biologicalProperty>
<csml:comments>
<csml:comment type="text"></csml:comment>
</csml:comments>
</csml:entity>
<csml:entity id="parameter_reaction_vPFK_parameter_KPFKadpc" name="parameter_KPFKadpc" type="cso30:c:-">
<csml:entitySimulationProperty>
<csml:variable variableID="vPFK_KPFKadpc" type="csml-variable:Double">
<csml:parameter key="csml-variable:parameter:initialValue" value="4.14"/>
<csml:parameter key="csml-variable:parameter:maximumValue" value="infinite"/>
<csml:parameter key="csml-variable:parameter:minimumValue" value="-infinite"/>
<csml:parameter key="csml-variable:parameter:unit" value="mM"/>
<csml:parameter key="csml-variable:parameter:global" value="false"/>
</csml:variable>
</csml:entitySimulationProperty>
<csml:viewProperty>
<csml:position positionID="default" position="auto" x="2359.0" y="577.0"/>
<csml:shape shapeID="default" visible="true">
<csml:toolSpecificGraphics>
<fig:figure xmlns:fig="http://www.csml.org/csml/cigraphics">
<fig:continuousEntity name="default" depth="0" size="22.0 22.0" visible="true"/>
</fig:figure>
<text fontName="Dialog" fontSize="22" fontStyle=" bold" textColor="192 192 192 255" spacing="0.0" name="probeID" depth="0" visible="false" xmlns="http://www.csml.org/csml/cigraphics"/>
<text fontName="Dialog" fontSize="22" fontStyle=" bold" textColor="192 192 192 255" spacing="0.0" name="comments" depth="0" visible="false" xmlns="http://www.csml.org/csml/cigraphics"/>
<text fontName="Dialog" fontSize="22" fontStyle=" bold" textColor="192 192 192 255" spacing="0.0" name="unit" depth="0" visible="false" xmlns="http://www.csml.org/csml/cigraphics"/>
<text fontName="Dialog" fontSize="22" fontStyle=" bold" textColor="192 192 192 255" spacing="0.0" name="value" depth="0" visible="true" xmlns="http://www.csml.org/csml/cigraphics"/>
<text fontName="Dialog" fontSize="22" fontStyle=" bold" textColor="192 192 192 255" spacing="0.0" name="variable" depth="0" visible="false" xmlns="http://www.csml.org/csml/cigraphics"/>
<text fontName="Dialog" fontSize="22" fontStyle=" bold" textColor="192 192 192 255" spacing="0.0" name="name" depth="0" visible="true" xmlns="http://www.csml.org/csml/cigraphics"/>
</csml:toolSpecificGraphics>
</csml:shape>
</csml:viewProperty>
<csml:biologicalProperty refCellComponentID="cso30:i:CC_CellComponent">
<csml:property key="extension" value=""/>
<csml:property key="accession" value=""/>
<csml:property key="probeID" value=""/>
</csml:biologicalProperty>
<csml:comments>
<csml:comment type="text"></csml:comment>
</csml:comments>
</csml:entity>
<csml:entity id="parameter_reaction_vPFK_parameter_KPFKatps" name="parameter_KPFKatps" type="cso30:c:-">
<csml:entitySimulationProperty>
<csml:variable variableID="vPFK_KPFKatps" type="csml-variable:Double">
<csml:parameter key="csml-variable:parameter:initialValue" value="0.123"/>
<csml:parameter key="csml-variable:parameter:maximumValue" value="infinite"/>
<csml:parameter key="csml-variable:parameter:minimumValue" value="-infinite"/>
<csml:parameter key="csml-variable:parameter:unit" value="mM"/>
<csml:parameter key="csml-variable:parameter:global" value="false"/>
</csml:variable>
</csml:entitySimulationProperty>
<csml:viewProperty>
<csml:position positionID="default" position="auto" x="2919.0" y="497.0"/>
<csml:shape shapeID="default" visible="true">
<csml:toolSpecificGraphics>
<fig:figure xmlns:fig="http://www.csml.org/csml/cigraphics">
<fig:continuousEntity name="default" depth="0" size="22.0 22.0" visible="true"/>
</fig:figure>
<text fontName="Dialog" fontSize="22" fontStyle=" bold" textColor="192 192 192 255" spacing="0.0" name="probeID" depth="0" visible="false" xmlns="http://www.csml.org/csml/cigraphics"/>
<text fontName="Dialog" fontSize="22" fontStyle=" bold" textColor="192 192 192 255" spacing="0.0" name="comments" depth="0" visible="false" xmlns="http://www.csml.org/csml/cigraphics"/>
<text fontName="Dialog" fontSize="22" fontStyle=" bold" textColor="192 192 192 255" spacing="0.0" name="unit" depth="0" visible="false" xmlns="http://www.csml.org/csml/cigraphics"/>
<text fontName="Dialog" fontSize="22" fontStyle=" bold" textColor="192 192 192 255" spacing="0.0" name="value" depth="0" visible="true" xmlns="http://www.csml.org/csml/cigraphics"/>
<text fontName="Dialog" fontSize="22" fontStyle=" bold" textColor="192 192 192 255" spacing="0.0" name="variable" depth="0" visible="false" xmlns="http://www.csml.org/csml/cigraphics"/>
<text fontName="Dialog" fontSize="22" fontStyle=" bold" textColor="192 192 192 255" spacing="0.0" name="name" depth="0" visible="true" xmlns="http://www.csml.org/csml/cigraphics"/>
</csml:toolSpecificGraphics>
</csml:shape>
</csml:viewProperty>
<csml:biologicalProperty refCellComponentID="cso30:i:CC_CellComponent">
<csml:property key="extension" value=""/>
<csml:property key="accession" value=""/>
<csml:property key="probeID" value=""/>
</csml:biologicalProperty>
<csml:comments>
<csml:comment type="text"></csml:comment>
</csml:comments>
</csml:entity>
<csml:entity id="parameter_reaction_vALDO_parameter_kALDOdhap" name="parameter_kALDOdhap" type="cso30:c:-">
<csml:entitySimulationProperty>
<csml:variable variableID="vALDO_kALDOdhap" type="csml-variable:Double">
<csml:parameter key="csml-variable:parameter:initialValue" value="0.088"/>
<csml:parameter key="csml-variable:parameter:maximumValue" value="infinite"/>
<csml:parameter key="csml-variable:parameter:minimumValue" value="-infinite"/>
<csml:parameter key="csml-variable:parameter:unit" value="mM"/>
<csml:parameter key="csml-variable:parameter:global" value="false"/>
</csml:variable>
</csml:entitySimulationProperty>
<csml:viewProperty>
<csml:position positionID="default" position="auto" x="2519.0" y="897.0"/>
<csml:shape shapeID="default" visible="true">
<csml:toolSpecificGraphics>
<fig:figure xmlns:fig="http://www.csml.org/csml/cigraphics">
<fig:continuousEntity name="default" depth="0" size="22.0 22.0" visible="true"/>
</fig:figure>
<text fontName="Dialog" fontSize="22" fontStyle=" bold" textColor="192 192 192 255" spacing="0.0" name="probeID" depth="0" visible="false" xmlns="http://www.csml.org/csml/cigraphics"/>
<text fontName="Dialog" fontSize="22" fontStyle=" bold" textColor="192 192 192 255" spacing="0.0" name="comments" depth="0" visible="false" xmlns="http://www.csml.org/csml/cigraphics"/>
<text fontName="Dialog" fontSize="22" fontStyle=" bold" textColor="192 192 192 255" spacing="0.0" name="unit" depth="0" visible="false" xmlns="http://www.csml.org/csml/cigraphics"/>
<text fontName="Dialog" fontSize="22" fontStyle=" bold" textColor="192 192 192 255" spacing="0.0" name="value" depth="0" visible="true" xmlns="http://www.csml.org/csml/cigraphics"/>
<text fontName="Dialog" fontSize="22" fontStyle=" bold" textColor="192 192 192 255" spacing="0.0" name="variable" depth="0" visible="false" xmlns="http://www.csml.org/csml/cigraphics"/>
<text fontName="Dialog" fontSize="22" fontStyle=" bold" textColor="192 192 192 255" spacing="0.0" name="name" depth="0" visible="true" xmlns="http://www.csml.org/csml/cigraphics"/>
</csml:toolSpecificGraphics>
</csml:shape>
</csml:viewProperty>
<csml:biologicalProperty refCellComponentID="cso30:i:CC_CellComponent">
<csml:property key="extension" value=""/>
<csml:property key="accession" value=""/>
<csml:property key="probeID" value=""/>
</csml:biologicalProperty>
<csml:comments>
<csml:comment type="text"></csml:comment>
</csml:comments>
</csml:entity>
<csml:entity id="parameter_reaction_vpepCxylase_parameter_npepCxylasefdp" name="parameter_npepCxylasefdp" type="cso30:c:-">
<csml:entitySimulationProperty>
<csml:variable variableID="vpepCxylase_npepCxylasefdp" type="csml-variable:Double">
<csml:parameter key="csml-variable:parameter:initialValue" value="4.21"/>
<csml:parameter key="csml-variable:parameter:maximumValue" value="infinite"/>
<csml:parameter key="csml-variable:parameter:minimumValue" value="-infinite"/>
<csml:parameter key="csml-variable:parameter:unit" value="dimensionless"/>
<csml:parameter key="csml-variable:parameter:global" value="false"/>
</csml:variable>
</csml:entitySimulationProperty>
<csml:viewProperty>
<csml:position positionID="default" position="auto" x="2679.0" y="1537.0"/>
<csml:shape shapeID="default" visible="true">
<csml:toolSpecificGraphics>
<fig:figure xmlns:fig="http://www.csml.org/csml/cigraphics">
<fig:continuousEntity name="default" depth="0" size="22.0 22.0" visible="true"/>
</fig:figure>
<text fontName="Dialog" fontSize="22" fontStyle=" bold" textColor="192 192 192 255" spacing="0.0" name="probeID" depth="0" visible="false" xmlns="http://www.csml.org/csml/cigraphics"/>
<text fontName="Dialog" fontSize="22" fontStyle=" bold" textColor="192 192 192 255" spacing="0.0" name="comments" depth="0" visible="false" xmlns="http://www.csml.org/csml/cigraphics"/>
<text fontName="Dialog" fontSize="22" fontStyle=" bold" textColor="192 192 192 255" spacing="0.0" name="unit" depth="0" visible="false" xmlns="http://www.csml.org/csml/cigraphics"/>
<text fontName="Dialog" fontSize="22" fontStyle=" bold" textColor="192 192 192 255" spacing="0.0" name="value" depth="0" visible="true" xmlns="http://www.csml.org/csml/cigraphics"/>
<text fontName="Dialog" fontSize="22" fontStyle=" bold" textColor="192 192 192 255" spacing="0.0" name="variable" depth="0" visible="false" xmlns="http://www.csml.org/csml/cigraphics"/>
<text fontName="Dialog" fontSize="22" fontStyle=" bold" textColor="192 192 192 255" spacing="0.0" name="name" depth="0" visible="true" xmlns="http://www.csml.org/csml/cigraphics"/>
</csml:toolSpecificGraphics>
</csml:shape>
</csml:viewProperty>
<csml:biologicalProperty refCellComponentID="cso30:i:CC_CellComponent">
<csml:property key="extension" value=""/>
<csml:property key="accession" value=""/>
<csml:property key="probeID" value=""/>
</csml:biologicalProperty>
<csml:comments>
<csml:comment type="text"></csml:comment>
</csml:comments>
</csml:entity>
<csml:entity id="parameter_reaction_vpepCxylase_parameter_rmaxpepCxylase" name="parameter_rmaxpepCxylase" type="cso30:c:-">
<csml:entitySimulationProperty>
<csml:variable variableID="vpepCxylase_rmaxpepCxylase" type="csml-variable:Double">
<csml:parameter key="csml-variable:parameter:initialValue" value="0.107021"/>
<csml:parameter key="csml-variable:parameter:maximumValue" value="infinite"/>
<csml:parameter key="csml-variable:parameter:minimumValue" value="-infinite"/>
<csml:parameter key="csml-variable:parameter:unit" value="mM_per_second"/>
<csml:parameter key="csml-variable:parameter:global" value="false"/>
</csml:variable>
</csml:entitySimulationProperty>
<csml:viewProperty>
<csml:position positionID="default" position="auto" x="2359.0" y="1537.0"/>
<csml:shape shapeID="default" visible="true">
<csml:toolSpecificGraphics>
<fig:figure xmlns:fig="http://www.csml.org/csml/cigraphics">
<fig:continuousEntity name="default" depth="0" size="22.0 22.0" visible="true"/>
</fig:figure>
<text fontName="Dialog" fontSize="22" fontStyle=" bold" textColor="192 192 192 255" spacing="0.0" name="probeID" depth="0" visible="false" xmlns="http://www.csml.org/csml/cigraphics"/>
<text fontName="Dialog" fontSize="22" fontStyle=" bold" textColor="192 192 192 255" spacing="0.0" name="comments" depth="0" visible="false" xmlns="http://www.csml.org/csml/cigraphics"/>
<text fontName="Dialog" fontSize="22" fontStyle=" bold" textColor="192 192 192 255" spacing="0.0" name="unit" depth="0" visible="false" xmlns="http://www.csml.org/csml/cigraphics"/>
<text fontName="Dialog" fontSize="22" fontStyle=" bold" textColor="192 192 192 255" spacing="0.0" name="value" depth="0" visible="true" xmlns="http://www.csml.org/csml/cigraphics"/>
<text fontName="Dialog" fontSize="22" fontStyle=" bold" textColor="192 192 192 255" spacing="0.0" name="variable" depth="0" visible="false" xmlns="http://www.csml.org/csml/cigraphics"/>
<text fontName="Dialog" fontSize="22" fontStyle=" bold" textColor="192 192 192 255" spacing="0.0" name="name" depth="0" visible="true" xmlns="http://www.csml.org/csml/cigraphics"/>
</csml:toolSpecificGraphics>
</csml:shape>
</csml:viewProperty>
<csml:biologicalProperty refCellComponentID="cso30:i:CC_CellComponent">
<csml:property key="extension" value=""/>
<csml:property key="accession" value=""/>
<csml:property key="probeID" value=""/>
</csml:biologicalProperty>
<csml:comments>
<csml:comment type="text"></csml:comment>
</csml:comments>
</csml:entity>
<csml:entity id="parameter_reaction_vPGDH_parameter_rmaxPGDH" name="parameter_rmaxPGDH" type="cso30:c:-">
<csml:entitySimulationProperty>
<csml:variable variableID="vPGDH_rmaxPGDH" type="csml-variable:Double">
<csml:parameter key="csml-variable:parameter:initialValue" value="16.23236"/>
<csml:parameter key="csml-variable:parameter:maximumValue" value="infinite"/>
<csml:parameter key="csml-variable:parameter:minimumValue" value="-infinite"/>
<csml:parameter key="csml-variable:parameter:unit" value="mM_per_second"/>
<csml:parameter key="csml-variable:parameter:global" value="false"/>
</csml:variable>
</csml:entitySimulationProperty>
<csml:viewProperty>
<csml:position positionID="default" position="auto" x="2599.0" y="1777.0"/>
<csml:shape shapeID="default" visible="true">
<csml:toolSpecificGraphics>
<fig:figure xmlns:fig="http://www.csml.org/csml/cigraphics">
<fig:continuousEntity name="default" depth="0" size="22.0 22.0" visible="true"/>
</fig:figure>
<text fontName="Dialog" fontSize="22" fontStyle=" bold" textColor="192 192 192 255" spacing="0.0" name="probeID" depth="0" visible="false" xmlns="http://www.csml.org/csml/cigraphics"/>
<text fontName="Dialog" fontSize="22" fontStyle=" bold" textColor="192 192 192 255" spacing="0.0" name="comments" depth="0" visible="false" xmlns="http://www.csml.org/csml/cigraphics"/>
<text fontName="Dialog" fontSize="22" fontStyle=" bold" textColor="192 192 192 255" spacing="0.0" name="unit" depth="0" visible="false" xmlns="http://www.csml.org/csml/cigraphics"/>
<text fontName="Dialog" fontSize="22" fontStyle=" bold" textColor="192 192 192 255" spacing="0.0" name="value" depth="0" visible="true" xmlns="http://www.csml.org/csml/cigraphics"/>
<text fontName="Dialog" fontSize="22" fontStyle=" bold" textColor="192 192 192 255" spacing="0.0" name="variable" depth="0" visible="false" xmlns="http://www.csml.org/csml/cigraphics"/>
<text fontName="Dialog" fontSize="22" fontStyle=" bold" textColor="192 192 192 255" spacing="0.0" name="name" depth="0" visible="true" xmlns="http://www.csml.org/csml/cigraphics"/>
</csml:toolSpecificGraphics>
</csml:shape>
</csml:viewProperty>
<csml:biologicalProperty refCellComponentID="cso30:i:CC_CellComponent">
<csml:property key="extension" value=""/>
<csml:property key="accession" value=""/>
<csml:property key="probeID" value=""/>
</csml:biologicalProperty>
<csml:comments>
<csml:comment type="text"></csml:comment>
</csml:comments>
</csml:entity>
<csml:entity id="parameter_reaction_vDAHPS_parameter_KDAHPSe4p" name="parameter_KDAHPSe4p" type="cso30:c:-">
<csml:entitySimulationProperty>
<csml:variable variableID="vDAHPS_KDAHPSe4p" type="csml-variable:Double">
<csml:parameter key="csml-variable:parameter:initialValue" value="0.035"/>
<csml:parameter key="csml-variable:parameter:maximumValue" value="infinite"/>
<csml:parameter key="csml-variable:parameter:minimumValue" value="-infinite"/>
<csml:parameter key="csml-variable:parameter:unit" value="mM"/>
<csml:parameter key="csml-variable:parameter:global" value="false"/>
</csml:variable>
</csml:entitySimulationProperty>
<csml:viewProperty>
<csml:position positionID="default" position="auto" x="2519.0" y="1697.0"/>
<csml:shape shapeID="default" visible="true">
<csml:toolSpecificGraphics>
<fig:figure xmlns:fig="http://www.csml.org/csml/cigraphics">
<fig:continuousEntity name="default" depth="0" size="22.0 22.0" visible="true"/>
</fig:figure>
<text fontName="Dialog" fontSize="22" fontStyle=" bold" textColor="192 192 192 255" spacing="0.0" name="probeID" depth="0" visible="false" xmlns="http://www.csml.org/csml/cigraphics"/>
<text fontName="Dialog" fontSize="22" fontStyle=" bold" textColor="192 192 192 255" spacing="0.0" name="comments" depth="0" visible="false" xmlns="http://www.csml.org/csml/cigraphics"/>
<text fontName="Dialog" fontSize="22" fontStyle=" bold" textColor="192 192 192 255" spacing="0.0" name="unit" depth="0" visible="false" xmlns="http://www.csml.org/csml/cigraphics"/>
<text fontName="Dialog" fontSize="22" fontStyle=" bold" textColor="192 192 192 255" spacing="0.0" name="value" depth="0" visible="true" xmlns="http://www.csml.org/csml/cigraphics"/>
<text fontName="Dialog" fontSize="22" fontStyle=" bold" textColor="192 192 192 255" spacing="0.0" name="variable" depth="0" visible="false" xmlns="http://www.csml.org/csml/cigraphics"/>
<text fontName="Dialog" fontSize="22" fontStyle=" bold" textColor="192 192 192 255" spacing="0.0" name="name" depth="0" visible="true" xmlns="http://www.csml.org/csml/cigraphics"/>
</csml:toolSpecificGraphics>
</csml:shape>
</csml:viewProperty>
<csml:biologicalProperty refCellComponentID="cso30:i:CC_CellComponent">
<csml:property key="extension" value=""/>
<csml:property key="accession" value=""/>
<csml:property key="probeID" value=""/>
</csml:biologicalProperty>
<csml:comments>
<csml:comment type="text"></csml:comment>
</csml:comments>
</csml:entity>
<csml:entity id="compartment_size_extracellular" name="compartment_size_extracellular" type="cso30:c:-">
<csml:entitySimulationProperty>
<csml:variable variableID="extracellular" type="csml-variable:Double">
<csml:parameter key="csml-variable:parameter:initialValue" value="1"/>
<csml:parameter key="csml-variable:parameter:maximumValue" value="infinite"/>
<csml:parameter key="csml-variable:parameter:minimumValue" value="0"/>
<csml:parameter key="csml-variable:parameter:global" value="false"/>
</csml:variable>
</csml:entitySimulationProperty>
<csml:viewProperty>
<csml:position positionID="default" position="auto" x="2579.0" y="11.0"/>
<csml:shape shapeID="default" visible="true">
<csml:toolSpecificGraphics>
<fig:figure xmlns:fig="http://www.csml.org/csml/cigraphics">
<fig:continuousEntity name="default" depth="0" size="22.0 22.0" visible="true"/>
</fig:figure>
<text fontName="Dialog" fontSize="22" fontStyle=" bold" textColor="192 192 192 255" spacing="0.0" name="probeID" depth="0" visible="false" xmlns="http://www.csml.org/csml/cigraphics"/>
<text fontName="Dialog" fontSize="22" fontStyle=" bold" textColor="192 192 192 255" spacing="0.0" name="comments" depth="0" visible="false" xmlns="http://www.csml.org/csml/cigraphics"/>
<text fontName="Dialog" fontSize="22" fontStyle=" bold" textColor="192 192 192 255" spacing="0.0" name="unit" depth="0" visible="false" xmlns="http://www.csml.org/csml/cigraphics"/>
<text fontName="Dialog" fontSize="22" fontStyle=" bold" textColor="192 192 192 255" spacing="0.0" name="value" depth="0" visible="true" xmlns="http://www.csml.org/csml/cigraphics"/>
<text fontName="Dialog" fontSize="22" fontStyle=" bold" textColor="192 192 192 255" spacing="0.0" name="variable" depth="0" visible="false" xmlns="http://www.csml.org/csml/cigraphics"/>
<text fontName="Dialog" fontSize="22" fontStyle=" bold" textColor="192 192 192 255" spacing="0.0" name="name" depth="0" visible="true" xmlns="http://www.csml.org/csml/cigraphics"/>
</csml:toolSpecificGraphics>
</csml:shape>
</csml:viewProperty>
<csml:biologicalProperty refCellComponentID="cso30:i:CC_CellComponent">
<csml:property key="extension" value=""/>
<csml:property key="accession" value=""/>
<csml:property key="probeID" value=""/>
</csml:biologicalProperty>
<csml:comments>
<csml:comment type="text"></csml:comment>
</csml:comments>
</csml:entity>
<csml:entity id="parameter_reaction_vPPK_parameter_KRPPKrib5p" name="parameter_KRPPKrib5p" type="cso30:c:-">
<csml:entitySimulationProperty>
<csml:variable variableID="vPPK_KRPPKrib5p" type="csml-variable:Double">
<csml:parameter key="csml-variable:parameter:initialValue" value="0.1"/>
<csml:parameter key="csml-variable:parameter:maximumValue" value="infinite"/>
<csml:parameter key="csml-variable:parameter:minimumValue" value="-infinite"/>
<csml:parameter key="csml-variable:parameter:unit" value="mM"/>
<csml:parameter key="csml-variable:parameter:global" value="false"/>
</csml:variable>
</csml:entitySimulationProperty>
<csml:viewProperty>
<csml:position positionID="default" position="auto" x="2599.0" y="1937.0"/>
<csml:shape shapeID="default" visible="true">
<csml:toolSpecificGraphics>
<fig:figure xmlns:fig="http://www.csml.org/csml/cigraphics">
<fig:continuousEntity name="default" depth="0" size="22.0 22.0" visible="true"/>
</fig:figure>
<text fontName="Dialog" fontSize="22" fontStyle=" bold" textColor="192 192 192 255" spacing="0.0" name="probeID" depth="0" visible="false" xmlns="http://www.csml.org/csml/cigraphics"/>
<text fontName="Dialog" fontSize="22" fontStyle=" bold" textColor="192 192 192 255" spacing="0.0" name="comments" depth="0" visible="false" xmlns="http://www.csml.org/csml/cigraphics"/>
<text fontName="Dialog" fontSize="22" fontStyle=" bold" textColor="192 192 192 255" spacing="0.0" name="unit" depth="0" visible="false" xmlns="http://www.csml.org/csml/cigraphics"/>
<text fontName="Dialog" fontSize="22" fontStyle=" bold" textColor="192 192 192 255" spacing="0.0" name="value" depth="0" visible="true" xmlns="http://www.csml.org/csml/cigraphics"/>
<text fontName="Dialog" fontSize="22" fontStyle=" bold" textColor="192 192 192 255" spacing="0.0" name="variable" depth="0" visible="false" xmlns="http://www.csml.org/csml/cigraphics"/>
<text fontName="Dialog" fontSize="22" fontStyle=" bold" textColor="192 192 192 255" spacing="0.0" name="name" depth="0" visible="true" xmlns="http://www.csml.org/csml/cigraphics"/>
</csml:toolSpecificGraphics>
</csml:shape>
</csml:viewProperty>
<csml:biologicalProperty refCellComponentID="cso30:i:CC_CellComponent">
<csml:property key="extension" value=""/>
<csml:property key="accession" value=""/>
<csml:property key="probeID" value=""/>
</csml:biologicalProperty>
<csml:comments>
<csml:comment type="text"></csml:comment>
</csml:comments>
</csml:entity>
<csml:entity id="parameter_reaction_vENO_parameter_KENOpep" name="parameter_KENOpep" type="cso30:c:-">
<csml:entitySimulationProperty>
<csml:variable variableID="vENO_KENOpep" type="csml-variable:Double">
<csml:parameter key="csml-variable:parameter:initialValue" value="0.135"/>
<csml:parameter key="csml-variable:parameter:maximumValue" value="infinite"/>
<csml:parameter key="csml-variable:parameter:minimumValue" value="-infinite"/>
<csml:parameter key="csml-variable:parameter:unit" value="mM"/>
<csml:parameter key="csml-variable:parameter:global" value="false"/>
</csml:variable>
</csml:entitySimulationProperty>
<csml:viewProperty>
<csml:position positionID="default" position="auto" x="2519.0" y="1377.0"/>
<csml:shape shapeID="default" visible="true">
<csml:toolSpecificGraphics>
<fig:figure xmlns:fig="http://www.csml.org/csml/cigraphics">
<fig:continuousEntity name="default" depth="0" size="22.0 22.0" visible="true"/>
</fig:figure>
<text fontName="Dialog" fontSize="22" fontStyle=" bold" textColor="192 192 192 255" spacing="0.0" name="probeID" depth="0" visible="false" xmlns="http://www.csml.org/csml/cigraphics"/>
<text fontName="Dialog" fontSize="22" fontStyle=" bold" textColor="192 192 192 255" spacing="0.0" name="comments" depth="0" visible="false" xmlns="http://www.csml.org/csml/cigraphics"/>
<text fontName="Dialog" fontSize="22" fontStyle=" bold" textColor="192 192 192 255" spacing="0.0" name="unit" depth="0" visible="false" xmlns="http://www.csml.org/csml/cigraphics"/>
<text fontName="Dialog" fontSize="22" fontStyle=" bold" textColor="192 192 192 255" spacing="0.0" name="value" depth="0" visible="true" xmlns="http://www.csml.org/csml/cigraphics"/>
<text fontName="Dialog" fontSize="22" fontStyle=" bold" textColor="192 192 192 255" spacing="0.0" name="variable" depth="0" visible="false" xmlns="http://www.csml.org/csml/cigraphics"/>
<text fontName="Dialog" fontSize="22" fontStyle=" bold" textColor="192 192 192 255" spacing="0.0" name="name" depth="0" visible="true" xmlns="http://www.csml.org/csml/cigraphics"/>
</csml:toolSpecificGraphics>
</csml:shape>
</csml:viewProperty>
<csml:biologicalProperty refCellComponentID="cso30:i:CC_CellComponent">
<csml:property key="extension" value=""/>
<csml:property key="accession" value=""/>
<csml:property key="probeID" value=""/>
</csml:biologicalProperty>
<csml:comments>
<csml:comment type="text"></csml:comment>
</csml:comments>
</csml:entity>
<csml:entity id="parameter_reaction_vENO_parameter_KENOeq" name="parameter_KENOeq" type="cso30:c:-">
<csml:entitySimulationProperty>
<csml:variable variableID="vENO_KENOeq" type="csml-variable:Double">
<csml:parameter key="csml-variable:parameter:initialValue" value="6.73"/>
<csml:parameter key="csml-variable:parameter:maximumValue" value="infinite"/>
<csml:parameter key="csml-variable:parameter:minimumValue" value="-infinite"/>
<csml:parameter key="csml-variable:parameter:unit" value="mM"/>
<csml:parameter key="csml-variable:parameter:global" value="false"/>
</csml:variable>
</csml:entitySimulationProperty>
<csml:viewProperty>
<csml:position positionID="default" position="auto" x="2919.0" y="1297.0"/>
<csml:shape shapeID="default" visible="true">
<csml:toolSpecificGraphics>
<fig:figure xmlns:fig="http://www.csml.org/csml/cigraphics">
<fig:continuousEntity name="default" depth="0" size="22.0 22.0" visible="true"/>
</fig:figure>
<text fontName="Dialog" fontSize="22" fontStyle=" bold" textColor="192 192 192 255" spacing="0.0" name="probeID" depth="0" visible="false" xmlns="http://www.csml.org/csml/cigraphics"/>
<text fontName="Dialog" fontSize="22" fontStyle=" bold" textColor="192 192 192 255" spacing="0.0" name="comments" depth="0" visible="false" xmlns="http://www.csml.org/csml/cigraphics"/>
<text fontName="Dialog" fontSize="22" fontStyle=" bold" textColor="192 192 192 255" spacing="0.0" name="unit" depth="0" visible="false" xmlns="http://www.csml.org/csml/cigraphics"/>
<text fontName="Dialog" fontSize="22" fontStyle=" bold" textColor="192 192 192 255" spacing="0.0" name="value" depth="0" visible="true" xmlns="http://www.csml.org/csml/cigraphics"/>
<text fontName="Dialog" fontSize="22" fontStyle=" bold" textColor="192 192 192 255" spacing="0.0" name="variable" depth="0" visible="false" xmlns="http://www.csml.org/csml/cigraphics"/>
<text fontName="Dialog" fontSize="22" fontStyle=" bold" textColor="192 192 192 255" spacing="0.0" name="name" depth="0" visible="true" xmlns="http://www.csml.org/csml/cigraphics"/>
</csml:toolSpecificGraphics>
</csml:shape>
</csml:viewProperty>
<csml:biologicalProperty refCellComponentID="cso30:i:CC_CellComponent">
<csml:property key="extension" value=""/>
<csml:property key="accession" value=""/>
<csml:property key="probeID" value=""/>
</csml:biologicalProperty>
<csml:comments>
<csml:comment type="text"></csml:comment>
</csml:comments>
</csml:entity>
<csml:entity id="parameter_reaction_vRibu5p_parameter_mu" name="parameter_mu" type="cso30:c:-">
<csml:entitySimulationProperty>
<csml:variable variableID="vRibu5p_mu" type="csml-variable:Double">
<csml:parameter key="csml-variable:parameter:initialValue" value="0.000028"/>
<csml:parameter key="csml-variable:parameter:maximumValue" value="infinite"/>
<csml:parameter key="csml-variable:parameter:minimumValue" value="-infinite"/>
<csml:parameter key="csml-variable:parameter:unit" value="second_inverse"/>
<csml:parameter key="csml-variable:parameter:global" value="false"/>
</csml:variable>
</csml:entitySimulationProperty>
<csml:viewProperty>
<csml:position positionID="default" position="auto" x="2679.0" y="2177.0"/>
<csml:shape shapeID="default" visible="true">
<csml:toolSpecificGraphics>
<fig:figure xmlns:fig="http://www.csml.org/csml/cigraphics">
<fig:continuousEntity name="default" depth="0" size="22.0 22.0" visible="true"/>
</fig:figure>
<text fontName="Dialog" fontSize="22" fontStyle=" bold" textColor="192 192 192 255" spacing="0.0" name="probeID" depth="0" visible="false" xmlns="http://www.csml.org/csml/cigraphics"/>
<text fontName="Dialog" fontSize="22" fontStyle=" bold" textColor="192 192 192 255" spacing="0.0" name="comments" depth="0" visible="false" xmlns="http://www.csml.org/csml/cigraphics"/>
<text fontName="Dialog" fontSize="22" fontStyle=" bold" textColor="192 192 192 255" spacing="0.0" name="unit" depth="0" visible="false" xmlns="http://www.csml.org/csml/cigraphics"/>
<text fontName="Dialog" fontSize="22" fontStyle=" bold" textColor="192 192 192 255" spacing="0.0" name="value" depth="0" visible="true" xmlns="http://www.csml.org/csml/cigraphics"/>
<text fontName="Dialog" fontSize="22" fontStyle=" bold" textColor="192 192 192 255" spacing="0.0" name="variable" depth="0" visible="false" xmlns="http://www.csml.org/csml/cigraphics"/>
<text fontName="Dialog" fontSize="22" fontStyle=" bold" textColor="192 192 192 255" spacing="0.0" name="name" depth="0" visible="true" xmlns="http://www.csml.org/csml/cigraphics"/>
</csml:toolSpecificGraphics>
</csml:shape>
</csml:viewProperty>
<csml:biologicalProperty refCellComponentID="cso30:i:CC_CellComponent">
<csml:property key="extension" value=""/>
<csml:property key="accession" value=""/>
<csml:property key="probeID" value=""/>
</csml:biologicalProperty>
<csml:comments>
<csml:comment type="text"></csml:comment>
</csml:comments>
</csml:entity>
<csml:entity id="parameter_reaction_vPGK_parameter_KPGKatp" name="parameter_KPGKatp" type="cso30:c:-">
<csml:entitySimulationProperty>
<csml:variable variableID="vPGK_KPGKatp" type="csml-variable:Double">
<csml:parameter key="csml-variable:parameter:initialValue" value="0.653"/>
<csml:parameter key="csml-variable:parameter:maximumValue" value="infinite"/>
<csml:parameter key="csml-variable:parameter:minimumValue" value="-infinite"/>
<csml:parameter key="csml-variable:parameter:unit" value="mM"/>
<csml:parameter key="csml-variable:parameter:global" value="false"/>
</csml:variable>
</csml:entitySimulationProperty>
<csml:viewProperty>
<csml:position positionID="default" position="auto" x="2919.0" y="1137.0"/>
<csml:shape shapeID="default" visible="true">
<csml:toolSpecificGraphics>
<fig:figure xmlns:fig="http://www.csml.org/csml/cigraphics">
<fig:continuousEntity name="default" depth="0" size="22.0 22.0" visible="true"/>
</fig:figure>
<text fontName="Dialog" fontSize="22" fontStyle=" bold" textColor="192 192 192 255" spacing="0.0" name="probeID" depth="0" visible="false" xmlns="http://www.csml.org/csml/cigraphics"/>
<text fontName="Dialog" fontSize="22" fontStyle=" bold" textColor="192 192 192 255" spacing="0.0" name="comments" depth="0" visible="false" xmlns="http://www.csml.org/csml/cigraphics"/>
<text fontName="Dialog" fontSize="22" fontStyle=" bold" textColor="192 192 192 255" spacing="0.0" name="unit" depth="0" visible="false" xmlns="http://www.csml.org/csml/cigraphics"/>
<text fontName="Dialog" fontSize="22" fontStyle=" bold" textColor="192 192 192 255" spacing="0.0" name="value" depth="0" visible="true" xmlns="http://www.csml.org/csml/cigraphics"/>
<text fontName="Dialog" fontSize="22" fontStyle=" bold" textColor="192 192 192 255" spacing="0.0" name="variable" depth="0" visible="false" xmlns="http://www.csml.org/csml/cigraphics"/>
<text fontName="Dialog" fontSize="22" fontStyle=" bold" textColor="192 192 192 255" spacing="0.0" name="name" depth="0" visible="true" xmlns="http://www.csml.org/csml/cigraphics"/>
</csml:toolSpecificGraphics>
</csml:shape>
</csml:viewProperty>
<csml:biologicalProperty refCellComponentID="cso30:i:CC_CellComponent">
<csml:property key="extension" value=""/>
<csml:property key="accession" value=""/>
<csml:property key="probeID" value=""/>
</csml:biologicalProperty>
<csml:comments>
<csml:comment type="text"></csml:comment>
</csml:comments>
</csml:entity>
<csml:entity id="parameter_reaction_vrpGluMu_parameter_KPGluMupg2" name="parameter_KPGluMupg2" type="cso30:c:-">
<csml:entitySimulationProperty>
<csml:variable variableID="vrpGluMu_KPGluMupg2" type="csml-variable:Double">
<csml:parameter key="csml-variable:parameter:initialValue" value="0.369"/>
<csml:parameter key="csml-variable:parameter:maximumValue" value="infinite"/>
<csml:parameter key="csml-variable:parameter:minimumValue" value="-infinite"/>
<csml:parameter key="csml-variable:parameter:unit" value="mM"/>
<csml:parameter key="csml-variable:parameter:global" value="false"/>
</csml:variable>
</csml:entitySimulationProperty>
<csml:viewProperty>
<csml:position positionID="default" position="auto" x="2599.0" y="1297.0"/>
<csml:shape shapeID="default" visible="true">
<csml:toolSpecificGraphics>
<fig:figure xmlns:fig="http://www.csml.org/csml/cigraphics">
<fig:continuousEntity name="default" depth="0" size="22.0 22.0" visible="true"/>
</fig:figure>
<text fontName="Dialog" fontSize="22" fontStyle=" bold" textColor="192 192 192 255" spacing="0.0" name="probeID" depth="0" visible="false" xmlns="http://www.csml.org/csml/cigraphics"/>
<text fontName="Dialog" fontSize="22" fontStyle=" bold" textColor="192 192 192 255" spacing="0.0" name="comments" depth="0" visible="false" xmlns="http://www.csml.org/csml/cigraphics"/>
<text fontName="Dialog" fontSize="22" fontStyle=" bold" textColor="192 192 192 255" spacing="0.0" name="unit" depth="0" visible="false" xmlns="http://www.csml.org/csml/cigraphics"/>
<text fontName="Dialog" fontSize="22" fontStyle=" bold" textColor="192 192 192 255" spacing="0.0" name="value" depth="0" visible="true" xmlns="http://www.csml.org/csml/cigraphics"/>
<text fontName="Dialog" fontSize="22" fontStyle=" bold" textColor="192 192 192 255" spacing="0.0" name="variable" depth="0" visible="false" xmlns="http://www.csml.org/csml/cigraphics"/>
<text fontName="Dialog" fontSize="22" fontStyle=" bold" textColor="192 192 192 255" spacing="0.0" name="name" depth="0" visible="true" xmlns="http://www.csml.org/csml/cigraphics"/>
</csml:toolSpecificGraphics>
</csml:shape>
</csml:viewProperty>
<csml:biologicalProperty refCellComponentID="cso30:i:CC_CellComponent">
<csml:property key="extension" value=""/>
<csml:property key="accession" value=""/>
<csml:property key="probeID" value=""/>
</csml:biologicalProperty>
<csml:comments>
<csml:comment type="text"></csml:comment>
</csml:comments>
</csml:entity>
<csml:entity id="parameter_reaction_vEXTER_parameter_cfeed" name="parameter_cfeed" type="cso30:c:-">
<csml:entitySimulationProperty>
<csml:variable variableID="vEXTER_cfeed" type="csml-variable:Double">
<csml:parameter key="csml-variable:parameter:initialValue" value="110.96"/>
<csml:parameter key="csml-variable:parameter:maximumValue" value="infinite"/>
<csml:parameter key="csml-variable:parameter:minimumValue" value="-infinite"/>
<csml:parameter key="csml-variable:parameter:unit" value="mM"/>
<csml:parameter key="csml-variable:parameter:global" value="false"/>
</csml:variable>
</csml:entitySimulationProperty>
<csml:viewProperty>
<csml:position positionID="default" position="auto" x="2519.0" y="2337.0"/>
<csml:shape shapeID="default" visible="true">
<csml:toolSpecificGraphics>
<fig:figure xmlns:fig="http://www.csml.org/csml/cigraphics">
<fig:continuousEntity name="default" depth="0" size="22.0 22.0" visible="true"/>
</fig:figure>
<text fontName="Dialog" fontSize="22" fontStyle=" bold" textColor="192 192 192 255" spacing="0.0" name="probeID" depth="0" visible="false" xmlns="http://www.csml.org/csml/cigraphics"/>
<text fontName="Dialog" fontSize="22" fontStyle=" bold" textColor="192 192 192 255" spacing="0.0" name="comments" depth="0" visible="false" xmlns="http://www.csml.org/csml/cigraphics"/>
<text fontName="Dialog" fontSize="22" fontStyle=" bold" textColor="192 192 192 255" spacing="0.0" name="unit" depth="0" visible="false" xmlns="http://www.csml.org/csml/cigraphics"/>
<text fontName="Dialog" fontSize="22" fontStyle=" bold" textColor="192 192 192 255" spacing="0.0" name="value" depth="0" visible="true" xmlns="http://www.csml.org/csml/cigraphics"/>
<text fontName="Dialog" fontSize="22" fontStyle=" bold" textColor="192 192 192 255" spacing="0.0" name="variable" depth="0" visible="false" xmlns="http://www.csml.org/csml/cigraphics"/>
<text fontName="Dialog" fontSize="22" fontStyle=" bold" textColor="192 192 192 255" spacing="0.0" name="name" depth="0" visible="true" xmlns="http://www.csml.org/csml/cigraphics"/>
</csml:toolSpecificGraphics>
</csml:shape>
</csml:viewProperty>
<csml:biologicalProperty refCellComponentID="cso30:i:CC_CellComponent">
<csml:property key="extension" value=""/>
<csml:property key="accession" value=""/>
<csml:property key="probeID" value=""/>
</csml:biologicalProperty>
<csml:comments>
<csml:comment type="text"></csml:comment>
</csml:comments>
</csml:entity>
<csml:entity id="parameter_reaction_vENO_parameter_KENOpg2" name="parameter_KENOpg2" type="cso30:c:-">
<csml:entitySimulationProperty>
<csml:variable variableID="vENO_KENOpg2" type="csml-variable:Double">
<csml:parameter key="csml-variable:parameter:initialValue" value="0.1"/>
<csml:parameter key="csml-variable:parameter:maximumValue" value="infinite"/>
<csml:parameter key="csml-variable:parameter:minimumValue" value="-infinite"/>
<csml:parameter key="csml-variable:parameter:unit" value="mM"/>
<csml:parameter key="csml-variable:parameter:global" value="false"/>
</csml:variable>
</csml:entitySimulationProperty>
<csml:viewProperty>
<csml:position positionID="default" position="auto" x="2359.0" y="1377.0"/>
<csml:shape shapeID="default" visible="true">
<csml:toolSpecificGraphics>
<fig:figure xmlns:fig="http://www.csml.org/csml/cigraphics">
<fig:continuousEntity name="default" depth="0" size="22.0 22.0" visible="true"/>
</fig:figure>
<text fontName="Dialog" fontSize="22" fontStyle=" bold" textColor="192 192 192 255" spacing="0.0" name="probeID" depth="0" visible="false" xmlns="http://www.csml.org/csml/cigraphics"/>
<text fontName="Dialog" fontSize="22" fontStyle=" bold" textColor="192 192 192 255" spacing="0.0" name="comments" depth="0" visible="false" xmlns="http://www.csml.org/csml/cigraphics"/>
<text fontName="Dialog" fontSize="22" fontStyle=" bold" textColor="192 192 192 255" spacing="0.0" name="unit" depth="0" visible="false" xmlns="http://www.csml.org/csml/cigraphics"/>
<text fontName="Dialog" fontSize="22" fontStyle=" bold" textColor="192 192 192 255" spacing="0.0" name="value" depth="0" visible="true" xmlns="http://www.csml.org/csml/cigraphics"/>
<text fontName="Dialog" fontSize="22" fontStyle=" bold" textColor="192 192 192 255" spacing="0.0" name="variable" depth="0" visible="false" xmlns="http://www.csml.org/csml/cigraphics"/>
<text fontName="Dialog" fontSize="22" fontStyle=" bold" textColor="192 192 192 255" spacing="0.0" name="name" depth="0" visible="true" xmlns="http://www.csml.org/csml/cigraphics"/>
</csml:toolSpecificGraphics>
</csml:shape>
</csml:viewProperty>
<csml:biologicalProperty refCellComponentID="cso30:i:CC_CellComponent">
<csml:property key="extension" value=""/>
<csml:property key="accession" value=""/>
<csml:property key="probeID" value=""/>
</csml:biologicalProperty>
<csml:comments>
<csml:comment type="text"></csml:comment>
</csml:comments>
</csml:entity>
<csml:entity id="parameter_reaction_vPDH_parameter_rmaxPDH" name="parameter_rmaxPDH" type="cso30:c:-">
<csml:entitySimulationProperty>
<csml:variable variableID="vPDH_rmaxPDH" type="csml-variable:Double">
<csml:parameter key="csml-variable:parameter:initialValue" value="6.059531"/>
<csml:parameter key="csml-variable:parameter:maximumValue" value="infinite"/>
<csml:parameter key="csml-variable:parameter:minimumValue" value="-infinite"/>
<csml:parameter key="csml-variable:parameter:unit" value="mM_per_second"/>
<csml:parameter key="csml-variable:parameter:global" value="false"/>
</csml:variable>
</csml:entitySimulationProperty>
<csml:viewProperty>
<csml:position positionID="default" position="auto" x="2839.0" y="1697.0"/>
<csml:shape shapeID="default" visible="true">
<csml:toolSpecificGraphics>
<fig:figure xmlns:fig="http://www.csml.org/csml/cigraphics">
<fig:continuousEntity name="default" depth="0" size="22.0 22.0" visible="true"/>
</fig:figure>
<text fontName="Dialog" fontSize="22" fontStyle=" bold" textColor="192 192 192 255" spacing="0.0" name="probeID" depth="0" visible="false" xmlns="http://www.csml.org/csml/cigraphics"/>
<text fontName="Dialog" fontSize="22" fontStyle=" bold" textColor="192 192 192 255" spacing="0.0" name="comments" depth="0" visible="false" xmlns="http://www.csml.org/csml/cigraphics"/>
<text fontName="Dialog" fontSize="22" fontStyle=" bold" textColor="192 192 192 255" spacing="0.0" name="unit" depth="0" visible="false" xmlns="http://www.csml.org/csml/cigraphics"/>
<text fontName="Dialog" fontSize="22" fontStyle=" bold" textColor="192 192 192 255" spacing="0.0" name="value" depth="0" visible="true" xmlns="http://www.csml.org/csml/cigraphics"/>
<text fontName="Dialog" fontSize="22" fontStyle=" bold" textColor="192 192 192 255" spacing="0.0" name="variable" depth="0" visible="false" xmlns="http://www.csml.org/csml/cigraphics"/>
<text fontName="Dialog" fontSize="22" fontStyle=" bold" textColor="192 192 192 255" spacing="0.0" name="name" depth="0" visible="true" xmlns="http://www.csml.org/csml/cigraphics"/>
</csml:toolSpecificGraphics>
</csml:shape>
</csml:viewProperty>
<csml:biologicalProperty refCellComponentID="cso30:i:CC_CellComponent">
<csml:property key="extension" value=""/>
<csml:property key="accession" value=""/>
<csml:property key="probeID" value=""/>
</csml:biologicalProperty>
<csml:comments>
<csml:comment type="text"></csml:comment>
</csml:comments>
</csml:entity>
<csml:entity id="parameter_reaction_vpg2_parameter_mu" name="parameter_mu" type="cso30:c:-">
<csml:entitySimulationProperty>
<csml:variable variableID="vpg2_mu" type="csml-variable:Double">
<csml:parameter key="csml-variable:parameter:initialValue" value="0.000028"/>
<csml:parameter key="csml-variable:parameter:maximumValue" value="infinite"/>
<csml:parameter key="csml-variable:parameter:minimumValue" value="-infinite"/>
<csml:parameter key="csml-variable:parameter:unit" value="second_inverse"/>
<csml:parameter key="csml-variable:parameter:global" value="false"/>
</csml:variable>
</csml:entitySimulationProperty>
<csml:viewProperty>
<csml:position positionID="default" position="auto" x="2359.0" y="2177.0"/>
<csml:shape shapeID="default" visible="true">
<csml:toolSpecificGraphics>
<fig:figure xmlns:fig="http://www.csml.org/csml/cigraphics">
<fig:continuousEntity name="default" depth="0" size="22.0 22.0" visible="true"/>
</fig:figure>
<text fontName="Dialog" fontSize="22" fontStyle=" bold" textColor="192 192 192 255" spacing="0.0" name="probeID" depth="0" visible="false" xmlns="http://www.csml.org/csml/cigraphics"/>
<text fontName="Dialog" fontSize="22" fontStyle=" bold" textColor="192 192 192 255" spacing="0.0" name="comments" depth="0" visible="false" xmlns="http://www.csml.org/csml/cigraphics"/>
<text fontName="Dialog" fontSize="22" fontStyle=" bold" textColor="192 192 192 255" spacing="0.0" name="unit" depth="0" visible="false" xmlns="http://www.csml.org/csml/cigraphics"/>
<text fontName="Dialog" fontSize="22" fontStyle=" bold" textColor="192 192 192 255" spacing="0.0" name="value" depth="0" visible="true" xmlns="http://www.csml.org/csml/cigraphics"/>
<text fontName="Dialog" fontSize="22" fontStyle=" bold" textColor="192 192 192 255" spacing="0.0" name="variable" depth="0" visible="false" xmlns="http://www.csml.org/csml/cigraphics"/>
<text fontName="Dialog" fontSize="22" fontStyle=" bold" textColor="192 192 192 255" spacing="0.0" name="name" depth="0" visible="true" xmlns="http://www.csml.org/csml/cigraphics"/>
</csml:toolSpecificGraphics>
</csml:shape>
</csml:viewProperty>
<csml:biologicalProperty refCellComponentID="cso30:i:CC_CellComponent">
<csml:property key="extension" value=""/>
<csml:property key="accession" value=""/>
<csml:property key="probeID" value=""/>
</csml:biologicalProperty>
<csml:comments>
<csml:comment type="text"></csml:comment>
</csml:comments>
</csml:entity>
<csml:entity id="parameter_reaction_vfdP_parameter_mu" name="parameter_mu" type="cso30:c:-">
<csml:entitySimulationProperty>
<csml:variable variableID="vfdP_mu" type="csml-variable:Double">
<csml:parameter key="csml-variable:parameter:initialValue" value="0.000028"/>
<csml:parameter key="csml-variable:parameter:maximumValue" value="infinite"/>
<csml:parameter key="csml-variable:parameter:minimumValue" value="-infinite"/>
<csml:parameter key="csml-variable:parameter:unit" value="second_inverse"/>
<csml:parameter key="csml-variable:parameter:global" value="false"/>
</csml:variable>
</csml:entitySimulationProperty>
<csml:viewProperty>
<csml:position positionID="default" position="auto" x="2279.0" y="2097.0"/>
<csml:shape shapeID="default" visible="true">
<csml:toolSpecificGraphics>
<fig:figure xmlns:fig="http://www.csml.org/csml/cigraphics">
<fig:continuousEntity name="default" depth="0" size="22.0 22.0" visible="true"/>
</fig:figure>
<text fontName="Dialog" fontSize="22" fontStyle=" bold" textColor="192 192 192 255" spacing="0.0" name="probeID" depth="0" visible="false" xmlns="http://www.csml.org/csml/cigraphics"/>
<text fontName="Dialog" fontSize="22" fontStyle=" bold" textColor="192 192 192 255" spacing="0.0" name="comments" depth="0" visible="false" xmlns="http://www.csml.org/csml/cigraphics"/>
<text fontName="Dialog" fontSize="22" fontStyle=" bold" textColor="192 192 192 255" spacing="0.0" name="unit" depth="0" visible="false" xmlns="http://www.csml.org/csml/cigraphics"/>
<text fontName="Dialog" fontSize="22" fontStyle=" bold" textColor="192 192 192 255" spacing="0.0" name="value" depth="0" visible="true" xmlns="http://www.csml.org/csml/cigraphics"/>
<text fontName="Dialog" fontSize="22" fontStyle=" bold" textColor="192 192 192 255" spacing="0.0" name="variable" depth="0" visible="false" xmlns="http://www.csml.org/csml/cigraphics"/>
<text fontName="Dialog" fontSize="22" fontStyle=" bold" textColor="192 192 192 255" spacing="0.0" name="name" depth="0" visible="true" xmlns="http://www.csml.org/csml/cigraphics"/>
</csml:toolSpecificGraphics>
</csml:shape>
</csml:viewProperty>
<csml:biologicalProperty refCellComponentID="cso30:i:CC_CellComponent">
<csml:property key="extension" value=""/>
<csml:property key="accession" value=""/>
<csml:property key="probeID" value=""/>
</csml:biologicalProperty>
<csml:comments>
<csml:comment type="text"></csml:comment>
</csml:comments>
</csml:entity>
<csml:entity id="parameter_reaction_vTA_parameter_rmaxTA" name="parameter_rmaxTA" type="cso30:c:-">
<csml:entitySimulationProperty>
<csml:variable variableID="vTA_rmaxTA" type="csml-variable:Double">
<csml:parameter key="csml-variable:parameter:initialValue" value="10.871641"/>
<csml:parameter key="csml-variable:parameter:maximumValue" value="infinite"/>
<csml:parameter key="csml-variable:parameter:minimumValue" value="-infinite"/>
<csml:parameter key="csml-variable:parameter:unit" value="per_mM_per_second"/>
<csml:parameter key="csml-variable:parameter:global" value="false"/>
</csml:variable>
</csml:entitySimulationProperty>
<csml:viewProperty>
<csml:position positionID="default" position="auto" x="2919.0" y="657.0"/>
<csml:shape shapeID="default" visible="true">
<csml:toolSpecificGraphics>
<fig:figure xmlns:fig="http://www.csml.org/csml/cigraphics">
<fig:continuousEntity name="default" depth="0" size="22.0 22.0" visible="true"/>
</fig:figure>
<text fontName="Dialog" fontSize="22" fontStyle=" bold" textColor="192 192 192 255" spacing="0.0" name="probeID" depth="0" visible="false" xmlns="http://www.csml.org/csml/cigraphics"/>
<text fontName="Dialog" fontSize="22" fontStyle=" bold" textColor="192 192 192 255" spacing="0.0" name="comments" depth="0" visible="false" xmlns="http://www.csml.org/csml/cigraphics"/>
<text fontName="Dialog" fontSize="22" fontStyle=" bold" textColor="192 192 192 255" spacing="0.0" name="unit" depth="0" visible="false" xmlns="http://www.csml.org/csml/cigraphics"/>
<text fontName="Dialog" fontSize="22" fontStyle=" bold" textColor="192 192 192 255" spacing="0.0" name="value" depth="0" visible="true" xmlns="http://www.csml.org/csml/cigraphics"/>
<text fontName="Dialog" fontSize="22" fontStyle=" bold" textColor="192 192 192 255" spacing="0.0" name="variable" depth="0" visible="false" xmlns="http://www.csml.org/csml/cigraphics"/>
<text fontName="Dialog" fontSize="22" fontStyle=" bold" textColor="192 192 192 255" spacing="0.0" name="name" depth="0" visible="true" xmlns="http://www.csml.org/csml/cigraphics"/>
</csml:toolSpecificGraphics>
</csml:shape>
</csml:viewProperty>
<csml:biologicalProperty refCellComponentID="cso30:i:CC_CellComponent">
<csml:property key="extension" value=""/>
<csml:property key="accession" value=""/>
<csml:property key="probeID" value=""/>
</csml:biologicalProperty>
<csml:comments>
<csml:comment type="text"></csml:comment>
</csml:comments>
</csml:entity>
<csml:entity id="parameter_reaction_vG6PDH_parameter_rmaxG6PDH" name="parameter_rmaxG6PDH" type="cso30:c:-">
<csml:entitySimulationProperty>
<csml:variable variableID="vG6PDH_rmaxG6PDH" type="csml-variable:Double">
<csml:parameter key="csml-variable:parameter:initialValue" value="1.380197"/>
<csml:parameter key="csml-variable:parameter:maximumValue" value="infinite"/>
<csml:parameter key="csml-variable:parameter:minimumValue" value="-infinite"/>
<csml:parameter key="csml-variable:parameter:unit" value="mM_per_second"/>
<csml:parameter key="csml-variable:parameter:global" value="false"/>
</csml:variable>
</csml:entitySimulationProperty>
<csml:viewProperty>
<csml:position positionID="default" position="auto" x="2839.0" y="417.0"/>
<csml:shape shapeID="default" visible="true">
<csml:toolSpecificGraphics>
<fig:figure xmlns:fig="http://www.csml.org/csml/cigraphics">
<fig:continuousEntity name="default" depth="0" size="22.0 22.0" visible="true"/>
</fig:figure>
<text fontName="Dialog" fontSize="22" fontStyle=" bold" textColor="192 192 192 255" spacing="0.0" name="probeID" depth="0" visible="false" xmlns="http://www.csml.org/csml/cigraphics"/>
<text fontName="Dialog" fontSize="22" fontStyle=" bold" textColor="192 192 192 255" spacing="0.0" name="comments" depth="0" visible="false" xmlns="http://www.csml.org/csml/cigraphics"/>
<text fontName="Dialog" fontSize="22" fontStyle=" bold" textColor="192 192 192 255" spacing="0.0" name="unit" depth="0" visible="false" xmlns="http://www.csml.org/csml/cigraphics"/>
<text fontName="Dialog" fontSize="22" fontStyle=" bold" textColor="192 192 192 255" spacing="0.0" name="value" depth="0" visible="true" xmlns="http://www.csml.org/csml/cigraphics"/>
<text fontName="Dialog" fontSize="22" fontStyle=" bold" textColor="192 192 192 255" spacing="0.0" name="variable" depth="0" visible="false" xmlns="http://www.csml.org/csml/cigraphics"/>
<text fontName="Dialog" fontSize="22" fontStyle=" bold" textColor="192 192 192 255" spacing="0.0" name="name" depth="0" visible="true" xmlns="http://www.csml.org/csml/cigraphics"/>
</csml:toolSpecificGraphics>
</csml:shape>
</csml:viewProperty>
<csml:biologicalProperty refCellComponentID="cso30:i:CC_CellComponent">
<csml:property key="extension" value=""/>
<csml:property key="accession" value=""/>
<csml:property key="probeID" value=""/>
</csml:biologicalProperty>
<csml:comments>
<csml:comment type="text"></csml:comment>
</csml:comments>
</csml:entity>
<csml:entity id="parameter_cadp" name="parameter_cadp" type="cso30:c:-">
<csml:entitySimulationProperty>
<csml:variable variableID="cadp" type="csml-variable:Double">
<csml:parameter key="csml-variable:parameter:maximumValue" value="infinite"/>
<csml:parameter key="csml-variable:parameter:minimumValue" value="-infinite"/>
<csml:parameter key="csml-variable:parameter:unit" value="mM"/>
<csml:parameter key="csml-variable:parameter:evaluateScriptOnce" value="false"/>
<csml:parameter key="csml-variable:parameter:global" value="false"/>
<csml:script key="csml-variable:parameter:initialValue" language="pnuts">( 0.582 +( 1.73 *pow( 2.731 , ( -0.15 * t ))*(( 0.12 * t )+( 0.000214 *pow( t ,  3 )))))</csml:script>
</csml:variable>
</csml:entitySimulationProperty>
<csml:viewProperty>
<csml:position positionID="default" position="auto" x="2479.0" y="101.0"/>
<csml:shape shapeID="default" visible="true">
<csml:toolSpecificGraphics>
<fig:figure xmlns:fig="http://www.csml.org/csml/cigraphics">
<fig:continuousEntity name="default" depth="0" size="22.0 22.0" visible="true"/>
</fig:figure>
<text fontName="Dialog" fontSize="22" fontStyle=" bold" textColor="192 192 192 255" spacing="0.0" name="probeID" depth="0" visible="false" xmlns="http://www.csml.org/csml/cigraphics"/>
<text fontName="Dialog" fontSize="22" fontStyle=" bold" textColor="192 192 192 255" spacing="0.0" name="comments" depth="0" visible="false" xmlns="http://www.csml.org/csml/cigraphics"/>
<text fontName="Dialog" fontSize="22" fontStyle=" bold" textColor="192 192 192 255" spacing="0.0" name="unit" depth="0" visible="false" xmlns="http://www.csml.org/csml/cigraphics"/>
<text fontName="Dialog" fontSize="22" fontStyle=" bold" textColor="192 192 192 255" spacing="0.0" name="value" depth="0" visible="true" xmlns="http://www.csml.org/csml/cigraphics"/>
<text fontName="Dialog" fontSize="22" fontStyle=" bold" textColor="192 192 192 255" spacing="0.0" name="variable" depth="0" visible="false" xmlns="http://www.csml.org/csml/cigraphics"/>
<text fontName="Dialog" fontSize="22" fontStyle=" bold" textColor="192 192 192 255" spacing="0.0" name="name" depth="0" visible="true" xmlns="http://www.csml.org/csml/cigraphics"/>
</csml:toolSpecificGraphics>
</csml:shape>
</csml:viewProperty>
<csml:biologicalProperty refCellComponentID="cso30:i:CC_CellComponent">
<csml:property key="extension" value=""/>
<csml:property key="accession" value=""/>
<csml:property key="probeID" value=""/>
</csml:biologicalProperty>
<csml:comments>
<csml:comment type="text"></csml:comment>
</csml:comments>
</csml:entity>
<csml:entity id="species_cfdp" name="FDP" type="cso30:c:-">
<csml:entitySimulationProperty>
<csml:variable variableID="cfdp" type="csml-variable:Double">
<csml:parameter key="csml-variable:parameter:initialValue" value="0.272"/>
<csml:parameter key="csml-variable:parameter:maximumValue" value="infinite"/>
<csml:parameter key="csml-variable:parameter:minimumValue" value="0"/>
<csml:parameter key="csml-variable:parameter:global" value="false"/>
</csml:variable>
</csml:entitySimulationProperty>
<csml:viewProperty>
<csml:position positionID="default" position="auto" x="1225.5" y="411.0"/>
<csml:shape shapeID="default" visible="true">
<csml:toolSpecificGraphics>
<fig:figure xmlns:fig="http://www.csml.org/csml/cigraphics">
<fig:continuousEntity name="default" depth="0" size="22.0 22.0" visible="true"/>
</fig:figure>
<text fontName="Dialog" fontSize="22" fontStyle=" bold" textColor="0 0 255 255" spacing="0.0" name="probeID" depth="0" visible="false" xmlns="http://www.csml.org/csml/cigraphics"/>
<text fontName="Dialog" fontSize="22" fontStyle=" bold" textColor="0 0 255 255" spacing="0.0" name="comments" depth="0" visible="false" xmlns="http://www.csml.org/csml/cigraphics"/>
<text fontName="Dialog" fontSize="22" fontStyle=" bold" textColor="0 0 255 255" spacing="0.0" name="unit" depth="0" visible="false" xmlns="http://www.csml.org/csml/cigraphics"/>
<text fontName="Dialog" fontSize="22" fontStyle=" bold" textColor="0 0 255 255" spacing="0.0" name="value" depth="0" visible="false" xmlns="http://www.csml.org/csml/cigraphics"/>
<text fontName="Dialog" fontSize="22" fontStyle=" bold" textColor="0 0 255 255" spacing="0.0" name="variable" depth="0" visible="false" xmlns="http://www.csml.org/csml/cigraphics"/>
<text fontName="Dialog" fontSize="22" fontStyle=" bold" textColor="0 0 255 255" spacing="0.0" name="name" depth="0" visible="true" xmlns="http://www.csml.org/csml/cigraphics"/>
</csml:toolSpecificGraphics>
</csml:shape>
</csml:viewProperty>
<csml:biologicalProperty refCellComponentID="cso30:i:CC_CellComponent">
<csml:property key="extension" value=""/>
<csml:property key="accession" value=""/>
<csml:property key="probeID" value=""/>
</csml:biologicalProperty>
<csml:comments>
<csml:comment type="text"></csml:comment>
</csml:comments>
</csml:entity>
<csml:entity id="parameter_reaction_vGAP_parameter_mu" name="parameter_mu" type="cso30:c:-">
<csml:entitySimulationProperty>
<csml:variable variableID="vGAP_mu" type="csml-variable:Double">
<csml:parameter key="csml-variable:parameter:initialValue" value="0.000028"/>
<csml:parameter key="csml-variable:parameter:maximumValue" value="infinite"/>
<csml:parameter key="csml-variable:parameter:minimumValue" value="-infinite"/>
<csml:parameter key="csml-variable:parameter:unit" value="second_inverse"/>
<csml:parameter key="csml-variable:parameter:global" value="false"/>
</csml:variable>
</csml:entitySimulationProperty>
<csml:viewProperty>
<csml:position positionID="default" position="auto" x="2439.0" y="2097.0"/>
<csml:shape shapeID="default" visible="true">
<csml:toolSpecificGraphics>
<fig:figure xmlns:fig="http://www.csml.org/csml/cigraphics">
<fig:continuousEntity name="default" depth="0" size="22.0 22.0" visible="true"/>
</fig:figure>
<text fontName="Dialog" fontSize="22" fontStyle=" bold" textColor="192 192 192 255" spacing="0.0" name="probeID" depth="0" visible="false" xmlns="http://www.csml.org/csml/cigraphics"/>
<text fontName="Dialog" fontSize="22" fontStyle=" bold" textColor="192 192 192 255" spacing="0.0" name="comments" depth="0" visible="false" xmlns="http://www.csml.org/csml/cigraphics"/>
<text fontName="Dialog" fontSize="22" fontStyle=" bold" textColor="192 192 192 255" spacing="0.0" name="unit" depth="0" visible="false" xmlns="http://www.csml.org/csml/cigraphics"/>
<text fontName="Dialog" fontSize="22" fontStyle=" bold" textColor="192 192 192 255" spacing="0.0" name="value" depth="0" visible="true" xmlns="http://www.csml.org/csml/cigraphics"/>
<text fontName="Dialog" fontSize="22" fontStyle=" bold" textColor="192 192 192 255" spacing="0.0" name="variable" depth="0" visible="false" xmlns="http://www.csml.org/csml/cigraphics"/>
<text fontName="Dialog" fontSize="22" fontStyle=" bold" textColor="192 192 192 255" spacing="0.0" name="name" depth="0" visible="true" xmlns="http://www.csml.org/csml/cigraphics"/>
</csml:toolSpecificGraphics>
</csml:shape>
</csml:viewProperty>
<csml:biologicalProperty refCellComponentID="cso30:i:CC_CellComponent">
<csml:property key="extension" value=""/>
<csml:property key="accession" value=""/>
<csml:property key="probeID" value=""/>
</csml:biologicalProperty>
<csml:comments>
<csml:comment type="text"></csml:comment>
</csml:comments>
</csml:entity>
<csml:entity id="parameter_reaction_vEXTER_parameter_Dil" name="parameter_Dil" type="cso30:c:-">
<csml:entitySimulationProperty>
<csml:variable variableID="vEXTER_Dil" type="csml-variable:Double">
<csml:parameter key="csml-variable:parameter:initialValue" value="0.000028"/>
<csml:parameter key="csml-variable:parameter:maximumValue" value="infinite"/>
<csml:parameter key="csml-variable:parameter:minimumValue" value="-infinite"/>
<csml:parameter key="csml-variable:parameter:unit" value="second_inverse"/>
<csml:parameter key="csml-variable:parameter:global" value="false"/>
</csml:variable>
</csml:entitySimulationProperty>
<csml:viewProperty>
<csml:position positionID="default" position="auto" x="2359.0" y="2337.0"/>
<csml:shape shapeID="default" visible="true">
<csml:toolSpecificGraphics>
<fig:figure xmlns:fig="http://www.csml.org/csml/cigraphics">
<fig:continuousEntity name="default" depth="0" size="22.0 22.0" visible="true"/>
</fig:figure>
<text fontName="Dialog" fontSize="22" fontStyle=" bold" textColor="192 192 192 255" spacing="0.0" name="probeID" depth="0" visible="false" xmlns="http://www.csml.org/csml/cigraphics"/>
<text fontName="Dialog" fontSize="22" fontStyle=" bold" textColor="192 192 192 255" spacing="0.0" name="comments" depth="0" visible="false" xmlns="http://www.csml.org/csml/cigraphics"/>
<text fontName="Dialog" fontSize="22" fontStyle=" bold" textColor="192 192 192 255" spacing="0.0" name="unit" depth="0" visible="false" xmlns="http://www.csml.org/csml/cigraphics"/>
<text fontName="Dialog" fontSize="22" fontStyle=" bold" textColor="192 192 192 255" spacing="0.0" name="value" depth="0" visible="true" xmlns="http://www.csml.org/csml/cigraphics"/>
<text fontName="Dialog" fontSize="22" fontStyle=" bold" textColor="192 192 192 255" spacing="0.0" name="variable" depth="0" visible="false" xmlns="http://www.csml.org/csml/cigraphics"/>
<text fontName="Dialog" fontSize="22" fontStyle=" bold" textColor="192 192 192 255" spacing="0.0" name="name" depth="0" visible="true" xmlns="http://www.csml.org/csml/cigraphics"/>
</csml:toolSpecificGraphics>
</csml:shape>
</csml:viewProperty>
<csml:biologicalProperty refCellComponentID="cso30:i:CC_CellComponent">
<csml:property key="extension" value=""/>
<csml:property key="accession" value=""/>
<csml:property key="probeID" value=""/>
</csml:biologicalProperty>
<csml:comments>
<csml:comment type="text"></csml:comment>
</csml:comments>
</csml:entity>
<csml:entity id="parameter_reaction_vG6PDH_parameter_KG6PDHg6p" name="parameter_KG6PDHg6p" type="cso30:c:-">
<csml:entitySimulationProperty>
<csml:variable variableID="vG6PDH_KG6PDHg6p" type="csml-variable:Double">
<csml:parameter key="csml-variable:parameter:initialValue" value="14.4"/>
<csml:parameter key="csml-variable:parameter:maximumValue" value="infinite"/>
<csml:parameter key="csml-variable:parameter:minimumValue" value="-infinite"/>
<csml:parameter key="csml-variable:parameter:unit" value="mM"/>
<csml:parameter key="csml-variable:parameter:global" value="false"/>
</csml:variable>
</csml:entitySimulationProperty>
<csml:viewProperty>
<csml:position positionID="default" position="auto" x="2999.0" y="417.0"/>
<csml:shape shapeID="default" visible="true">
<csml:toolSpecificGraphics>
<fig:figure xmlns:fig="http://www.csml.org/csml/cigraphics">
<fig:continuousEntity name="default" depth="0" size="22.0 22.0" visible="true"/>
</fig:figure>
<text fontName="Dialog" fontSize="22" fontStyle=" bold" textColor="192 192 192 255" spacing="0.0" name="probeID" depth="0" visible="false" xmlns="http://www.csml.org/csml/cigraphics"/>
<text fontName="Dialog" fontSize="22" fontStyle=" bold" textColor="192 192 192 255" spacing="0.0" name="comments" depth="0" visible="false" xmlns="http://www.csml.org/csml/cigraphics"/>
<text fontName="Dialog" fontSize="22" fontStyle=" bold" textColor="192 192 192 255" spacing="0.0" name="unit" depth="0" visible="false" xmlns="http://www.csml.org/csml/cigraphics"/>
<text fontName="Dialog" fontSize="22" fontStyle=" bold" textColor="192 192 192 255" spacing="0.0" name="value" depth="0" visible="true" xmlns="http://www.csml.org/csml/cigraphics"/>
<text fontName="Dialog" fontSize="22" fontStyle=" bold" textColor="192 192 192 255" spacing="0.0" name="variable" depth="0" visible="false" xmlns="http://www.csml.org/csml/cigraphics"/>
<text fontName="Dialog" fontSize="22" fontStyle=" bold" textColor="192 192 192 255" spacing="0.0" name="name" depth="0" visible="true" xmlns="http://www.csml.org/csml/cigraphics"/>
</csml:toolSpecificGraphics>
</csml:shape>
</csml:viewProperty>
<csml:biologicalProperty refCellComponentID="cso30:i:CC_CellComponent">
<csml:property key="extension" value=""/>
<csml:property key="accession" value=""/>
<csml:property key="probeID" value=""/>
</csml:biologicalProperty>
<csml:comments>
<csml:comment type="text"></csml:comment>
</csml:comments>
</csml:entity>
<csml:entity id="parameter_reaction_vPG_parameter_mu" name="parameter_mu" type="cso30:c:-">
<csml:entitySimulationProperty>
<csml:variable variableID="vPG_mu" type="csml-variable:Double">
<csml:parameter key="csml-variable:parameter:initialValue" value="0.000028"/>
<csml:parameter key="csml-variable:parameter:maximumValue" value="infinite"/>
<csml:parameter key="csml-variable:parameter:minimumValue" value="-infinite"/>
<csml:parameter key="csml-variable:parameter:unit" value="second_inverse"/>
<csml:parameter key="csml-variable:parameter:global" value="false"/>
</csml:variable>
</csml:entitySimulationProperty>
<csml:viewProperty>
<csml:position positionID="default" position="auto" x="2599.0" y="2257.0"/>
<csml:shape shapeID="default" visible="true">
<csml:toolSpecificGraphics>
<fig:figure xmlns:fig="http://www.csml.org/csml/cigraphics">
<fig:continuousEntity name="default" depth="0" size="22.0 22.0" visible="true"/>
</fig:figure>
<text fontName="Dialog" fontSize="22" fontStyle=" bold" textColor="192 192 192 255" spacing="0.0" name="probeID" depth="0" visible="false" xmlns="http://www.csml.org/csml/cigraphics"/>
<text fontName="Dialog" fontSize="22" fontStyle=" bold" textColor="192 192 192 255" spacing="0.0" name="comments" depth="0" visible="false" xmlns="http://www.csml.org/csml/cigraphics"/>
<text fontName="Dialog" fontSize="22" fontStyle=" bold" textColor="192 192 192 255" spacing="0.0" name="unit" depth="0" visible="false" xmlns="http://www.csml.org/csml/cigraphics"/>
<text fontName="Dialog" fontSize="22" fontStyle=" bold" textColor="192 192 192 255" spacing="0.0" name="value" depth="0" visible="true" xmlns="http://www.csml.org/csml/cigraphics"/>
<text fontName="Dialog" fontSize="22" fontStyle=" bold" textColor="192 192 192 255" spacing="0.0" name="variable" depth="0" visible="false" xmlns="http://www.csml.org/csml/cigraphics"/>
<text fontName="Dialog" fontSize="22" fontStyle=" bold" textColor="192 192 192 255" spacing="0.0" name="name" depth="0" visible="true" xmlns="http://www.csml.org/csml/cigraphics"/>
</csml:toolSpecificGraphics>
</csml:shape>
</csml:viewProperty>
<csml:biologicalProperty refCellComponentID="cso30:i:CC_CellComponent">
<csml:property key="extension" value=""/>
<csml:property key="accession" value=""/>
<csml:property key="probeID" value=""/>
</csml:biologicalProperty>
<csml:comments>
<csml:comment type="text"></csml:comment>
</csml:comments>
</csml:entity>
<csml:entity id="parameter_reaction_vPGK_parameter_KPGKpgp" name="parameter_KPGKpgp" type="cso30:c:-">
<csml:entitySimulationProperty>
<csml:variable variableID="vPGK_KPGKpgp" type="csml-variable:Double">
<csml:parameter key="csml-variable:parameter:initialValue" value="0.0468"/>
<csml:parameter key="csml-variable:parameter:maximumValue" value="infinite"/>
<csml:parameter key="csml-variable:parameter:minimumValue" value="-infinite"/>
<csml:parameter key="csml-variable:parameter:unit" value="mM"/>
<csml:parameter key="csml-variable:parameter:global" value="false"/>
</csml:variable>
</csml:entitySimulationProperty>
<csml:viewProperty>
<csml:position positionID="default" position="auto" x="2359.0" y="1217.0"/>
<csml:shape shapeID="default" visible="true">
<csml:toolSpecificGraphics>
<fig:figure xmlns:fig="http://www.csml.org/csml/cigraphics">
<fig:continuousEntity name="default" depth="0" size="22.0 22.0" visible="true"/>
</fig:figure>
<text fontName="Dialog" fontSize="22" fontStyle=" bold" textColor="192 192 192 255" spacing="0.0" name="probeID" depth="0" visible="false" xmlns="http://www.csml.org/csml/cigraphics"/>
<text fontName="Dialog" fontSize="22" fontStyle=" bold" textColor="192 192 192 255" spacing="0.0" name="comments" depth="0" visible="false" xmlns="http://www.csml.org/csml/cigraphics"/>
<text fontName="Dialog" fontSize="22" fontStyle=" bold" textColor="192 192 192 255" spacing="0.0" name="unit" depth="0" visible="false" xmlns="http://www.csml.org/csml/cigraphics"/>
<text fontName="Dialog" fontSize="22" fontStyle=" bold" textColor="192 192 192 255" spacing="0.0" name="value" depth="0" visible="true" xmlns="http://www.csml.org/csml/cigraphics"/>
<text fontName="Dialog" fontSize="22" fontStyle=" bold" textColor="192 192 192 255" spacing="0.0" name="variable" depth="0" visible="false" xmlns="http://www.csml.org/csml/cigraphics"/>
<text fontName="Dialog" fontSize="22" fontStyle=" bold" textColor="192 192 192 255" spacing="0.0" name="name" depth="0" visible="true" xmlns="http://www.csml.org/csml/cigraphics"/>
</csml:toolSpecificGraphics>
</csml:shape>
</csml:viewProperty>
<csml:biologicalProperty refCellComponentID="cso30:i:CC_CellComponent">
<csml:property key="extension" value=""/>
<csml:property key="accession" value=""/>
<csml:property key="probeID" value=""/>
</csml:biologicalProperty>
<csml:comments>
<csml:comment type="text"></csml:comment>
</csml:comments>
</csml:entity>
<csml:entity id="species_cpgp" name="PGP" type="cso30:c:-">
<csml:entitySimulationProperty>
<csml:variable variableID="cpgp" type="csml-variable:Double">
<csml:parameter key="csml-variable:parameter:initialValue" value="0.008"/>
<csml:parameter key="csml-variable:parameter:maximumValue" value="infinite"/>
<csml:parameter key="csml-variable:parameter:minimumValue" value="0"/>
<csml:parameter key="csml-variable:parameter:global" value="false"/>
</csml:variable>
</csml:entitySimulationProperty>
<csml:viewProperty>
<csml:position positionID="default" position="auto" x="1225.5" y="659.0"/>
<csml:shape shapeID="default" visible="true">
<csml:toolSpecificGraphics>
<fig:figure xmlns:fig="http://www.csml.org/csml/cigraphics">
<fig:continuousEntity name="default" depth="0" size="22.0 22.0" visible="true"/>
</fig:figure>
<text fontName="Dialog" fontSize="22" fontStyle=" bold" textColor="0 0 255 255" spacing="0.0" name="probeID" depth="0" visible="false" xmlns="http://www.csml.org/csml/cigraphics"/>
<text fontName="Dialog" fontSize="22" fontStyle=" bold" textColor="0 0 255 255" spacing="0.0" name="comments" depth="0" visible="false" xmlns="http://www.csml.org/csml/cigraphics"/>
<text fontName="Dialog" fontSize="22" fontStyle=" bold" textColor="0 0 255 255" spacing="0.0" name="unit" depth="0" visible="false" xmlns="http://www.csml.org/csml/cigraphics"/>
<text fontName="Dialog" fontSize="22" fontStyle=" bold" textColor="0 0 255 255" spacing="0.0" name="value" depth="0" visible="false" xmlns="http://www.csml.org/csml/cigraphics"/>
<text fontName="Dialog" fontSize="22" fontStyle=" bold" textColor="0 0 255 255" spacing="0.0" name="variable" depth="0" visible="false" xmlns="http://www.csml.org/csml/cigraphics"/>
<text fontName="Dialog" fontSize="22" fontStyle=" bold" textColor="0 0 255 255" spacing="0.0" name="name" depth="0" visible="true" xmlns="http://www.csml.org/csml/cigraphics"/>
</csml:toolSpecificGraphics>
</csml:shape>
</csml:viewProperty>
<csml:biologicalProperty refCellComponentID="cso30:i:CC_CellComponent">
<csml:property key="extension" value=""/>
<csml:property key="accession" value=""/>
<csml:property key="probeID" value=""/>
</csml:biologicalProperty>
<csml:comments>
<csml:comment type="text"></csml:comment>
</csml:comments>
</csml:entity>
<csml:entity id="parameter_reaction_vXYL5P_parameter_mu" name="parameter_mu" type="cso30:c:-">
<csml:entitySimulationProperty>
<csml:variable variableID="vXYL5P_mu" type="csml-variable:Double">
<csml:parameter key="csml-variable:parameter:initialValue" value="0.000028"/>
<csml:parameter key="csml-variable:parameter:maximumValue" value="infinite"/>
<csml:parameter key="csml-variable:parameter:minimumValue" value="-infinite"/>
<csml:parameter key="csml-variable:parameter:unit" value="second_inverse"/>
<csml:parameter key="csml-variable:parameter:global" value="false"/>
</csml:variable>
</csml:entitySimulationProperty>
<csml:viewProperty>
<csml:position positionID="default" position="auto" x="2999.0" y="2177.0"/>
<csml:shape shapeID="default" visible="true">
<csml:toolSpecificGraphics>
<fig:figure xmlns:fig="http://www.csml.org/csml/cigraphics">
<fig:continuousEntity name="default" depth="0" size="22.0 22.0" visible="true"/>
</fig:figure>
<text fontName="Dialog" fontSize="22" fontStyle=" bold" textColor="192 192 192 255" spacing="0.0" name="probeID" depth="0" visible="false" xmlns="http://www.csml.org/csml/cigraphics"/>
<text fontName="Dialog" fontSize="22" fontStyle=" bold" textColor="192 192 192 255" spacing="0.0" name="comments" depth="0" visible="false" xmlns="http://www.csml.org/csml/cigraphics"/>
<text fontName="Dialog" fontSize="22" fontStyle=" bold" textColor="192 192 192 255" spacing="0.0" name="unit" depth="0" visible="false" xmlns="http://www.csml.org/csml/cigraphics"/>
<text fontName="Dialog" fontSize="22" fontStyle=" bold" textColor="192 192 192 255" spacing="0.0" name="value" depth="0" visible="true" xmlns="http://www.csml.org/csml/cigraphics"/>
<text fontName="Dialog" fontSize="22" fontStyle=" bold" textColor="192 192 192 255" spacing="0.0" name="variable" depth="0" visible="false" xmlns="http://www.csml.org/csml/cigraphics"/>
<text fontName="Dialog" fontSize="22" fontStyle=" bold" textColor="192 192 192 255" spacing="0.0" name="name" depth="0" visible="true" xmlns="http://www.csml.org/csml/cigraphics"/>
</csml:toolSpecificGraphics>
</csml:shape>
</csml:viewProperty>
<csml:biologicalProperty refCellComponentID="cso30:i:CC_CellComponent">
<csml:property key="extension" value=""/>
<csml:property key="accession" value=""/>
<csml:property key="probeID" value=""/>
</csml:biologicalProperty>
<csml:comments>
<csml:comment type="text"></csml:comment>
</csml:comments>
</csml:entity>
<csml:entity id="parameter_reaction_vPK_parameter_KPKadp" name="parameter_KPKadp" type="cso30:c:-">
<csml:entitySimulationProperty>
<csml:variable variableID="vPK_KPKadp" type="csml-variable:Double">
<csml:parameter key="csml-variable:parameter:initialValue" value="0.26"/>
<csml:parameter key="csml-variable:parameter:maximumValue" value="infinite"/>
<csml:parameter key="csml-variable:parameter:minimumValue" value="-infinite"/>
<csml:parameter key="csml-variable:parameter:unit" value="mM"/>
<csml:parameter key="csml-variable:parameter:global" value="false"/>
</csml:variable>
</csml:entitySimulationProperty>
<csml:viewProperty>
<csml:position positionID="default" position="auto" x="2919.0" y="1457.0"/>
<csml:shape shapeID="default" visible="true">
<csml:toolSpecificGraphics>
<fig:figure xmlns:fig="http://www.csml.org/csml/cigraphics">
<fig:continuousEntity name="default" depth="0" size="22.0 22.0" visible="true"/>
</fig:figure>
<text fontName="Dialog" fontSize="22" fontStyle=" bold" textColor="192 192 192 255" spacing="0.0" name="probeID" depth="0" visible="false" xmlns="http://www.csml.org/csml/cigraphics"/>
<text fontName="Dialog" fontSize="22" fontStyle=" bold" textColor="192 192 192 255" spacing="0.0" name="comments" depth="0" visible="false" xmlns="http://www.csml.org/csml/cigraphics"/>
<text fontName="Dialog" fontSize="22" fontStyle=" bold" textColor="192 192 192 255" spacing="0.0" name="unit" depth="0" visible="false" xmlns="http://www.csml.org/csml/cigraphics"/>
<text fontName="Dialog" fontSize="22" fontStyle=" bold" textColor="192 192 192 255" spacing="0.0" name="value" depth="0" visible="true" xmlns="http://www.csml.org/csml/cigraphics"/>
<text fontName="Dialog" fontSize="22" fontStyle=" bold" textColor="192 192 192 255" spacing="0.0" name="variable" depth="0" visible="false" xmlns="http://www.csml.org/csml/cigraphics"/>
<text fontName="Dialog" fontSize="22" fontStyle=" bold" textColor="192 192 192 255" spacing="0.0" name="name" depth="0" visible="true" xmlns="http://www.csml.org/csml/cigraphics"/>
</csml:toolSpecificGraphics>
</csml:shape>
</csml:viewProperty>
<csml:biologicalProperty refCellComponentID="cso30:i:CC_CellComponent">
<csml:property key="extension" value=""/>
<csml:property key="accession" value=""/>
<csml:property key="probeID" value=""/>
</csml:biologicalProperty>
<csml:comments>
<csml:comment type="text"></csml:comment>
</csml:comments>
</csml:entity>
<csml:entity id="species_ce4p" name="E4P" type="cso30:c:-">
<csml:entitySimulationProperty>
<csml:variable variableID="ce4p" type="csml-variable:Double">
<csml:parameter key="csml-variable:parameter:initialValue" value="0.098"/>
<csml:parameter key="csml-variable:parameter:maximumValue" value="infinite"/>
<csml:parameter key="csml-variable:parameter:minimumValue" value="0"/>
<csml:parameter key="csml-variable:parameter:global" value="false"/>
</csml:variable>
</csml:entitySimulationProperty>
<csml:viewProperty>
<csml:position positionID="default" position="auto" x="1554.0" y="521.0"/>
<csml:shape shapeID="default" visible="true">
<csml:toolSpecificGraphics>
<fig:figure xmlns:fig="http://www.csml.org/csml/cigraphics">
<fig:continuousEntity name="default" depth="0" size="22.0 22.0" visible="true"/>
</fig:figure>
<text fontName="Dialog" fontSize="22" fontStyle=" bold" textColor="0 0 255 255" spacing="0.0" name="probeID" depth="0" visible="false" xmlns="http://www.csml.org/csml/cigraphics"/>
<text fontName="Dialog" fontSize="22" fontStyle=" bold" textColor="0 0 255 255" spacing="0.0" name="comments" depth="0" visible="false" xmlns="http://www.csml.org/csml/cigraphics"/>
<text fontName="Dialog" fontSize="22" fontStyle=" bold" textColor="0 0 255 255" spacing="0.0" name="unit" depth="0" visible="false" xmlns="http://www.csml.org/csml/cigraphics"/>
<text fontName="Dialog" fontSize="22" fontStyle=" bold" textColor="0 0 255 255" spacing="0.0" name="value" depth="0" visible="false" xmlns="http://www.csml.org/csml/cigraphics"/>
<text fontName="Dialog" fontSize="22" fontStyle=" bold" textColor="0 0 255 255" spacing="0.0" name="variable" depth="0" visible="false" xmlns="http://www.csml.org/csml/cigraphics"/>
<text fontName="Dialog" fontSize="22" fontStyle=" bold" textColor="0 0 255 255" spacing="0.0" name="name" depth="0" visible="true" xmlns="http://www.csml.org/csml/cigraphics"/>
</csml:toolSpecificGraphics>
</csml:shape>
</csml:viewProperty>
<csml:biologicalProperty refCellComponentID="cso30:i:CC_CellComponent">
<csml:property key="extension" value=""/>
<csml:property key="accession" value=""/>
<csml:property key="probeID" value=""/>
</csml:biologicalProperty>
<csml:comments>
<csml:comment type="text"></csml:comment>
</csml:comments>
</csml:entity>
<csml:entity id="parameter_reaction_vPGK_parameter_KPGKadp" name="parameter_KPGKadp" type="cso30:c:-">
<csml:entitySimulationProperty>
<csml:variable variableID="vPGK_KPGKadp" type="csml-variable:Double">
<csml:parameter key="csml-variable:parameter:initialValue" value="0.185"/>
<csml:parameter key="csml-variable:parameter:maximumValue" value="infinite"/>
<csml:parameter key="csml-variable:parameter:minimumValue" value="-infinite"/>
<csml:parameter key="csml-variable:parameter:unit" value="mM"/>
<csml:parameter key="csml-variable:parameter:global" value="false"/>
</csml:variable>
</csml:entitySimulationProperty>
<csml:viewProperty>
<csml:position positionID="default" position="auto" x="2759.0" y="1137.0"/>
<csml:shape shapeID="default" visible="true">
<csml:toolSpecificGraphics>
<fig:figure xmlns:fig="http://www.csml.org/csml/cigraphics">
<fig:continuousEntity name="default" depth="0" size="22.0 22.0" visible="true"/>
</fig:figure>
<text fontName="Dialog" fontSize="22" fontStyle=" bold" textColor="192 192 192 255" spacing="0.0" name="probeID" depth="0" visible="false" xmlns="http://www.csml.org/csml/cigraphics"/>
<text fontName="Dialog" fontSize="22" fontStyle=" bold" textColor="192 192 192 255" spacing="0.0" name="comments" depth="0" visible="false" xmlns="http://www.csml.org/csml/cigraphics"/>
<text fontName="Dialog" fontSize="22" fontStyle=" bold" textColor="192 192 192 255" spacing="0.0" name="unit" depth="0" visible="false" xmlns="http://www.csml.org/csml/cigraphics"/>
<text fontName="Dialog" fontSize="22" fontStyle=" bold" textColor="192 192 192 255" spacing="0.0" name="value" depth="0" visible="true" xmlns="http://www.csml.org/csml/cigraphics"/>
<text fontName="Dialog" fontSize="22" fontStyle=" bold" textColor="192 192 192 255" spacing="0.0" name="variable" depth="0" visible="false" xmlns="http://www.csml.org/csml/cigraphics"/>
<text fontName="Dialog" fontSize="22" fontStyle=" bold" textColor="192 192 192 255" spacing="0.0" name="name" depth="0" visible="true" xmlns="http://www.csml.org/csml/cigraphics"/>
</csml:toolSpecificGraphics>
</csml:shape>
</csml:viewProperty>
<csml:biologicalProperty refCellComponentID="cso30:i:CC_CellComponent">
<csml:property key="extension" value=""/>
<csml:property key="accession" value=""/>
<csml:property key="probeID" value=""/>
</csml:biologicalProperty>
<csml:comments>
<csml:comment type="text"></csml:comment>
</csml:comments>
</csml:entity>
<csml:entity id="parameter_reaction_vPGI_parameter_KPGIf6p" name="parameter_KPGIf6p" type="cso30:c:-">
<csml:entitySimulationProperty>
<csml:variable variableID="vPGI_KPGIf6p" type="csml-variable:Double">
<csml:parameter key="csml-variable:parameter:initialValue" value="0.266"/>
<csml:parameter key="csml-variable:parameter:maximumValue" value="infinite"/>
<csml:parameter key="csml-variable:parameter:minimumValue" value="-infinite"/>
<csml:parameter key="csml-variable:parameter:unit" value="mM"/>
<csml:parameter key="csml-variable:parameter:global" value="false"/>
</csml:variable>
</csml:entitySimulationProperty>
<csml:viewProperty>
<csml:position positionID="default" position="auto" x="2439.0" y="337.0"/>
<csml:shape shapeID="default" visible="true">
<csml:toolSpecificGraphics>
<fig:figure xmlns:fig="http://www.csml.org/csml/cigraphics">
<fig:continuousEntity name="default" depth="0" size="22.0 22.0" visible="true"/>
</fig:figure>
<text fontName="Dialog" fontSize="22" fontStyle=" bold" textColor="192 192 192 255" spacing="0.0" name="probeID" depth="0" visible="false" xmlns="http://www.csml.org/csml/cigraphics"/>
<text fontName="Dialog" fontSize="22" fontStyle=" bold" textColor="192 192 192 255" spacing="0.0" name="comments" depth="0" visible="false" xmlns="http://www.csml.org/csml/cigraphics"/>
<text fontName="Dialog" fontSize="22" fontStyle=" bold" textColor="192 192 192 255" spacing="0.0" name="unit" depth="0" visible="false" xmlns="http://www.csml.org/csml/cigraphics"/>
<text fontName="Dialog" fontSize="22" fontStyle=" bold" textColor="192 192 192 255" spacing="0.0" name="value" depth="0" visible="true" xmlns="http://www.csml.org/csml/cigraphics"/>
<text fontName="Dialog" fontSize="22" fontStyle=" bold" textColor="192 192 192 255" spacing="0.0" name="variable" depth="0" visible="false" xmlns="http://www.csml.org/csml/cigraphics"/>
<text fontName="Dialog" fontSize="22" fontStyle=" bold" textColor="192 192 192 255" spacing="0.0" name="name" depth="0" visible="true" xmlns="http://www.csml.org/csml/cigraphics"/>
</csml:toolSpecificGraphics>
</csml:shape>
</csml:viewProperty>
<csml:biologicalProperty refCellComponentID="cso30:i:CC_CellComponent">
<csml:property key="extension" value=""/>
<csml:property key="accession" value=""/>
<csml:property key="probeID" value=""/>
</csml:biologicalProperty>
<csml:comments>
<csml:comment type="text"></csml:comment>
</csml:comments>
</csml:entity>
<csml:entity id="parameter_reaction_vPGM_parameter_KPGMg1p" name="parameter_KPGMg1p" type="cso30:c:-">
<csml:entitySimulationProperty>
<csml:variable variableID="vPGM_KPGMg1p" type="csml-variable:Double">
<csml:parameter key="csml-variable:parameter:initialValue" value="0.0136"/>
<csml:parameter key="csml-variable:parameter:maximumValue" value="infinite"/>
<csml:parameter key="csml-variable:parameter:minimumValue" value="-infinite"/>
<csml:parameter key="csml-variable:parameter:unit" value="mM"/>
<csml:parameter key="csml-variable:parameter:global" value="false"/>
</csml:variable>
</csml:entitySimulationProperty>
<csml:viewProperty>
<csml:position positionID="default" position="auto" x="2679.0" y="417.0"/>
<csml:shape shapeID="default" visible="true">
<csml:toolSpecificGraphics>
<fig:figure xmlns:fig="http://www.csml.org/csml/cigraphics">
<fig:continuousEntity name="default" depth="0" size="22.0 22.0" visible="true"/>
</fig:figure>
<text fontName="Dialog" fontSize="22" fontStyle=" bold" textColor="192 192 192 255" spacing="0.0" name="probeID" depth="0" visible="false" xmlns="http://www.csml.org/csml/cigraphics"/>
<text fontName="Dialog" fontSize="22" fontStyle=" bold" textColor="192 192 192 255" spacing="0.0" name="comments" depth="0" visible="false" xmlns="http://www.csml.org/csml/cigraphics"/>
<text fontName="Dialog" fontSize="22" fontStyle=" bold" textColor="192 192 192 255" spacing="0.0" name="unit" depth="0" visible="false" xmlns="http://www.csml.org/csml/cigraphics"/>
<text fontName="Dialog" fontSize="22" fontStyle=" bold" textColor="192 192 192 255" spacing="0.0" name="value" depth="0" visible="true" xmlns="http://www.csml.org/csml/cigraphics"/>
<text fontName="Dialog" fontSize="22" fontStyle=" bold" textColor="192 192 192 255" spacing="0.0" name="variable" depth="0" visible="false" xmlns="http://www.csml.org/csml/cigraphics"/>
<text fontName="Dialog" fontSize="22" fontStyle=" bold" textColor="192 192 192 255" spacing="0.0" name="name" depth="0" visible="true" xmlns="http://www.csml.org/csml/cigraphics"/>
</csml:toolSpecificGraphics>
</csml:shape>
</csml:viewProperty>
<csml:biologicalProperty refCellComponentID="cso30:i:CC_CellComponent">
<csml:property key="extension" value=""/>
<csml:property key="accession" value=""/>
<csml:property key="probeID" value=""/>
</csml:biologicalProperty>
<csml:comments>
<csml:comment type="text"></csml:comment>
</csml:comments>
</csml:entity>
<csml:entity id="parameter_reaction_vGAPDH_parameter_KGAPDHnad" name="parameter_KGAPDHnad" type="cso30:c:-">
<csml:entitySimulationProperty>
<csml:variable variableID="vGAPDH_KGAPDHnad" type="csml-variable:Double">
<csml:parameter key="csml-variable:parameter:initialValue" value="0.252"/>
<csml:parameter key="csml-variable:parameter:maximumValue" value="infinite"/>
<csml:parameter key="csml-variable:parameter:minimumValue" value="-infinite"/>
<csml:parameter key="csml-variable:parameter:unit" value="mM"/>
<csml:parameter key="csml-variable:parameter:global" value="false"/>
</csml:variable>
</csml:entitySimulationProperty>
<csml:viewProperty>
<csml:position positionID="default" position="auto" x="2599.0" y="977.0"/>
<csml:shape shapeID="default" visible="true">
<csml:toolSpecificGraphics>
<fig:figure xmlns:fig="http://www.csml.org/csml/cigraphics">
<fig:continuousEntity name="default" depth="0" size="22.0 22.0" visible="true"/>
</fig:figure>
<text fontName="Dialog" fontSize="22" fontStyle=" bold" textColor="192 192 192 255" spacing="0.0" name="probeID" depth="0" visible="false" xmlns="http://www.csml.org/csml/cigraphics"/>
<text fontName="Dialog" fontSize="22" fontStyle=" bold" textColor="192 192 192 255" spacing="0.0" name="comments" depth="0" visible="false" xmlns="http://www.csml.org/csml/cigraphics"/>
<text fontName="Dialog" fontSize="22" fontStyle=" bold" textColor="192 192 192 255" spacing="0.0" name="unit" depth="0" visible="false" xmlns="http://www.csml.org/csml/cigraphics"/>
<text fontName="Dialog" fontSize="22" fontStyle=" bold" textColor="192 192 192 255" spacing="0.0" name="value" depth="0" visible="true" xmlns="http://www.csml.org/csml/cigraphics"/>
<text fontName="Dialog" fontSize="22" fontStyle=" bold" textColor="192 192 192 255" spacing="0.0" name="variable" depth="0" visible="false" xmlns="http://www.csml.org/csml/cigraphics"/>
<text fontName="Dialog" fontSize="22" fontStyle=" bold" textColor="192 192 192 255" spacing="0.0" name="name" depth="0" visible="true" xmlns="http://www.csml.org/csml/cigraphics"/>
</csml:toolSpecificGraphics>
</csml:shape>
</csml:viewProperty>
<csml:biologicalProperty refCellComponentID="cso30:i:CC_CellComponent">
<csml:property key="extension" value=""/>
<csml:property key="accession" value=""/>
<csml:property key="probeID" value=""/>
</csml:biologicalProperty>
<csml:comments>
<csml:comment type="text"></csml:comment>
</csml:comments>
</csml:entity>
<csml:entity id="parameter_reaction_vPFK_parameter_KPFKampb" name="parameter_KPFKampb" type="cso30:c:-">
<csml:entitySimulationProperty>
<csml:variable variableID="vPFK_KPFKampb" type="csml-variable:Double">
<csml:parameter key="csml-variable:parameter:initialValue" value="3.2"/>
<csml:parameter key="csml-variable:parameter:maximumValue" value="infinite"/>
<csml:parameter key="csml-variable:parameter:minimumValue" value="-infinite"/>
<csml:parameter key="csml-variable:parameter:unit" value="mM"/>
<csml:parameter key="csml-variable:parameter:global" value="false"/>
</csml:variable>
</csml:entitySimulationProperty>
<csml:viewProperty>
<csml:position positionID="default" position="auto" x="2999.0" y="577.0"/>
<csml:shape shapeID="default" visible="true">
<csml:toolSpecificGraphics>
<fig:figure xmlns:fig="http://www.csml.org/csml/cigraphics">
<fig:continuousEntity name="default" depth="0" size="22.0 22.0" visible="true"/>
</fig:figure>
<text fontName="Dialog" fontSize="22" fontStyle=" bold" textColor="192 192 192 255" spacing="0.0" name="probeID" depth="0" visible="false" xmlns="http://www.csml.org/csml/cigraphics"/>
<text fontName="Dialog" fontSize="22" fontStyle=" bold" textColor="192 192 192 255" spacing="0.0" name="comments" depth="0" visible="false" xmlns="http://www.csml.org/csml/cigraphics"/>
<text fontName="Dialog" fontSize="22" fontStyle=" bold" textColor="192 192 192 255" spacing="0.0" name="unit" depth="0" visible="false" xmlns="http://www.csml.org/csml/cigraphics"/>
<text fontName="Dialog" fontSize="22" fontStyle=" bold" textColor="192 192 192 255" spacing="0.0" name="value" depth="0" visible="true" xmlns="http://www.csml.org/csml/cigraphics"/>
<text fontName="Dialog" fontSize="22" fontStyle=" bold" textColor="192 192 192 255" spacing="0.0" name="variable" depth="0" visible="false" xmlns="http://www.csml.org/csml/cigraphics"/>
<text fontName="Dialog" fontSize="22" fontStyle=" bold" textColor="192 192 192 255" spacing="0.0" name="name" depth="0" visible="true" xmlns="http://www.csml.org/csml/cigraphics"/>
</csml:toolSpecificGraphics>
</csml:shape>
</csml:viewProperty>
<csml:biologicalProperty refCellComponentID="cso30:i:CC_CellComponent">
<csml:property key="extension" value=""/>
<csml:property key="accession" value=""/>
<csml:property key="probeID" value=""/>
</csml:biologicalProperty>
<csml:comments>
<csml:comment type="text"></csml:comment>
</csml:comments>
</csml:entity>
<csml:entity id="parameter_reaction_vPK_parameter_LPK" name="parameter_LPK" type="cso30:c:-">
<csml:entitySimulationProperty>
<csml:variable variableID="vPK_LPK" type="csml-variable:Double">
<csml:parameter key="csml-variable:parameter:initialValue" value="1000"/>
<csml:parameter key="csml-variable:parameter:maximumValue" value="infinite"/>
<csml:parameter key="csml-variable:parameter:minimumValue" value="-infinite"/>
<csml:parameter key="csml-variable:parameter:unit" value="dimensionless"/>
<csml:parameter key="csml-variable:parameter:global" value="false"/>
</csml:variable>
</csml:entitySimulationProperty>
<csml:viewProperty>
<csml:position positionID="default" position="auto" x="2279.0" y="1457.0"/>
<csml:shape shapeID="default" visible="true">
<csml:toolSpecificGraphics>
<fig:figure xmlns:fig="http://www.csml.org/csml/cigraphics">
<fig:continuousEntity name="default" depth="0" size="22.0 22.0" visible="true"/>
</fig:figure>
<text fontName="Dialog" fontSize="22" fontStyle=" bold" textColor="192 192 192 255" spacing="0.0" name="probeID" depth="0" visible="false" xmlns="http://www.csml.org/csml/cigraphics"/>
<text fontName="Dialog" fontSize="22" fontStyle=" bold" textColor="192 192 192 255" spacing="0.0" name="comments" depth="0" visible="false" xmlns="http://www.csml.org/csml/cigraphics"/>
<text fontName="Dialog" fontSize="22" fontStyle=" bold" textColor="192 192 192 255" spacing="0.0" name="unit" depth="0" visible="false" xmlns="http://www.csml.org/csml/cigraphics"/>
<text fontName="Dialog" fontSize="22" fontStyle=" bold" textColor="192 192 192 255" spacing="0.0" name="value" depth="0" visible="true" xmlns="http://www.csml.org/csml/cigraphics"/>
<text fontName="Dialog" fontSize="22" fontStyle=" bold" textColor="192 192 192 255" spacing="0.0" name="variable" depth="0" visible="false" xmlns="http://www.csml.org/csml/cigraphics"/>
<text fontName="Dialog" fontSize="22" fontStyle=" bold" textColor="192 192 192 255" spacing="0.0" name="name" depth="0" visible="true" xmlns="http://www.csml.org/csml/cigraphics"/>
</csml:toolSpecificGraphics>
</csml:shape>
</csml:viewProperty>
<csml:biologicalProperty refCellComponentID="cso30:i:CC_CellComponent">
<csml:property key="extension" value=""/>
<csml:property key="accession" value=""/>
<csml:property key="probeID" value=""/>
</csml:biologicalProperty>
<csml:comments>
<csml:comment type="text"></csml:comment>
</csml:comments>
</csml:entity>
<csml:entity id="parameter_reaction_vrpGluMu_parameter_KPGluMupg3" name="parameter_KPGluMupg3" type="cso30:c:-">
<csml:entitySimulationProperty>
<csml:variable variableID="vrpGluMu_KPGluMupg3" type="csml-variable:Double">
<csml:parameter key="csml-variable:parameter:initialValue" value="0.2"/>
<csml:parameter key="csml-variable:parameter:maximumValue" value="infinite"/>
<csml:parameter key="csml-variable:parameter:minimumValue" value="-infinite"/>
<csml:parameter key="csml-variable:parameter:unit" value="mM"/>
<csml:parameter key="csml-variable:parameter:global" value="false"/>
</csml:variable>
</csml:entitySimulationProperty>
<csml:viewProperty>
<csml:position positionID="default" position="auto" x="2439.0" y="1297.0"/>
<csml:shape shapeID="default" visible="true">
<csml:toolSpecificGraphics>
<fig:figure xmlns:fig="http://www.csml.org/csml/cigraphics">
<fig:continuousEntity name="default" depth="0" size="22.0 22.0" visible="true"/>
</fig:figure>
<text fontName="Dialog" fontSize="22" fontStyle=" bold" textColor="192 192 192 255" spacing="0.0" name="probeID" depth="0" visible="false" xmlns="http://www.csml.org/csml/cigraphics"/>
<text fontName="Dialog" fontSize="22" fontStyle=" bold" textColor="192 192 192 255" spacing="0.0" name="comments" depth="0" visible="false" xmlns="http://www.csml.org/csml/cigraphics"/>
<text fontName="Dialog" fontSize="22" fontStyle=" bold" textColor="192 192 192 255" spacing="0.0" name="unit" depth="0" visible="false" xmlns="http://www.csml.org/csml/cigraphics"/>
<text fontName="Dialog" fontSize="22" fontStyle=" bold" textColor="192 192 192 255" spacing="0.0" name="value" depth="0" visible="true" xmlns="http://www.csml.org/csml/cigraphics"/>
<text fontName="Dialog" fontSize="22" fontStyle=" bold" textColor="192 192 192 255" spacing="0.0" name="variable" depth="0" visible="false" xmlns="http://www.csml.org/csml/cigraphics"/>
<text fontName="Dialog" fontSize="22" fontStyle=" bold" textColor="192 192 192 255" spacing="0.0" name="name" depth="0" visible="true" xmlns="http://www.csml.org/csml/cigraphics"/>
</csml:toolSpecificGraphics>
</csml:shape>
</csml:viewProperty>
<csml:biologicalProperty refCellComponentID="cso30:i:CC_CellComponent">
<csml:property key="extension" value=""/>
<csml:property key="accession" value=""/>
<csml:property key="probeID" value=""/>
</csml:biologicalProperty>
<csml:comments>
<csml:comment type="text"></csml:comment>
</csml:comments>
</csml:entity>
<csml:entity id="parameter_reaction_vPK_parameter_KPKatp" name="parameter_KPKatp" type="cso30:c:-">
<csml:entitySimulationProperty>
<csml:variable variableID="vPK_KPKatp" type="csml-variable:Double">
<csml:parameter key="csml-variable:parameter:initialValue" value="22.5"/>
<csml:parameter key="csml-variable:parameter:maximumValue" value="infinite"/>
<csml:parameter key="csml-variable:parameter:minimumValue" value="-infinite"/>
<csml:parameter key="csml-variable:parameter:unit" value="mM"/>
<csml:parameter key="csml-variable:parameter:global" value="false"/>
</csml:variable>
</csml:entitySimulationProperty>
<csml:viewProperty>
<csml:position positionID="default" position="auto" x="2439.0" y="1457.0"/>
<csml:shape shapeID="default" visible="true">
<csml:toolSpecificGraphics>
<fig:figure xmlns:fig="http://www.csml.org/csml/cigraphics">
<fig:continuousEntity name="default" depth="0" size="22.0 22.0" visible="true"/>
</fig:figure>
<text fontName="Dialog" fontSize="22" fontStyle=" bold" textColor="192 192 192 255" spacing="0.0" name="probeID" depth="0" visible="false" xmlns="http://www.csml.org/csml/cigraphics"/>
<text fontName="Dialog" fontSize="22" fontStyle=" bold" textColor="192 192 192 255" spacing="0.0" name="comments" depth="0" visible="false" xmlns="http://www.csml.org/csml/cigraphics"/>
<text fontName="Dialog" fontSize="22" fontStyle=" bold" textColor="192 192 192 255" spacing="0.0" name="unit" depth="0" visible="false" xmlns="http://www.csml.org/csml/cigraphics"/>
<text fontName="Dialog" fontSize="22" fontStyle=" bold" textColor="192 192 192 255" spacing="0.0" name="value" depth="0" visible="true" xmlns="http://www.csml.org/csml/cigraphics"/>
<text fontName="Dialog" fontSize="22" fontStyle=" bold" textColor="192 192 192 255" spacing="0.0" name="variable" depth="0" visible="false" xmlns="http://www.csml.org/csml/cigraphics"/>
<text fontName="Dialog" fontSize="22" fontStyle=" bold" textColor="192 192 192 255" spacing="0.0" name="name" depth="0" visible="true" xmlns="http://www.csml.org/csml/cigraphics"/>
</csml:toolSpecificGraphics>
</csml:shape>
</csml:viewProperty>
<csml:biologicalProperty refCellComponentID="cso30:i:CC_CellComponent">
<csml:property key="extension" value=""/>
<csml:property key="accession" value=""/>
<csml:property key="probeID" value=""/>
</csml:biologicalProperty>
<csml:comments>
<csml:comment type="text"></csml:comment>
</csml:comments>
</csml:entity>
<csml:entity id="parameter_reaction_vGAPDH_parameter_KGAPDHeq" name="parameter_KGAPDHeq" type="cso30:c:-">
<csml:entitySimulationProperty>
<csml:variable variableID="vGAPDH_KGAPDHeq" type="csml-variable:Double">
<csml:parameter key="csml-variable:parameter:initialValue" value="0.63"/>
<csml:parameter key="csml-variable:parameter:maximumValue" value="infinite"/>
<csml:parameter key="csml-variable:parameter:minimumValue" value="-infinite"/>
<csml:parameter key="csml-variable:parameter:unit" value="dimensionless"/>
<csml:parameter key="csml-variable:parameter:global" value="false"/>
</csml:variable>
</csml:entitySimulationProperty>
<csml:viewProperty>
<csml:position positionID="default" position="auto" x="2999.0" y="897.0"/>
<csml:shape shapeID="default" visible="true">
<csml:toolSpecificGraphics>
<fig:figure xmlns:fig="http://www.csml.org/csml/cigraphics">
<fig:continuousEntity name="default" depth="0" size="22.0 22.0" visible="true"/>
</fig:figure>
<text fontName="Dialog" fontSize="22" fontStyle=" bold" textColor="192 192 192 255" spacing="0.0" name="probeID" depth="0" visible="false" xmlns="http://www.csml.org/csml/cigraphics"/>
<text fontName="Dialog" fontSize="22" fontStyle=" bold" textColor="192 192 192 255" spacing="0.0" name="comments" depth="0" visible="false" xmlns="http://www.csml.org/csml/cigraphics"/>
<text fontName="Dialog" fontSize="22" fontStyle=" bold" textColor="192 192 192 255" spacing="0.0" name="unit" depth="0" visible="false" xmlns="http://www.csml.org/csml/cigraphics"/>
<text fontName="Dialog" fontSize="22" fontStyle=" bold" textColor="192 192 192 255" spacing="0.0" name="value" depth="0" visible="true" xmlns="http://www.csml.org/csml/cigraphics"/>
<text fontName="Dialog" fontSize="22" fontStyle=" bold" textColor="192 192 192 255" spacing="0.0" name="variable" depth="0" visible="false" xmlns="http://www.csml.org/csml/cigraphics"/>
<text fontName="Dialog" fontSize="22" fontStyle=" bold" textColor="192 192 192 255" spacing="0.0" name="name" depth="0" visible="true" xmlns="http://www.csml.org/csml/cigraphics"/>
</csml:toolSpecificGraphics>
</csml:shape>
</csml:viewProperty>
<csml:biologicalProperty refCellComponentID="cso30:i:CC_CellComponent">
<csml:property key="extension" value=""/>
<csml:property key="accession" value=""/>
<csml:property key="probeID" value=""/>
</csml:biologicalProperty>
<csml:comments>
<csml:comment type="text"></csml:comment>
</csml:comments>
</csml:entity>
<csml:entity id="parameter_reaction_vDAHPS_parameter_KDAHPSpep" name="parameter_KDAHPSpep" type="cso30:c:-">
<csml:entitySimulationProperty>
<csml:variable variableID="vDAHPS_KDAHPSpep" type="csml-variable:Double">
<csml:parameter key="csml-variable:parameter:initialValue" value="0.0053"/>
<csml:parameter key="csml-variable:parameter:maximumValue" value="infinite"/>
<csml:parameter key="csml-variable:parameter:minimumValue" value="-infinite"/>
<csml:parameter key="csml-variable:parameter:unit" value="mM"/>
<csml:parameter key="csml-variable:parameter:global" value="false"/>
</csml:variable>
</csml:entitySimulationProperty>
<csml:viewProperty>
<csml:position positionID="default" position="auto" x="2679.0" y="1697.0"/>
<csml:shape shapeID="default" visible="true">
<csml:toolSpecificGraphics>
<fig:figure xmlns:fig="http://www.csml.org/csml/cigraphics">
<fig:continuousEntity name="default" depth="0" size="22.0 22.0" visible="true"/>
</fig:figure>
<text fontName="Dialog" fontSize="22" fontStyle=" bold" textColor="192 192 192 255" spacing="0.0" name="probeID" depth="0" visible="false" xmlns="http://www.csml.org/csml/cigraphics"/>
<text fontName="Dialog" fontSize="22" fontStyle=" bold" textColor="192 192 192 255" spacing="0.0" name="comments" depth="0" visible="false" xmlns="http://www.csml.org/csml/cigraphics"/>
<text fontName="Dialog" fontSize="22" fontStyle=" bold" textColor="192 192 192 255" spacing="0.0" name="unit" depth="0" visible="false" xmlns="http://www.csml.org/csml/cigraphics"/>
<text fontName="Dialog" fontSize="22" fontStyle=" bold" textColor="192 192 192 255" spacing="0.0" name="value" depth="0" visible="true" xmlns="http://www.csml.org/csml/cigraphics"/>
<text fontName="Dialog" fontSize="22" fontStyle=" bold" textColor="192 192 192 255" spacing="0.0" name="variable" depth="0" visible="false" xmlns="http://www.csml.org/csml/cigraphics"/>
<text fontName="Dialog" fontSize="22" fontStyle=" bold" textColor="192 192 192 255" spacing="0.0" name="name" depth="0" visible="true" xmlns="http://www.csml.org/csml/cigraphics"/>
</csml:toolSpecificGraphics>
</csml:shape>
</csml:viewProperty>
<csml:biologicalProperty refCellComponentID="cso30:i:CC_CellComponent">
<csml:property key="extension" value=""/>
<csml:property key="accession" value=""/>
<csml:property key="probeID" value=""/>
</csml:biologicalProperty>
<csml:comments>
<csml:comment type="text"></csml:comment>
</csml:comments>
</csml:entity>
<csml:entity id="species_csed7p" name="S7P" type="cso30:c:-">
<csml:entitySimulationProperty>
<csml:variable variableID="csed7p" type="csml-variable:Double">
<csml:parameter key="csml-variable:parameter:initialValue" value="0.276"/>
<csml:parameter key="csml-variable:parameter:maximumValue" value="infinite"/>
<csml:parameter key="csml-variable:parameter:minimumValue" value="0"/>
<csml:parameter key="csml-variable:parameter:global" value="false"/>
</csml:variable>
</csml:entitySimulationProperty>
<csml:viewProperty>
<csml:position positionID="default" position="auto" x="1554.0" y="581.0"/>
<csml:shape shapeID="default" visible="true">
<csml:toolSpecificGraphics>
<fig:figure xmlns:fig="http://www.csml.org/csml/cigraphics">
<fig:continuousEntity name="default" depth="0" size="22.0 22.0" visible="true"/>
</fig:figure>
<text fontName="Dialog" fontSize="22" fontStyle=" bold" textColor="0 0 255 255" spacing="0.0" name="probeID" depth="0" visible="false" xmlns="http://www.csml.org/csml/cigraphics"/>
<text fontName="Dialog" fontSize="22" fontStyle=" bold" textColor="0 0 255 255" spacing="0.0" name="comments" depth="0" visible="false" xmlns="http://www.csml.org/csml/cigraphics"/>
<text fontName="Dialog" fontSize="22" fontStyle=" bold" textColor="0 0 255 255" spacing="0.0" name="unit" depth="0" visible="false" xmlns="http://www.csml.org/csml/cigraphics"/>
<text fontName="Dialog" fontSize="22" fontStyle=" bold" textColor="0 0 255 255" spacing="0.0" name="value" depth="0" visible="false" xmlns="http://www.csml.org/csml/cigraphics"/>
<text fontName="Dialog" fontSize="22" fontStyle=" bold" textColor="0 0 255 255" spacing="0.0" name="variable" depth="0" visible="false" xmlns="http://www.csml.org/csml/cigraphics"/>
<text fontName="Dialog" fontSize="22" fontStyle=" bold" textColor="0 0 255 255" spacing="0.0" name="name" depth="0" visible="true" xmlns="http://www.csml.org/csml/cigraphics"/>
</csml:toolSpecificGraphics>
</csml:shape>
</csml:viewProperty>
<csml:biologicalProperty refCellComponentID="cso30:i:CC_CellComponent">
<csml:property key="extension" value=""/>
<csml:property key="accession" value=""/>
<csml:property key="probeID" value=""/>
</csml:biologicalProperty>
<csml:comments>
<csml:comment type="text"></csml:comment>
</csml:comments>
</csml:entity>
<csml:entity id="parameter_reaction_vGLP_parameter_mu" name="parameter_mu" type="cso30:c:-">
<csml:entitySimulationProperty>
<csml:variable variableID="vGLP_mu" type="csml-variable:Double">
<csml:parameter key="csml-variable:parameter:initialValue" value="0.000028"/>
<csml:parameter key="csml-variable:parameter:maximumValue" value="infinite"/>
<csml:parameter key="csml-variable:parameter:minimumValue" value="-infinite"/>
<csml:parameter key="csml-variable:parameter:unit" value="second_inverse"/>
<csml:parameter key="csml-variable:parameter:global" value="false"/>
</csml:variable>
</csml:entitySimulationProperty>
<csml:viewProperty>
<csml:position positionID="default" position="auto" x="2919.0" y="2257.0"/>
<csml:shape shapeID="default" visible="true">
<csml:toolSpecificGraphics>
<fig:figure xmlns:fig="http://www.csml.org/csml/cigraphics">
<fig:continuousEntity name="default" depth="0" size="22.0 22.0" visible="true"/>
</fig:figure>
<text fontName="Dialog" fontSize="22" fontStyle=" bold" textColor="192 192 192 255" spacing="0.0" name="probeID" depth="0" visible="false" xmlns="http://www.csml.org/csml/cigraphics"/>
<text fontName="Dialog" fontSize="22" fontStyle=" bold" textColor="192 192 192 255" spacing="0.0" name="comments" depth="0" visible="false" xmlns="http://www.csml.org/csml/cigraphics"/>
<text fontName="Dialog" fontSize="22" fontStyle=" bold" textColor="192 192 192 255" spacing="0.0" name="unit" depth="0" visible="false" xmlns="http://www.csml.org/csml/cigraphics"/>
<text fontName="Dialog" fontSize="22" fontStyle=" bold" textColor="192 192 192 255" spacing="0.0" name="value" depth="0" visible="true" xmlns="http://www.csml.org/csml/cigraphics"/>
<text fontName="Dialog" fontSize="22" fontStyle=" bold" textColor="192 192 192 255" spacing="0.0" name="variable" depth="0" visible="false" xmlns="http://www.csml.org/csml/cigraphics"/>
<text fontName="Dialog" fontSize="22" fontStyle=" bold" textColor="192 192 192 255" spacing="0.0" name="name" depth="0" visible="true" xmlns="http://www.csml.org/csml/cigraphics"/>
</csml:toolSpecificGraphics>
</csml:shape>
</csml:viewProperty>
<csml:biologicalProperty refCellComponentID="cso30:i:CC_CellComponent">
<csml:property key="extension" value=""/>
<csml:property key="accession" value=""/>
<csml:property key="probeID" value=""/>
</csml:biologicalProperty>
<csml:comments>
<csml:comment type="text"></csml:comment>
</csml:comments>
</csml:entity>
<csml:entity id="parameter_reaction_vSynth1_parameter_rmaxSynth1" name="parameter_rmaxSynth1" type="cso30:c:-">
<csml:entitySimulationProperty>
<csml:variable variableID="vSynth1_rmaxSynth1" type="csml-variable:Double">
<csml:parameter key="csml-variable:parameter:initialValue" value="0.019539"/>
<csml:parameter key="csml-variable:parameter:maximumValue" value="infinite"/>
<csml:parameter key="csml-variable:parameter:minimumValue" value="-infinite"/>
<csml:parameter key="csml-variable:parameter:unit" value="mM_per_second"/>
<csml:parameter key="csml-variable:parameter:global" value="false"/>
</csml:variable>
</csml:entitySimulationProperty>
<csml:viewProperty>
<csml:position positionID="default" position="auto" x="2999.0" y="1537.0"/>
<csml:shape shapeID="default" visible="true">
<csml:toolSpecificGraphics>
<fig:figure xmlns:fig="http://www.csml.org/csml/cigraphics">
<fig:continuousEntity name="default" depth="0" size="22.0 22.0" visible="true"/>
</fig:figure>
<text fontName="Dialog" fontSize="22" fontStyle=" bold" textColor="192 192 192 255" spacing="0.0" name="probeID" depth="0" visible="false" xmlns="http://www.csml.org/csml/cigraphics"/>
<text fontName="Dialog" fontSize="22" fontStyle=" bold" textColor="192 192 192 255" spacing="0.0" name="comments" depth="0" visible="false" xmlns="http://www.csml.org/csml/cigraphics"/>
<text fontName="Dialog" fontSize="22" fontStyle=" bold" textColor="192 192 192 255" spacing="0.0" name="unit" depth="0" visible="false" xmlns="http://www.csml.org/csml/cigraphics"/>
<text fontName="Dialog" fontSize="22" fontStyle=" bold" textColor="192 192 192 255" spacing="0.0" name="value" depth="0" visible="true" xmlns="http://www.csml.org/csml/cigraphics"/>
<text fontName="Dialog" fontSize="22" fontStyle=" bold" textColor="192 192 192 255" spacing="0.0" name="variable" depth="0" visible="false" xmlns="http://www.csml.org/csml/cigraphics"/>
<text fontName="Dialog" fontSize="22" fontStyle=" bold" textColor="192 192 192 255" spacing="0.0" name="name" depth="0" visible="true" xmlns="http://www.csml.org/csml/cigraphics"/>
</csml:toolSpecificGraphics>
</csml:shape>
</csml:viewProperty>
<csml:biologicalProperty refCellComponentID="cso30:i:CC_CellComponent">
<csml:property key="extension" value=""/>
<csml:property key="accession" value=""/>
<csml:property key="probeID" value=""/>
</csml:biologicalProperty>
<csml:comments>
<csml:comment type="text"></csml:comment>
</csml:comments>
</csml:entity>
<csml:entity id="parameter_cnad" name="parameter_cnad" type="cso30:c:-">
<csml:entitySimulationProperty>
<csml:variable variableID="cnad" type="csml-variable:Double">
<csml:parameter key="csml-variable:parameter:maximumValue" value="infinite"/>
<csml:parameter key="csml-variable:parameter:minimumValue" value="-infinite"/>
<csml:parameter key="csml-variable:parameter:unit" value="mM"/>
<csml:parameter key="csml-variable:parameter:evaluateScriptOnce" value="false"/>
<csml:parameter key="csml-variable:parameter:global" value="false"/>
<csml:script key="csml-variable:parameter:initialValue" language="pnuts">(( 1.314 +( 1.314 *pow( 2.73 , (( -0.0435 * t )- 0.342 ))))-(( t + 7.871 )*(pow( 2.73 , (( -0.0218 * t )- 0.171 ))/( 8.481 + t ))))</csml:script>
</csml:variable>
</csml:entitySimulationProperty>
<csml:viewProperty>
<csml:position positionID="default" position="auto" x="2279.0" y="177.0"/>
<csml:shape shapeID="default" visible="true">
<csml:toolSpecificGraphics>
<fig:figure xmlns:fig="http://www.csml.org/csml/cigraphics">
<fig:continuousEntity name="default" depth="0" size="22.0 22.0" visible="true"/>
</fig:figure>
<text fontName="Dialog" fontSize="22" fontStyle=" bold" textColor="192 192 192 255" spacing="0.0" name="probeID" depth="0" visible="false" xmlns="http://www.csml.org/csml/cigraphics"/>
<text fontName="Dialog" fontSize="22" fontStyle=" bold" textColor="192 192 192 255" spacing="0.0" name="comments" depth="0" visible="false" xmlns="http://www.csml.org/csml/cigraphics"/>
<text fontName="Dialog" fontSize="22" fontStyle=" bold" textColor="192 192 192 255" spacing="0.0" name="unit" depth="0" visible="false" xmlns="http://www.csml.org/csml/cigraphics"/>
<text fontName="Dialog" fontSize="22" fontStyle=" bold" textColor="192 192 192 255" spacing="0.0" name="value" depth="0" visible="true" xmlns="http://www.csml.org/csml/cigraphics"/>
<text fontName="Dialog" fontSize="22" fontStyle=" bold" textColor="192 192 192 255" spacing="0.0" name="variable" depth="0" visible="false" xmlns="http://www.csml.org/csml/cigraphics"/>
<text fontName="Dialog" fontSize="22" fontStyle=" bold" textColor="192 192 192 255" spacing="0.0" name="name" depth="0" visible="true" xmlns="http://www.csml.org/csml/cigraphics"/>
</csml:toolSpecificGraphics>
</csml:shape>
</csml:viewProperty>
<csml:biologicalProperty refCellComponentID="cso30:i:CC_CellComponent">
<csml:property key="extension" value=""/>
<csml:property key="accession" value=""/>
<csml:property key="probeID" value=""/>
</csml:biologicalProperty>
<csml:comments>
<csml:comment type="text"></csml:comment>
</csml:comments>
</csml:entity>
<csml:entity id="parameter_reaction_vPGI_parameter_KPGIg6ppginh" name="parameter_KPGIg6ppginh" type="cso30:c:-">
<csml:entitySimulationProperty>
<csml:variable variableID="vPGI_KPGIg6ppginh" type="csml-variable:Double">
<csml:parameter key="csml-variable:parameter:initialValue" value="0.2"/>
<csml:parameter key="csml-variable:parameter:maximumValue" value="infinite"/>
<csml:parameter key="csml-variable:parameter:minimumValue" value="-infinite"/>
<csml:parameter key="csml-variable:parameter:unit" value="mM"/>
<csml:parameter key="csml-variable:parameter:global" value="false"/>
</csml:variable>
</csml:entitySimulationProperty>
<csml:viewProperty>
<csml:position positionID="default" position="auto" x="2759.0" y="337.0"/>
<csml:shape shapeID="default" visible="true">
<csml:toolSpecificGraphics>
<fig:figure xmlns:fig="http://www.csml.org/csml/cigraphics">
<fig:continuousEntity name="default" depth="0" size="22.0 22.0" visible="true"/>
</fig:figure>
<text fontName="Dialog" fontSize="22" fontStyle=" bold" textColor="192 192 192 255" spacing="0.0" name="probeID" depth="0" visible="false" xmlns="http://www.csml.org/csml/cigraphics"/>
<text fontName="Dialog" fontSize="22" fontStyle=" bold" textColor="192 192 192 255" spacing="0.0" name="comments" depth="0" visible="false" xmlns="http://www.csml.org/csml/cigraphics"/>
<text fontName="Dialog" fontSize="22" fontStyle=" bold" textColor="192 192 192 255" spacing="0.0" name="unit" depth="0" visible="false" xmlns="http://www.csml.org/csml/cigraphics"/>
<text fontName="Dialog" fontSize="22" fontStyle=" bold" textColor="192 192 192 255" spacing="0.0" name="value" depth="0" visible="true" xmlns="http://www.csml.org/csml/cigraphics"/>
<text fontName="Dialog" fontSize="22" fontStyle=" bold" textColor="192 192 192 255" spacing="0.0" name="variable" depth="0" visible="false" xmlns="http://www.csml.org/csml/cigraphics"/>
<text fontName="Dialog" fontSize="22" fontStyle=" bold" textColor="192 192 192 255" spacing="0.0" name="name" depth="0" visible="true" xmlns="http://www.csml.org/csml/cigraphics"/>
</csml:toolSpecificGraphics>
</csml:shape>
</csml:viewProperty>
<csml:biologicalProperty refCellComponentID="cso30:i:CC_CellComponent">
<csml:property key="extension" value=""/>
<csml:property key="accession" value=""/>
<csml:property key="probeID" value=""/>
</csml:biologicalProperty>
<csml:comments>
<csml:comment type="text"></csml:comment>
</csml:comments>
</csml:entity>
<csml:entity id="parameter_reaction_vG3PDH_parameter_rmaxG3PDH" name="parameter_rmaxG3PDH" type="cso30:c:-">
<csml:entitySimulationProperty>
<csml:variable variableID="vG3PDH_rmaxG3PDH" type="csml-variable:Double">
<csml:parameter key="csml-variable:parameter:initialValue" value="0.01162"/>
<csml:parameter key="csml-variable:parameter:maximumValue" value="infinite"/>
<csml:parameter key="csml-variable:parameter:minimumValue" value="-infinite"/>
<csml:parameter key="csml-variable:parameter:unit" value="mM_per_second"/>
<csml:parameter key="csml-variable:parameter:global" value="false"/>
</csml:variable>
</csml:entitySimulationProperty>
<csml:viewProperty>
<csml:position positionID="default" position="auto" x="2999.0" y="1057.0"/>
<csml:shape shapeID="default" visible="true">
<csml:toolSpecificGraphics>
<fig:figure xmlns:fig="http://www.csml.org/csml/cigraphics">
<fig:continuousEntity name="default" depth="0" size="22.0 22.0" visible="true"/>
</fig:figure>
<text fontName="Dialog" fontSize="22" fontStyle=" bold" textColor="192 192 192 255" spacing="0.0" name="probeID" depth="0" visible="false" xmlns="http://www.csml.org/csml/cigraphics"/>
<text fontName="Dialog" fontSize="22" fontStyle=" bold" textColor="192 192 192 255" spacing="0.0" name="comments" depth="0" visible="false" xmlns="http://www.csml.org/csml/cigraphics"/>
<text fontName="Dialog" fontSize="22" fontStyle=" bold" textColor="192 192 192 255" spacing="0.0" name="unit" depth="0" visible="false" xmlns="http://www.csml.org/csml/cigraphics"/>
<text fontName="Dialog" fontSize="22" fontStyle=" bold" textColor="192 192 192 255" spacing="0.0" name="value" depth="0" visible="true" xmlns="http://www.csml.org/csml/cigraphics"/>
<text fontName="Dialog" fontSize="22" fontStyle=" bold" textColor="192 192 192 255" spacing="0.0" name="variable" depth="0" visible="false" xmlns="http://www.csml.org/csml/cigraphics"/>
<text fontName="Dialog" fontSize="22" fontStyle=" bold" textColor="192 192 192 255" spacing="0.0" name="name" depth="0" visible="true" xmlns="http://www.csml.org/csml/cigraphics"/>
</csml:toolSpecificGraphics>
</csml:shape>
</csml:viewProperty>
<csml:biologicalProperty refCellComponentID="cso30:i:CC_CellComponent">
<csml:property key="extension" value=""/>
<csml:property key="accession" value=""/>
<csml:property key="probeID" value=""/>
</csml:biologicalProperty>
<csml:comments>
<csml:comment type="text"></csml:comment>
</csml:comments>
</csml:entity>
<csml:entity id="parameter_reaction_vDAHPS_parameter_nDAHPSe4p" name="parameter_nDAHPSe4p" type="cso30:c:-">
<csml:entitySimulationProperty>
<csml:variable variableID="vDAHPS_nDAHPSe4p" type="csml-variable:Double">
<csml:parameter key="csml-variable:parameter:initialValue" value="2.6"/>
<csml:parameter key="csml-variable:parameter:maximumValue" value="infinite"/>
<csml:parameter key="csml-variable:parameter:minimumValue" value="-infinite"/>
<csml:parameter key="csml-variable:parameter:unit" value="dimensionless"/>
<csml:parameter key="csml-variable:parameter:global" value="false"/>
</csml:variable>
</csml:entitySimulationProperty>
<csml:viewProperty>
<csml:position positionID="default" position="auto" x="2919.0" y="1617.0"/>
<csml:shape shapeID="default" visible="true">
<csml:toolSpecificGraphics>
<fig:figure xmlns:fig="http://www.csml.org/csml/cigraphics">
<fig:continuousEntity name="default" depth="0" size="22.0 22.0" visible="true"/>
</fig:figure>
<text fontName="Dialog" fontSize="22" fontStyle=" bold" textColor="192 192 192 255" spacing="0.0" name="probeID" depth="0" visible="false" xmlns="http://www.csml.org/csml/cigraphics"/>
<text fontName="Dialog" fontSize="22" fontStyle=" bold" textColor="192 192 192 255" spacing="0.0" name="comments" depth="0" visible="false" xmlns="http://www.csml.org/csml/cigraphics"/>
<text fontName="Dialog" fontSize="22" fontStyle=" bold" textColor="192 192 192 255" spacing="0.0" name="unit" depth="0" visible="false" xmlns="http://www.csml.org/csml/cigraphics"/>
<text fontName="Dialog" fontSize="22" fontStyle=" bold" textColor="192 192 192 255" spacing="0.0" name="value" depth="0" visible="true" xmlns="http://www.csml.org/csml/cigraphics"/>
<text fontName="Dialog" fontSize="22" fontStyle=" bold" textColor="192 192 192 255" spacing="0.0" name="variable" depth="0" visible="false" xmlns="http://www.csml.org/csml/cigraphics"/>
<text fontName="Dialog" fontSize="22" fontStyle=" bold" textColor="192 192 192 255" spacing="0.0" name="name" depth="0" visible="true" xmlns="http://www.csml.org/csml/cigraphics"/>
</csml:toolSpecificGraphics>
</csml:shape>
</csml:viewProperty>
<csml:biologicalProperty refCellComponentID="cso30:i:CC_CellComponent">
<csml:property key="extension" value=""/>
<csml:property key="accession" value=""/>
<csml:property key="probeID" value=""/>
</csml:biologicalProperty>
<csml:comments>
<csml:comment type="text"></csml:comment>
</csml:comments>
</csml:entity>
<csml:entity id="parameter_reaction_vrpGluMu_parameter_KPGluMueq" name="parameter_KPGluMueq" type="cso30:c:-">
<csml:entitySimulationProperty>
<csml:variable variableID="vrpGluMu_KPGluMueq" type="csml-variable:Double">
<csml:parameter key="csml-variable:parameter:initialValue" value="0.188"/>
<csml:parameter key="csml-variable:parameter:maximumValue" value="infinite"/>
<csml:parameter key="csml-variable:parameter:minimumValue" value="-infinite"/>
<csml:parameter key="csml-variable:parameter:unit" value="dimensionless"/>
<csml:parameter key="csml-variable:parameter:global" value="false"/>
</csml:variable>
</csml:entitySimulationProperty>
<csml:viewProperty>
<csml:position positionID="default" position="auto" x="2279.0" y="1297.0"/>
<csml:shape shapeID="default" visible="true">
<csml:toolSpecificGraphics>
<fig:figure xmlns:fig="http://www.csml.org/csml/cigraphics">
<fig:continuousEntity name="default" depth="0" size="22.0 22.0" visible="true"/>
</fig:figure>
<text fontName="Dialog" fontSize="22" fontStyle=" bold" textColor="192 192 192 255" spacing="0.0" name="probeID" depth="0" visible="false" xmlns="http://www.csml.org/csml/cigraphics"/>
<text fontName="Dialog" fontSize="22" fontStyle=" bold" textColor="192 192 192 255" spacing="0.0" name="comments" depth="0" visible="false" xmlns="http://www.csml.org/csml/cigraphics"/>
<text fontName="Dialog" fontSize="22" fontStyle=" bold" textColor="192 192 192 255" spacing="0.0" name="unit" depth="0" visible="false" xmlns="http://www.csml.org/csml/cigraphics"/>
<text fontName="Dialog" fontSize="22" fontStyle=" bold" textColor="192 192 192 255" spacing="0.0" name="value" depth="0" visible="true" xmlns="http://www.csml.org/csml/cigraphics"/>
<text fontName="Dialog" fontSize="22" fontStyle=" bold" textColor="192 192 192 255" spacing="0.0" name="variable" depth="0" visible="false" xmlns="http://www.csml.org/csml/cigraphics"/>
<text fontName="Dialog" fontSize="22" fontStyle=" bold" textColor="192 192 192 255" spacing="0.0" name="name" depth="0" visible="true" xmlns="http://www.csml.org/csml/cigraphics"/>
</csml:toolSpecificGraphics>
</csml:shape>
</csml:viewProperty>
<csml:biologicalProperty refCellComponentID="cso30:i:CC_CellComponent">
<csml:property key="extension" value=""/>
<csml:property key="accession" value=""/>
<csml:property key="probeID" value=""/>
</csml:biologicalProperty>
<csml:comments>
<csml:comment type="text"></csml:comment>
</csml:comments>
</csml:entity>
<csml:entity id="parameter_reaction_vTA_parameter_KTAeq" name="parameter_KTAeq" type="cso30:c:-">
<csml:entitySimulationProperty>
<csml:variable variableID="vTA_KTAeq" type="csml-variable:Double">
<csml:parameter key="csml-variable:parameter:initialValue" value="1.05"/>
<csml:parameter key="csml-variable:parameter:maximumValue" value="infinite"/>
<csml:parameter key="csml-variable:parameter:minimumValue" value="-infinite"/>
<csml:parameter key="csml-variable:parameter:unit" value="dimensionless"/>
<csml:parameter key="csml-variable:parameter:global" value="false"/>
</csml:variable>
</csml:entitySimulationProperty>
<csml:viewProperty>
<csml:position positionID="default" position="auto" x="2359.0" y="737.0"/>
<csml:shape shapeID="default" visible="true">
<csml:toolSpecificGraphics>
<fig:figure xmlns:fig="http://www.csml.org/csml/cigraphics">
<fig:continuousEntity name="default" depth="0" size="22.0 22.0" visible="true"/>
</fig:figure>
<text fontName="Dialog" fontSize="22" fontStyle=" bold" textColor="192 192 192 255" spacing="0.0" name="probeID" depth="0" visible="false" xmlns="http://www.csml.org/csml/cigraphics"/>
<text fontName="Dialog" fontSize="22" fontStyle=" bold" textColor="192 192 192 255" spacing="0.0" name="comments" depth="0" visible="false" xmlns="http://www.csml.org/csml/cigraphics"/>
<text fontName="Dialog" fontSize="22" fontStyle=" bold" textColor="192 192 192 255" spacing="0.0" name="unit" depth="0" visible="false" xmlns="http://www.csml.org/csml/cigraphics"/>
<text fontName="Dialog" fontSize="22" fontStyle=" bold" textColor="192 192 192 255" spacing="0.0" name="value" depth="0" visible="true" xmlns="http://www.csml.org/csml/cigraphics"/>
<text fontName="Dialog" fontSize="22" fontStyle=" bold" textColor="192 192 192 255" spacing="0.0" name="variable" depth="0" visible="false" xmlns="http://www.csml.org/csml/cigraphics"/>
<text fontName="Dialog" fontSize="22" fontStyle=" bold" textColor="192 192 192 255" spacing="0.0" name="name" depth="0" visible="true" xmlns="http://www.csml.org/csml/cigraphics"/>
</csml:toolSpecificGraphics>
</csml:shape>
</csml:viewProperty>
<csml:biologicalProperty refCellComponentID="cso30:i:CC_CellComponent">
<csml:property key="extension" value=""/>
<csml:property key="accession" value=""/>
<csml:property key="probeID" value=""/>
</csml:biologicalProperty>
<csml:comments>
<csml:comment type="text"></csml:comment>
</csml:comments>
</csml:entity>
<csml:entity id="parameter_camp" name="parameter_camp" type="cso30:c:-">
<csml:entitySimulationProperty>
<csml:variable variableID="camp" type="csml-variable:Double">
<csml:parameter key="csml-variable:parameter:maximumValue" value="infinite"/>
<csml:parameter key="csml-variable:parameter:minimumValue" value="-infinite"/>
<csml:parameter key="csml-variable:parameter:unit" value="mM"/>
<csml:parameter key="csml-variable:parameter:evaluateScriptOnce" value="false"/>
<csml:parameter key="csml-variable:parameter:global" value="false"/>
<csml:script key="csml-variable:parameter:initialValue" language="pnuts">( 0.123 +( 7.25 *( t /( 7.25 +( 1.47 * t )+( 0.17 *pow( t ,  2 )))))+( 1.073 /( 1.29 +( 8.05 * t ))))</csml:script>
</csml:variable>
</csml:entitySimulationProperty>
<csml:viewProperty>
<csml:position positionID="default" position="auto" x="2619.0" y="101.0"/>
<csml:shape shapeID="default" visible="true">
<csml:toolSpecificGraphics>
<fig:figure xmlns:fig="http://www.csml.org/csml/cigraphics">
<fig:continuousEntity name="default" depth="0" size="22.0 22.0" visible="true"/>
</fig:figure>
<text fontName="Dialog" fontSize="22" fontStyle=" bold" textColor="192 192 192 255" spacing="0.0" name="probeID" depth="0" visible="false" xmlns="http://www.csml.org/csml/cigraphics"/>
<text fontName="Dialog" fontSize="22" fontStyle=" bold" textColor="192 192 192 255" spacing="0.0" name="comments" depth="0" visible="false" xmlns="http://www.csml.org/csml/cigraphics"/>
<text fontName="Dialog" fontSize="22" fontStyle=" bold" textColor="192 192 192 255" spacing="0.0" name="unit" depth="0" visible="false" xmlns="http://www.csml.org/csml/cigraphics"/>
<text fontName="Dialog" fontSize="22" fontStyle=" bold" textColor="192 192 192 255" spacing="0.0" name="value" depth="0" visible="true" xmlns="http://www.csml.org/csml/cigraphics"/>
<text fontName="Dialog" fontSize="22" fontStyle=" bold" textColor="192 192 192 255" spacing="0.0" name="variable" depth="0" visible="false" xmlns="http://www.csml.org/csml/cigraphics"/>
<text fontName="Dialog" fontSize="22" fontStyle=" bold" textColor="192 192 192 255" spacing="0.0" name="name" depth="0" visible="true" xmlns="http://www.csml.org/csml/cigraphics"/>
</csml:toolSpecificGraphics>
</csml:shape>
</csml:viewProperty>
<csml:biologicalProperty refCellComponentID="cso30:i:CC_CellComponent">
<csml:property key="extension" value=""/>
<csml:property key="accession" value=""/>
<csml:property key="probeID" value=""/>
</csml:biologicalProperty>
<csml:comments>
<csml:comment type="text"></csml:comment>
</csml:comments>
</csml:entity>
<csml:entity id="parameter_catp" name="parameter_catp" type="cso30:c:-">
<csml:entitySimulationProperty>
<csml:variable variableID="catp" type="csml-variable:Double">
<csml:parameter key="csml-variable:parameter:maximumValue" value="infinite"/>
<csml:parameter key="csml-variable:parameter:minimumValue" value="-infinite"/>
<csml:parameter key="csml-variable:parameter:unit" value="mM"/>
<csml:parameter key="csml-variable:parameter:evaluateScriptOnce" value="false"/>
<csml:parameter key="csml-variable:parameter:global" value="false"/>
<csml:script key="csml-variable:parameter:initialValue" language="pnuts">( 4.27 -( 4.163 *( t /( 0.657 +( 1.43 * t )+( 0.0364 *pow( t ,  2 ))))))</csml:script>
</csml:variable>
</csml:entitySimulationProperty>
<csml:viewProperty>
<csml:position positionID="default" position="auto" x="2269.0" y="101.0"/>
<csml:shape shapeID="default" visible="true">
<csml:toolSpecificGraphics>
<fig:figure xmlns:fig="http://www.csml.org/csml/cigraphics">
<fig:continuousEntity name="default" depth="0" size="22.0 22.0" visible="true"/>
</fig:figure>
<text fontName="Dialog" fontSize="22" fontStyle=" bold" textColor="192 192 192 255" spacing="0.0" name="probeID" depth="0" visible="false" xmlns="http://www.csml.org/csml/cigraphics"/>
<text fontName="Dialog" fontSize="22" fontStyle=" bold" textColor="192 192 192 255" spacing="0.0" name="comments" depth="0" visible="false" xmlns="http://www.csml.org/csml/cigraphics"/>
<text fontName="Dialog" fontSize="22" fontStyle=" bold" textColor="192 192 192 255" spacing="0.0" name="unit" depth="0" visible="false" xmlns="http://www.csml.org/csml/cigraphics"/>
<text fontName="Dialog" fontSize="22" fontStyle=" bold" textColor="192 192 192 255" spacing="0.0" name="value" depth="0" visible="true" xmlns="http://www.csml.org/csml/cigraphics"/>
<text fontName="Dialog" fontSize="22" fontStyle=" bold" textColor="192 192 192 255" spacing="0.0" name="variable" depth="0" visible="false" xmlns="http://www.csml.org/csml/cigraphics"/>
<text fontName="Dialog" fontSize="22" fontStyle=" bold" textColor="192 192 192 255" spacing="0.0" name="name" depth="0" visible="true" xmlns="http://www.csml.org/csml/cigraphics"/>
</csml:toolSpecificGraphics>
</csml:shape>
</csml:viewProperty>
<csml:biologicalProperty refCellComponentID="cso30:i:CC_CellComponent">
<csml:property key="extension" value=""/>
<csml:property key="accession" value=""/>
<csml:property key="probeID" value=""/>
</csml:biologicalProperty>
<csml:comments>
<csml:comment type="text"></csml:comment>
</csml:comments>
</csml:entity>
<csml:entity id="parameter_reaction_vTRPSYNTH_parameter_rmaxTrpSynth" name="parameter_rmaxTrpSynth" type="cso30:c:-">
<csml:entitySimulationProperty>
<csml:variable variableID="vTRPSYNTH_rmaxTrpSynth" type="csml-variable:Double">
<csml:parameter key="csml-variable:parameter:initialValue" value="0.001037"/>
<csml:parameter key="csml-variable:parameter:maximumValue" value="infinite"/>
<csml:parameter key="csml-variable:parameter:minimumValue" value="-infinite"/>
<csml:parameter key="csml-variable:parameter:unit" value="mM_per_second"/>
<csml:parameter key="csml-variable:parameter:global" value="false"/>
</csml:variable>
</csml:entitySimulationProperty>
<csml:viewProperty>
<csml:position positionID="default" position="auto" x="2839.0" y="1057.0"/>
<csml:shape shapeID="default" visible="true">
<csml:toolSpecificGraphics>
<fig:figure xmlns:fig="http://www.csml.org/csml/cigraphics">
<fig:continuousEntity name="default" depth="0" size="22.0 22.0" visible="true"/>
</fig:figure>
<text fontName="Dialog" fontSize="22" fontStyle=" bold" textColor="192 192 192 255" spacing="0.0" name="probeID" depth="0" visible="false" xmlns="http://www.csml.org/csml/cigraphics"/>
<text fontName="Dialog" fontSize="22" fontStyle=" bold" textColor="192 192 192 255" spacing="0.0" name="comments" depth="0" visible="false" xmlns="http://www.csml.org/csml/cigraphics"/>
<text fontName="Dialog" fontSize="22" fontStyle=" bold" textColor="192 192 192 255" spacing="0.0" name="unit" depth="0" visible="false" xmlns="http://www.csml.org/csml/cigraphics"/>
<text fontName="Dialog" fontSize="22" fontStyle=" bold" textColor="192 192 192 255" spacing="0.0" name="value" depth="0" visible="true" xmlns="http://www.csml.org/csml/cigraphics"/>
<text fontName="Dialog" fontSize="22" fontStyle=" bold" textColor="192 192 192 255" spacing="0.0" name="variable" depth="0" visible="false" xmlns="http://www.csml.org/csml/cigraphics"/>
<text fontName="Dialog" fontSize="22" fontStyle=" bold" textColor="192 192 192 255" spacing="0.0" name="name" depth="0" visible="true" xmlns="http://www.csml.org/csml/cigraphics"/>
</csml:toolSpecificGraphics>
</csml:shape>
</csml:viewProperty>
<csml:biologicalProperty refCellComponentID="cso30:i:CC_CellComponent">
<csml:property key="extension" value=""/>
<csml:property key="accession" value=""/>
<csml:property key="probeID" value=""/>
</csml:biologicalProperty>
<csml:comments>
<csml:comment type="text"></csml:comment>
</csml:comments>
</csml:entity>
<csml:entity id="parameter_reaction_vMethSynth_parameter_rmaxMetSynth" name="parameter_rmaxMetSynth" type="cso30:c:-">
<csml:entitySimulationProperty>
<csml:variable variableID="vMethSynth_rmaxMetSynth" type="csml-variable:Double">
<csml:parameter key="csml-variable:parameter:initialValue" value="0.002263"/>
<csml:parameter key="csml-variable:parameter:maximumValue" value="infinite"/>
<csml:parameter key="csml-variable:parameter:minimumValue" value="-infinite"/>
<csml:parameter key="csml-variable:parameter:unit" value="mM_per_second"/>
<csml:parameter key="csml-variable:parameter:global" value="false"/>
</csml:variable>
</csml:entitySimulationProperty>
<csml:viewProperty>
<csml:position positionID="default" position="auto" x="2439.0" y="1777.0"/>
<csml:shape shapeID="default" visible="true">
<csml:toolSpecificGraphics>
<fig:figure xmlns:fig="http://www.csml.org/csml/cigraphics">
<fig:continuousEntity name="default" depth="0" size="22.0 22.0" visible="true"/>
</fig:figure>
<text fontName="Dialog" fontSize="22" fontStyle=" bold" textColor="192 192 192 255" spacing="0.0" name="probeID" depth="0" visible="false" xmlns="http://www.csml.org/csml/cigraphics"/>
<text fontName="Dialog" fontSize="22" fontStyle=" bold" textColor="192 192 192 255" spacing="0.0" name="comments" depth="0" visible="false" xmlns="http://www.csml.org/csml/cigraphics"/>
<text fontName="Dialog" fontSize="22" fontStyle=" bold" textColor="192 192 192 255" spacing="0.0" name="unit" depth="0" visible="false" xmlns="http://www.csml.org/csml/cigraphics"/>
<text fontName="Dialog" fontSize="22" fontStyle=" bold" textColor="192 192 192 255" spacing="0.0" name="value" depth="0" visible="true" xmlns="http://www.csml.org/csml/cigraphics"/>
<text fontName="Dialog" fontSize="22" fontStyle=" bold" textColor="192 192 192 255" spacing="0.0" name="variable" depth="0" visible="false" xmlns="http://www.csml.org/csml/cigraphics"/>
<text fontName="Dialog" fontSize="22" fontStyle=" bold" textColor="192 192 192 255" spacing="0.0" name="name" depth="0" visible="true" xmlns="http://www.csml.org/csml/cigraphics"/>
</csml:toolSpecificGraphics>
</csml:shape>
</csml:viewProperty>
<csml:biologicalProperty refCellComponentID="cso30:i:CC_CellComponent">
<csml:property key="extension" value=""/>
<csml:property key="accession" value=""/>
<csml:property key="probeID" value=""/>
</csml:biologicalProperty>
<csml:comments>
<csml:comment type="text"></csml:comment>
</csml:comments>
</csml:entity>
<csml:entity id="parameter_reaction_vPFK_parameter_rmaxPFK" name="parameter_rmaxPFK" type="cso30:c:-">
<csml:entitySimulationProperty>
<csml:variable variableID="vPFK_rmaxPFK" type="csml-variable:Double">
<csml:parameter key="csml-variable:parameter:initialValue" value="1840.584747"/>
<csml:parameter key="csml-variable:parameter:maximumValue" value="infinite"/>
<csml:parameter key="csml-variable:parameter:minimumValue" value="-infinite"/>
<csml:parameter key="csml-variable:parameter:unit" value="mM_per_second"/>
<csml:parameter key="csml-variable:parameter:global" value="false"/>
</csml:variable>
</csml:entitySimulationProperty>
<csml:viewProperty>
<csml:position positionID="default" position="auto" x="2759.0" y="497.0"/>
<csml:shape shapeID="default" visible="true">
<csml:toolSpecificGraphics>
<fig:figure xmlns:fig="http://www.csml.org/csml/cigraphics">
<fig:continuousEntity name="default" depth="0" size="22.0 22.0" visible="true"/>
</fig:figure>
<text fontName="Dialog" fontSize="22" fontStyle=" bold" textColor="192 192 192 255" spacing="0.0" name="probeID" depth="0" visible="false" xmlns="http://www.csml.org/csml/cigraphics"/>
<text fontName="Dialog" fontSize="22" fontStyle=" bold" textColor="192 192 192 255" spacing="0.0" name="comments" depth="0" visible="false" xmlns="http://www.csml.org/csml/cigraphics"/>
<text fontName="Dialog" fontSize="22" fontStyle=" bold" textColor="192 192 192 255" spacing="0.0" name="unit" depth="0" visible="false" xmlns="http://www.csml.org/csml/cigraphics"/>
<text fontName="Dialog" fontSize="22" fontStyle=" bold" textColor="192 192 192 255" spacing="0.0" name="value" depth="0" visible="true" xmlns="http://www.csml.org/csml/cigraphics"/>
<text fontName="Dialog" fontSize="22" fontStyle=" bold" textColor="192 192 192 255" spacing="0.0" name="variable" depth="0" visible="false" xmlns="http://www.csml.org/csml/cigraphics"/>
<text fontName="Dialog" fontSize="22" fontStyle=" bold" textColor="192 192 192 255" spacing="0.0" name="name" depth="0" visible="true" xmlns="http://www.csml.org/csml/cigraphics"/>
</csml:toolSpecificGraphics>
</csml:shape>
</csml:viewProperty>
<csml:biologicalProperty refCellComponentID="cso30:i:CC_CellComponent">
<csml:property key="extension" value=""/>
<csml:property key="accession" value=""/>
<csml:property key="probeID" value=""/>
</csml:biologicalProperty>
<csml:comments>
<csml:comment type="text"></csml:comment>
</csml:comments>
</csml:entity>
<csml:entity id="parameter_reaction_vPK_parameter_KPKfdp" name="parameter_KPKfdp" type="cso30:c:-">
<csml:entitySimulationProperty>
<csml:variable variableID="vPK_KPKfdp" type="csml-variable:Double">
<csml:parameter key="csml-variable:parameter:initialValue" value="0.19"/>
<csml:parameter key="csml-variable:parameter:maximumValue" value="infinite"/>
<csml:parameter key="csml-variable:parameter:minimumValue" value="-infinite"/>
<csml:parameter key="csml-variable:parameter:unit" value="mM"/>
<csml:parameter key="csml-variable:parameter:global" value="false"/>
</csml:variable>
</csml:entitySimulationProperty>
<csml:viewProperty>
<csml:position positionID="default" position="auto" x="2599.0" y="1457.0"/>
<csml:shape shapeID="default" visible="true">
<csml:toolSpecificGraphics>
<fig:figure xmlns:fig="http://www.csml.org/csml/cigraphics">
<fig:continuousEntity name="default" depth="0" size="22.0 22.0" visible="true"/>
</fig:figure>
<text fontName="Dialog" fontSize="22" fontStyle=" bold" textColor="192 192 192 255" spacing="0.0" name="probeID" depth="0" visible="false" xmlns="http://www.csml.org/csml/cigraphics"/>
<text fontName="Dialog" fontSize="22" fontStyle=" bold" textColor="192 192 192 255" spacing="0.0" name="comments" depth="0" visible="false" xmlns="http://www.csml.org/csml/cigraphics"/>
<text fontName="Dialog" fontSize="22" fontStyle=" bold" textColor="192 192 192 255" spacing="0.0" name="unit" depth="0" visible="false" xmlns="http://www.csml.org/csml/cigraphics"/>
<text fontName="Dialog" fontSize="22" fontStyle=" bold" textColor="192 192 192 255" spacing="0.0" name="value" depth="0" visible="true" xmlns="http://www.csml.org/csml/cigraphics"/>
<text fontName="Dialog" fontSize="22" fontStyle=" bold" textColor="192 192 192 255" spacing="0.0" name="variable" depth="0" visible="false" xmlns="http://www.csml.org/csml/cigraphics"/>
<text fontName="Dialog" fontSize="22" fontStyle=" bold" textColor="192 192 192 255" spacing="0.0" name="name" depth="0" visible="true" xmlns="http://www.csml.org/csml/cigraphics"/>
</csml:toolSpecificGraphics>
</csml:shape>
</csml:viewProperty>
<csml:biologicalProperty refCellComponentID="cso30:i:CC_CellComponent">
<csml:property key="extension" value=""/>
<csml:property key="accession" value=""/>
<csml:property key="probeID" value=""/>
</csml:biologicalProperty>
<csml:comments>
<csml:comment type="text"></csml:comment>
</csml:comments>
</csml:entity>
<csml:entity id="parameter_reaction_vPGDH_parameter_KPGDHpg" name="parameter_KPGDHpg" type="cso30:c:-">
<csml:entitySimulationProperty>
<csml:variable variableID="vPGDH_KPGDHpg" type="csml-variable:Double">
<csml:parameter key="csml-variable:parameter:initialValue" value="37.5"/>
<csml:parameter key="csml-variable:parameter:maximumValue" value="infinite"/>
<csml:parameter key="csml-variable:parameter:minimumValue" value="-infinite"/>
<csml:parameter key="csml-variable:parameter:unit" value="mM"/>
<csml:parameter key="csml-variable:parameter:global" value="false"/>
</csml:variable>
</csml:entitySimulationProperty>
<csml:viewProperty>
<csml:position positionID="default" position="auto" x="2759.0" y="1777.0"/>
<csml:shape shapeID="default" visible="true">
<csml:toolSpecificGraphics>
<fig:figure xmlns:fig="http://www.csml.org/csml/cigraphics">
<fig:continuousEntity name="default" depth="0" size="22.0 22.0" visible="true"/>
</fig:figure>
<text fontName="Dialog" fontSize="22" fontStyle=" bold" textColor="192 192 192 255" spacing="0.0" name="probeID" depth="0" visible="false" xmlns="http://www.csml.org/csml/cigraphics"/>
<text fontName="Dialog" fontSize="22" fontStyle=" bold" textColor="192 192 192 255" spacing="0.0" name="comments" depth="0" visible="false" xmlns="http://www.csml.org/csml/cigraphics"/>
<text fontName="Dialog" fontSize="22" fontStyle=" bold" textColor="192 192 192 255" spacing="0.0" name="unit" depth="0" visible="false" xmlns="http://www.csml.org/csml/cigraphics"/>
<text fontName="Dialog" fontSize="22" fontStyle=" bold" textColor="192 192 192 255" spacing="0.0" name="value" depth="0" visible="true" xmlns="http://www.csml.org/csml/cigraphics"/>
<text fontName="Dialog" fontSize="22" fontStyle=" bold" textColor="192 192 192 255" spacing="0.0" name="variable" depth="0" visible="false" xmlns="http://www.csml.org/csml/cigraphics"/>
<text fontName="Dialog" fontSize="22" fontStyle=" bold" textColor="192 192 192 255" spacing="0.0" name="name" depth="0" visible="true" xmlns="http://www.csml.org/csml/cigraphics"/>
</csml:toolSpecificGraphics>
</csml:shape>
</csml:viewProperty>
<csml:biologicalProperty refCellComponentID="cso30:i:CC_CellComponent">
<csml:property key="extension" value=""/>
<csml:property key="accession" value=""/>
<csml:property key="probeID" value=""/>
</csml:biologicalProperty>
<csml:comments>
<csml:comment type="text"></csml:comment>
</csml:comments>
</csml:entity>
<csml:entity id="species_cf6p" name="F6P" type="cso30:c:-">
<csml:entitySimulationProperty>
<csml:variable variableID="cf6p" type="csml-variable:Double">
<csml:parameter key="csml-variable:parameter:initialValue" value="0.6"/>
<csml:parameter key="csml-variable:parameter:maximumValue" value="infinite"/>
<csml:parameter key="csml-variable:parameter:minimumValue" value="0"/>
<csml:parameter key="csml-variable:parameter:global" value="false"/>
</csml:variable>
</csml:entitySimulationProperty>
<csml:viewProperty>
<csml:position positionID="default" position="auto" x="1225.5" y="359.0"/>
<csml:shape shapeID="default" visible="true">
<csml:toolSpecificGraphics>
<fig:figure xmlns:fig="http://www.csml.org/csml/cigraphics">
<fig:continuousEntity name="default" depth="0" size="22.0 22.0" visible="true"/>
</fig:figure>
<text fontName="Dialog" fontSize="22" fontStyle=" bold" textColor="0 0 255 255" spacing="0.0" name="probeID" depth="0" visible="false" xmlns="http://www.csml.org/csml/cigraphics"/>
<text fontName="Dialog" fontSize="22" fontStyle=" bold" textColor="0 0 255 255" spacing="0.0" name="comments" depth="0" visible="false" xmlns="http://www.csml.org/csml/cigraphics"/>
<text fontName="Dialog" fontSize="22" fontStyle=" bold" textColor="0 0 255 255" spacing="0.0" name="unit" depth="0" visible="false" xmlns="http://www.csml.org/csml/cigraphics"/>
<text fontName="Dialog" fontSize="22" fontStyle=" bold" textColor="0 0 255 255" spacing="0.0" name="value" depth="0" visible="false" xmlns="http://www.csml.org/csml/cigraphics"/>
<text fontName="Dialog" fontSize="22" fontStyle=" bold" textColor="0 0 255 255" spacing="0.0" name="variable" depth="0" visible="false" xmlns="http://www.csml.org/csml/cigraphics"/>
<text fontName="Dialog" fontSize="22" fontStyle=" bold" textColor="0 0 255 255" spacing="0.0" name="name" depth="0" visible="true" xmlns="http://www.csml.org/csml/cigraphics"/>
</csml:toolSpecificGraphics>
</csml:shape>
</csml:viewProperty>
<csml:biologicalProperty refCellComponentID="cso30:i:CC_CellComponent">
<csml:property key="extension" value=""/>
<csml:property key="accession" value=""/>
<csml:property key="probeID" value=""/>
</csml:biologicalProperty>
<csml:comments>
<csml:comment type="text"></csml:comment>
</csml:comments>
</csml:entity>
<csml:entity id="parameter_reaction_vTIS_parameter_kTISgap" name="parameter_kTISgap" type="cso30:c:-">
<csml:entitySimulationProperty>
<csml:variable variableID="vTIS_kTISgap" type="csml-variable:Double">
<csml:parameter key="csml-variable:parameter:initialValue" value="0.3"/>
<csml:parameter key="csml-variable:parameter:maximumValue" value="infinite"/>
<csml:parameter key="csml-variable:parameter:minimumValue" value="-infinite"/>
<csml:parameter key="csml-variable:parameter:unit" value="mM"/>
<csml:parameter key="csml-variable:parameter:global" value="false"/>
</csml:variable>
</csml:entitySimulationProperty>
<csml:viewProperty>
<csml:position positionID="default" position="auto" x="2679.0" y="1057.0"/>
<csml:shape shapeID="default" visible="true">
<csml:toolSpecificGraphics>
<fig:figure xmlns:fig="http://www.csml.org/csml/cigraphics">
<fig:continuousEntity name="default" depth="0" size="22.0 22.0" visible="true"/>
</fig:figure>
<text fontName="Dialog" fontSize="22" fontStyle=" bold" textColor="192 192 192 255" spacing="0.0" name="probeID" depth="0" visible="false" xmlns="http://www.csml.org/csml/cigraphics"/>
<text fontName="Dialog" fontSize="22" fontStyle=" bold" textColor="192 192 192 255" spacing="0.0" name="comments" depth="0" visible="false" xmlns="http://www.csml.org/csml/cigraphics"/>
<text fontName="Dialog" fontSize="22" fontStyle=" bold" textColor="192 192 192 255" spacing="0.0" name="unit" depth="0" visible="false" xmlns="http://www.csml.org/csml/cigraphics"/>
<text fontName="Dialog" fontSize="22" fontStyle=" bold" textColor="192 192 192 255" spacing="0.0" name="value" depth="0" visible="true" xmlns="http://www.csml.org/csml/cigraphics"/>
<text fontName="Dialog" fontSize="22" fontStyle=" bold" textColor="192 192 192 255" spacing="0.0" name="variable" depth="0" visible="false" xmlns="http://www.csml.org/csml/cigraphics"/>
<text fontName="Dialog" fontSize="22" fontStyle=" bold" textColor="192 192 192 255" spacing="0.0" name="name" depth="0" visible="true" xmlns="http://www.csml.org/csml/cigraphics"/>
</csml:toolSpecificGraphics>
</csml:shape>
</csml:viewProperty>
<csml:biologicalProperty refCellComponentID="cso30:i:CC_CellComponent">
<csml:property key="extension" value=""/>
<csml:property key="accession" value=""/>
<csml:property key="probeID" value=""/>
</csml:biologicalProperty>
<csml:comments>
<csml:comment type="text"></csml:comment>
</csml:comments>
</csml:entity>
<csml:entity id="parameter_reaction_vG6PDH_parameter_KG6PDHnadphnadpinh" name="parameter_KG6PDHnadphnadpinh" type="cso30:c:-">
<csml:entitySimulationProperty>
<csml:variable variableID="vG6PDH_KG6PDHnadphnadpinh" type="csml-variable:Double">
<csml:parameter key="csml-variable:parameter:initialValue" value="0.01"/>
<csml:parameter key="csml-variable:parameter:maximumValue" value="infinite"/>
<csml:parameter key="csml-variable:parameter:minimumValue" value="-infinite"/>
<csml:parameter key="csml-variable:parameter:unit" value="mM"/>
<csml:parameter key="csml-variable:parameter:global" value="false"/>
</csml:variable>
</csml:entitySimulationProperty>
<csml:viewProperty>
<csml:position positionID="default" position="auto" x="2599.0" y="497.0"/>
<csml:shape shapeID="default" visible="true">
<csml:toolSpecificGraphics>
<fig:figure xmlns:fig="http://www.csml.org/csml/cigraphics">
<fig:continuousEntity name="default" depth="0" size="22.0 22.0" visible="true"/>
</fig:figure>
<text fontName="Dialog" fontSize="22" fontStyle=" bold" textColor="192 192 192 255" spacing="0.0" name="probeID" depth="0" visible="false" xmlns="http://www.csml.org/csml/cigraphics"/>
<text fontName="Dialog" fontSize="22" fontStyle=" bold" textColor="192 192 192 255" spacing="0.0" name="comments" depth="0" visible="false" xmlns="http://www.csml.org/csml/cigraphics"/>
<text fontName="Dialog" fontSize="22" fontStyle=" bold" textColor="192 192 192 255" spacing="0.0" name="unit" depth="0" visible="false" xmlns="http://www.csml.org/csml/cigraphics"/>
<text fontName="Dialog" fontSize="22" fontStyle=" bold" textColor="192 192 192 255" spacing="0.0" name="value" depth="0" visible="true" xmlns="http://www.csml.org/csml/cigraphics"/>
<text fontName="Dialog" fontSize="22" fontStyle=" bold" textColor="192 192 192 255" spacing="0.0" name="variable" depth="0" visible="false" xmlns="http://www.csml.org/csml/cigraphics"/>
<text fontName="Dialog" fontSize="22" fontStyle=" bold" textColor="192 192 192 255" spacing="0.0" name="name" depth="0" visible="true" xmlns="http://www.csml.org/csml/cigraphics"/>
</csml:toolSpecificGraphics>
</csml:shape>
</csml:viewProperty>
<csml:biologicalProperty refCellComponentID="cso30:i:CC_CellComponent">
<csml:property key="extension" value=""/>
<csml:property key="accession" value=""/>
<csml:property key="probeID" value=""/>
</csml:biologicalProperty>
<csml:comments>
<csml:comment type="text"></csml:comment>
</csml:comments>
</csml:entity>
<csml:entity id="parameter_reaction_vALDO_parameter_rmaxALDO" name="parameter_rmaxALDO" type="cso30:c:-">
<csml:entitySimulationProperty>
<csml:variable variableID="vALDO_rmaxALDO" type="csml-variable:Double">
<csml:parameter key="csml-variable:parameter:initialValue" value="17.414644"/>
<csml:parameter key="csml-variable:parameter:maximumValue" value="infinite"/>
<csml:parameter key="csml-variable:parameter:minimumValue" value="-infinite"/>
<csml:parameter key="csml-variable:parameter:unit" value="mM_per_second"/>
<csml:parameter key="csml-variable:parameter:global" value="false"/>
</csml:variable>
</csml:entitySimulationProperty>
<csml:viewProperty>
<csml:position positionID="default" position="auto" x="2439.0" y="817.0"/>
<csml:shape shapeID="default" visible="true">
<csml:toolSpecificGraphics>
<fig:figure xmlns:fig="http://www.csml.org/csml/cigraphics">
<fig:continuousEntity name="default" depth="0" size="22.0 22.0" visible="true"/>
</fig:figure>
<text fontName="Dialog" fontSize="22" fontStyle=" bold" textColor="192 192 192 255" spacing="0.0" name="probeID" depth="0" visible="false" xmlns="http://www.csml.org/csml/cigraphics"/>
<text fontName="Dialog" fontSize="22" fontStyle=" bold" textColor="192 192 192 255" spacing="0.0" name="comments" depth="0" visible="false" xmlns="http://www.csml.org/csml/cigraphics"/>
<text fontName="Dialog" fontSize="22" fontStyle=" bold" textColor="192 192 192 255" spacing="0.0" name="unit" depth="0" visible="false" xmlns="http://www.csml.org/csml/cigraphics"/>
<text fontName="Dialog" fontSize="22" fontStyle=" bold" textColor="192 192 192 255" spacing="0.0" name="value" depth="0" visible="true" xmlns="http://www.csml.org/csml/cigraphics"/>
<text fontName="Dialog" fontSize="22" fontStyle=" bold" textColor="192 192 192 255" spacing="0.0" name="variable" depth="0" visible="false" xmlns="http://www.csml.org/csml/cigraphics"/>
<text fontName="Dialog" fontSize="22" fontStyle=" bold" textColor="192 192 192 255" spacing="0.0" name="name" depth="0" visible="true" xmlns="http://www.csml.org/csml/cigraphics"/>
</csml:toolSpecificGraphics>
</csml:shape>
</csml:viewProperty>
<csml:biologicalProperty refCellComponentID="cso30:i:CC_CellComponent">
<csml:property key="extension" value=""/>
<csml:property key="accession" value=""/>
<csml:property key="probeID" value=""/>
</csml:biologicalProperty>
<csml:comments>
<csml:comment type="text"></csml:comment>
</csml:comments>
</csml:entity>
<csml:entity id="parameter_reaction_vf6P_parameter_mu" name="parameter_mu" type="cso30:c:-">
<csml:entitySimulationProperty>
<csml:variable variableID="vf6P_mu" type="csml-variable:Double">
<csml:parameter key="csml-variable:parameter:initialValue" value="0.000028"/>
<csml:parameter key="csml-variable:parameter:maximumValue" value="infinite"/>
<csml:parameter key="csml-variable:parameter:minimumValue" value="-infinite"/>
<csml:parameter key="csml-variable:parameter:unit" value="second_inverse"/>
<csml:parameter key="csml-variable:parameter:global" value="false"/>
</csml:variable>
</csml:entitySimulationProperty>
<csml:viewProperty>
<csml:position positionID="default" position="auto" x="2999.0" y="2017.0"/>
<csml:shape shapeID="default" visible="true">
<csml:toolSpecificGraphics>
<fig:figure xmlns:fig="http://www.csml.org/csml/cigraphics">
<fig:continuousEntity name="default" depth="0" size="22.0 22.0" visible="true"/>
</fig:figure>
<text fontName="Dialog" fontSize="22" fontStyle=" bold" textColor="192 192 192 255" spacing="0.0" name="probeID" depth="0" visible="false" xmlns="http://www.csml.org/csml/cigraphics"/>
<text fontName="Dialog" fontSize="22" fontStyle=" bold" textColor="192 192 192 255" spacing="0.0" name="comments" depth="0" visible="false" xmlns="http://www.csml.org/csml/cigraphics"/>
<text fontName="Dialog" fontSize="22" fontStyle=" bold" textColor="192 192 192 255" spacing="0.0" name="unit" depth="0" visible="false" xmlns="http://www.csml.org/csml/cigraphics"/>
<text fontName="Dialog" fontSize="22" fontStyle=" bold" textColor="192 192 192 255" spacing="0.0" name="value" depth="0" visible="true" xmlns="http://www.csml.org/csml/cigraphics"/>
<text fontName="Dialog" fontSize="22" fontStyle=" bold" textColor="192 192 192 255" spacing="0.0" name="variable" depth="0" visible="false" xmlns="http://www.csml.org/csml/cigraphics"/>
<text fontName="Dialog" fontSize="22" fontStyle=" bold" textColor="192 192 192 255" spacing="0.0" name="name" depth="0" visible="true" xmlns="http://www.csml.org/csml/cigraphics"/>
</csml:toolSpecificGraphics>
</csml:shape>
</csml:viewProperty>
<csml:biologicalProperty refCellComponentID="cso30:i:CC_CellComponent">
<csml:property key="extension" value=""/>
<csml:property key="accession" value=""/>
<csml:property key="probeID" value=""/>
</csml:biologicalProperty>
<csml:comments>
<csml:comment type="text"></csml:comment>
</csml:comments>
</csml:entity>
<csml:entity id="parameter_reaction_vDAHPS_parameter_nDAHPSpep" name="parameter_nDAHPSpep" type="cso30:c:-">
<csml:entitySimulationProperty>
<csml:variable variableID="vDAHPS_nDAHPSpep" type="csml-variable:Double">
<csml:parameter key="csml-variable:parameter:initialValue" value="2.2"/>
<csml:parameter key="csml-variable:parameter:maximumValue" value="infinite"/>
<csml:parameter key="csml-variable:parameter:minimumValue" value="-infinite"/>
<csml:parameter key="csml-variable:parameter:unit" value="dimensionless"/>
<csml:parameter key="csml-variable:parameter:global" value="false"/>
</csml:variable>
</csml:entitySimulationProperty>
<csml:viewProperty>
<csml:position positionID="default" position="auto" x="2359.0" y="1697.0"/>
<csml:shape shapeID="default" visible="true">
<csml:toolSpecificGraphics>
<fig:figure xmlns:fig="http://www.csml.org/csml/cigraphics">
<fig:continuousEntity name="default" depth="0" size="22.0 22.0" visible="true"/>
</fig:figure>
<text fontName="Dialog" fontSize="22" fontStyle=" bold" textColor="192 192 192 255" spacing="0.0" name="probeID" depth="0" visible="false" xmlns="http://www.csml.org/csml/cigraphics"/>
<text fontName="Dialog" fontSize="22" fontStyle=" bold" textColor="192 192 192 255" spacing="0.0" name="comments" depth="0" visible="false" xmlns="http://www.csml.org/csml/cigraphics"/>
<text fontName="Dialog" fontSize="22" fontStyle=" bold" textColor="192 192 192 255" spacing="0.0" name="unit" depth="0" visible="false" xmlns="http://www.csml.org/csml/cigraphics"/>
<text fontName="Dialog" fontSize="22" fontStyle=" bold" textColor="192 192 192 255" spacing="0.0" name="value" depth="0" visible="true" xmlns="http://www.csml.org/csml/cigraphics"/>
<text fontName="Dialog" fontSize="22" fontStyle=" bold" textColor="192 192 192 255" spacing="0.0" name="variable" depth="0" visible="false" xmlns="http://www.csml.org/csml/cigraphics"/>
<text fontName="Dialog" fontSize="22" fontStyle=" bold" textColor="192 192 192 255" spacing="0.0" name="name" depth="0" visible="true" xmlns="http://www.csml.org/csml/cigraphics"/>
</csml:toolSpecificGraphics>
</csml:shape>
</csml:viewProperty>
<csml:biologicalProperty refCellComponentID="cso30:i:CC_CellComponent">
<csml:property key="extension" value=""/>
<csml:property key="accession" value=""/>
<csml:property key="probeID" value=""/>
</csml:biologicalProperty>
<csml:comments>
<csml:comment type="text"></csml:comment>
</csml:comments>
</csml:entity>
[truncated: 749,169 more chars]
